# Supplementary material for: A Label-free Mass Spectrometry Method to Predict Endogenous Protein Complex Composition
Source: Mol Cell Proteomics. 2019 Jun 11;18(8):1588–606. doi: 10.1074/mcp.RA119.001400 (PMC6683005; doi:10.1074/mcp.RA119.001400)
Supplement: Supplemental Table 2: Protein complex predictions [file 143826_2_supp_343614_psnqn3.xlsx]

## Sheet: Cytosolic cmplx predictions
Supplemental table 2: Protein complex predictions. A protein is predicted as a subunit of a complex when the protein has the same cluster number. Proteins complexes were classified into seven categories based on the Mapp, Mcalc (mass of the predicted cluster), and the number of predicted subunits. The first sheet labeled "Cytosolic complex predictions" contains the filtered data for cytosolic pro…
ATG_Peak. Proteins that had multiple peaks were deconvoluted and additional IEX peaks were given an underscore and the peak number	ATG	Name	Known protein complexes were quarried from (McBride et al, 2017). The complex name as shown in the text is labeled for all the known complexes used in this analysis.	The abbreviation is provided for all examples that were used in the manuscript text or figures.	Cluster number. Proteins that contain the same cluster number are predicted to form a complex	Number of protein(s) predicted in the complex	Monomer mass of the protein (Mmono)	Calculated complex mass (Mcalc). The Mmono of all the proteins predicted as a complex were summed.	Mapp SEC. The predicted mass of a protein complex calculated by the peak in the SEC profile	Mapp-avg	Rapp protein. Ratio of the Mapp/Mmono	Classification of protein complex prediction results
AT1G06410	AT1G06410	trehalose-phosphatase/synthase 7			1	1	96.6	96.6	257.1	257.1	2.66149	homo-oligomer
AT3G15730	AT3G15730	phospholipase D alpha 1			2	2	91.8	135.3	264.6	242	2.88235	partial complex/false negatives
AT5G39570	AT5G39570	FUNCTIONS IN: molecular_function unknown; INVOLVED IN: biological_process unknown; LOCATED IN: cytosol, nucleus; EXPRESSED IN: 25 plant structures; EXPRESSED DURING: 14 growth stages; BEST Arabidopsis thaliana protein match is: glycine-rich protein (TAIR:AT3G29075.1); Has 30201 Blast hits to 17322 proteins in 780 species: Archae - 12; Bacteria - 1396; Metazoa - 17338; Fungi - 3422; Plants - 5037;…			2	2	43.5	135.3	219.4	242	5.04368	partial complex/false negatives
AT3G23990_3	AT3G23990	heat shock protein 60			3	3	61.2	110.6	676.5	668.5	11.0539	possible homo-oligomer or hetero-oligomer/high subunit stoichiometry
AT5G19510_1	AT5G19510	Translation elongation factor EF1B/ribosomal protein S6 family protein			3	3	24.2	110.6	671.1	668.5	27.7314	possible homo-oligomer or hetero-oligomer/high subunit stoichiometry
AT1G30230_1	AT1G30230	Glutathione S-transferase, C-terminal-like;Translation elongation factor EF1B/ribosomal protein S6			3	3	25.1	110.6	657.9	668.5	26.2112	possible homo-oligomer or hetero-oligomer/high subunit stoichiometry
AT2G44310_2	AT2G44310	Calcium-binding EF-hand family protein			4	1	15.8	15.8	28.7	28.7	1.81646	homo-oligomer
AT1G29250_2	AT1G29250	Alba DNA/RNA-binding protein			5	2	14.5	56.4	965.4	964.8	66.5793	possible homo-oligomer or hetero-oligomer/high subunit stoichiometry
AT3G18780_2	AT3G18780	actin 2			5	2	41.8	56.4	964.2	964.8	23.067	possible homo-oligomer or hetero-oligomer/high subunit stoichiometry
AT3G13930	AT3G13930	Dihydrolipoamide acetyltransferase, long form protein			6	2	58.4	137.2	965.4	964.8	16.5308	possible homo-oligomer or hetero-oligomer/high subunit stoichiometry
AT3G42170	AT3G42170	BED zinc finger ;hAT family dimerisation domain			6	2	78.8	137.2	964.2	964.8	12.236	possible homo-oligomer or hetero-oligomer/high subunit stoichiometry
AT5G40450	AT5G40450	unknown protein; FUNCTIONS IN: molecular_function unknown; INVOLVED IN: biological_process unknown; LOCATED IN: chloroplast, plasma membrane; EXPRESSED IN: 24 plant structures; EXPRESSED DURING: 13 growth stages; Has 30201 Blast hits to 17322 proteins in 780 species: Archae - 12; Bacteria - 1396; Metazoa - 17338; Fungi - 3422; Plants - 5037; Viruses - 0; Other Eukaryotes - 2996 (source: NCBI BLin…			7	5	323	451.7	965.4	964.92	2.98885	partial complex/false negatives
AT2G44120	AT2G44120	Ribosomal protein L30/L7 family protein			7	5	28.5	451.7	965.4	964.92	33.8737	partial complex/false negatives
AT1G48830	AT1G48830	Ribosomal protein S7e family protein			7	5	21.9	451.7	965.4	964.92	44.0822	partial complex/false negatives
AT5G55070_1	AT5G55070	Dihydrolipoamide succinyltransferase			7	5	50.1	451.7	964.2	964.92	19.2455	partial complex/false negatives
AT2G01250	AT2G01250	Ribosomal protein L30/L7 family protein			7	5	28.1	451.7	964.2	964.92	34.3132	partial complex/false negatives
AT5G65430_2	AT5G65430	general regulatory factor 8	14-3-3	GRF8	8	2	27.7	45.3	98.6	101.4	3.55957	partial complex/false negatives
AT5G56260_2	AT5G56260	Ribonuclease E inhibitor RraA/Dimethylmenaquinone methyltransferase			8	2	17.5	45.3	104.2	101.4	5.95429	partial complex/false negatives
AT4G09000_2	AT4G09000	general regulatory factor 1	14-3-3	GRF1	9	3	29.9	87.1	115.1	113.9	3.8495	putative intact complex
AT5G10450_2	AT5G10450	G-box regulating factor 6	14-3-3	GRF6	9	3	27.7	87.1	109.3	113.9	3.94585	putative intact complex
AT2G42590_2	AT2G42590	general regulatory factor 9	14-3-3	GRF9	9	3	29.5	87.1	117.3	113.9	3.97627	putative intact complex
AT2G38230_2	AT2G38230	pyridoxine biosynthesis 1.1			10	1	32.8	32.8	492.4	492.4	15.0122	homo-oligomer
AT2G42810	AT2G42810	protein phosphatase 5.2			11	1	54.7	54.7	443.3	443.3	8.1042	homo-oligomer
AT2G38230_1	AT2G38230	pyridoxine biosynthesis 1.1			12	1	32.8	32.8	492.4	492.4	15.0122	homo-oligomer
AT3G12800	AT3G12800	short-chain dehydrogenase-reductase B			13	1	31.7	31.7	29.8	29.8	0.940063	monomer
AT5G09650_3	AT5G09650	pyrophosphorylase 6			14	2	33.3	52.2	29.8	31.2	0.894895	likely false positive: momomer
AT3G16640_2	AT3G16640	translationally controlled tumor protein			14	2	18.9	52.2	32.6	31.2	1.72487	putative complex clustered with false positives
AT5G04430_3	AT5G04430	binding to TOMV RNA 1L (long form)			15	2	33.8	47.9	37.7	34.75	1.11538	putative intact complex
AT3G62410_2	AT3G62410	CP12 domain-containing protein 2			15	2	14.1	47.9	31.8	34.75	2.25532	putative intact complex
AT3G44300_2	AT3G44300	nitrilase 2			16	1	37.1	37.1	36.1	36.1	0.973046	monomer
AT2G18110_1	AT2G18110	Translation elongation factor EF1B/ribosomal protein S6 family protein			17	1	25.2	25.2	665.5	665.5	26.4087	homo-oligomer
AT3G44310	AT3G44310	nitrilase 1			18	2	38.1	155.4	697.6	681.55	18.3097	possible homo-oligomer or hetero-oligomer/high subunit stoichiometry
AT5G20280	AT5G20280	sucrose phosphate synthase 1F			18	2	117.3	155.4	665.5	681.55	5.67349	possible homo-oligomer or hetero-oligomer/high subunit stoichiometry
AT2G33210_2	AT2G33210	heat shock protein 60-2			19	4	61.4	290.5	677.5	667.825	11.0342	partial complex/false negatives
AT3G05900	AT3G05900	neurofilament protein-related			19	4	73.4	290.5	676.8	667.825	9.22071	partial complex/false negatives
AT3G23990_2	AT3G23990	heat shock protein 60			19	4	61.2	290.5	676.5	667.825	11.0539	partial complex/false negatives
AT3G53180_1	AT3G53180	glutamate-ammonia ligases;catalytics;glutamate-ammonia ligases			19	4	94.3	290.5	640.5	667.825	6.79215	partial complex/false negatives
AT2G44040	AT2G44040	Dihydrodipicolinate reductase, bacterial/plant			20	1	37.5	37.5	56.1	56.1	1.496	monomer
AT1G37130	AT1G37130	nitrate reductase 2			21	1	102.8	102.8	284.7	284.7	2.76946	homo-oligomer
AT1G65960	AT1G65960	glutamate decarboxylase 2			22	1	56.1	56.1	586.8	586.8	10.4599	homo-oligomer
AT5G60980	AT5G60980	Nuclear transport factor 2 (NTF2) family protein with RNA binding (RRM-RBD-RNP motifs) domain			23	1	49.4	49.4	205.3	205.3	4.15587	homo-oligomer
AT5G19510_2	AT5G19510	Translation elongation factor EF1B/ribosomal protein S6 family protein			24	5	24.2	167.6	671.1	663.96	27.7314	subcomplex or high subunit stoichiometry
AT2G18110_2	AT2G18110	Translation elongation factor EF1B/ribosomal protein S6 family protein			24	5	25.2	167.6	665.5	663.96	26.4087	partial complex/false negatives
AT1G09640	AT1G09640	Translation elongation factor EF1B, gamma chain			24	5	46.6	167.6	663.7	663.96	14.2425	partial complex/false negatives
AT1G57720	AT1G57720	Translation elongation factor EF1B, gamma chain			24	5	46.4	167.6	661.6	663.96	14.2586	partial complex/false negatives
AT1G30230_2	AT1G30230	Glutathione S-transferase, C-terminal-like;Translation elongation factor EF1B/ribosomal protein S6			24	5	25.1	167.6	657.9	663.96	26.2112	partial complex/false negatives
AT5G05010_2	AT5G05010	clathrin adaptor complexes medium subunit family protein	Coatomer	Delta-COP	25	2	57.7	90.3	398.4	628.9	6.90468	possible homo-oligomer or hetero-oligomer/high subunit stoichiometry
AT1G30630	AT1G30630	Coatomer epsilon subunit	Coatomer	Epsilon-COP 1	25	2	32.6	90.3	859.4	628.9	26.362	possible homo-oligomer or hetero-oligomer/high subunit stoichiometry
AT1G62020	AT1G62020	Coatomer, alpha subunit	Coatomer	Alpha-COP 1	26	6	136.5	717.9	665.5	687	4.87546	putative intact complex
AT2G21390	AT2G21390	Coatomer, alpha subunit	Coatomer	Alpha-COP 2	26	6	136.4	717.9	685.9	687	5.02859	putative intact complex
AT4G31490	AT4G31490	Coatomer, beta subunit	Coatomer	Beta-COP 2	26	6	106.8	717.9	665.5	687	6.23127	putative intact complex
AT1G52360	AT1G52360	Coatomer, beta' subunit	Coatomer	Beta'-COP 2	26	6	104.4	717.9	686.3	687	6.57375	putative intact complex
AT4G34450	AT4G34450	coatomer gamma-2 subunit, putative / gamma-2 coat protein, putative / gamma-2 COP, putative	Coatomer	Gamma-COP	26	6	98.4	717.9	709.4	687	7.20935	putative intact complex
AT4G21710_2	AT4G21710	DNA-directed RNA polymerase family protein			26	6	135.2	717.9	709.4	687	5.24704	putative intact complex
AT3G52930_2	AT3G52930	Aldolase superfamily protein			27	3	38.5	159.3	766.8	708.933	19.9169	possible homo-oligomer or hetero-oligomer/high subunit stoichiometry
AT5G60390	AT5G60390	GTP binding Elongation factor Tu family protein			27	3	49.5	159.3	683.7	708.933	13.8121	possible homo-oligomer or hetero-oligomer/high subunit stoichiometry
AT5G20990_1	AT5G20990	molybdopterin biosynthesis CNX1 protein / molybdenum cofactor biosynthesis enzyme CNX1 (CNX1)			27	3	71.2	159.3	676.3	708.933	9.4986	possible homo-oligomer or hetero-oligomer/high subunit stoichiometry
AT2G33210_1	AT2G33210	heat shock protein 60-2			28	2	61.4	122.7	677.5	677	11.0342	possible homo-oligomer or hetero-oligomer/high subunit stoichiometry
AT3G23990_1	AT3G23990	heat shock protein 60			28	2	61.2	122.7	676.5	677	11.0539	possible homo-oligomer or hetero-oligomer/high subunit stoichiometry
AT4G21710_1	AT4G21710	DNA-directed RNA polymerase family protein			29	1	135.2	135.2	709.4	709.4	5.24704	homo-oligomer
AT5G61780	AT5G61780	TUDOR-SN protein 2			30	2	107.7	177.4	688.3	676.9	6.3909	partial complex/false negatives
AT2G37690	AT2G37690	phosphoribosylaminoimidazole carboxylase, putative / AIR carboxylase, putative			30	2	69.7	177.4	665.5	676.9	9.54806	partial complex/false negatives
AT1G36160	AT1G36160	acetyl-CoA carboxylase 1			31	1	251.3	251.3	658.9	658.9	2.62197	homo-oligomer
AT5G20990_2	AT5G20990	molybdopterin biosynthesis CNX1 protein / molybdenum cofactor biosynthesis enzyme CNX1 (CNX1)			32	2	71.2	128.6	676.3	664.55	9.4986	possible homo-oligomer or hetero-oligomer/high subunit stoichiometry
AT4G37930	AT4G37930	serine transhydroxymethyltransferase 1			32	2	57.4	128.6	652.8	664.55	11.3728	possible homo-oligomer or hetero-oligomer/high subunit stoichiometry
AT5G20990_3	AT5G20990	molybdopterin biosynthesis CNX1 protein / molybdenum cofactor biosynthesis enzyme CNX1 (CNX1)			33	2	71.2	160.6	676.3	669.25	9.4986	possible homo-oligomer or hetero-oligomer/high subunit stoichiometry
AT3G09840	AT3G09840	cell division cycle 48			33	2	89.3	160.6	662.2	669.25	7.41545	possible homo-oligomer or hetero-oligomer/high subunit stoichiometry
AT5G35590	AT5G35590	proteasome alpha subunit A1	20S proteasome	PAA1	34	16	27.2	499.4	685.7	676.875	25.2096	putative intact complex
AT2G05840	AT2G05840	20S proteasome subunit PAA2	20S proteasome	PAA2	34	16	27.3	499.4	675.5	676.875	24.7436	putative intact complex
AT1G16470	AT1G16470	proteasome subunit PAB1	20S proteasome	PAB1	34	16	25.7	499.4	709.4	676.875	27.6031	putative intact complex
AT3G22110	AT3G22110	20S proteasome alpha subunit C1	20S proteasome	PAC1	34	16	27.4	499.4	685.9	676.875	25.0328	putative intact complex
AT3G51260	AT3G51260	20S proteasome alpha subunit PAD1	20S proteasome	PAD1	34	16	27.3	499.4	676.3	676.875	24.7729	putative intact complex
AT5G66140	AT5G66140	proteasome alpha subunit D2	20S proteasome	PAD2	34	16	27.3	499.4	665.5	676.875	24.3773	putative intact complex
AT1G53850	AT1G53850	20S proteasome alpha subunit E1	20S proteasome	PAE1	34	16	25.9	499.4	665.5	676.875	25.695	putative intact complex
AT3G14290	AT3G14290	20S proteasome alpha subunit E2	20S proteasome	PAE2	34	16	25.9	499.4	686.8	676.875	26.5174	putative intact complex
AT5G42790	AT5G42790	proteasome alpha subunit F1	20S proteasome	PAF1	34	16	30.4	499.4	673.9	676.875	22.1678	putative intact complex
AT2G27020	AT2G27020	20S proteasome alpha subunit G1	20S proteasome	PAG1	34	16	27.3	499.4	685.9	676.875	25.1245	putative intact complex
AT1G13060	AT1G13060	20S proteasome beta subunit E1	20S proteasome	PBE1	34	16	29.6	499.4	660.3	676.875	22.3074	putative intact complex
AT1G56450	AT1G56450	20S proteasome beta subunit G1	20S proteasome	PBG1	34	16	27.6	499.4	679.5	676.875	24.6196	putative intact complex
AT3G53180_2	AT3G53180	glutamate-ammonia ligases;catalytics;glutamate-ammonia ligases		NodGS	34	16	94.3	499.4	640.5	676.875	6.79215	putative intact complex
AT1G79210	AT1G79210	N-terminal nucleophile aminohydrolases (Ntn hydrolases) superfamily protein			34	16	25.7	499.4	671.8	676.875	26.1401	putative intact complex
AT4G31300	AT4G31300	N-terminal nucleophile aminohydrolases (Ntn hydrolases) superfamily protein			34	16	25.1	499.4	682.8	676.875	27.2032	putative intact complex
AT3G60820	AT3G60820	N-terminal nucleophile aminohydrolases (Ntn hydrolases) superfamily protein			34	16	24.6	499.4	684.7	676.875	27.8333	putative intact complex
AT1G18540_2	AT1G18540	Ribosomal protein L6 family protein			35	2	26.1	76.2	965.4	964.8	36.9885	possible homo-oligomer or hetero-oligomer/high subunit stoichiometry
AT5G55070_2	AT5G55070	Dihydrolipoamide succinyltransferase			35	2	50.1	76.2	964.2	964.8	19.2455	possible homo-oligomer or hetero-oligomer/high subunit stoichiometry
AT2G41840	AT2G41840	Ribosomal protein S5 family protein			36	3	30.8	76.7	964.2	964.2	31.3052	possible homo-oligomer or hetero-oligomer/high subunit stoichiometry
AT1G74060	AT1G74060	Ribosomal protein L6 family protein			36	3	26.8	76.7	964.2	964.2	35.9776	possible homo-oligomer or hetero-oligomer/high subunit stoichiometry
AT1G67430_1	AT1G67430	Ribosomal protein L22p/L17e family protein			36	3	19.8	76.7	964.2	964.2	48.697	possible homo-oligomer or hetero-oligomer/high subunit stoichiometry
AT3G09200	AT3G09200	Ribosomal protein L10 family protein			37	3	30.6	67.9	965.4	965.4	31.549	possible homo-oligomer or hetero-oligomer/high subunit stoichiometry
AT1G18540_3	AT1G18540	Ribosomal protein L6 family protein			37	3	26.1	67.9	965.4	965.4	36.9885	possible homo-oligomer or hetero-oligomer/high subunit stoichiometry
AT1G01100	AT1G01100	60S acidic ribosomal protein family			37	3	11.1	67.9	965.4	965.4	86.973	possible homo-oligomer or hetero-oligomer/high subunit stoichiometry
AT4G11420	AT4G11420	eukaryotic translation initiation factor 3A	EIF	eIF3a	38	8	114.3	567.7	965.4	965.4	8.44619	partial complex/false negatives
AT5G27640_3	AT5G27640	translation initiation factor 3B1	EIF	eIF3b	38	8	81.8	567.7	965.4	965.4	11.802	partial complex/false negatives
AT3G56150	AT3G56150	eukaryotic translation initiation factor 3C	EIF	eIF3c	38	8	102.9	567.7	965.4	965.4	9.38192	partial complex/false negatives
AT3G57290_2	AT3G57290	eukaryotic translation initiation factor 3E	EIF	eIF3e	38	8	51.7	567.7	965.4	965.4	18.6731	partial complex/false negatives
AT3G11400_2	AT3G11400	eukaryotic translation initiation factor 3G1	EIF	eIF3g1	38	8	32.7	567.7	965.4	965.4	29.5229	partial complex/false negatives
AT1G10840_2	AT1G10840	translation initiation factor 3 subunit H1	EIF	eIF3h	38	8	38.3	567.7	965.4	965.4	25.2063	partial complex/false negatives
AT1G63680_3	AT1G63680	acid-amino acid ligases;ligases;ATP binding;ATP binding;ligases			38	8	85.5	567.7	965.4	965.4	11.2912	partial complex/false negatives
AT5G25757_2	AT5G25757	RNA polymerase I-associated factor PAF67			38	8	60.1	567.7	965.4	965.4	16.0632	partial complex/false negatives
AT3G18190_2	AT3G18190	TCP-1/cpn60 chaperonin family protein	CCT	CCT4	39	4	57.7	365.5	965.4	965.4	16.7314	partial complex/false negatives
AT5G44320_2	AT5G44320	Eukaryotic translation initiation factor 3 subunit 7 (eIF-3)	EIF	eIF3d	39	4	66.2	365.5	965.4	965.4	14.5831	partial complex/false negatives
AT3G08530	AT3G08530	Clathrin, heavy chain			39	4	193.2	365.5	965.4	965.4	4.99689	partial complex/false negatives
AT1G34430	AT1G34430	2-oxoacid dehydrogenases acyltransferase family protein			39	4	48.3	365.5	965.4	965.4	19.9876	partial complex/false negatives
AT3G57290_1	AT3G57290	eukaryotic translation initiation factor 3E	EIF	eIF3e	40	2	51.7	76.4	965.4	965.4	18.6731	possible homo-oligomer or hetero-oligomer/high subunit stoichiometry
AT1G05190_2	AT1G05190	Ribosomal protein L6 family			40	2	24.7	76.4	965.4	965.4	39.085	possible homo-oligomer or hetero-oligomer/high subunit stoichiometry
AT5G27640_1	AT5G27640	translation initiation factor 3B1	EIF	eIF3b	41	3	81.8	207.1	965.4	965.4	11.802	possible homo-oligomer or hetero-oligomer/high subunit stoichiometry
AT1G63680_2	AT1G63680	acid-amino acid ligases;ligases;ATP binding;ATP binding;ligases			41	3	85.5	207.1	965.4	965.4	11.2912	possible homo-oligomer or hetero-oligomer/high subunit stoichiometry
AT4G26910	AT4G26910	Dihydrolipoamide succinyltransferase			41	3	39.7	207.1	965.4	965.4	24.3174	possible homo-oligomer or hetero-oligomer/high subunit stoichiometry
AT1G29150	AT1G29150	non-ATPase subunit 9			42	1	46.7	46.7	965.4	965.4	20.6724	homo-oligomer
AT5G09810_2	AT5G09810	actin 7			43	2	41.7	92.5	965.4	920.35	23.1511	possible homo-oligomer or hetero-oligomer/high subunit stoichiometry
AT5G09900	AT5G09900	26S proteasome regulatory subunit, putative (RPN5)			43	2	50.8	92.5	875.3	920.35	17.2303	possible homo-oligomer or hetero-oligomer/high subunit stoichiometry
AT3G51890_2	AT3G51890	Clathrin light chain protein			44	4	29.1	112.4	965.4	964.5	33.1753	subcomplex or high subunit stoichiometry
AT5G58290	AT5G58290	regulatory particle triple-A ATPase 3			44	4	45.7	112.4	964.2	964.5	21.0985	subcomplex or high subunit stoichiometry
AT5G16130	AT5G16130	Ribosomal protein S7e family protein			44	4	22.6	112.4	964.2	964.5	42.6637	subcomplex or high subunit stoichiometry
AT4G27090	AT4G27090	Ribosomal protein L14			44	4	15.5	112.4	964.2	964.5	62.2065	subcomplex or high subunit stoichiometry
AT1G64520	AT1G64520	regulatory particle non-ATPase 12A			45	2	30.7	65.5	885.1	878.15	28.8306	possible homo-oligomer or hetero-oligomer/high subunit stoichiometry
AT5G23540	AT5G23540	Mov34/MPN/PAD-1 family protein			45	2	34.3	65.5	871.2	878.15	25.3994	possible homo-oligomer or hetero-oligomer/high subunit stoichiometry
AT3G05530_2	AT3G05530	regulatory particle triple-A ATPase 5A			46	3	47.4	130.1	965.4	965	20.3671	possible homo-oligomer or hetero-oligomer/high subunit stoichiometry
AT4G38630	AT4G38630	regulatory particle non-ATPase 10			46	3	40.7	130.1	965.4	965	23.7199	possible homo-oligomer or hetero-oligomer/high subunit stoichiometry
AT3G18780_1	AT3G18780	actin 2			46	3	41.8	130.1	964.2	965	23.067	possible homo-oligomer or hetero-oligomer/high subunit stoichiometry
AT4G39200_2	AT4G39200	Ribosomal protein S25 family protein			47	1	11.9	11.9	963.4	963.4	80.958	homo-oligomer
AT3G55280	AT3G55280	ribosomal protein L23AB			48	1	16.7	16.7	965.4	965.4	57.8084	homo-oligomer
AT5G12250_2	AT5G12250	beta-6 tubulin			49	5	50.5	162.7	965.4	944.96	19.1168	subcomplex or high subunit stoichiometry
AT3G49910	AT3G49910	Translation protein SH3-like family protein			49	5	16.9	162.7	965.4	944.96	57.1243	subcomplex or high subunit stoichiometry
AT5G20290_2	AT5G20290	Ribosomal protein S8e family protein			49	5	24.9	162.7	964.2	944.96	38.7229	subcomplex or high subunit stoichiometry
AT1G67430_2	AT1G67430	Ribosomal protein L22p/L17e family protein			49	5	19.8	162.7	964.2	944.96	48.697	subcomplex or high subunit stoichiometry
AT1G20010	AT1G20010	tubulin beta-5 chain			49	5	50.3	162.7	865.6	944.96	17.2087	subcomplex or high subunit stoichiometry
AT5G20890	AT5G20890	TCP-1/cpn60 chaperonin family protein	CCT	CCT2	50	7	57.2	459.6	965.4	955.029	16.8776	partial complex/false negatives
AT3G18190_1	AT3G18190	TCP-1/cpn60 chaperonin family protein	CCT	CCT4	50	7	57.7	459.6	965.4	955.029	16.7314	partial complex/false negatives
AT3G11830_2	AT3G11830	TCP-1/cpn60 chaperonin family protein	CCT	CCT7	50	7	59.5	459.6	965.4	955.029	16.2252	partial complex/false negatives
AT5G22800	AT5G22800	Alanyl-tRNA synthetase, class IIc		AlaRS	50	7	107.8	459.6	965.4	955.029	8.95547	partial complex/false negatives
AT5G25757_1	AT5G25757	RNA polymerase I-associated factor PAF67			50	7	60.1	459.6	965.4	955.029	16.0632	partial complex/false negatives
AT3G13920	AT3G13920	eukaryotic translation initiation factor 4A1			50	7	45.7	459.6	965.4	955.029	21.1247	partial complex/false negatives
AT5G02500_2	AT5G02500	heat shock cognate protein 70-1			50	7	71.3	459.6	892.8	955.029	12.5217	partial complex/false negatives
AT3G10610	AT3G10610	Ribosomal S17 family protein			51	1	16.3	16.3	852.8	852.8	52.319	homo-oligomer
AT5G28740	AT5G28740	Tetratricopeptide repeat (TPR)-like superfamily protein			52	2	107.5	126.8	965.4	965.4	8.98047	possible homo-oligomer or hetero-oligomer/high subunit stoichiometry
AT5G45775	AT5G45775	Ribosomal L5P family protein			52	2	19.7	126.8	965.4	965.4	49.0051	possible homo-oligomer or hetero-oligomer/high subunit stoichiometry
AT5G27640_2	AT5G27640	translation initiation factor 3B1	EIF	eIF3b	53	1	81.8	81.8	965.4	965.4	11.802	homo-oligomer
AT1G10840_1	AT1G10840	translation initiation factor 3 subunit H1	EIF	eIF3h	54	3	38.3	101.4	965.4	965.4	25.2063	possible homo-oligomer or hetero-oligomer/high subunit stoichiometry
AT4G14960	AT4G14960	Tubulin/FtsZ family protein			54	3	47.2	101.4	965.4	965.4	20.4534	possible homo-oligomer or hetero-oligomer/high subunit stoichiometry
AT3G02080	AT3G02080	Ribosomal protein S19e family protein			54	3	15.8	101.4	965.4	965.4	61.1013	possible homo-oligomer or hetero-oligomer/high subunit stoichiometry
AT3G17820_1	AT3G17820	glutamine synthetase 1.3		GLN1;3	55	4	38.5	229.5	965.4	965.4	25.0753	subcomplex or high subunit stoichiometry
AT4G19210	AT4G19210	RNAse l inhibitor protein 2			55	4	68.3	229.5	965.4	965.4	14.1347	subcomplex or high subunit stoichiometry
AT4G22485	AT4G22485	Bifunctional inhibitor/lipid-transfer protein/seed storage 2S albumin superfamily protein			55	4	68.1	229.5	965.4	965.4	14.1762	subcomplex or high subunit stoichiometry
AT3G06580	AT3G06580	Mevalonate/galactokinase family protein			55	4	54.3	229.5	965.4	965.4	17.779	subcomplex or high subunit stoichiometry
AT2G46280	AT2G46280	TGF-beta receptor interacting protein 1	EIF	eIF3i	56	3	36.3	121.8	878.6	936.467	24.2039	possible homo-oligomer or hetero-oligomer/high subunit stoichiometry
AT3G11710_1	AT3G11710	lysyl-tRNA synthetase 1		LysRS	56	3	70.8	121.8	965.4	936.467	13.6356	possible homo-oligomer or hetero-oligomer/high subunit stoichiometry
AT1G29250_1	AT1G29250	Alba DNA/RNA-binding protein			56	3	14.5	121.8	965.4	936.467	66.5793	possible homo-oligomer or hetero-oligomer/high subunit stoichiometry
AT3G11830_1	AT3G11830	TCP-1/cpn60 chaperonin family protein	CCT	CCT7	57	2	59.5	102.1	965.4	919.8	16.2252	possible homo-oligomer or hetero-oligomer/high subunit stoichiometry
AT3G52180	AT3G52180	dual specificity protein phosphatase (DsPTP1) family protein			57	2	42.6	102.1	874.2	919.8	20.5211	possible homo-oligomer or hetero-oligomer/high subunit stoichiometry
AT3G05530_1	AT3G05530	regulatory particle triple-A ATPase 5A			58	3	47.4	112.6	965.4	965.4	20.3671	possible homo-oligomer or hetero-oligomer/high subunit stoichiometry
AT1G14810	AT1G14810	semialdehyde dehydrogenase family protein			58	3	40.7	112.6	965.4	965.4	23.7199	possible homo-oligomer or hetero-oligomer/high subunit stoichiometry
AT2G27530	AT2G27530	Ribosomal protein L1p/L10e family			58	3	24.4	112.6	965.4	965.4	39.5656	possible homo-oligomer or hetero-oligomer/high subunit stoichiometry
AT5G56670	AT5G56670	Ribosomal protein S30 family protein			59	1	6.8	6.8	965.4	965.4	141.971	homo-oligomer
AT1G08360	AT1G08360	Ribosomal protein L1p/L10e family			60	2	24.4	36.3	965.4	964.4	39.5656	possible homo-oligomer or hetero-oligomer/high subunit stoichiometry
AT4G39200_1	AT4G39200	Ribosomal protein S25 family protein			60	2	11.9	36.3	963.4	964.4	80.958	possible homo-oligomer or hetero-oligomer/high subunit stoichiometry
AT3G51890_1	AT3G51890	Clathrin light chain protein			61	3	29.1	82.2	965.4	850.767	33.1753	possible homo-oligomer or hetero-oligomer/high subunit stoichiometry
AT2G47710	AT2G47710	Adenine nucleotide alpha hydrolases-like superfamily protein			61	3	17.3	82.2	852.8	850.767	49.2948	possible homo-oligomer or hetero-oligomer/high subunit stoichiometry
AT1G18080	AT1G18080	Transducin/WD40 repeat-like superfamily protein			61	3	35.7	82.2	734.1	850.767	20.563	possible homo-oligomer or hetero-oligomer/high subunit stoichiometry
AT5G15200	AT5G15200	Ribosomal protein S4			62	1	23.3	23.3	895.1	895.1	38.4163	homo-oligomer
AT1G72150	AT1G72150	PATELLIN 1			63	4	64.4	194.9	965.4	922.825	14.9907	subcomplex or high subunit stoichiometry
AT1G56050	AT1G56050	GTP-binding protein-related			63	4	45.6	194.9	965.4	922.825	21.1711	subcomplex or high subunit stoichiometry
AT5G02500_1	AT5G02500	heat shock cognate protein 70-1			63	4	71.3	194.9	892.8	922.825	12.5217	subcomplex or high subunit stoichiometry
AT5G62300	AT5G62300	Ribosomal protein S10p/S20e family protein			63	4	13.8	194.9	867.7	922.825	62.8768	subcomplex or high subunit stoichiometry
AT2G40660	AT2G40660	Nucleic acid-binding, OB-fold-like protein		AIMP1L	64	5	42.8	324.3	965.4	947.8	22.5561	partial complex/false negatives
AT4G10320	AT4G10320	tRNA synthetase class I (I, L, M and V) family protein		ILERS	64	5	135.4	324.3	878.6	947.8	6.48892	partial complex/false negatives
AT3G11710_2	AT3G11710	lysyl-tRNA synthetase 1		LysRS	64	5	70.8	324.3	965.4	947.8	13.6356	partial complex/false negatives
AT5G20290_1	AT5G20290	Ribosomal protein S8e family protein		RPS8A	64	5	24.9	324.3	964.2	947.8	38.7229	partial complex/false negatives
AT5G12250_1	AT5G12250	beta-6 tubulin		TUB6	64	5	50.5	324.3	965.4	947.8	19.1168	partial complex/false negatives
AT5G56630	AT5G56630	phosphofructokinase 7			65	1	53.4	53.4	965.4	965.4	18.0787	homo-oligomer
AT5G44320_1	AT5G44320	Eukaryotic translation initiation factor 3 subunit 7 (eIF-3)	EIF	eIF3d	66	4	66.2	171.2	965.4	965.4	14.5831	subcomplex or high subunit stoichiometry
AT5G09810_1	AT5G09810	actin 7			66	4	41.7	171.2	965.4	965.4	23.1511	subcomplex or high subunit stoichiometry
AT3G17820_2	AT3G17820	glutamine synthetase 1.3			66	4	38.5	171.2	965.4	965.4	25.0753	subcomplex or high subunit stoichiometry
AT1G05190_1	AT1G05190	Ribosomal protein L6 family			66	4	24.7	171.2	965.4	965.4	39.085	subcomplex or high subunit stoichiometry
AT1G23440	AT1G23440	Peptidase C15, pyroglutamyl peptidase I-like			67	1	23.6	23.6	23.2	23.2	0.983051	monomer
AT1G70810	AT1G70810	Calcium-dependent lipid-binding (CaLB domain) family protein			68	2	18.6	35.2	23.2	23.65	1.24731	likely false positive: momomer
AT1G62820	AT1G62820	Calcium-binding EF-hand family protein			68	2	16.5	35.2	24.1	23.65	1.46061	likely false positive: momomer
AT2G25280	AT2G25280	CONTAINS InterPro DOMAIN/s: UPF0103/Mediator of ErbB2-driven cell motility (Memo), related (InterPro:IPR002737); Has 1074 Blast hits to 1072 proteins in 474 species: Archae - 213; Bacteria - 366; Metazoa - 159; Fungi - 135; Plants - 54; Viruses - 0; Other Eukaryotes - 147 (source: NCBI BLink).			69	2	32.6	62.2	26.4	27.3	0.809816	likely false positive: momomer
AT4G02610	AT4G02610	Aldolase-type TIM barrel family protein			69	2	29.5	62.2	28.2	27.3	0.955932	likely false positive: momomer
AT1G77090	AT1G77090	Mog1/PsbP/DUF1795-like photosystem II reaction center PsbP family protein			70	3	28.5	70.1	24.4	24.1333	0.85614	likely false positive: momomer
AT5G01750	AT5G01750	Protein of unknown function (DUF567)			70	3	24.2	70.1	23.1	24.1333	0.954545	likely false positive: momomer
AT1G16890	AT1G16890	ubiquitin-conjugating enzyme 36			70	3	17.2	70.1	24.9	24.1333	1.44767	likely false positive: momomer
AT3G49470	AT3G49470	nascent polypeptide-associated complex subunit alpha-like protein 2			71	3	23.7	59.5	24.1	23.8667	1.01688	likely false positive: momomer
AT1G32470	AT1G32470	Single hybrid motif superfamily protein			71	3	17.8	59.5	23.4	23.8667	1.31461	likely false positive: momomer
AT2G35370	AT2G35370	glycine decarboxylase complex H			71	3	17.9	59.5	24.1	23.8667	1.34637	likely false positive: momomer
AT5G20080	AT5G20080	FAD/NAD(P)-binding oxidoreductase			72	1	35.9	35.9	22.1	22.1	0.615599	monomer
AT1G11840	AT1G11840	glyoxalase I homolog			73	4	31.9	94.4	29.8	30.35	0.934169	likely false positive: momomer
AT5G02240	AT5G02240	NAD(P)-binding Rossmann-fold superfamily protein			73	4	27.1	94.4	29.6	30.35	1.09225	likely false positive: momomer
AT5G26667	AT5G26667	P-loop containing nucleoside triphosphate hydrolases superfamily protein			73	4	22.4	94.4	30.9	30.35	1.37946	likely false positive: momomer
AT3G56240	AT3G56240	copper chaperone			73	4	12.9	94.4	31.1	30.35	2.41085	putative complex clustered with false positives
AT2G31570	AT2G31570	glutathione peroxidase 2			74	2	18.9	32.3	26.1	27.65	1.38095	putative intact complex
AT2G42540	AT2G42540	cold-regulated 15a			74	2	13.4	32.3	29.2	27.65	2.1791	putative intact complex
AT1G53520	AT1G53520	Chalcone-flavanone isomerase family protein			75	4	30.7	105.4	26.7	26.675	0.869707	likely false positive: momomer
AT4G29670	AT4G29670	atypical CYS HIS rich thioredoxin 2			75	4	25.8	105.4	24.7	26.675	0.957364	likely false positive: momomer
AT4G38370	AT4G38370	Phosphoglycerate mutase family protein			75	4	25.2	105.4	27.5	26.675	1.09127	likely false positive: momomer
AT1G02920_1	AT1G02920	glutathione S-transferase 7			75	4	23.5	105.4	27.8	26.675	1.18298	likely false positive: momomer
AT4G13930	AT4G13930	serine hydroxymethyltransferase 4			76	2	51.7	108.6	209.2	200.15	4.04642	partial complex/false negatives
AT4G35090	AT4G35090	catalase 2			76	2	56.9	108.6	191.1	200.15	3.35852	partial complex/false negatives
AT1G06290	AT1G06290	acyl-CoA oxidase 3			77	2	75.6	100.8	110.4	119.4	1.46032	putative intact complex
AT3G53900_1	AT3G53900	uracil phosphoribosyltransferase			77	2	25.1	100.8	128.4	119.4	5.11554	putative intact complex
AT1G74910	AT1G74910	ADP-glucose pyrophosphorylase family protein			78	3	42.8	125.7	965.4	965.4	22.5561	possible homo-oligomer or hetero-oligomer/high subunit stoichiometry
AT2G36880_1	AT2G36880	methionine adenosyltransferase 3			78	3	42.4	125.7	965.4	965.4	22.7689	possible homo-oligomer or hetero-oligomer/high subunit stoichiometry
AT2G25450	AT2G25450	2-oxoglutarate (2OG) and Fe(II)-dependent oxygenase superfamily protein			78	3	40.3	125.7	965.4	965.4	23.9553	possible homo-oligomer or hetero-oligomer/high subunit stoichiometry
AT4G22505	AT4G22505	Bifunctional inhibitor/lipid-transfer protein/seed storage 2S albumin superfamily protein			79	2	55.2	81.3	965.4	965.4	17.4891	possible homo-oligomer or hetero-oligomer/high subunit stoichiometry
AT1G18540_1	AT1G18540	Ribosomal protein L6 family protein			79	2	26.1	81.3	965.4	965.4	36.9885	possible homo-oligomer or hetero-oligomer/high subunit stoichiometry
AT3G11400_1	AT3G11400	eukaryotic translation initiation factor 3G1	EIF	eIF3g1	80	3	32.7	155.2	965.4	965.4	29.5229	possible homo-oligomer or hetero-oligomer/high subunit stoichiometry
AT1G63680_1	AT1G63680	acid-amino acid ligases;ligases;ATP binding;ATP binding;ligases			80	3	85.5	155.2	965.4	965.4	11.2912	possible homo-oligomer or hetero-oligomer/high subunit stoichiometry
AT3G04120	AT3G04120	glyceraldehyde-3-phosphate dehydrogenase C subunit 1			80	3	36.9	155.2	965.4	965.4	26.1626	possible homo-oligomer or hetero-oligomer/high subunit stoichiometry
AT4G39330	AT4G39330	cinnamyl alcohol dehydrogenase 9			81	1	38.9	38.9	70.6	70.6	1.81491	homo-oligomer
AT5G49650	AT5G49650	xylulose kinase-2			82	5	61.2	239.8	57.8	61.36	0.944444	likely false positive: momomer
AT1G70730	AT1G70730	Phosphoglucomutase/phosphomannomutase family protein			82	5	63.4	239.8	64.6	61.36	1.01893	likely false positive: momomer
AT3G48990	AT3G48990	AMP-dependent synthetase and ligase family protein			82	5	55.5	239.8	65.1	61.36	1.17297	likely false positive: momomer
AT1G53580	AT1G53580	glyoxalase II 3			82	5	32.3	239.8	61.4	61.36	1.90093	putative complex clustered with false positives
AT3G55440	AT3G55440	triosephosphate isomerase			82	5	27.1	239.8	57.9	61.36	2.13653	putative complex clustered with false positives
AT5G61510	AT5G61510	GroES-like zinc-binding alcohol dehydrogenase family protein			83	3	44.2	115.3	68.3	70.5667	1.54525	likely false positive: momomer
AT1G53240	AT1G53240	Lactate/malate dehydrogenase family protein			83	3	35.8	115.3	70.6	70.5667	1.97207	putative complex clustered with false positives
AT1G04410	AT1G04410	Lactate/malate dehydrogenase family protein			83	3	35.5	115.3	72.8	70.5667	2.0507	putative complex clustered with false positives
AT5G43830_1	AT5G43830	Aluminium induced protein with YGL and LRDR motifs			84	1	27.5	27.5	66.5	66.5	2.41818	homo-oligomer
AT3G52990	AT3G52990	Pyruvate kinase family protein			85	1	57.4	57.4	66.6	66.6	1.16028	monomer
AT1G80460	AT1G80460	Actin-like ATPase superfamily protein			86	3	52.4	138.9	60.4	62.7667	1.15267	likely false positive: momomer
AT5G11520	AT5G11520	aspartate aminotransferase 3			86	3	48.9	138.9	67.5	62.7667	1.38037	likely false positive: momomer
AT4G02340_1	AT4G02340	alpha/beta-Hydrolases superfamily protein			86	3	36.6	138.9	60.4	62.7667	1.65027	putative complex clustered with false positives
AT5G09660	AT5G09660	peroxisomal NAD-malate dehydrogenase 2			87	3	34.9	84.4	47.4	49.5333	1.35817	likely false positive: momomer
AT1G78380_1	AT1G78380	glutathione S-transferase TAU 19			87	3	25.6	84.4	50.4	49.5333	1.96875	putative complex clustered with false positives
AT4G25100	AT4G25100	Fe superoxide dismutase 1			87	3	23.7	84.4	50.8	49.5333	2.14346	putative complex clustered with false positives
AT5G48930	AT5G48930	hydroxycinnamoyl-CoA shikimate/quinate hydroxycinnamoyl transferase			88	4	47.9	178.7	48.3	52.4	1.00835	likely false positive: momomer
AT4G14040	AT4G14040	selenium-binding protein 2			88	4	53.9	178.7	54.7	52.4	1.01484	likely false positive: momomer
AT3G03250	AT3G03250	UDP-GLUCOSE PYROPHOSPHORYLASE 1			88	4	51.7	178.7	53.3	52.4	1.03095	likely false positive: momomer
AT1G27130	AT1G27130	glutathione S-transferase tau 13			88	4	25.1	178.7	53.3	52.4	2.12351	putative complex clustered with false positives
AT1G76680	AT1G76680	12-oxophytodienoate reductase 1			89	3	41.1	86.5	40.3	40.7	0.980535	likely false positive: momomer
AT2G30860	AT2G30860	glutathione S-transferase PHI 9			89	3	24.1	86.5	41.4	40.7	1.71784	putative complex clustered with false positives
AT4G01900	AT4G01900	GLNB1 homolog			89	3	21.2	86.5	40.4	40.7	1.90566	putative complex clustered with false positives
AT1G60710	AT1G60710	NAD(P)-linked oxidoreductase superfamily protein			90	2	37.9	75.1	44.6	47.05	1.17678	likely false positive: momomer
AT1G15950	AT1G15950	cinnamoyl coa reductase 1			90	2	37.1	75.1	49.5	47.05	1.33423	likely false positive: momomer
AT3G27925	AT3G27925	DegP protease 1			91	3	46.6	117.9	43.2	44.6	0.927039	likely false positive: momomer
AT4G13360	AT4G13360	ATP-dependent caseinolytic (Clp) protease/crotonase family protein			91	3	46.2	117.9	43.2	44.6	0.935065	likely false positive: momomer
AT1G78370	AT1G78370	glutathione S-transferase TAU 20			91	3	25.6	117.9	47.4	44.6	1.85156	putative complex clustered with false positives
AT3G03780	AT3G03780	methionine synthase 2			92	4	84.5	195.2	92.1	92.275	1.08994	likely false positive: momomer
AT1G12050	AT1G12050	fumarylacetoacetase, putative			92	4	46.9	195.2	88.2	92.275	1.8806	putative complex clustered with false positives
AT1G65930	AT1G65930	cytosolic NADP+-dependent isocitrate dehydrogenase			92	4	45.7	195.2	95.6	92.275	2.0919	putative complex clustered with false positives
AT4G09320	AT4G09320	Nucleoside diphosphate kinase family protein			92	4	18.8	195.2	93.2	92.275	4.95745	putative complex clustered with false positives
AT5G16970	AT5G16970	alkenal reductase			93	2	38.1	77.2	83.4	82.1	2.18898	putative intact complex
AT1G12780	AT1G12780	UDP-D-glucose/UDP-D-galactose 4-epimerase 1			93	2	39.1	77.2	80.8	82.1	2.0665	putative intact complex
AT4G26300	AT4G26300	Arginyl-tRNA synthetase, class Ic		ArgRS	94	4	72.3	183.5	76.4	77.65	1.05671	likely false positive: momomer
AT3G59760	AT3G59760	O-acetylserine (thiol) lyase isoform C			94	4	45.8	183.5	76.4	77.65	1.66812	putative complex clustered with false positives
AT3G61440	AT3G61440	cysteine synthase C1			94	4	39.9	183.5	80.3	77.65	2.01253	putative complex clustered with false positives
AT3G10920	AT3G10920	manganese superoxide dismutase 1			94	4	25.4	183.5	77.5	77.65	3.05118	putative complex clustered with false positives
AT4G35830	AT4G35830	aconitase 1			95	5	98.1	253.6	82.4	83.28	0.839959	likely false positive: momomer
AT2G30970	AT2G30970	aspartate aminotransferase 1			95	5	47.7	253.6	83.4	83.28	1.74843	putative complex clustered with false positives
AT4G37980	AT4G37980	elicitor-activated gene 3-1			95	5	38.2	253.6	84.4	83.28	2.20942	putative complex clustered with false positives
AT5G08300	AT5G08300	Succinyl-CoA ligase, alpha subunit			95	5	36.1	253.6	83.9	83.28	2.3241	putative complex clustered with false positives
AT3G03890	AT3G03890	FMN binding			95	5	33.3	253.6	82.3	83.28	2.47147	putative complex clustered with false positives
AT2G35010	AT2G35010	thioredoxin O1			96	2	21.1	32.2	15.8	15.85	0.748815	likely false positive: momomer
AT2G24940	AT2G24940	membrane-associated progesterone binding protein 2			96	2	11.3	32.2	15.9	15.85	1.40708	likely false positive: momomer
AT4G39260	AT4G39260	cold, circadian rhythm, and RNA binding 1			97	2	16.5	33.4	16.5	17.5	1	likely false positive: momomer
AT2G21660	AT2G21660	cold, circadian rhythm, and rna binding 2			97	2	16.8	33.4	18.5	17.5	1.10119	likely false positive: momomer
AT5G02790	AT5G02790	Glutathione S-transferase family protein			98	4	27.9	85.1	29.4	26.95	1.05376	likely false positive: momomer
AT4G17870	AT4G17870	Polyketide cyclase/dehydrase and lipid transport superfamily protein			98	4	21.5	85.1	26.7	26.95	1.24186	likely false positive: momomer
AT1G65980	AT1G65980	thioredoxin-dependent peroxidase 1			98	4	17.4	85.1	23.5	26.95	1.35057	likely false positive: momomer
AT2G21060	AT2G21060	glycine-rich protein 2B			98	4	19.7	85.1	28.2	26.95	1.43147	likely false positive: momomer
AT1G01800	AT1G01800	NAD(P)-binding Rossmann-fold superfamily protein			99	3	31.6	81.6	35.2	33.6667	1.11392	likely false positive: momomer
AT3G23600	AT3G23600	alpha/beta-Hydrolases superfamily protein			99	3	25.8	81.6	32.3	33.6667	1.25194	likely false positive: momomer
AT4G02520	AT4G02520	glutathione S-transferase PHI 2			99	3	24.1	81.6	33.5	33.6667	1.39004	likely false positive: momomer
AT1G75280	AT1G75280	NmrA-like negative transcriptional regulator family protein			100	2	33.7	64.2	37.2	37	1.10386	likely false positive: momomer
AT2G20630	AT2G20630	PP2C induced by AVRRPM1			100	2	30.4	64.2	36.8	37	1.21053	likely false positive: momomer
AT4G33670	AT4G33670	NAD(P)-linked oxidoreductase superfamily protein			101	4	34.5	89.8	32.1	33.65	0.930435	likely false positive: momomer
AT1G09310	AT1G09310	Protein of unknown function, DUF538			101	4	19.9	89.8	32.7	33.65	1.64322	putative complex clustered with false positives
AT1G31160_1	AT1G31160	HISTIDINE TRIAD NUCLEOTIDE-BINDING 2			101	4	20.4	89.8	34.3	33.65	1.68137	putative complex clustered with false positives
AT2G42530	AT2G42530	cold regulated 15b			101	4	14.9	89.8	35.5	33.65	2.38255	putative complex clustered with false positives
AT1G08980	AT1G08980	amidase 1			102	3	45.5	100.2	41.6	41.9333	0.914286	likely false positive: momomer
AT1G63000	AT1G63000	nucleotide-rhamnose synthase/epimerase-reductase			102	3	33.5	100.2	42.3	41.9333	1.26269	likely false positive: momomer
AT1G19130	AT1G19130	CONTAINS InterPro DOMAIN/s: Protein of unknown function DUF985 (InterPro:IPR009327), RmlC-like jelly roll fold (InterPro:IPR014710); Has 1465 Blast hits to 1465 proteins in 584 species: Archae - 10; Bacteria - 1038; Metazoa - 19; Fungi - 43; Plants - 51; Viruses - 0; Other Eukaryotes - 304 (source: NCBI BLink).			102	3	21.6	100.2	41.9	41.9333	1.93981	putative complex clustered with false positives
AT3G48720	AT3G48720	HXXXD-type acyl-transferase family protein			103	2	48.4	86.5	46.3	55.9	0.956612	likely false positive: momomer
AT3G20790	AT3G20790	NAD(P)-binding Rossmann-fold superfamily protein			103	2	38.5	86.5	65.5	55.9	1.7013	putative complex clustered with false positives
AT2G21370	AT2G21370	xylulose kinase-1			104	4	52.4	156.7	47.7	44.85	0.910305	likely false positive: momomer
AT2G35450_2	AT2G35450	catalytics;hydrolases			104	4	38.1	156.7	40.8	44.85	1.07087	likely false positive: momomer
AT3G14990	AT3G14990	Class I glutamine amidotransferase-like superfamily protein			104	4	41.8	156.7	45.2	44.85	1.08134	likely false positive: momomer
AT2G30870	AT2G30870	glutathione S-transferase PHI 10			104	4	24.2	156.7	45.7	44.85	1.88843	putative complex clustered with false positives
AT4G15545_1	AT4G15545	unknown protein; BEST Arabidopsis thaliana protein match is: unknown protein (TAIR:AT1G16520.1); Has 30201 Blast hits to 17322 proteins in 780 species: Archae - 12; Bacteria - 1396; Metazoa - 17338; Fungi - 3422; Plants - 5037; Viruses - 0; Other Eukaryotes - 2996 (source: NCBI BLink).			105	2	37.2	47.6	14.6	15.25	0.392473	likely false positive: momomer
AT4G33640	AT4G33640	unknown protein; Has 30201 Blast hits to 17322 proteins in 780 species: Archae - 12; Bacteria - 1396; Metazoa - 17338; Fungi - 3422; Plants - 5037; Viruses - 0; Other Eukaryotes - 2996 (source: NCBI BLink).			105	2	10.4	47.6	15.9	15.25	1.52885	likely false positive: momomer
AT5G03370	AT5G03370	acylphosphatase family			106	3	18.8	42.3	14.7	15.1667	0.781915	likely false positive: momomer
AT1G45145	AT1G45145	thioredoxin H-type 5			106	3	13.1	42.3	15.9	15.1667	1.21374	likely false positive: momomer
AT5G09830	AT5G09830	BolA-like family protein			106	3	10.3	42.3	14.9	15.1667	1.4466	likely false positive: momomer
AT5G04280	AT5G04280	RNA-binding (RRM/RBD/RNP motifs) family protein with retrovirus zinc finger-like domain			107	8	33.4	131.7	15.2	15.8	0.45509	likely false positive: momomer
AT5G16400	AT5G16400	thioredoxin F2			107	8	19.9	131.7	15.7	15.8	0.788945	likely false positive: momomer
AT5G53300	AT5G53300	ubiquitin-conjugating enzyme 10			107	8	16.5	131.7	17.2	15.8	1.04242	likely false positive: momomer
AT2G18040_1	AT2G18040	peptidylprolyl cis/trans isomerase, NIMA-interacting 1			107	8	13.1	131.7	15.1	15.8	1.15267	likely false positive: momomer
AT1G19730	AT1G19730	Thioredoxin superfamily protein			107	8	13.6	131.7	16.3	15.8	1.19853	likely false positive: momomer
AT1G21770	AT1G21770	Acyl-CoA N-acyltransferases (NAT) superfamily protein			107	8	12.5	131.7	15.3	15.8	1.224	likely false positive: momomer
AT5G66040	AT5G66040	sulfurtransferase protein 16			107	8	12.6	131.7	16.4	15.8	1.30159	likely false positive: momomer
AT1G31812	AT1G31812	acyl-CoA-binding protein 6			107	8	10.3	131.7	15.2	15.8	1.47573	likely false positive: momomer
AT2G16600	AT2G16600	rotamase CYP 3			108	4	18.4	74.2	14.2	15.125	0.771739	likely false positive: momomer
AT4G34870	AT4G34870	rotamase cyclophilin 5			108	4	18.3	74.2	14.9	15.125	0.814208	likely false positive: momomer
AT3G56070	AT3G56070	rotamase cyclophilin 2			108	4	18.9	74.2	15.6	15.125	0.825397	likely false positive: momomer
AT2G21130	AT2G21130	Cyclophilin-like peptidyl-prolyl cis-trans isomerase family protein			108	4	18.4	74.2	15.8	15.125	0.858696	likely false positive: momomer
AT3G02540	AT3G02540	Rad23 UV excision repair protein family			109	1	30.6	30.6	14.2	14.2	0.464052	degraded
AT4G15545_2	AT4G15545	unknown protein; BEST Arabidopsis thaliana protein match is: unknown protein (TAIR:AT1G16520.1); Has 30201 Blast hits to 17322 proteins in 780 species: Archae - 12; Bacteria - 1396; Metazoa - 17338; Fungi - 3422; Plants - 5037; Viruses - 0; Other Eukaryotes - 2996 (source: NCBI BLink).			110	1	37.2	37.2	14.6	14.6	0.392473	degraded
AT1G73530	AT1G73530	RNA-binding (RRM/RBD/RNP motifs) family protein			111	1	20.6	20.6	17.3	17.3	0.839806	monomer
AT4G27000	AT4G27000	RNA-binding (RRM/RBD/RNP motifs) family protein			112	2	44.9	52.7	14.7	14.9	0.327394	likely false positive: momomer
AT5G57860	AT5G57860	Ubiquitin-like superfamily protein			112	2	7.8	52.7	15.1	14.9	1.9359	putative complex clustered with false positives
AT5G42850	AT5G42850	Thioredoxin superfamily protein			113	1	15.2	15.2	16.4	16.4	1.07895	monomer
AT2G19770	AT2G19770	profilin 5			114	1	14.5	14.5	15.1	15.1	1.04138	monomer
AT1G15340	AT1G15340	methyl-CPG-binding domain 10			115	1	42.3	42.3	14.8	14.8	0.349882	degraded
AT3G52560	AT3G52560	ubiquitin E2 variant 1D-4			116	4	16.5	62.7	18.6	19.2	1.12727	likely false positive: momomer
AT2G36060	AT2G36060	MMS ZWEI homologue 3			116	4	16.3	62.7	18.6	19.2	1.1411	likely false positive: momomer
AT5G59880	AT5G59880	actin depolymerizing factor 3			116	4	14.1	62.7	18.7	19.2	1.32624	likely false positive: momomer
AT3G46000	AT3G46000	actin depolymerizing factor 2			116	4	15.7	62.7	20.9	19.2	1.33121	likely false positive: momomer
AT5G11340	AT5G11340	Acyl-CoA N-acyltransferases (NAT) superfamily protein			117	2	18.5	33.9	19.5	18.45	1.05405	likely false positive: momomer
AT5G59890	AT5G59890	actin depolymerizing factor 4			117	2	15.4	33.9	17.4	18.45	1.12987	likely false positive: momomer
AT3G44620	AT3G44620	protein tyrosine phosphatases;protein tyrosine phosphatases			118	3	26.9	56.4	23.2	20.4	0.862454	likely false positive: momomer
AT1G23130	AT1G23130	Polyketide cyclase/dehydrase and lipid transport superfamily protein			118	3	17.8	56.4	20.5	20.4	1.15169	likely false positive: momomer
AT5G51720	AT5G51720	2 iron, 2 sulfur cluster binding			118	3	11.6	56.4	17.5	20.4	1.50862	likely false positive: momomer
AT5G53490	AT5G53490	Tetratricopeptide repeat (TPR)-like superfamily protein			119	2	25.5	38.6	18.6	18.6	0.729412	likely false positive: momomer
AT5G42980	AT5G42980	thioredoxin 3			119	2	13.1	38.6	18.6	18.6	1.41985	likely false positive: momomer
AT2G33410	AT2G33410	RNA-binding (RRM/RBD/RNP motifs) family protein			120	4	41.3	81.2	14.5	15.075	0.35109	likely false positive: momomer
AT4G13850	AT4G13850	glycine-rich RNA-binding protein 2			120	4	14.6	81.2	15.9	15.075	1.08904	likely false positive: momomer
AT2G18040_2	AT2G18040	peptidylprolyl cis/trans isomerase, NIMA-interacting 1			120	4	13.1	81.2	15.1	15.075	1.15267	likely false positive: momomer
AT4G10040	AT4G10040	cytochrome c-2			120	4	12.2	81.2	14.8	15.075	1.21311	likely false positive: momomer
AT5G55160	AT5G55160	small ubiquitin-like modifier 2			121	1	11.6	11.6	17.9	17.9	1.5431	monomer
AT2G19760	AT2G19760	profilin 1			122	2	14.2	28.2	18.2	18.5	1.28169	likely false positive: momomer
AT4G29350	AT4G29350	profilin 2			122	2	13.9	28.2	18.8	18.5	1.35252	likely false positive: momomer
AT3G04610_2	AT3G04610	RNA-binding KH domain-containing protein			123	1	63.4	63.4	21.3	21.3	0.335962	degraded
AT1G14400	AT1G14400	ubiquitin carrier protein 1			124	1	17.2	17.2	17.7	17.7	1.02907	monomer
AT3G04610_1	AT3G04610	RNA-binding KH domain-containing protein			125	3	63.4	91.1	21.3	20.5333	0.335962	likely false positive: momomer
AT1G12310	AT1G12310	Calcium-binding EF-hand family protein			125	3	16.5	91.1	22.1	20.5333	1.33939	likely false positive: momomer
AT5G12140	AT5G12140	cystatin-1			125	3	11.2	91.1	18.2	20.5333	1.625	putative complex clustered with false positives
AT3G01910	AT3G01910	sulfite oxidase			126	1	43.3	43.3	57.8	57.8	1.33487	monomer
AT1G17220	AT1G17220	Translation initiation factor 2, small GTP-binding protein			127	1	109.7	109.7	57.2	57.2	0.521422	monomer
AT1G23190	AT1G23190	Phosphoglucomutase/phosphomannomutase family protein			128	3	63.1	139.5	67.1	70.8	1.06339	likely false positive: momomer
AT4G22930	AT4G22930	pyrimidin 4			128	3	41.9	139.5	75.2	70.8	1.79475	putative complex clustered with false positives
AT4G21580	AT4G21580	oxidoreductase, zinc-binding dehydrogenase family protein			128	3	34.4	139.5	70.1	70.8	2.03779	putative complex clustered with false positives
AT1G79550	AT1G79550	phosphoglycerate kinase			129	2	42.1	67.4	47.1	49.75	1.11876	putative intact complex
AT1G10370	AT1G10370	Glutathione S-transferase family protein			129	2	25.3	67.4	52.4	49.75	2.07115	putative intact complex
AT4G05160	AT4G05160	AMP-dependent synthetase and ligase family protein			130	3	59.8	127.6	52.7	54.3	0.881271	likely false positive: momomer
AT4G33510	AT4G33510	3-deoxy-d-arabino-heptulosonate 7-phosphate synthase			130	3	48.1	127.6	54.1	54.3	1.12474	likely false positive: momomer
AT2G03440	AT2G03440	nodulin-related protein 1			130	3	19.7	127.6	56.1	54.3	2.84772	putative complex clustered with false positives
AT2G37770	AT2G37770	NAD(P)-linked oxidoreductase superfamily protein			131	2	35.1	70.1	29.9	32.05	0.851852	likely false positive: momomer
AT3G53880	AT3G53880	NAD(P)-linked oxidoreductase superfamily protein			131	2	35.3	70.1	34.2	32.05	0.968839	likely false positive: momomer
AT3G52880	AT3G52880	monodehydroascorbate reductase 1			132	4	46.4	144.9	44.6	41.625	0.961207	likely false positive: momomer
AT1G23740	AT1G23740	Oxidoreductase, zinc-binding dehydrogenase family protein			132	4	40.9	144.9	40.1	41.625	0.98044	likely false positive: momomer
AT5G35100	AT5G35100	Cyclophilin-like peptidyl-prolyl cis-trans isomerase family protein			132	4	30.5	144.9	41.2	41.625	1.35082	likely false positive: momomer
AT5G63400	AT5G63400	adenylate kinase 1			132	4	26.9	144.9	40.6	41.625	1.50929	likely false positive: momomer
AT3G06050	AT3G06050	peroxiredoxin IIF			133	1	21.4	21.4	26.3	26.3	1.22897	monomer
AT3G17940	AT3G17940	Galactose mutarotase-like superfamily protein			134	4	37.1	102.1	28.2	28.65	0.760108	likely false positive: momomer
AT2G33255	AT2G33255	Haloacid dehalogenase-like hydrolase (HAD) superfamily protein			134	4	27.4	102.1	28.7	28.65	1.04745	likely false positive: momomer
AT1G75270	AT1G75270	dehydroascorbate reductase 2			134	4	23.4	102.1	29.9	28.65	1.27778	likely false positive: momomer
AT1G27970	AT1G27970	nuclear transport factor 2B			134	4	14.2	102.1	27.8	28.65	1.95775	putative complex clustered with false positives
AT2G35450_1	AT2G35450	catalytics;hydrolases			135	2	38.1	57.9	40.8	40.95	1.07087	likely false positive: momomer
AT3G20390	AT3G20390	endoribonuclease L-PSP family protein			135	2	19.8	57.9	41.1	40.95	2.07576	putative complex clustered with false positives
AT2G37760	AT2G37760	NAD(P)-linked oxidoreductase superfamily protein			136	3	34.6	106.1	32.1	34.5667	0.927746	likely false positive: momomer
AT5G19440	AT5G19440	NAD(P)-binding Rossmann-fold superfamily protein			136	3	35.5	106.1	35.5	34.5667	1	likely false positive: momomer
AT2G33590	AT2G33590	NAD(P)-binding Rossmann-fold superfamily protein			136	3	35.8	106.1	36.1	34.5667	1.00838	likely false positive: momomer
AT1G43670	AT1G43670	Inositol monophosphatase family protein			137	1	37.2	37.2	158.4	158.4	4.25806	homo-oligomer
AT3G18860	AT3G18860	transducin family protein / WD-40 repeat family protein			138	2	84.2	131.4	132.4	132.25	1.57245	putative intact complex
AT5G63860	AT5G63860	Regulator of chromosome condensation (RCC1) family protein			138	2	47.1	131.4	132.1	132.25	2.80467	putative intact complex
AT4G26530_2	AT4G26530	Aldolase superfamily protein			139	1	38.2	38.2	210.6	210.6	5.51309	homo-oligomer
AT3G23490	AT3G23490	cyanase			140	2	18.5	90.5	206.3	201.9	11.1514	partial complex/false negatives
AT4G36760	AT4G36760	aminopeptidase P1			140	2	71.9	90.5	197.5	201.9	2.74687	partial complex/false negatives
AT5G04430_2	AT5G04430	binding to TOMV RNA 1L (long form)			141	2	33.8	59.1	37.7	38.55	1.11538	likely false positive: momomer
AT5G46790	AT5G46790	PYR1-like 1			141	2	25.3	59.1	39.4	38.55	1.55731	likely false positive: momomer
AT3G19760	AT3G19760	eukaryotic initiation factor 4A-III			142	1	45.8	45.8	49.6	49.6	1.08297	monomer
AT2G43910	AT2G43910	HARMLESS TO OZONE LAYER 1			143	1	25.2	25.2	44.3	44.3	1.75794	homo-oligomer
AT5G05010_1	AT5G05010	clathrin adaptor complexes medium subunit family protein	Coatomer	Delta-COP	144	2	57.7	77.2	398.4	222.35	6.90468	possible homo-oligomer or hetero-oligomer/high subunit stoichiometry
AT3G01520	AT3G01520	Adenine nucleotide alpha hydrolases-like superfamily protein			144	2	19.5	77.2	46.3	222.35	2.37436	putative complex clustered with false positives
AT4G05090	AT4G05090	Inositol monophosphatase family protein			145	4	43.5	108.7	41.5	37.025	0.954023	likely false positive: momomer
AT3G47560	AT3G47560	alpha/beta-Hydrolases superfamily protein			145	4	29.8	108.7	33.6	37.025	1.12752	likely false positive: momomer
AT3G26450_1	AT3G26450	Polyketide cyclase/dehydrase and lipid transport superfamily protein			145	4	17.7	108.7	36.5	37.025	2.06215	putative complex clustered with false positives
AT4G23670_2	AT4G23670	Polyketide cyclase/dehydrase and lipid transport superfamily protein			145	4	17.5	108.7	36.5	37.025	2.08571	putative complex clustered with false positives
AT5G48220	AT5G48220	Aldolase-type TIM barrel family protein			146	3	41.9	97.4	42.4	40.7333	1.01193	likely false positive: momomer
AT4G23730	AT4G23730	Galactose mutarotase-like superfamily protein			146	3	34.6	97.4	36.6	40.7333	1.0578	likely false positive: momomer
AT1G08110	AT1G08110	lactoylglutathione lyase family protein / glyoxalase I family protein			146	3	20.8	97.4	43.2	40.7333	2.07692	putative complex clustered with false positives
AT3G07720	AT3G07720	Galactose oxidase/kelch repeat superfamily protein			147	3	35.6	98.1	36.8	35.5667	1.03371	likely false positive: momomer
AT3G60440	AT3G60440	Phosphoglycerate mutase family protein			147	3	32.3	98.1	34.2	35.5667	1.05882	likely false positive: momomer
AT2G45990	AT2G45990	unknown protein; FUNCTIONS IN: molecular_function unknown; INVOLVED IN: biological_process unknown; LOCATED IN: chloroplast, chloroplast stroma; EXPRESSED IN: 22 plant structures; EXPRESSED DURING: 13 growth stages; Has 312 Blast hits to 312 proteins in 90 species: Archae - 0; Bacteria - 131; Metazoa - 0; Fungi - 0; Plants - 67; Viruses - 0; Other Eukaryotes - 114 (source: NCBI BLink).			147	3	30.1	98.1	35.7	35.5667	1.18605	likely false positive: momomer
AT4G01370	AT4G01370	MAP kinase 4			148	4	42.8	127.8	41.4	39.175	0.96729	likely false positive: momomer
AT3G61220	AT3G61220	NAD(P)-binding Rossmann-fold superfamily protein			148	4	32.8	127.8	36.3	39.175	1.10671	likely false positive: momomer
AT5G48180	AT5G48180	nitrile specifier protein 5			148	4	35.8	127.8	40.6	39.175	1.13408	likely false positive: momomer
AT1G68760	AT1G68760	nudix hydrolase 1			148	4	16.3	127.8	38.4	39.175	2.35583	putative complex clustered with false positives
AT5G04430_1	AT5G04430	binding to TOMV RNA 1L (long form)			149	1	33.8	33.8	37.7	37.7	1.11538	monomer
AT1G20696	AT1G20696	high mobility group B3			150	1	15.6	15.6	38.4	38.4	2.46154	homo-oligomer
AT5G48020	AT5G48020	2-oxoglutarate (2OG) and Fe(II)-dependent oxygenase superfamily protein			151	1	39.8	39.8	43.8	43.8	1.1005	monomer
AT4G21445	AT4G21445	unknown protein; FUNCTIONS IN: molecular_function unknown; INVOLVED IN: biological_process unknown; LOCATED IN: chloroplast, chloroplast stroma; Has 30201 Blast hits to 17322 proteins in 780 species: Archae - 12; Bacteria - 1396; Metazoa - 17338; Fungi - 3422; Plants - 5037; Viruses - 0; Other Eukaryotes - 2996 (source: NCBI BLink).			152	1	17.6	17.6	42.1	42.1	2.39205	homo-oligomer
AT4G34090	AT4G34090	unknown protein; FUNCTIONS IN: molecular_function unknown; INVOLVED IN: biological_process unknown; LOCATED IN: chloroplast, chloroplast stroma; EXPRESSED IN: 22 plant structures; EXPRESSED DURING: 13 growth stages; BEST Arabidopsis thaliana protein match is: unknown protein (TAIR:AT2G23370.1); Has 30201 Blast hits to 17322 proteins in 780 species: Archae - 12; Bacteria - 1396; Metazoa - 17338; F…			153	2	36.9	72.4	41.9	41.65	1.1355	likely false positive: momomer
AT3G48690	AT3G48690	alpha/beta-Hydrolases superfamily protein			153	2	35.5	72.4	41.4	41.65	1.1662	likely false positive: momomer
AT3G21360	AT3G21360	2-oxoglutarate (2OG) and Fe(II)-dependent oxygenase superfamily protein			154	3	37.2	114.9	36.1	128.433	0.97043	putative intact complex
AT3G44300_1	AT3G44300	nitrilase 2			154	3	37.1	114.9	36.1	128.433	0.973046	putative intact complex
AT3G09810	AT3G09810	isocitrate dehydrogenase VI			154	3	40.5	114.9	313.1	128.433	7.73086	putative intact complex
AT1G18640	AT1G18640	3-phosphoserine phosphatase			155	2	32.3	65.3	30.3	31.1	0.93808	likely false positive: momomer
AT5G10460	AT5G10460	Haloacid dehalogenase-like hydrolase (HAD) superfamily protein			155	2	33.2	65.3	31.9	31.1	0.960843	likely false positive: momomer
AT4G37040	AT4G37040	methionine aminopeptidase 1D			156	2	38.5	73.4	32.4	32.35	0.841558	likely false positive: momomer
AT2G37790	AT2G37790	NAD(P)-linked oxidoreductase superfamily protein			156	2	34.9	73.4	32.3	32.35	0.925501	likely false positive: momomer
AT5G65940	AT5G65940	beta-hydroxyisobutyryl-CoA hydrolase 1			157	2	36.1	63.8	33.5	32.55	0.927978	likely false positive: momomer
AT1G11930_1	AT1G11930	Predicted pyridoxal phosphate-dependent enzyme, YBL036C type			157	2	27.7	63.8	31.6	32.55	1.14079	likely false positive: momomer
AT1G51360	AT1G51360	dimeric A/B barrel domainS-protein 1			158	1	23.6	23.6	32.9	32.9	1.39407	monomer
AT1G66200	AT1G66200	glutamine synthase clone F11			159	1	39.2	39.2	367.7	367.7	9.3801	homo-oligomer
AT3G04780	AT3G04780	Protein of unknown function (DUF1000)			160	1	19.6	19.6	30.2	30.2	1.54082	monomer
AT3G26450_2	AT3G26450	Polyketide cyclase/dehydrase and lipid transport superfamily protein			161	1	17.7	17.7	36.5	36.5	2.06215	homo-oligomer
AT2G25830	AT2G25830	YebC-related			162	3	36.8	69.7	29.9	30.5	0.8125	likely false positive: momomer
AT2G44310_1	AT2G44310	Calcium-binding EF-hand family protein			162	3	15.8	69.7	28.7	30.5	1.81646	putative complex clustered with false positives
AT1G26630	AT1G26630	Eukaryotic translation initiation factor 5A-1 (eIF-5A 1) protein			162	3	17.1	69.7	32.9	30.5	1.92398	putative complex clustered with false positives
AT5G09650_2	AT5G09650	pyrophosphorylase 6			163	2	33.3	52.2	29.8	31.2	0.894895	likely false positive: momomer
AT3G16640_1	AT3G16640	translationally controlled tumor protein			163	2	18.9	52.2	32.6	31.2	1.72487	putative complex clustered with false positives
AT1G75950_2	AT1G75950	S phase kinase-associated protein 1			164	1	17.8	17.8	30.2	30.2	1.69663	homo-oligomer
AT1G29260	AT1G29260	peroxin 7			165	3	35.4	67.4	31.1	31.0333	0.878531	likely false positive: momomer
AT1G75950_1	AT1G75950	S phase kinase-associated protein 1			165	3	17.8	67.4	30.2	31.0333	1.69663	putative complex clustered with false positives
AT3G62410_1	AT3G62410	CP12 domain-containing protein 2			165	3	14.1	67.4	31.8	31.0333	2.25532	putative complex clustered with false positives
AT5G66550	AT5G66550	Maf-like protein			166	1	22.5	22.5	28.2	28.2	1.25333	monomer
AT2G31670	AT2G31670	Stress responsive alpha-beta barrel domain protein			167	4	28.8	92.3	30.6	29.175	1.0625	likely false positive: momomer
AT1G19570	AT1G19570	dehydroascorbate reductase			167	4	23.6	92.3	27.8	29.175	1.17797	likely false positive: momomer
AT1G50670	AT1G50670	OTU-like cysteine protease family protein			167	4	23.4	92.3	29.8	29.175	1.2735	likely false positive: momomer
AT4G28440	AT4G28440	Nucleic acid-binding, OB-fold-like protein			167	4	16.4	92.3	28.5	29.175	1.7378	putative complex clustered with false positives
AT3G50520	AT3G50520	Phosphoglycerate mutase family protein			168	3	25.9	68.5	28.2	28.6333	1.0888	likely false positive: momomer
AT5G43850_1	AT5G43850	RmlC-like cupins superfamily protein			168	3	22.4	68.5	29.1	28.6333	1.29911	likely false positive: momomer
AT4G31310	AT4G31310	AIG2-like (avirulence induced gene) family protein			168	3	20.1	68.5	28.6	28.6333	1.42289	likely false positive: momomer
AT2G32520	AT2G32520	alpha/beta-Hydrolases superfamily protein			169	5	25.9	114.7	27.1	28.34	1.04633	likely false positive: momomer
AT2G18230	AT2G18230	pyrophosphorylase 2			169	5	24.6	114.7	28.2	28.34	1.14634	likely false positive: momomer
AT1G02920_2	AT1G02920	glutathione S-transferase 7			169	5	23.5	114.7	27.8	28.34	1.18298	likely false positive: momomer
AT1G02930	AT1G02930	glutathione S-transferase 6			169	5	23.4	114.7	29.4	28.34	1.25641	likely false positive: momomer
AT1G24020	AT1G24020	MLP-like protein 423			169	5	17.5	114.7	29.2	28.34	1.66857	putative complex clustered with false positives
AT5G43850_2	AT5G43850	RmlC-like cupins superfamily protein			170	1	22.4	22.4	29.1	29.1	1.29911	monomer
AT1G13270	AT1G13270	methionine aminopeptidase 1B			171	3	40.4	96.3	31.4	30.7	0.777228	likely false positive: momomer
AT5G09650_1	AT5G09650	pyrophosphorylase 6			171	3	33.3	96.3	29.8	30.7	0.894895	likely false positive: momomer
AT1G44790	AT1G44790	ChaC-like family protein			171	3	22.2	96.3	30.9	30.7	1.39189	likely false positive: momomer
AT4G38680	AT4G38680	glycine rich protein 2			172	2	19.1	31.9	26.6	25.95	1.39267	putative intact complex
AT2G30410	AT2G30410	tubulin folding cofactor A (KIESEL)			172	2	12.8	31.9	25.3	25.95	1.97656	putative intact complex
AT3G03990	AT3G03990	alpha/beta-Hydrolases superfamily protein			173	2	29.6	49.6	26.1	26.95	0.881757	likely false positive: momomer
AT5G39730	AT5G39730	AIG2-like (avirulence induced gene) family protein			173	2	20.1	49.6	27.8	26.95	1.38308	likely false positive: momomer
AT1G79230_2	AT1G79230	mercaptopyruvate sulfurtransferase 1			174	1	35.6	35.6	39.6	39.6	1.11236	monomer
AT1G14310	AT1G14310	Haloacid dehalogenase-like hydrolase (HAD) superfamily protein			175	4	28.1	86.7	29.1	27.925	1.03559	likely false positive: momomer
AT5G42770	AT5G42770	Maf-like protein			175	4	22.8	86.7	30.1	27.925	1.32018	likely false positive: momomer
AT3G10520	AT3G10520	haemoglobin 2			175	4	17.8	86.7	25.6	27.925	1.4382	likely false positive: momomer
AT1G70890	AT1G70890	MLP-like protein 43			175	4	17.8	86.7	26.9	27.925	1.51124	likely false positive: momomer
AT4G23670_1	AT4G23670	Polyketide cyclase/dehydrase and lipid transport superfamily protein			176	3	17.5	50.2	36.5	34.3	2.08571	putative complex clustered with false positives
AT1G31160_2	AT1G31160	HISTIDINE TRIAD NUCLEOTIDE-BINDING 2			176	3	20.4	50.2	34.3	34.3	1.68137	putative complex clustered with false positives
AT5G22580	AT5G22580	Stress responsive A/B Barrel Domain			176	3	12.3	50.2	32.1	34.3	2.60976	putative complex clustered with false positives
AT4G18930	AT4G18930	RNA ligase/cyclic nucleotide phosphodiesterase family protein			177	2	20.5	39.9	27.8	28	1.3561	likely false positive: momomer
AT3G28930	AT3G28930	AIG2-like (avirulence induced gene) family protein			177	2	19.4	39.9	28.2	28	1.45361	likely false positive: momomer
AT1G11930_2	AT1G11930	Predicted pyridoxal phosphate-dependent enzyme, YBL036C type			178	4	27.7	95.3	31.6	30.95	1.14079	likely false positive: momomer
AT3G23570	AT3G23570	alpha/beta-Hydrolases superfamily protein			178	4	26.5	95.3	31.8	30.95	1.2	likely false positive: momomer
AT4G14710	AT4G14710	RmlC-like cupins superfamily protein			178	4	21.5	95.3	30.6	30.95	1.42326	likely false positive: momomer
AT3G28940	AT3G28940	AIG2-like (avirulence induced gene) family protein			178	4	19.4	95.3	29.8	30.95	1.53608	likely false positive: momomer
AT1G53310	AT1G53310	phosphoenolpyruvate carboxylase 1			179	2	110.2	218.8	303.3	292.2	2.75227	putative intact complex
AT3G29320	AT3G29320	Glycosyl transferase, family 35			179	2	108.5	218.8	281.1	292.2	2.59078	putative intact complex
AT1G70410_1	AT1G70410	beta carbonic anhydrase 4			180	1	28.4	28.4	281.1	281.1	9.89789	homo-oligomer
AT1G16350	AT1G16350	Aldolase-type TIM barrel family protein			181	1	54.5	54.5	254.6	254.6	4.67156	homo-oligomer
AT4G34890	AT4G34890	xanthine dehydrogenase 1			182	5	149.1	460.9	279.4	281.46	1.87391	putative complex clustered with false positives
AT5G49810	AT5G49810	methionine S-methyltransferase			182	5	118.7	460.9	282.9	281.46	2.38332	putative complex clustered with false positives
AT4G26690	AT4G26690	PLC-like phosphodiesterase family protein			182	5	82.5	460.9	279.4	281.46	3.38667	putative complex clustered with false positives
AT5G54960	AT5G54960	pyruvate decarboxylase-2			182	5	65.8	460.9	297.8	281.46	4.52584	putative complex clustered with false positives
AT5G07440	AT5G07440	glutamate dehydrogenase 2			182	5	44.6	460.9	267.8	281.46	6.00448	putative complex clustered with false positives
AT5G14740	AT5G14740	carbonic anhydrase 2			183	2	28.3	56.7	282.9	282	9.99647	possible homo-oligomer or hetero-oligomer/high subunit stoichiometry
AT1G70410_2	AT1G70410	beta carbonic anhydrase 4			183	2	28.4	56.7	281.1	282	9.89789	possible homo-oligomer or hetero-oligomer/high subunit stoichiometry
AT2G41790	AT2G41790	Insulinase (Peptidase family M16) family protein			184	3	110.9	373.9	267.8	275.167	2.41479	putative intact complex
AT3G54440	AT3G54440	glycoside hydrolase family 2 protein			184	3	125.4	373.9	269.4	275.167	2.14833	putative intact complex
AT5G37830	AT5G37830	oxoprolinase 1			184	3	137.5	373.9	288.3	275.167	2.09673	putative intact complex
AT2G42600	AT2G42600	phosphoenolpyruvate carboxylase 2			185	1	109.7	109.7	272.6	272.6	2.48496	homo-oligomer
AT1G79930	AT1G79930	heat shock protein 91			186	2	87.3	178.9	279.4	272	3.20046	putative intact complex
AT1G79920	AT1G79920	Heat shock protein 70 (Hsp 70) family protein			186	2	91.6	178.9	264.6	272	2.88865	putative intact complex
AT5G11670	AT5G11670	NADP-malic enzyme 2			187	2	64.4	117.5	274.3	267.2	4.25932	partial complex/false negatives
AT3G23810	AT3G23810	S-adenosyl-l-homocysteine (SAH) hydrolase 2			187	2	53.1	117.5	260.1	267.2	4.89831	partial complex/false negatives
AT4G15530	AT4G15530	pyruvate orthophosphate dikinase			188	1	93.3	93.3	266.2	266.2	2.85316	homo-oligomer
AT2G19480	AT2G19480	nucleosome assembly protein 1;2			189	1	42.8	42.8	263.1	263.1	6.1472	homo-oligomer
AT5G56680	AT5G56680	Class II aminoacyl-tRNA and biotin synthetases superfamily protein		SerRS	190	4	63.7	287.4	204.1	201.5	3.20408	putative complex clustered with false positives
AT2G26080	AT2G26080	glycine decarboxylase P-protein 2			190	4	113.7	287.4	207.7	201.5	1.82674	putative complex clustered with false positives
AT3G05350	AT3G05350	Metallopeptidase M24 family protein			190	4	78.7	287.4	192.9	201.5	2.45108	putative complex clustered with false positives
AT1G12410	AT1G12410	CLP protease proteolytic subunit 2			190	4	31.2	287.4	201.3	201.5	6.45192	putative complex clustered with false positives
AT2G36460_2	AT2G36460	Aldolase superfamily protein			191	3	38.3	205.6	203.4	207.233	5.3107	putative intact complex
AT4G33010	AT4G33010	glycine decarboxylase P-protein 1			191	3	112.9	205.6	206.6	207.233	1.82994	putative intact complex
AT3G24503	AT3G24503	aldehyde dehydrogenase 2C4			191	3	54.3	205.6	211.7	207.233	3.89871	putative intact complex
AT4G26530_1	AT4G26530	Aldolase superfamily protein			192	1	38.2	38.2	210.6	210.6	5.51309	homo-oligomer
AT4G37550	AT4G37550	Acetamidase/Formamidase family protein			193	4	49.6	250.9	197.8	204.5	3.9879	putative intact complex
AT5G51970	AT5G51970	GroES-like zinc-binding alcohol dehydrogenase family protein			193	4	39.2	250.9	198.8	204.5	5.07143	putative intact complex
AT5G62530	AT5G62530	aldehyde dehydrogenase 12A1			193	4	61.7	250.9	210.6	204.5	3.41329	putative intact complex
AT1G31230	AT1G31230	aspartate kinase-homoserine dehydrogenase i			193	4	99.4	250.9	210.8	204.5	2.12072	putative intact complex
AT4G29120	AT4G29120	6-phosphogluconate dehydrogenase family protein			194	1	35.3	35.3	164.4	164.4	4.65722	homo-oligomer
AT3G46970	AT3G46970	alpha-glucan phosphorylase 2			195	2	95.1	148.2	203.9	202	2.14406	putative intact complex
AT2G24270	AT2G24270	aldehyde dehydrogenase 11A3			195	2	53.6	148.2	200.1	202	3.73321	putative intact complex
AT4G13940	AT4G13940	S-adenosyl-L-homocysteine hydrolase			196	2	53.3	117.9	223.8	216.35	4.19887	partial complex/false negatives
AT1G12270	AT1G12270	stress-inducible protein, putative			196	2	64.5	117.9	208.9	216.35	3.23876	partial complex/false negatives
AT1G20440	AT1G20440	cold-regulated 47			197	1	29.8	29.8	215.5	215.5	7.23154	homo-oligomer
AT2G24200	AT2G24200	Cytosol aminopeptidase family protein			198	2	54.5	112.9	282.9	281.15	5.19083	partial complex/false negatives
AT3G61540	AT3G61540	alpha/beta-Hydrolases superfamily protein			198	2	57.5	112.9	279.4	281.15	4.85913	partial complex/false negatives
AT5G18170	AT5G18170	glutamate dehydrogenase 1			199	2	44.5	103.1	271.1	264.1	6.09213	partial complex/false negatives
AT3G48000	AT3G48000	aldehyde dehydrogenase 2B4			199	2	58.5	103.1	257.1	264.1	4.39487	partial complex/false negatives
AT3G52930_1	AT3G52930	Aldolase superfamily protein			200	1	38.5	38.5	766.8	766.8	19.9169	homo-oligomer
AT3G24170	AT3G24170	glutathione-disulfide reductase			201	2	53.8	79.3	137.2	132.8	2.55019	partial complex/false negatives
AT3G53900_2	AT3G53900	uracil phosphoribosyltransferase			201	2	25.1	79.3	128.4	132.8	5.11554	partial complex/false negatives
AT2G36460_1	AT2G36460	Aldolase superfamily protein			202	1	38.3	38.3	203.4	203.4	5.3107	homo-oligomer
AT1G54100	AT1G54100	aldehyde dehydrogenase 7B4			203	1	54.2	54.2	248.7	248.7	4.58856	homo-oligomer
AT5G48230	AT5G48230	acetoacetyl-CoA thiolase 2			204	2	41.4	97.9	202.6	196.65	4.89372	partial complex/false negatives
AT1G79440	AT1G79440	aldehyde dehydrogenase 5F1			204	2	56.5	97.9	190.7	196.65	3.37522	partial complex/false negatives
AT1G35160	AT1G35160	GF14 protein phi chain			205	2	30.1	70.2	126.7	126.2	4.2093	partial complex/false negatives
AT5G38470	AT5G38470	Rad23 UV excision repair protein family			205	2	40.6	70.2	125.7	126.2	3.09606	partial complex/false negatives
AT3G02520	AT3G02520	general regulatory factor 7	14-3-3	GRF7	206	3	29.8	215.2	122.5	131.3	4.11074	putative complex clustered with false positives
AT2G30110	AT2G30110	ubiquitin-activating enzyme 1			206	3	120.2	215.2	136.5	131.3	1.13561	likely false positive: momomer
AT1G60420	AT1G60420	DC1 domain-containing protein			206	3	65.1	215.2	134.9	131.3	2.0722	putative complex clustered with false positives
AT1G78300	AT1G78300	general regulatory factor 2	14-3-3	GRF2	207	3	29.1	85.5	105.7	102.467	3.6323	putative intact complex
AT5G38480	AT5G38480	general regulatory factor 3	14-3-3	GRF3	207	3	28.6	85.5	103.1	102.467	3.6049	putative intact complex
AT5G65430_1	AT5G65430	general regulatory factor 8	14-3-3	GRF8	207	3	27.7	85.5	98.6	102.467	3.55957	putative intact complex
AT4G09000_1	AT4G09000	general regulatory factor 1	14-3-3	GRF1	208	6	29.9	206.8	115.1	115.15	3.8495	putative complex clustered with false positives
AT1G22300	AT1G22300	general regulatory factor 10	14-3-3	GRF10	208	6	28.9	206.8	113.7	115.15	3.93426	putative complex clustered with false positives
AT5G16050	AT5G16050	general regulatory factor 5	14-3-3	GRF5	208	6	30.1	206.8	118.9	115.15	3.95017	putative complex clustered with false positives
AT5G10450_1	AT5G10450	G-box regulating factor 6	14-3-3	GRF6	208	6	27.7	206.8	109.3	115.15	3.94585	putative complex clustered with false positives
AT2G42590_1	AT2G42590	general regulatory factor 9	14-3-3	GRF9	208	6	29.5	206.8	117.3	115.15	3.97627	putative complex clustered with false positives
AT1G17290	AT1G17290	alanine aminotransferas			208	6	59.8	206.8	116.6	115.15	1.94983	putative complex clustered with false positives
AT3G25230	AT3G25230	rotamase FKBP 1			209	4	61.4	152.8	98.6	92.9	1.60586	putative complex clustered with false positives
AT5G41970	AT5G41970	Metal-dependent protein hydrolase			209	4	42.2	152.8	93.3	92.9	2.2109	putative complex clustered with false positives
AT5G64460	AT5G64460	Phosphoglycerate mutase family protein			209	4	27.1	152.8	88.2	92.9	3.25461	putative complex clustered with false positives
AT3G16190	AT3G16190	Isochorismatase family protein			209	4	21.8	152.8	91.5	92.9	4.19725	putative complex clustered with false positives
AT5G14590_2	AT5G14590	Isocitrate/isopropylmalate dehydrogenase family protein			210	5	54.1	228.9	103.1	103.82	1.90573	putative complex clustered with false positives
AT5G58330	AT5G58330	lactate/malate dehydrogenase family protein			210	5	48.2	228.9	99.8	103.82	2.07054	putative complex clustered with false positives
AT2G27860	AT2G27860	UDP-D-apiose/UDP-D-xylose synthase 1			210	5	43.6	228.9	101.7	103.82	2.33257	putative complex clustered with false positives
AT1G08200	AT1G08200	UDP-D-apiose/UDP-D-xylose synthase 2			210	5	43.7	228.9	102.2	103.82	2.33867	putative complex clustered with false positives
AT3G19450	AT3G19450	GroES-like zinc-binding alcohol dehydrogenase family protein			210	5	39.9	228.9	112.3	103.82	2.81454	putative complex clustered with false positives
AT2G26230	AT2G26230	uricase / urate oxidase / nodulin 35, putative			211	1	34.8	34.8	110.4	110.4	3.17241	homo-oligomer
AT4G16760	AT4G16760	acyl-CoA oxidase 1			212	1	74.3	74.3	116.6	116.6	1.56931	monomer
AT2G22990	AT2G22990	sinapoylglucose 1			213	2	36.7	98.4	113.1	111	3.08174	putative intact complex
AT5G42740	AT5G42740	Sugar isomerase (SIS) family protein			213	2	61.7	98.4	108.9	111	1.76499	putative intact complex
AT1G76180	AT1G76180	Dehydrin family protein			214	1	20.7	20.7	116.5	116.5	5.62802	homo-oligomer
AT1G70310	AT1G70310	spermidine synthase 2			215	3	37.1	149.9	117.3	126	3.16173	putative intact complex
AT1G23820	AT1G23820	spermidine synthase 1			215	3	41.6	149.9	127.3	126	3.0601	putative intact complex
AT3G09440_2	AT3G09440	Heat shock protein 70 (Hsp 70) family protein			215	3	71.1	149.9	133.4	126	1.87623	putative intact complex
AT2G27920	AT2G27920	serine carboxypeptidase-like 51			216	2	43.4	97.8	110.4	108.65	2.54378	putative intact complex
AT1G74920	AT1G74920	aldehyde dehydrogenase 10A8			216	2	54.4	97.8	106.9	108.65	1.96507	putative intact complex
AT5G56260_1	AT5G56260	Ribonuclease E inhibitor RraA/Dimethylmenaquinone methyltransferase			217	2	17.5	35.4	104.2	101.7	5.95429	partial complex/false negatives
AT3G02770	AT3G02770	Ribonuclease E inhibitor RraA/Dimethylmenaquinone methyltransferase			217	2	17.8	35.4	99.2	101.7	5.57303	partial complex/false negatives
AT3G14415	AT3G14415	Aldolase-type TIM barrel family protein			218	3	40.3	137.3	135.7	138.767	3.36725	putative intact complex
AT3G14420	AT3G14420	Aldolase-type TIM barrel family protein			218	3	40.3	137.3	136.7	138.767	3.39206	putative intact complex
AT1G20620	AT1G20620	catalase 3			218	3	56.6	137.3	143.9	138.767	2.5424	putative intact complex
AT3G16910	AT3G16910	acyl-activating enzyme 7			219	3	62.9	163.9	134.1	137.967	2.13196	putative intact complex
AT1G20630	AT1G20630	catalase 1			219	3	56.7	163.9	139.6	137.967	2.46208	putative intact complex
AT2G13360	AT2G13360	alanine:glyoxylate aminotransferase			219	3	44.2	163.9	140.2	137.967	3.17195	putative intact complex
AT5G36160	AT5G36160	Tyrosine transaminase family protein			220	1	46.4	46.4	103.6	103.6	2.23276	homo-oligomer
AT1G09620	AT1G09620	ATP binding;leucine-tRNA ligases;aminoacyl-tRNA ligases;nucleotide binding;ATP binding;aminoacyl-tRNA ligases		LeuRS	221	2	123.4	169.8	205.3	183.05	1.6637	putative intact complex
AT1G03110	AT1G03110	Transducin/WD40 repeat-like superfamily protein			221	2	46.4	169.8	160.8	183.05	3.46552	putative intact complex
AT4G20260	AT4G20260	plasma-membrane associated cation-binding protein 1			222	1	18.9	18.9	130.9	130.9	6.92593	homo-oligomer
AT2G40840	AT2G40840	disproportionating enzyme 2			223	4	109.7	337.3	137.4	136.95	1.25251	likely false positive: momomer
AT1G56070	AT1G56070	Ribosomal protein S5/Elongation factor G/III/V family protein			223	4	93.8	337.3	136.3	136.95	1.45309	likely false positive: momomer
AT3G09440_1	AT3G09440	Heat shock protein 70 (Hsp 70) family protein			223	4	71.1	337.3	133.4	136.95	1.87623	putative complex clustered with false positives
AT4G30310	AT4G30310	FGGY family of carbohydrate kinase			223	4	62.5	337.3	140.7	136.95	2.2512	putative complex clustered with false positives
AT1G63660	AT1G63660	GMP synthase (glutamine-hydrolyzing), putative / glutamine amidotransferase, putative			224	2	48.1	76.1	125.4	125.4	2.60707	putative intact complex
AT3G03980	AT3G03980	NAD(P)-binding Rossmann-fold superfamily protein			224	2	28.1	76.1	125.4	125.4	4.46263	putative intact complex
AT3G59970	AT3G59970	methylenetetrahydrofolate reductase 1			225	1	66.2	66.2	141.9	141.9	2.1435	homo-oligomer
AT1G11870	AT1G11870	Seryl-tRNA synthetase		SerRS	226	4	57.1	179.1	133.8	131.875	2.34326	putative intact complex
AT3G25530	AT3G25530	glyoxylate reductase 1			226	4	30.6	179.1	133.9	131.875	4.37582	putative intact complex
AT1G59900	AT1G59900	pyruvate dehydrogenase complex E1 alpha subunit			226	4	43.5	179.1	136.2	131.875	3.13103	putative intact complex
AT4G17830	AT4G17830	Peptidase M20/M25/M40 family protein			226	4	48.2	179.1	123.6	131.875	2.56432	putative intact complex
AT1G10760	AT1G10760	Pyruvate phosphate dikinase, PEP/pyruvate binding domain			227	2	156.5	223.3	146.5	147.4	0.936102	likely false positive: momomer
AT2G44160	AT2G44160	methylenetetrahydrofolate reductase 2			227	2	66.8	223.3	148.3	147.4	2.22006	putative complex clustered with false positives
AT4G08870	AT4G08870	Arginase/deacetylase superfamily protein			228	2	29.3	70.9	143.4	138.6	4.8942	partial complex/false negatives
AT3G02720	AT3G02720	Class I glutamine amidotransferase-like superfamily protein			228	2	41.6	70.9	133.8	138.6	3.21635	partial complex/false negatives
AT2G17390	AT2G17390	ankyrin repeat-containing 2B			229	1	36.8	36.8	141.5	141.5	3.84511	homo-oligomer
AT1G07370	AT1G07370	proliferating cellular nuclear antigen 1			230	1	29.1	29.1	135.4	135.4	4.65292	homo-oligomer
AT4G24220	AT4G24220	NAD(P)-binding Rossmann-fold superfamily protein			231	1	44.1	44.1	104.3	104.3	2.36508	homo-oligomer
AT1G30580	AT1G30580	GTP binding			232	3	44.4	99.7	56.8	56.1	1.27928	likely false positive: momomer
AT3G02870	AT3G02870	Inositol monophosphatase family protein			232	3	28.8	99.7	57.1	56.1	1.98264	putative complex clustered with false positives
AT1G59700	AT1G59700	glutathione S-transferase TAU 16			232	3	26.5	99.7	54.4	56.1	2.05283	putative complex clustered with false positives
AT1G07890	AT1G07890	ascorbate peroxidase 1			233	1	27.5	27.5	47.2	47.2	1.71636	homo-oligomer
AT3G50270	AT3G50270	HXXXD-type acyl-transferase family protein			234	3	49.8	110.9	46.3	45.8667	0.929719	likely false positive: momomer
AT1G80380	AT1G80380	P-loop containing nucleoside triphosphate hydrolases superfamily protein			234	3	40.8	110.9	45.1	45.8667	1.10539	likely false positive: momomer
AT4G22570	AT4G22570	adenine phosphoribosyl transferase 3			234	3	20.3	110.9	46.2	45.8667	2.27586	putative complex clustered with false positives
AT5G44720	AT5G44720	Molybdenum cofactor sulfurase family protein			235	2	34.7	71.4	39.9	41.8	1.14986	likely false positive: momomer
AT1G05010	AT1G05010	ethylene-forming enzyme			235	2	36.6	71.4	43.7	41.8	1.19399	likely false positive: momomer
AT4G04880	AT4G04880	adenosine/AMP deaminase family protein			236	2	39.9	70.1	38.4	38.4	0.962406	likely false positive: momomer
AT1G64980	AT1G64980	Nucleotide-diphospho-sugar transferases superfamily protein			236	2	30.2	70.1	38.4	38.4	1.27152	likely false positive: momomer
AT1G79230_1	AT1G79230	mercaptopyruvate sulfurtransferase 1			237	1	35.6	35.6	39.6	39.6	1.11236	monomer
AT5G57440	AT5G57440	Haloacid dehalogenase-like hydrolase (HAD) superfamily protein			238	5	26.7	83.4	32.3	31.54	1.20974	likely false positive: momomer
AT2G11890	AT2G11890	adenylate cyclases			238	5	20.4	83.4	29.9	31.54	1.46569	likely false positive: momomer
AT5G57170	AT5G57170	Tautomerase/MIF superfamily protein			238	5	12.3	83.4	31.9	31.54	2.5935	putative complex clustered with false positives
AT5G01650	AT5G01650	Tautomerase/MIF superfamily protein			238	5	12.1	83.4	31.4	31.54	2.59504	putative complex clustered with false positives
AT3G17210	AT3G17210	heat stable protein 1			238	5	12.1	83.4	32.2	31.54	2.66116	putative complex clustered with false positives
AT1G22430	AT1G22430	GroES-like zinc-binding dehydrogenase family protein			239	2	42.5	121.5	91.5	89.85	2.15294	putative intact complex
AT5G10540	AT5G10540	Zincin-like metalloproteases family protein			239	2	79.4	121.5	88.2	89.85	1.11083	putative intact complex
AT5G13370	AT5G13370	Auxin-responsive GH3 family protein			240	3	66.9	140.9	72.5	75.7333	1.08371	likely false positive: momomer
AT4G17190_1	AT4G17190	farnesyl diphosphate synthase 2			240	3	39.8	140.9	80.8	75.7333	2.03015	putative complex clustered with false positives
AT1G79870	AT1G79870	D-isomer specific 2-hydroxyacid dehydrogenase family protein			240	3	34.1	140.9	73.9	75.7333	2.16716	putative complex clustered with false positives
AT1G13930	AT1G13930	Involved in response to salt stress. Knockout mutants are hypersensitive to salt stress.			241	2	16.1	63.1	62.7	62.1	3.89441	putative intact complex
AT1G09430	AT1G09430	ATP-citrate lyase A-3			241	2	46.9	63.1	61.5	62.1	1.3113	putative intact complex
AT5G51820	AT5G51820	phosphoglucomutase			242	4	67.9	182.9	70.6	66.475	1.03976	likely false positive: momomer
AT4G14030_1	AT4G14030	selenium-binding protein 1			242	4	54.5	182.9	63.9	66.475	1.17248	likely false positive: momomer
AT1G11650_1	AT1G11650	RNA-binding (RRM/RBD/RNP motifs) family protein			242	4	33.4	182.9	64.9	66.475	1.94311	putative complex clustered with false positives
AT5G43830_2	AT5G43830	Aluminium induced protein with YGL and LRDR motifs			242	4	27.5	182.9	66.5	66.475	2.41818	putative complex clustered with false positives
AT3G08590	AT3G08590	Phosphoglycerate mutase, 2,3-bisphosphoglycerate-independent			243	2	60.7	97.4	64.3	62.35	1.05931	likely false positive: momomer
AT4G02340_2	AT4G02340	alpha/beta-Hydrolases superfamily protein			243	2	36.6	97.4	60.4	62.35	1.65027	putative complex clustered with false positives
AT5G27470	AT5G27470	seryl-tRNA synthetase / serine--tRNA ligase		SerRS	244	5	51.6	219.9	71.8	68.86	1.39147	likely false positive: momomer
AT4G15110	AT4G15110	cytochrome P450, family 97, subfamily B, polypeptide 3			244	5	65.1	219.9	63.1	68.86	0.969278	likely false positive: momomer
AT2G21250	AT2G21250	NAD(P)-linked oxidoreductase superfamily protein			244	5	35.1	219.9	67.9	68.86	1.93447	putative complex clustered with false positives
AT5G28020	AT5G28020	cysteine synthase D2			244	5	34.3	219.9	70.1	68.86	2.04373	putative complex clustered with false positives
AT4G14880	AT4G14880	O-acetylserine (thiol) lyase (OAS-TL) isoform A1			244	5	33.8	219.9	71.4	68.86	2.11243	putative complex clustered with false positives
AT1G50380	AT1G50380	Prolyl oligopeptidase family protein			245	3	80.9	170.9	80.8	82.8667	0.998764	likely false positive: momomer
AT2G36530	AT2G36530	Enolase			245	3	47.7	170.9	83.9	82.8667	1.75891	putative complex clustered with false positives
AT1G68010	AT1G68010	hydroxypyruvate reductase			245	3	42.2	170.9	83.9	82.8667	1.98815	putative complex clustered with false positives
AT3G27890	AT3G27890	NADPH:quinone oxidoreductase			246	2	21.5	75.7	110.4	106.75	5.13488	putative intact complex
AT5G14590_1	AT5G14590	Isocitrate/isopropylmalate dehydrogenase family protein			246	2	54.1	75.7	103.1	106.75	1.90573	putative intact complex
AT4G08790	AT4G08790	Nitrilase/cyanide hydratase and apolipoprotein N-acyltransferase family protein			247	1	33.9	33.9	59.4	59.4	1.75221	homo-oligomer
AT1G12840	AT1G12840	vacuolar ATP synthase subunit C (VATC) / V-ATPase C subunit / vacuolar proton pump C subunit (DET3)			248	1	42.6	42.6	59.4	59.4	1.39437	monomer
AT3G16420	AT3G16420	PYK10-binding protein 1			249	1	32.1	32.1	523.3	523.3	16.3022	homo-oligomer
AT1G74230_1	AT1G74230	glycine-rich RNA-binding protein 5			250	1	28.7	28.7	49.6	49.6	1.72822	homo-oligomer
AT1G74230_2	AT1G74230	glycine-rich RNA-binding protein 5			251	1	28.7	28.7	49.6	49.6	1.72822	homo-oligomer
AT3G21110	AT3G21110	purin 7			252	3	46.6	120.9	46.3	46.5667	0.993562	likely false positive: momomer
AT3G53560	AT3G53560	Tetratricopeptide repeat (TPR)-like superfamily protein			252	3	38.6	120.9	47.1	46.5667	1.22021	likely false positive: momomer
AT1G62380	AT1G62380	ACC oxidase 2			252	3	36.1	120.9	46.3	46.5667	1.28255	likely false positive: momomer
AT1G01420	AT1G01420	UDP-glucosyl transferase 72B3			253	3	52.7	137.9	55.7	54.1333	1.05693	likely false positive: momomer
AT2G43820	AT2G43820	UDP-glucosyltransferase 74F2			253	3	50.7	137.9	54.4	54.1333	1.07298	likely false positive: momomer
AT3G19010	AT3G19010	2-oxoglutarate (2OG) and Fe(II)-dependent oxygenase superfamily protein			253	3	34.3	137.9	52.3	54.1333	1.52478	likely false positive: momomer
AT5G36890	AT5G36890	beta glucosidase 42			254	3	55.7	127.4	62.7	61.4333	1.12567	likely false positive: momomer
AT1G30530	AT1G30530	UDP-glucosyl transferase 78D1			254	3	50.9	127.4	58.5	61.4333	1.14931	likely false positive: momomer
AT2G02390	AT2G02390	glutathione S-transferase zeta 1			254	3	21.5	127.4	63.1	61.4333	2.93488	putative complex clustered with false positives
AT4G01870	AT4G01870	tolB protein-related			255	7	72.8	330.2	70.1	66.4714	0.962912	likely false positive: momomer
AT3G18060	AT3G18060	transducin family protein / WD-40 repeat family protein			255	7	66.4	330.2	66.7	66.4714	1.00452	likely false positive: momomer
AT1G09780	AT1G09780	Phosphoglycerate mutase, 2,3-bisphosphoglycerate-independent			255	7	60.5	330.2	64.6	66.4714	1.06777	likely false positive: momomer
AT1G02500	AT1G02500	S-adenosylmethionine synthetase 1			255	7	43.1	330.2	60.1	66.4714	1.39443	likely false positive: momomer
AT2G26740	AT2G26740	soluble epoxide hydrolase			255	7	36.4	330.2	70.5	66.4714	1.93681	putative complex clustered with false positives
AT1G11650_2	AT1G11650	RNA-binding (RRM/RBD/RNP motifs) family protein			255	7	33.4	330.2	64.9	66.4714	1.94311	putative complex clustered with false positives
AT5G48480	AT5G48480	Lactoylglutathione lyase / glyoxalase I family protein			255	7	17.5	330.2	68.4	66.4714	3.90857	putative complex clustered with false positives
AT5G17530	AT5G17530	phosphoglucosamine mutase family protein			256	4	62.8	162.3	70.1	68.375	1.11624	likely false positive: momomer
AT2G17420	AT2G17420	NADPH-dependent thioredoxin reductase A			256	4	40.1	162.3	70.6	68.375	1.7606	putative complex clustered with false positives
AT2G41530	AT2G41530	S-formylglutathione hydrolase			256	4	31.6	162.3	63.1	68.375	1.99684	putative complex clustered with false positives
AT2G45790	AT2G45790	phosphomannomutase			256	4	27.7	162.3	69.7	68.375	2.51625	putative complex clustered with false positives
AT5G28050	AT5G28050	Cytidine/deoxycytidylate deaminase family protein			257	2	20.1	56.5	57.2	57.7	2.84577	putative intact complex
AT1G77060	AT1G77060	Phosphoenolpyruvate carboxylase family protein			257	2	36.5	56.5	58.2	57.7	1.59452	putative intact complex
AT4G27560	AT4G27560	UDP-Glycosyltransferase superfamily protein			258	1	50.6	50.6	52.4	52.4	1.03557	monomer
AT4G14030_2	AT4G14030	selenium-binding protein 1			259	2	54.5	90.3	63.9	63.7	1.17248	likely false positive: momomer
AT1G21440	AT1G21440	Phosphoenolpyruvate carboxylase family protein			259	2	36.3	90.3	63.5	63.7	1.74931	putative complex clustered with false positives
AT1G48860	AT1G48860	RNA 3'-terminal phosphate cyclase/enolpyruvate transferase, alpha/beta			260	6	55.8	306.6	55.2	53.3167	0.989247	likely false positive: momomer
AT1G07250	AT1G07250	UDP-glucosyl transferase 71C4			260	6	52.8	306.6	54.5	53.3167	1.0322	likely false positive: momomer
AT3G16520	AT3G16520	UDP-glucosyl transferase 88A1			260	6	51.2	306.6	53.4	53.3167	1.04297	likely false positive: momomer
AT3G09940	AT3G09940	monodehydroascorbate reductase			260	6	47.5	306.6	50.2	53.3167	1.05684	likely false positive: momomer
AT3G16400	AT3G16400	nitrile specifier protein 1			260	6	51.6	306.6	55.5	53.3167	1.07558	likely false positive: momomer
AT5G03630	AT5G03630	Pyridine nucleotide-disulphide oxidoreductase family protein			260	6	47.4	306.6	51.1	53.3167	1.07806	likely false positive: momomer
AT2G17340	AT2G17340	Uncharacterised conserved protein (UCP030210)			261	3	40.8	88.7	46.1	47.6	1.1299	likely false positive: momomer
AT1G78380_2	AT1G78380	glutathione S-transferase TAU 19			261	3	25.6	88.7	50.4	47.6	1.96875	putative complex clustered with false positives
AT5G57040	AT5G57040	Lactoylglutathione lyase / glyoxalase I family protein			261	3	22.2	88.7	46.3	47.6	2.08559	putative complex clustered with false positives
AT5G39080	AT5G39080	HXXXD-type acyl-transferase family protein			262	5	51.4	201.8	52.8	57.8	1.02724	likely false positive: momomer
AT3G21750	AT3G21750	UDP-glucosyl transferase 71B1			262	5	52.6	201.8	58.2	57.8	1.10646	likely false positive: momomer
AT1G32200	AT1G32200	phospholipid/glycerol acyltransferase family protein			262	5	50.4	201.8	59.8	57.8	1.18651	likely false positive: momomer
AT2G29450_1	AT2G29450	glutathione S-transferase tau 5			262	5	26	201.8	58.8	57.8	2.26154	putative complex clustered with false positives
AT2G35820	AT2G35820	ureidoglycolate hydrolases			262	5	21.2	201.8	59.4	57.8	2.80189	putative complex clustered with false positives
AT3G14930	AT3G14930	Uroporphyrinogen decarboxylase			263	2	38.2	77.8	100.5	97.2	2.63089	putative intact complex
AT5G54160	AT5G54160	O-methyltransferase 1			263	2	39.6	77.8	93.9	97.2	2.37121	putative intact complex
AT2G23350	AT2G23350	poly(A) binding protein 4			264	4	71.6	214.8	89.8	84.625	1.25419	likely false positive: momomer
AT5G17380	AT5G17380	Thiamine pyrophosphate dependent pyruvate decarboxylase family protein			264	4	61.4	214.8	80.8	84.625	1.31596	likely false positive: momomer
AT1G48420	AT1G48420	D-cysteine desulfhydrase			264	4	43.9	214.8	81.4	84.625	1.85421	putative complex clustered with false positives
AT3G09820	AT3G09820	adenosine kinase 1			264	4	37.8	214.8	86.5	84.625	2.28836	putative complex clustered with false positives
AT1G09010	AT1G09010	glycoside hydrolase family 2 protein			265	1	107.6	107.6	79.3	79.3	0.736989	monomer
AT1G31180	AT1G31180	isopropylmalate dehydrogenase 3			266	1	43.8	43.8	85.5	85.5	1.95205	homo-oligomer
AT4G33090	AT4G33090	aminopeptidase M1			267	5	98.1	247.9	95.1	88.22	0.969419	likely false positive: momomer
AT1G80600	AT1G80600	HOPW1-1-interacting 1			267	5	48.8	247.9	89.8	88.22	1.84016	putative complex clustered with false positives
AT1G80560	AT1G80560	isopropylmalate dehydrogenase 2			267	5	43.3	247.9	92.2	88.22	2.12933	putative complex clustered with false positives
AT2G31390	AT2G31390	pfkB-like carbohydrate kinase family protein			267	5	35.2	247.9	78.4	88.22	2.22727	putative complex clustered with false positives
AT5G52190	AT5G52190	Sugar isomerase (SIS) family protein			267	5	22.2	247.9	85.6	88.22	3.85586	putative complex clustered with false positives
AT3G17390	AT3G17390	S-adenosylmethionine synthetase family protein			268	1	42.7	42.7	965.4	965.4	22.6089	homo-oligomer
AT5G65010	AT5G65010	asparagine synthetase 2			269	5	65.2	222.5	965.4	965.4	14.8067	subcomplex or high subunit stoichiometry
AT4G01850	AT4G01850	S-adenosylmethionine synthetase 2			269	5	43.2	222.5	965.4	965.4	22.3472	subcomplex or high subunit stoichiometry
AT5G28840	AT5G28840	GDP-D-mannose 3',5'-epimerase			269	5	42.7	222.5	965.4	965.4	22.6089	subcomplex or high subunit stoichiometry
AT2G36880_2	AT2G36880	methionine adenosyltransferase 3			269	5	42.4	222.5	965.4	965.4	22.7689	subcomplex or high subunit stoichiometry
AT1G14410	AT1G14410	ssDNA-binding transcriptional regulator			269	5	29.5	222.5	965.4	965.4	32.7254	subcomplex or high subunit stoichiometry
AT2G29360	AT2G29360	NAD(P)-binding Rossmann-fold superfamily protein			270	1	29.1	29.1	97.5	97.5	3.35052	homo-oligomer
AT1G07440	AT1G07440	NAD(P)-binding Rossmann-fold superfamily protein			271	2	28.3	56.6	107.5	104	3.79859	partial complex/false negatives
AT5G06060	AT5G06060	NAD(P)-binding Rossmann-fold superfamily protein			271	2	28.2	56.6	100.5	104	3.56383	partial complex/false negatives
AT4G14930	AT4G14930	Survival protein SurE-like phosphatase/nucleotidase			272	2	34.1	120.9	96.2	97.7	2.82111	putative intact complex
AT1G79690	AT1G79690	nudix hydrolase homolog 3			272	2	86.8	120.9	99.2	97.7	1.14286	putative intact complex
AT3G48170	AT3G48170	aldehyde dehydrogenase 10A9			273	2	54.9	107.5	103.6	103.6	1.88707	putative intact complex
AT2G44350	AT2G44350	Citrate synthase family protein			273	2	52.6	107.5	103.6	103.6	1.96958	putative intact complex
AT2G29340	AT2G29340	NAD-dependent epimerase/dehydratase family protein			274	2	27.9	56.3	103.6	97.9	3.71326	partial complex/false negatives
AT2G29290	AT2G29290	NAD(P)-binding Rossmann-fold superfamily protein			274	2	28.4	56.3	92.2	97.9	3.24648	partial complex/false negatives
AT4G17190_2	AT4G17190	farnesyl diphosphate synthase 2			275	2	39.8	95.5	80.8	80.8	2.03015	putative intact complex
AT2G19520_1	AT2G19520	Transducin family protein / WD-40 repeat family protein			275	2	55.7	95.5	80.8	80.8	1.45063	putative intact complex
AT4G03200	AT4G03200	catalytics			276	2	91.8	161.9	86.2	79.05	0.938998	likely false positive: momomer
AT5G13520	AT5G13520	peptidase M1 family protein			276	2	69.2	161.9	71.9	79.05	1.03902	likely false positive: momomer
AT5G13030	AT5G13030	unknown protein; FUNCTIONS IN: molecular_function unknown; INVOLVED IN: biological_process unknown; LOCATED IN: chloroplast; EXPRESSED IN: 23 plant structures; EXPRESSED DURING: 13 growth stages; CONTAINS InterPro DOMAIN/s: Uncharacterised protein family UPF0061 (InterPro:IPR003846); Has 5046 Blast hits to 4997 proteins in 1211 species: Archae - 8; Bacteria - 2327; Metazoa - 120; Fungi - 134; Pla…			277	3	71.9	169.6	84.4	84.4667	1.17385	likely false positive: momomer
AT5G52520	AT5G52520	Class II aaRS and biotin synthetases superfamily protein			277	3	60.7	169.6	82.5	84.4667	1.35914	likely false positive: momomer
AT5G03300	AT5G03300	adenosine kinase 2			277	3	37.8	169.6	86.5	84.4667	2.28836	putative complex clustered with false positives
AT5G55220	AT5G55220	trigger factor type chaperone family protein			278	3	61.7	154.5	91.5	90.1	1.48298	likely false positive: momomer
AT5G66120	AT5G66120	3-dehydroquinate synthase, putative			278	3	48.6	154.5	89.9	90.1	1.84979	putative complex clustered with false positives
AT5G47770	AT5G47770	farnesyl diphosphate synthase 1			278	3	44.2	154.5	88.9	90.1	2.01131	putative complex clustered with false positives
AT2G23600	AT2G23600	acetone-cyanohydrin lyase			279	2	29.6	85.8	68.1	69.75	2.30068	putative intact complex
AT5G59750	AT5G59750	DHBP synthase RibB-like alpha/beta domain;GTP cyclohydrolase II			279	2	56.1	85.8	71.4	69.75	1.27273	putative intact complex
AT2G44100	AT2G44100	guanosine nucleotide diphosphate dissociation inhibitor 1			280	3	48.4	106.1	57.6	57.5	1.19008	likely false positive: momomer
AT3G19000	AT3G19000	2-oxoglutarate (2OG) and Fe(II)-dependent oxygenase superfamily protein			280	3	31.6	106.1	56.1	57.5	1.77532	putative complex clustered with false positives
AT2G29450_2	AT2G29450	glutathione S-transferase tau 5			280	3	26	106.1	58.8	57.5	2.26154	putative complex clustered with false positives
AT4G12720	AT4G12720	MutT/nudix family protein			281	2	31.8	84.6	78.9	77.25	2.48113	putative intact complex
AT4G34350_1	AT4G34350	4-hydroxy-3-methylbut-2-enyl diphosphate reductase			281	2	52.7	84.6	75.6	77.25	1.43454	putative intact complex
AT3G21790	AT3G21790	UDP-Glycosyltransferase superfamily protein			282	1	55.6	55.6	44.8	44.8	0.805755	monomer
AT5G64250	AT5G64250	Aldolase-type TIM barrel family protein			283	3	32.9	82.5	70.1	70.9333	2.1307	putative intact complex
AT2G23610	AT2G23610	methyl esterase 3			283	3	29.8	82.5	70.5	70.9333	2.36577	putative intact complex
AT2G21620	AT2G21620	Adenine nucleotide alpha hydrolases-like superfamily protein			283	3	20.5	82.5	72.2	70.9333	3.52195	putative intact complex
AT2G31790	AT2G31790	UDP-Glycosyltransferase superfamily protein			284	3	51.6	129.4	86.2	86.0667	1.67054	putative complex clustered with false positives
AT4G17100	AT4G17100	CONTAINS InterPro DOMAIN/s: Endoribonuclease XendoU (InterPro:IPR018998); Has 943 Blast hits to 770 proteins in 162 species: Archae - 0; Bacteria - 61; Metazoa - 472; Fungi - 40; Plants - 78; Viruses - 35; Other Eukaryotes - 257 (source: NCBI BLink).			284	3	49.4	129.4	86.5	86.0667	1.75101	putative complex clustered with false positives
AT4G38800	AT4G38800	methylthioadenosine nucleosidase 1			284	3	28.4	129.4	85.5	86.0667	3.01056	putative complex clustered with false positives
AT3G50440	AT3G50440	methyl esterase 10			285	2	32.9	83.9	68.1	65.6	2.06991	putative intact complex
AT1G24100	AT1G24100	UDP-glucosyl transferase 74B1			285	2	51.2	83.9	63.1	65.6	1.23242	putative intact complex
AT1G07110	AT1G07110	fructose-2,6-bisphosphatase			286	2	82.5	118.5	81.4	68.15	0.986667	likely false positive: momomer
AT5G58770	AT5G58770	Undecaprenyl pyrophosphate synthetase family protein			286	2	35.9	118.5	54.9	68.15	1.52925	likely false positive: momomer
AT3G18490_2	AT3G18490	Eukaryotic aspartyl protease family protein			287	1	53.2	53.2	84.2	84.2	1.58271	monomer
AT1G76030	AT1G76030	ATPase, V1 complex, subunit B protein			288	3	54.1	142.9	75.4	77.6	1.39372	likely false positive: momomer
AT4G34350_2	AT4G34350	4-hydroxy-3-methylbut-2-enyl diphosphate reductase			288	3	52.7	142.9	75.6	77.6	1.43454	likely false positive: momomer
AT2G44060	AT2G44060	Late embryogenesis abundant protein, group 2			288	3	36.3	142.9	81.8	77.6	2.25344	putative complex clustered with false positives
AT2G47130	AT2G47130	NAD(P)-binding Rossmann-fold superfamily protein			289	3	26.9	93.4	81.4	84.5333	3.02602	putative intact complex
AT5G21060	AT5G21060	Glyceraldehyde-3-phosphate dehydrogenase-like family protein			289	3	40.4	93.4	82.4	84.5333	2.0396	putative intact complex
AT4G11010	AT4G11010	nucleoside diphosphate kinase 3			289	3	25.7	93.4	89.8	84.5333	3.49416	putative intact complex
AT5G19550	AT5G19550	aspartate aminotransferase 2			290	2	44.2	84.9	84.4	81.85	1.9095	putative intact complex
AT5G43940	AT5G43940	GroES-like zinc-binding dehydrogenase family protein			290	2	40.6	84.9	79.3	81.85	1.9532	putative intact complex
AT1G23310	AT1G23310	glutamate:glyoxylate aminotransferase			291	2	53.3	106.7	90.9	90.65	1.70544	putative intact complex
AT1G70580	AT1G70580	alanine-2-oxoglutarate aminotransferase 2			291	2	53.4	106.7	90.4	90.65	1.69288	putative intact complex
AT5G10560	AT5G10560	Glycosyl hydrolase family protein			292	3	87.1	167.5	75.1	78.4	0.862227	likely false positive: momomer
AT5G14780	AT5G14780	formate dehydrogenase			292	3	42.4	167.5	79.3	78.4	1.87028	putative complex clustered with false positives
AT5G16990	AT5G16990	Zinc-binding dehydrogenase family protein			292	3	37.9	167.5	80.8	78.4	2.13193	putative complex clustered with false positives
AT5G36880	AT5G36880	acetyl-CoA synthetase			293	5	76.7	219.8	77.4	76.58	1.00913	likely false positive: momomer
AT1G66130	AT1G66130	NAD(P)-binding Rossmann-fold superfamily protein			293	5	40.9	219.8	76.6	76.58	1.87286	putative complex clustered with false positives
AT4G09670	AT4G09670	Oxidoreductase family protein			293	5	39.5	219.8	81.9	76.58	2.07342	putative complex clustered with false positives
AT3G04940	AT3G04940	cysteine synthase D1			293	5	34.2	219.8	71.6	76.58	2.09357	putative complex clustered with false positives
AT4G34050	AT4G34050	S-adenosyl-L-methionine-dependent methyltransferases superfamily protein			293	5	29.1	219.8	75.4	76.58	2.59107	putative complex clustered with false positives
AT3G18490_1	AT3G18490	Eukaryotic aspartyl protease family protein			294	1	53.2	53.2	84.2	84.2	1.58271	monomer
AT1G48600	AT1G48600	S-adenosyl-L-methionine-dependent methyltransferases superfamily protein			295	3	54.1	142.7	73.6	80.5333	1.36044	likely false positive: momomer
AT5G38530	AT5G38530	tryptophan synthase beta type 2			295	3	55.7	142.7	87.2	80.5333	1.56553	likely false positive: momomer
AT5G08100	AT5G08100	N-terminal nucleophile aminohydrolases (Ntn hydrolases) superfamily protein			295	3	33.2	142.7	80.8	80.5333	2.43373	putative complex clustered with false positives
AT4G38810	AT4G38810	Calcium-binding EF-hand family protein			296	2	28.9	77.3	84.8	78.8	2.93426	putative intact complex
AT5G11200	AT5G11200	DEAD/DEAH box RNA helicase family protein			296	2	48.3	77.3	72.8	78.8	1.50725	putative intact complex
AT1G07140	AT1G07140	Pleckstrin homology (PH) domain superfamily protein			297	2	25.6	61.8	84.4	83.65	3.29688	putative intact complex
AT1G35720	AT1G35720	annexin 1			297	2	36.2	61.8	82.9	83.65	2.29006	putative intact complex
AT1G77122	AT1G77122	Uncharacterised protein family UPF0090			298	2	36.8	102.4	78.2	77.65	2.125	putative intact complex
AT3G55760	AT3G55760	unknown protein; LOCATED IN: chloroplast stroma, chloroplast; EXPRESSED IN: 16 plant structures; EXPRESSED DURING: 10 growth stages; BEST Arabidopsis thaliana protein match is: unknown protein (TAIR:AT1G42430.2); Has 176 Blast hits to 125 proteins in 40 species: Archae - 0; Bacteria - 3; Metazoa - 19; Fungi - 9; Plants - 81; Viruses - 0; Other Eukaryotes - 64 (source: NCBI BLink).			298	2	65.5	102.4	77.1	77.65	1.1771	putative intact complex
AT2G30060	AT2G30060	Pleckstrin homology (PH) domain superfamily protein			299	2	24.3	80.1	72.3	76.55	2.97531	putative intact complex
AT2G19520_2	AT2G19520	Transducin family protein / WD-40 repeat family protein			299	2	55.7	80.1	80.8	76.55	1.45063	putative intact complex
AT2G02500	AT2G02500	Nucleotide-diphospho-sugar transferases superfamily protein			300	2	33.9	59.2	76.5	76.45	2.25664	putative intact complex
AT4G02450	AT4G02450	HSP20-like chaperones superfamily protein			300	2	25.3	59.2	76.4	76.45	3.01976	putative intact complex

## Sheet: Chloroplast cmplx predictions 
ATG_Peak. Proteins that had multiple peaks were deconvoluted and additional IEX peaks were given an underscore and the peak number	ATG	Name	Known protein complexes were quarried from (McBride, 2017). The complex name as shown in the text is labeled for all the known complexes used in this analysis.	The abbreviation is provided for all examples that were used in the manuscript text or figures.	Cluster number. Proteins that contain the same cluster number are predicted to form a complex	Number of protein(s) predicted in the complex	Monomic mass of the protein (Mmono)	Calculated complex mass (Mcalc). The Mmono of all the proteins predicted as a complex were summed.	Mapp SEC. The predicted mass of a protein complex calculated by the peak in the SEC profile	Mapp-avg	Rapp protein. Ratio of the Mapp/Mmono	Classification of protein complex prediction results
AT2G21530	AT2G21530	SMAD/FHA domain-containing protein			1	2	22.675	46.779	24.1	24.7	1.06284	likely false positive: momomer
AT5G58250	AT5G58250	unknown protein; FUNCTIONS IN: molecular_function unknown; INVOLVED IN: biological_process unknown; LOCATED IN: thylakoid, chloroplast; EXPRESSED IN: 22 plant structures; EXPRESSED DURING: 14 growth stages; CONTAINS InterPro DOMAIN/s: Protein of unknown function DUF2488 (InterPro:IPR019616); Has 1807 Blast hits to 1807 proteins in 277 species: Archae - 0; Bacteria - 0; Metazoa - 736; Fungi - 347;…			1	2	24.104	46.779	25.3	24.7	1.04962	likely false positive: momomer
AT2G43560	AT2G43560	FKBP-like peptidyl-prolyl cis-trans isomerase family protein			2	3	23.564	73.559	19.1	22.0667	0.810558	likely false positive: momomer
AT4G21280	AT4G21280	photosystem II subunit QA			2	3	23.795	73.559	21.7	22.0667	0.911956	likely false positive: momomer
AT1G11430	AT1G11430	plastid developmental protein DAG, putative			2	3	26.2	73.559	25.4	22.0667	0.969466	likely false positive: momomer
AT1G10960	AT1G10960	ferredoxin 1			3	1	15.897	15.897	21.9	21.9	1.37762	monomer
AT1G50900	AT1G50900	Ankyrin repeat family protein			4	1	19.189	19.189	17.9	17.9	0.932826	monomer
AT1G20340	AT1G20340	Cupredoxin superfamily protein			5	2	16.984	34.573	17.9	17.55	1.05393	likely false positive: momomer
AT1G76100	AT1G76100	plastocyanin 1			5	2	17.589	34.573	17.2	17.55	0.977884	likely false positive: momomer
AT2G40600	AT2G40600	appr-1-p processing enzyme family protein			6	3	27.478	88.195	22.1	20.9667	0.80428	likely false positive: momomer
AT3G10940	AT3G10940	dual specificity protein phosphatase (DsPTP1) family protein			6	3	32.087	88.195	20.7	20.9667	0.645121	likely false positive: momomer
AT3G56650	AT3G56650	Mog1/PsbP/DUF1795-like photosystem II reaction center PsbP family protein			6	3	28.63	88.195	20.1	20.9667	0.702061	likely false positive: momomer
AT4G11600	AT4G11600	glutathione peroxidase 6			7	2	25.584	54.228	20.3	19.25	0.793465	likely false positive: momomer
AT4G25130	AT4G25130	peptide met sulfoxide reductase 4			7	2	28.644	54.228	18.2	19.25	0.635386	likely false positive: momomer
AT1G54580	AT1G54580	acyl carrier protein 2			8	2	14.528	29.178	23.1	22.65	1.59003	putative intact complex
AT1G54630	AT1G54630	acyl carrier protein 3			8	2	14.65	29.178	22.2	22.65	1.51536	putative intact complex
AT2G38270	AT2G38270	CAX-interacting protein 2			9	2	32.205	56.218	21.4	20.95	0.664493	likely false positive: momomer
AT4G33520	AT4G33520	P-type ATP-ase 1			9	2	24.013	56.218	20.5	20.95	0.853704	likely false positive: momomer
AT3G05625_1	AT3G05625	Tetratricopeptide repeat (TPR)-like superfamily protein			10	1	28.952	28.952	23.3	23.3	0.80478	monomer
AT4G25050	AT4G25050	acyl carrier protein 4			11	1	14.544	14.544	22.1	22.1	1.51953	monomer
AT4G25370	AT4G25370	Double Clp-N motif protein			12	4	26.05	99.315	23.9	24.825	0.917466	likely false positive: momomer
AT1G06680	AT1G06680	photosystem II subunit P-1			12	4	23.759	99.315	23.5	24.825	0.989099	likely false positive: momomer
AT1G21350	AT1G21350	Thioredoxin superfamily protein			12	4	24.822	99.315	23.8	24.825	0.958827	likely false positive: momomer
AT3G52960	AT3G52960	Thioredoxin superfamily protein			12	4	24.684	99.315	28.1	24.825	1.13839	likely false positive: momomer
AT4G12060	AT4G12060	Double Clp-N motif protein			13	4	26.56	89.153	18.3	17.425	0.689006	likely false positive: momomer
AT2G20260_1	AT2G20260	photosystem I subunit E-2			13	4	15.189	89.153	17.6	17.425	1.15873	likely false positive: momomer
AT3G62030	AT3G62030	rotamase CYP 4			13	4	28.079	89.153	18.9	17.425	0.673101	likely false positive: momomer
AT3G02730	AT3G02730	thioredoxin F-type 1			13	4	19.325	89.153	14.9	17.425	0.771022	likely false positive: momomer
AT4G21860	AT4G21860	methionine sulfoxide reductase B 2			14	1	21.968	21.968	15.6	15.6	0.710124	monomer
AT4G28660	AT4G28660	photosystem II reaction center PSB28 protein			15	2	20.192	45.815	16.1	15.6	0.797345	likely false positive: momomer
AT3G55330	AT3G55330	PsbP-like protein 1			15	2	25.623	45.815	15.1	15.6	0.589314	likely false positive: momomer
AT3G53460	AT3G53460	chloroplast RNA-binding protein 29			16	3	36.007	76.843	14.9	15.3667	0.413808	likely false positive: momomer
AT1G03680	AT1G03680	thioredoxin M-type 1			16	3	19.664	76.843	15.6	15.3667	0.793328	likely false positive: momomer
AT3G15360	AT3G15360	thioredoxin M-type 4			16	3	21.172	76.843	15.6	15.3667	0.736822	likely false positive: momomer
AT2G20260_2	AT2G20260	photosystem I subunit E-2			17	1	15.189	15.189	17.6	17.6	1.15873	monomer
AT1G03600	AT1G03600	photosystem II family protein			18	2	18.834	37.959	14.7	14.95	0.780503	likely false positive: momomer
AT2G20270	AT2G20270	Thioredoxin superfamily protein			18	2	19.125	37.959	15.2	14.95	0.794771	likely false positive: momomer
AT3G47650_1	AT3G47650	DnaJ/Hsp40 cysteine-rich domain superfamily protein			19	2	14.546	38.224	15.1	14.85	1.03809	likely false positive: momomer
AT3G26060	AT3G26060	Thioredoxin superfamily protein			19	2	23.678	38.224	14.6	14.85	0.616606	likely false positive: momomer
AT5G17560	AT5G17560	BolA-like family protein			20	2	19.538	38.13	15.6	15	0.798444	likely false positive: momomer
AT1G43560	AT1G43560	thioredoxin Y2			20	2	18.592	38.13	14.4	15	0.774527	likely false positive: momomer
AT4G10300	AT4G10300	RmlC-like cupins superfamily protein			21	2	14.937	35.249	15.6	15.25	1.04439	likely false positive: momomer
AT4G03520	AT4G03520	Thioredoxin superfamily protein			21	2	20.312	35.249	14.9	15.25	0.733557	likely false positive: momomer
ATCG00540	ATCG00540	photosynthetic electron transfer A			22	1	35.356	35.356	16.1	16.1	0.455368	degraded
AT5G13120	AT5G13120	cyclophilin 20-2			23	7	27.879	160.705	16.2	14.7857	0.581083	likely false positive: momomer
AT5G45680	AT5G45680	FK506-binding protein 13			23	7	22.039	160.705	14.3	14.7857	0.64885	likely false positive: momomer
AT4G28730	AT4G28730	Glutaredoxin family protein			23	7	18.813	160.705	14.8	14.7857	0.78669	likely false positive: momomer
AT2G25080	AT2G25080	glutathione peroxidase 1			23	7	26.015	160.705	14.6	14.7857	0.561215	likely false positive: momomer
AT4G03280	AT4G03280	photosynthetic electron transfer C			23	7	22.533	160.705	14.2	14.7857	0.630187	likely false positive: momomer
AT2G44920	AT2G44920	Tetratricopeptide repeat (TPR)-like superfamily protein			23	7	23.778	160.705	15.2	14.7857	0.639246	likely false positive: momomer
AT1G50320	AT1G50320	thioredoxin X			23	7	19.648	160.705	14.2	14.7857	0.72272	likely false positive: momomer
AT3G08740	AT3G08740	elongation factor P (EF-P) family protein			24	2	26.228	48.989	24.5	25.45	0.934116	likely false positive: momomer
AT1G64510	AT1G64510	Translation elongation factor EF1B/ribosomal protein S6 family protein			24	2	22.761	48.989	26.4	25.45	1.15988	likely false positive: momomer
AT3G63190	AT3G63190	ribosome recycling factor, chloroplast precursor			25	1	30.422	30.422	26.9	26.9	0.884229	monomer
AT4G09010	AT4G09010	ascorbate peroxidase 4			26	2	37.934	71.626	28.5	29.5	0.751305	likely false positive: momomer
AT5G66530	AT5G66530	Galactose mutarotase-like superfamily protein			26	2	33.692	71.626	30.5	29.5	0.905259	likely false positive: momomer
AT4G28030	AT4G28030	Acyl-CoA N-acyltransferases (NAT) superfamily protein			27	2	29.2	64.573	29.6	29.15	1.0137	likely false positive: momomer
AT4G29590	AT4G29590	S-adenosyl-L-methionine-dependent methyltransferases superfamily protein			27	2	35.373	64.573	28.7	29.15	0.811353	likely false positive: momomer
AT4G03150	AT4G03150	unknown protein; FUNCTIONS IN: molecular_function unknown; INVOLVED IN: biological_process unknown; LOCATED IN: chloroplast; EXPRESSED IN: 20 plant structures; EXPRESSED DURING: 13 growth stages; Has 30201 Blast hits to 17322 proteins in 780 species: Archae - 12; Bacteria - 1396; Metazoa - 17338; Fungi - 3422; Plants - 5037; Viruses - 0; Other Eukaryotes - 2996 (source: NCBI BLink).			28	1	20.784	20.784	29.9	29.9	1.43861	monomer
AT2G04039	AT2G04039	unknown protein; FUNCTIONS IN: molecular_function unknown; LOCATED IN: chloroplast; EXPRESSED IN: 21 plant structures; EXPRESSED DURING: 13 growth stages; CONTAINS InterPro DOMAIN/s: Protein of unknown function DUF2996 (InterPro:IPR021374); Has 159 Blast hits to 159 proteins in 52 species: Archae - 0; Bacteria - 76; Metazoa - 0; Fungi - 0; Plants - 38; Viruses - 0; Other Eukaryotes - 45 (source: …			29	1	18.335	18.335	29.9	29.9	1.63076	homo-oligomer
AT4G14890	AT4G14890	2Fe-2S ferredoxin-like superfamily protein			30	1	16.732	16.732	29.9	29.9	1.78699	homo-oligomer
AT5G16710	AT5G16710	dehydroascorbate reductase 1			31	6	28.514	205.718	31.6	30.75	1.10823	likely false positive: momomer
AT3G02780	AT3G02780	isopentenyl pyrophosphate:dimethylallyl pyrophosphate isomerase 2			31	6	32.607	205.718	31.8	30.75	0.975251	likely false positive: momomer
AT2G37660	AT2G37660	NAD(P)-binding Rossmann-fold superfamily protein			31	6	34.879	205.718	31.1	30.75	0.891654	likely false positive: momomer
AT5G24400	AT5G24400	NagB/RpiA/CoA transferase-like superfamily protein			31	6	35.644	205.718	30.5	30.75	0.855684	likely false positive: momomer
AT2G20890	AT2G20890	photosystem II reaction center PSB29 protein			31	6	33.795	205.718	29.6	30.75	0.875869	likely false positive: momomer
AT4G08390	AT4G08390	stromal ascorbate peroxidase			31	6	40.279	205.718	29.9	30.75	0.742322	likely false positive: momomer
AT1G15140	AT1G15140	FAD/NAD(P)-binding oxidoreductase			32	3	31.923	109.322	34.7	34.4	1.08699	likely false positive: momomer
AT3G48420	AT3G48420	Haloacid dehalogenase-like hydrolase (HAD) superfamily protein			32	3	34.245	109.322	36.1	34.4	1.05417	likely false positive: momomer
AT2G27680	AT2G27680	NAD(P)-linked oxidoreductase superfamily protein			32	3	43.154	109.322	32.4	34.4	0.750799	likely false positive: momomer
AT4G16060	AT4G16060	unknown protein; FUNCTIONS IN: molecular_function unknown; INVOLVED IN: biological_process unknown; LOCATED IN: chloroplast, chloroplast stroma; EXPRESSED IN: 22 plant structures; EXPRESSED DURING: 13 growth stages; Has 42 Blast hits to 42 proteins in 16 species: Archae - 0; Bacteria - 2; Metazoa - 0; Fungi - 0; Plants - 33; Viruses - 0; Other Eukaryotes - 7 (source: NCBI BLink).			33	1	32.725	32.725	30.7	30.7	0.938121	monomer
AT4G02530	AT4G02530	chloroplast thylakoid lumen protein			34	5	23.663	162.27	27.6	30.32	1.16638	likely false positive: momomer
AT1G76080	AT1G76080	chloroplastic drought-induced stress protein of 32 kD			34	5	33.684	162.27	30.5	30.32	0.905474	likely false positive: momomer
AT1G06130	AT1G06130	glyoxalase 2-4			34	5	36.496	162.27	31.3	30.32	0.857628	likely false positive: momomer
AT4G31530	AT4G31530	NAD(P)-binding Rossmann-fold superfamily protein			34	5	35.228	162.27	30.9	30.32	0.877143	likely false positive: momomer
AT3G54640	AT3G54640	tryptophan synthase alpha chain			34	5	33.199	162.27	31.3	30.32	0.942799	likely false positive: momomer
AT1G56190	AT1G56190	Phosphoglycerate kinase family protein			35	2	42.615	81.938	49.5	47.85	1.16156	likely false positive: momomer
AT4G05390	AT4G05390	root FNR 1			35	2	39.323	81.938	46.2	47.85	1.17488	likely false positive: momomer
AT1G63940_1	AT1G63940	monodehydroascorbate reductase 6			36	2	52.501	72.24	52.3	49.1	0.996172	likely false positive: momomer
AT1G27450	AT1G27450	adenine phosphoribosyl transferase 1			36	2	19.739	72.24	45.9	49.1	2.32535	putative complex clustered with false positives
AT4G17090	AT4G17090	chloroplast beta-amylase			37	1	61.352	61.352	39.6	39.6	0.645456	monomer
AT5G13420	AT5G13420	Aldolase-type TIM barrel family protein			38	3	47.698	118.097	43.7	45.2	0.916181	likely false positive: momomer
AT1G20020	AT1G20020	ferredoxin-NADP(+)-oxidoreductase 2			38	3	41.168	118.097	47.1	45.2	1.14409	likely false positive: momomer
AT2G47730_1	AT2G47730	glutathione S-transferase phi 8			38	3	29.231	118.097	44.8	45.2	1.53262	likely false positive: momomer
AT2G05990	AT2G05990	NAD(P)-binding Rossmann-fold superfamily protein			39	1	41.213	41.213	131.9	131.9	3.20045	homo-oligomer
AT5G12040	AT5G12040	Nitrilase/cyanide hydratase and apolipoprotein N-acyltransferase family protein			40	1	40.33	40.33	60.4	60.4	1.49764	monomer
AT3G25770	AT3G25770	allene oxide cyclase 2			41	2	27.635	66.163	64.6	69.55	2.33762	putative intact complex
AT2G17265	AT2G17265	homoserine kinase			41	2	38.528	66.163	74.5	69.55	1.93366	putative intact complex
AT2G21170	AT2G21170	triosephosphate isomerase			42	1	33.345	33.345	59.2	59.2	1.77538	homo-oligomer
AT5G19140	AT5G19140	Aluminium induced protein with YGL and LRDR motifs			43	3	25.015	91.394	65.6	68.6333	2.62243	putative intact complex
AT1G63970	AT1G63970	isoprenoid F			43	3	23.974	91.394	65.8	68.6333	2.74464	putative intact complex
AT3G47520	AT3G47520	malate dehydrogenase			43	3	42.405	91.394	74.5	68.6333	1.75687	putative intact complex
AT4G15550	AT4G15550	indole-3-acetate beta-D-glucosyltransferase			44	3	53.866	186.054	61.1	68.5667	1.1343	likely false positive: momomer
AT4G09020	AT4G09020	isoamylase 3			44	3	86.321	186.054	80.8	68.5667	0.936041	likely false positive: momomer
AT1G32160	AT1G32160	Protein of unknown function (DUF760)			44	3	45.867	186.054	63.8	68.5667	1.39098	likely false positive: momomer
AT5G04740_1	AT5G04740	ACT domain-containing protein			45	4	33.242	142.414	46.2	44.525	1.38981	likely false positive: momomer
AT3G01480	AT3G01480	cyclophilin 38			45	4	47.981	142.414	47.4	44.525	0.987891	likely false positive: momomer
AT2G37220	AT2G37220	RNA-binding (RRM/RBD/RNP motifs) family protein			45	4	30.718	142.414	44.2	44.525	1.4389	likely false positive: momomer
AT3G26900	AT3G26900	shikimate kinase like 1			45	4	30.473	142.414	40.3	44.525	1.32248	likely false positive: momomer
AT1G63940_2	AT1G63940	monodehydroascorbate reductase 6			46	2	52.501	86.286	52.3	56.9	0.996172	likely false positive: momomer
AT2G35410	AT2G35410	RNA-binding (RRM/RBD/RNP motifs) family protein			46	2	33.785	86.286	61.5	56.9	1.82033	putative complex clustered with false positives
AT3G12780	AT3G12780	phosphoglycerate kinase 1			47	2	50.111	105.844	55.3	54.25	1.10355	likely false positive: momomer
AT2G45300	AT2G45300	RNA 3'-terminal phosphate cyclase/enolpyruvate transferase, alpha/beta			47	2	55.733	105.844	53.2	54.25	0.954551	likely false positive: momomer
AT5G14910_2	AT5G14910	Heavy metal transport/detoxification superfamily protein			48	1	18.956	18.956	55.7	55.7	2.93838	homo-oligomer
AT5G50250	AT5G50250	chloroplast RNA-binding protein 31B			49	2	31.869	65.777	50.1	50.4	1.57206	putative intact complex
AT4G38225_2	AT4G38225	unknown protein; FUNCTIONS IN: molecular_function unknown; INVOLVED IN: biological_process unknown; LOCATED IN: chloroplast; EXPRESSED IN: 21 plant structures; EXPRESSED DURING: 13 growth stages; Has 35333 Blast hits to 34131 proteins in 2444 species: Archae - 798; Bacteria - 22429; Metazoa - 974; Fungi - 991; Plants - 531; Viruses - 0; Other Eukaryotes - 9610 (source: NCBI BLink).			49	2	33.908	65.777	50.7	50.4	1.49522	putative intact complex
AT5G14910_1	AT5G14910	Heavy metal transport/detoxification superfamily protein			50	1	18.956	18.956	55.7	55.7	2.93838	homo-oligomer
AT3G29185	AT3G29185	Domain of unknown function (DUF3598)			51	2	44.676	78.584	51.4	51.05	1.15051	likely false positive: momomer
AT4G38225_1	AT4G38225	unknown protein; FUNCTIONS IN: molecular_function unknown; INVOLVED IN: biological_process unknown; LOCATED IN: chloroplast; EXPRESSED IN: 21 plant structures; EXPRESSED DURING: 13 growth stages; Has 35333 Blast hits to 34131 proteins in 2444 species: Archae - 798; Bacteria - 22429; Metazoa - 974; Fungi - 991; Plants - 531; Viruses - 0; Other Eukaryotes - 9610 (source: NCBI BLink).			51	2	33.908	78.584	50.7	51.05	1.49522	likely false positive: momomer
AT1G56500	AT1G56500	haloacid dehalogenase-like hydrolase family protein			52	2	114.4	144.145	39.1	39.95	0.341783	likely false positive: momomer
AT3G59980	AT3G59980	Nucleic acid-binding, OB-fold-like protein			52	2	29.745	144.145	40.8	39.95	1.37166	likely false positive: momomer
AT4G39970	AT4G39970	Haloacid dehalogenase-like hydrolase (HAD) superfamily protein			53	3	34.655	104.277	39.3	38.6	1.13404	likely false positive: momomer
AT3G10670	AT3G10670	non-intrinsic ABC protein 7			53	3	36.931	104.277	38.8	38.6	1.05061	likely false positive: momomer
AT2G26670	AT2G26670	Plant haem oxygenase (decyclizing) family protein			53	3	32.691	104.277	37.7	38.6	1.15322	likely false positive: momomer
AT5G22620	AT5G22620	phosphoglycerate/bisphosphoglycerate mutase family protein			54	1	50.805	50.805	52.7	52.7	1.0373	monomer
AT4G34740	AT4G34740	GLN phosphoribosyl pyrophosphate amidotransferase 2			55	2	61.03	87.232	52.5	50.85	0.860233	likely false positive: momomer
AT5G54430	AT5G54430	Adenine nucleotide alpha hydrolases-like superfamily protein			55	2	26.202	87.232	49.2	50.85	1.87772	putative complex clustered with false positives
AT5G47840	AT5G47840	adenosine monophosphate kinase			56	3	31.451	102.664	37.7	39.8667	1.19869	likely false positive: momomer
AT1G12230	AT1G12230	Aldolase superfamily protein			56	3	43.994	102.664	41.6	39.8667	0.945583	likely false positive: momomer
AT1G62780	AT1G62780	unknown protein; FUNCTIONS IN: molecular_function unknown; INVOLVED IN: biological_process unknown; LOCATED IN: chloroplast, chloroplast stroma; EXPRESSED IN: 22 plant structures; EXPRESSED DURING: 14 growth stages; Has 94 Blast hits to 94 proteins in 35 species: Archae - 6; Bacteria - 10; Metazoa - 21; Fungi - 2; Plants - 48; Viruses - 0; Other Eukaryotes - 7 (source: NCBI BLink).			56	3	27.219	102.664	40.3	39.8667	1.48058	likely false positive: momomer
AT2G47730_2	AT2G47730	glutathione S-transferase phi 8			57	2	29.231	48.856	44.8	45.8	1.53262	putative intact complex
AT2G24020	AT2G24020	Uncharacterised BCR, YbaB family COG0718			57	2	19.625	48.856	46.8	45.8	2.38471	putative intact complex
AT5G66190	AT5G66190	ferredoxin-NADP(+)-oxidoreductase 1			58	3	40.326	126.987	48.2	45.8	1.19526	likely false positive: momomer
AT3G58140	AT3G58140	phenylalanyl-tRNA synthetase class IIc family protein			58	3	49.251	126.987	46.8	45.8	0.950235	likely false positive: momomer
AT1G55480	AT1G55480	protein containing PDZ domain, a K-box domain, and a TPR region			58	3	37.41	126.987	42.4	45.8	1.13339	likely false positive: momomer
AT5G63980	AT5G63980	Inositol monophosphatase family protein			59	2	43.509	81.307	43.4	40.4	0.997495	likely false positive: momomer
AT1G71860	AT1G71860	protein tyrosine phosphatase 1			59	2	37.798	81.307	37.4	40.4	0.98947	likely false positive: momomer
AT2G39080	AT2G39080	NAD(P)-binding Rossmann-fold superfamily protein			60	3	38.21	92.866	45.1	45.6	1.18032	likely false positive: momomer
AT4G34120	AT4G34120	Cystathionine beta-synthase (CBS) family protein			60	3	25.955	92.866	43.4	45.6	1.67212	putative complex clustered with false positives
AT2G21385	AT2G21385	unknown protein; FUNCTIONS IN: molecular_function unknown; INVOLVED IN: biological_process unknown; LOCATED IN: chloroplast, chloroplast envelope; EXPRESSED IN: 22 plant structures; EXPRESSED DURING: 13 growth stages; Has 49 Blast hits to 49 proteins in 20 species: Archae - 0; Bacteria - 0; Metazoa - 0; Fungi - 0; Plants - 44; Viruses - 0; Other Eukaryotes - 5 (source: NCBI BLink).			60	3	28.701	92.866	48.3	45.6	1.68287	putative complex clustered with false positives
AT3G55040	AT3G55040	glutathione transferase lambda 2			61	2	33.057	76.573	31.1	32.5	0.940799	likely false positive: momomer
AT5G66720	AT5G66720	Protein phosphatase 2C family protein			61	2	43.516	76.573	33.9	32.5	0.779024	likely false positive: momomer
AT5G16440	AT5G16440	isopentenyl diphosphate isomerase 1			62	3	33.214	102.486	36.7	38.8	1.10496	likely false positive: momomer
AT5G66570	AT5G66570	PS II oxygen-evolving complex 1			62	3	35.142	102.486	41.3	38.8	1.17523	likely false positive: momomer
AT1G16080	AT1G16080	unknown protein; LOCATED IN: apoplast, chloroplast stroma, chloroplast, chloroplast envelope; EXPRESSED IN: 23 plant structures; EXPRESSED DURING: 14 growth stages; Has 81 Blast hits to 81 proteins in 28 species: Archae - 0; Bacteria - 2; Metazoa - 0; Fungi - 0; Plants - 62; Viruses - 0; Other Eukaryotes - 17 (source: NCBI BLink).			62	3	34.13	102.486	38.4	38.8	1.12511	likely false positive: momomer
AT5G61410	AT5G61410	D-ribulose-5-phosphate-3-epimerase			63	1	30.008	30.008	41.1	41.1	1.36963	monomer
AT2G30200	AT2G30200	catalytics;transferases;[acyl-carrier-protein] S-malonyltransferases;binding			64	2	41.522	80.689	37.7	37.1	0.907952	likely false positive: momomer
AT1G67280	AT1G67280	Glyoxalase/Bleomycin resistance protein/Dioxygenase superfamily protein			64	2	39.167	80.689	36.5	37.1	0.931907	likely false positive: momomer
AT3G55120	AT3G55120	Chalcone-flavanone isomerase family protein			65	3	26.595	108.379	37.9	40.6	1.42508	likely false positive: momomer
AT5G45170	AT5G45170	Haloacid dehalogenase-like hydrolase (HAD) superfamily protein			65	3	40.741	108.379	42.6	40.6	1.04563	likely false positive: momomer
AT5G08280	AT5G08280	hydroxymethylbilane synthase			65	3	41.043	108.379	41.3	40.6	1.00626	likely false positive: momomer
AT3G44300_1	AT3G44300	nitrilase 2			66	1	37.153	37.153	36.1	36.1	0.971658	monomer
AT3G44300_2	AT3G44300	nitrilase 2			67	1	37.153	37.153	36.1	36.1	0.971658	monomer
AT1G35420	AT1G35420	alpha/beta-Hydrolases superfamily protein			68	1	34.167	34.167	46.8	46.8	1.36974	monomer
AT5G04740_2	AT5G04740	ACT domain-containing protein			69	1	33.242	33.242	46.2	46.2	1.38981	monomer
AT1G79790	AT1G79790	Haloacid dehalogenase-like hydrolase (HAD) superfamily protein			70	3	22.657	70.122	39.1	41.3667	1.72574	putative complex clustered with false positives
AT1G50170	AT1G50170	sirohydrochlorin ferrochelatase B			70	3	24.925	70.122	43.4	41.3667	1.74122	putative complex clustered with false positives
AT5G66090	AT5G66090	unknown protein; FUNCTIONS IN: molecular_function unknown; LOCATED IN: chloroplast, chloroplast stroma; EXPRESSED IN: 21 plant structures; EXPRESSED DURING: 13 growth stages; Has 30201 Blast hits to 17322 proteins in 780 species: Archae - 12; Bacteria - 1396; Metazoa - 17338; Fungi - 3422; Plants - 5037; Viruses - 0; Other Eukaryotes - 2996 (source: NCBI BLink).			70	3	22.54	70.122	41.6	41.3667	1.84561	putative complex clustered with false positives
AT4G09650	AT4G09650	ATP synthase delta-subunit gene			71	2	25.668	44.901	34.1	32.4	1.3285	putative intact complex
AT1G07700	AT1G07700	Thioredoxin superfamily protein			71	2	19.233	44.901	30.7	32.4	1.59621	putative intact complex
AT3G57050	AT3G57050	cystathionine beta-lyase			72	1	48.828	48.828	207.4	207.4	4.24756	homo-oligomer
AT4G33030	AT4G33030	sulfoquinovosyldiacylglycerol 1			73	1	53.113	53.113	207.4	207.4	3.90488	homo-oligomer
AT4G30920	AT4G30920	Cytosol aminopeptidase family protein			74	2	61.306	108.716	282.8	281.05	4.61293	partial complex/false negatives
AT5G35630_1	AT5G35630	glutamine synthetase 2			74	2	47.41	108.716	279.3	281.05	5.89116	partial complex/false negatives
AT5G04590	AT5G04590	sulfite reductase			75	3	71.949	207.132	75.9	82.1333	1.05491	likely false positive: momomer
AT5G65620	AT5G65620	Zincin-like metalloproteases family protein			75	3	88.756	207.132	89.2	82.1333	1.005	likely false positive: momomer
AT1G04420	AT1G04420	NAD(P)-linked oxidoreductase superfamily protein			75	3	46.427	207.132	81.3	82.1333	1.75114	putative complex clustered with false positives
AT5G36210	AT5G36210	alpha/beta-Hydrolases superfamily protein			76	4	81.305	195.332	76.9	79.475	0.945821	likely false positive: momomer
AT2G43090	AT2G43090	Aconitase/3-isopropylmalate dehydratase protein			76	4	26.79	195.332	78.3	79.475	2.92273	putative complex clustered with false positives
AT5G65780	AT5G65780	branched-chain amino acid aminotransferase 5 / branched-chain amino acid transaminase 5 (BCAT5)			76	4	45.581	195.332	83.9	79.475	1.84068	putative complex clustered with false positives
AT2G43750	AT2G43750	O-acetylserine (thiol) lyase B			76	4	41.656	195.332	78.8	79.475	1.89168	putative complex clustered with false positives
AT4G26900	AT4G26900	HIS HF			77	4	64.192	178.477	61.5	63.525	0.958063	likely false positive: momomer
AT1G05560	AT1G05560	UDP-glucosyltransferase 75B1			77	4	52.813	178.477	61.9	63.525	1.17206	likely false positive: momomer
AT3G04790	AT3G04790	Ribose 5-phosphate isomerase, type A protein			77	4	29.305	178.477	61.9	63.525	2.11227	putative complex clustered with false positives
AT2G43945	AT2G43945	unknown protein; LOCATED IN: chloroplast; BEST Arabidopsis thaliana protein match is: unknown protein (TAIR:AT3G59870.1); Has 292 Blast hits to 292 proteins in 84 species: Archae - 0; Bacteria - 122; Metazoa - 0; Fungi - 0; Plants - 46; Viruses - 0; Other Eukaryotes - 124 (source: NCBI BLink).			77	4	32.167	178.477	68.8	63.525	2.13884	putative complex clustered with false positives
AT2G31170	AT2G31170	Cysteinyl-tRNA synthetase, class Ia family protein			78	5	63.913	256.899	67.5	68.64	1.05612	likely false positive: momomer
AT3G06350	AT3G06350	dehydroquinate dehydratase, putative / shikimate dehydrogenase, putative			78	5	65.795	256.899	68.8	68.64	1.04567	likely false positive: momomer
AT4G13430	AT4G13430	isopropyl malate isomerase large subunit 1			78	5	55.013	256.899	72.7	68.64	1.32151	likely false positive: momomer
AT5G36790	AT5G36790	Haloacid dehalogenase-like hydrolase (HAD) superfamily protein			78	5	39.761	256.899	72.7	68.64	1.82842	putative complex clustered with false positives
AT3G59870	AT3G59870	unknown protein; FUNCTIONS IN: molecular_function unknown; INVOLVED IN: biological_process unknown; LOCATED IN: chloroplast; EXPRESSED IN: 23 plant structures; EXPRESSED DURING: 13 growth stages; BEST Arabidopsis thaliana protein match is: unknown protein (TAIR:AT2G43945.1); Has 292 Blast hits to 292 proteins in 84 species: Archae - 0; Bacteria - 122; Metazoa - 0; Fungi - 0; Plants - 46; Viruses …			78	5	32.417	256.899	61.5	68.64	1.89715	putative complex clustered with false positives
AT4G19880	AT4G19880	Glutathione S-transferase family protein			79	2	40.575	86.225	79.8	83.2	1.96673	putative intact complex
AT2G43710	AT2G43710	Plant stearoyl-acyl-carrier-protein desaturase family protein			79	2	45.65	86.225	86.6	83.2	1.89704	putative intact complex
AT5G37850	AT5G37850	pfkB-like carbohydrate kinase family protein			80	2	34.043	91.628	65.8	68.35	1.93285	putative intact complex
AT5G14260	AT5G14260	Rubisco methyltransferase family protein			80	2	57.585	91.628	70.9	68.35	1.23122	putative intact complex
AT4G18810	AT4G18810	NAD(P)-binding Rossmann-fold superfamily protein			81	2	65.467	106.531	75.5	71.7	1.15325	likely false positive: momomer
AT5G57850	AT5G57850	D-aminoacid aminotransferase-like PLP-dependent enzymes superfamily protein			81	2	41.064	106.531	67.9	71.7	1.65352	putative complex clustered with false positives
AT1G17650	AT1G17650	glyoxylate reductase 2			82	1	37.781	37.781	87.6	87.6	2.31863	homo-oligomer
AT3G48730	AT3G48730	glutamate-1-semialdehyde 2,1-aminomutase 2			83	4	50.141	191.448	91.5	91.775	1.82485	putative complex clustered with false positives
AT5G63570	AT5G63570	glutamate-1-semialdehyde-2,1-aminomutase			83	4	50.369	191.448	90.3	91.775	1.79277	putative complex clustered with false positives
AT4G35630	AT4G35630	phosphoserine aminotransferase			83	4	47.359	191.448	92.6	91.775	1.95528	putative complex clustered with false positives
AT2G40490	AT2G40490	Uroporphyrinogen decarboxylase			83	4	43.579	191.448	92.7	91.775	2.12717	putative complex clustered with false positives
AT3G26650_1	AT3G26650	glyceraldehyde 3-phosphate dehydrogenase A subunit			84	2	42.489	80.156	665.3	665.3	15.6582	possible homo-oligomer or hetero-oligomer/high subunit stoichiometry
AT1G12900_1	AT1G12900	glyceraldehyde 3-phosphate dehydrogenase A subunit 2			84	2	37.667	80.156	665.3	665.3	17.6627	possible homo-oligomer or hetero-oligomer/high subunit stoichiometry
AT2G39730_1	AT2G39730	rubisco activase			85	1	49.1	49.1	852.6	852.6	17.3646	homo-oligomer
AT5G59290	AT5G59290	UDP-glucuronic acid decarboxylase 3			86	1	38.569	38.569	269.1	269.1	6.97711	homo-oligomer
AT5G20720	AT5G20720	chaperonin 20			87	2	26.802	41.851	115.1	114.35	4.29446	partial complex/false negatives
AT2G44650	AT2G44650	chloroplast chaperonin 10			87	2	15.049	41.851	113.6	114.35	7.54867	partial complex/false negatives
AT1G63770	AT1G63770	Peptidase M1 family protein			88	2	100.57	164.382	104.2	107.85	1.03609	likely false positive: momomer
AT3G58610	AT3G58610	ketol-acid reductoisomerase			88	2	63.812	164.382	111.5	107.85	1.74732	putative complex clustered with false positives
AT3G49680	AT3G49680	branched-chain aminotransferase 3			89	1	44.731	44.731	87.7	87.7	1.96061	homo-oligomer
AT4G26970	AT4G26970	aconitase 2			90	2	108.48	216.68	89.8	90.65	0.827802	likely false positive: momomer
AT2G05710	AT2G05710	aconitase 3			90	2	108.2	216.68	91.5	90.65	0.845656	likely false positive: momomer
AT4G24770	AT4G24770	31-kDa RNA binding protein			91	1	35.787	35.787	80.3	80.3	2.24383	homo-oligomer
AT4G00490	AT4G00490	beta-amylase 2			92	3	61.397	126.42	89.2	85.9667	1.45284	likely false positive: momomer
AT5G51100	AT5G51100	Fe superoxide dismutase 2			92	3	34.663	126.42	83.3	85.9667	2.40314	putative complex clustered with false positives
AT5G23310	AT5G23310	Fe superoxide dismutase 3			92	3	30.36	126.42	85.4	85.9667	2.81291	putative complex clustered with false positives
AT4G36810	AT4G36810	geranylgeranyl pyrophosphate synthase 1			93	1	40.174	40.174	87.6	87.6	2.18051	homo-oligomer
AT2G15620	AT2G15620	nitrite reductase 1			94	3	65.504	144.366	76.9	76.2667	1.17397	likely false positive: momomer
AT4G37000	AT4G37000	accelerated cell death 2 (ACD2)			94	3	36.448	144.366	73.6	76.2667	2.01932	putative complex clustered with false positives
AT3G55800	AT3G55800	sedoheptulose-bisphosphatase			94	3	42.414	144.366	78.3	76.2667	1.84609	putative complex clustered with false positives
AT4G26500	AT4G26500	chloroplast sulfur E			95	1	40.833	40.833	76.9	76.9	1.88328	homo-oligomer
AT5G60600	AT5G60600	4-hydroxy-3-methylbut-2-enyl diphosphate synthase			96	2	82.256	132.741	89.8	90.05	1.09171	likely false positive: momomer
AT1G08490	AT1G08490	chloroplastic NIFS-like cysteine desulfurase			96	2	50.485	132.741	90.3	90.05	1.78865	putative complex clustered with false positives
AT1G17160	AT1G17160	pfkB-like carbohydrate kinase family protein			97	2	37.676	71.544	83.3	87.4	2.21096	putative intact complex
AT1G58280	AT1G58280	Phosphoglycerate mutase family protein			97	2	33.868	71.544	91.5	87.4	2.70167	putative intact complex
AT3G57610	AT3G57610	adenylosuccinate synthase			98	2	52.964	103.36	99.8	98.25	1.8843	putative intact complex
AT4G33680	AT4G33680	Pyridoxal phosphate (PLP)-dependent transferases superfamily protein			98	2	50.396	103.36	96.7	98.25	1.9188	putative intact complex
AT3G22890	AT3G22890	ATP sulfurylase 1			99	1	51.458	51.458	106.8	106.8	2.07548	homo-oligomer
AT3G55400	AT3G55400	methionyl-tRNA synthetase / methionine--tRNA ligase / MetRS (cpMetRS)			100	3	69.273	202.131	85.4	87.6667	1.2328	likely false positive: momomer
AT1G76140	AT1G76140	Prolyl oligopeptidase family protein			100	3	89.062	202.131	84.9	87.6667	0.953269	likely false positive: momomer
AT1G03475	AT1G03475	Coproporphyrinogen III oxidase			100	3	43.796	202.131	92.7	87.6667	2.11663	putative complex clustered with false positives
AT1G32060	AT1G32060	phosphoribulokinase			101	2	44.463	87.629	101.5	104.15	2.2828	putative intact complex
AT3G20330_2	AT3G20330	PYRIMIDINE B			101	2	43.166	87.629	106.8	104.15	2.47417	putative intact complex
AT5G11880	AT5G11880	Pyridoxal-dependent decarboxylase family protein			102	1	54.163	54.163	90.9	90.9	1.67827	homo-oligomer
AT5G04360	AT5G04360	limit dextrinase			103	3	107.07	195.247	106.8	100.467	0.997478	likely false positive: momomer
AT4G20960	AT4G20960	Cytidine/deoxycytidylate deaminase family protein			103	3	46.673	195.247	98.5	100.467	2.11043	putative complex clustered with false positives
AT3G55010	AT3G55010	phosphoribosylformylglycinamidine cyclo-ligase, chloroplast / phosphoribosyl-aminoimidazole synthetase / AIR synthase (PUR5)			103	3	41.504	195.247	96.1	100.467	2.31544	putative complex clustered with false positives
AT5G62790	AT5G62790	1-deoxy-D-xylulose 5-phosphate reductoisomerase			104	1	51.963	51.963	108.8	108.8	2.0938	homo-oligomer
AT4G29840	AT4G29840	Pyridoxal-5'-phosphate-dependent enzyme family protein			105	2	57.776	100.942	109.5	108.15	1.89525	putative intact complex
AT3G20330_1	AT3G20330	PYRIMIDINE B			105	2	43.166	100.942	106.8	108.15	2.47417	putative intact complex
AT1G66430	AT1G66430	pfkB-like carbohydrate kinase family protein			106	2	41.471	108.783	90.3	80.6	2.17743	putative intact complex
AT1G70820	AT1G70820	phosphoglucomutase, putative / glucose phosphomutase, putative			106	2	67.312	108.783	70.9	80.6	1.0533	putative intact complex
AT1G62750	AT1G62750	Translation elongation factor EFG/EF2 protein			107	1	86.057	86.057	104.2	104.2	1.21083	monomer
AT2G36390	AT2G36390	starch branching enzyme 2.1			108	1	97.659	97.659	123.9	123.9	1.2687	monomer
AT5G38420_2	AT5G38420	Ribulose bisphosphate carboxylase (small chain) family protein			109	3	20.35	93.52	431.1	449.433	21.1843	possible homo-oligomer or hetero-oligomer/high subunit stoichiometry
AT1G67090_2	AT1G67090	ribulose bisphosphate carboxylase small chain 1A			109	3	20.216	93.52	458.6	449.433	22.685	possible homo-oligomer or hetero-oligomer/high subunit stoichiometry
ATCG00490_2	ATCG00490	ribulose-bisphosphate carboxylases (large subunit)			109	3	52.954	93.52	458.6	449.433	8.66035	possible homo-oligomer or hetero-oligomer/high subunit stoichiometry
AT4G24280_2	AT4G24280	chloroplast heat shock protein 70-1			110	1	76.507	76.507	246.7	246.7	3.22454	homo-oligomer
AT5G06290_1	AT5G06290	2-cysteine peroxiredoxin B			111	3	29.78	105.562	297.1	315.867	9.97649	partial complex/false negatives
AT1G69740	AT1G69740	Aldolase superfamily protein			111	3	46.69	105.562	334.3	315.867	7.15999	partial complex/false negatives
AT3G11630_2	AT3G11630	Thioredoxin superfamily protein			111	3	29.092	105.562	316.2	315.867	10.869	partial complex/false negatives
AT1G16720_2	AT1G16720	high chlorophyll fluorescence phenotype 173			112	3	65.708	109.123	965.2	965.2	14.6892	possible homo-oligomer or hetero-oligomer/high subunit stoichiometry
AT5G65220	AT5G65220	Ribosomal L29 family protein			112	3	19.377	109.123	965.2	965.2	49.8116	possible homo-oligomer or hetero-oligomer/high subunit stoichiometry
AT1G35680_1	AT1G35680	Ribosomal protein L21			112	3	24.038	109.123	965.2	965.2	40.1531	possible homo-oligomer or hetero-oligomer/high subunit stoichiometry
AT5G49910_2	AT5G49910	chloroplast heat shock protein 70-2			113	1	76.996	76.996	852.6	852.6	11.0733	homo-oligomer
AT2G38040	AT2G38040	acetyl Co-enzyme a carboxylase carboxyltransferase alpha subunit			114	2	85.305	134.405	965.2	908.9	11.3147	possible homo-oligomer or hetero-oligomer/high subunit stoichiometry
AT2G39730_3	AT2G39730	rubisco activase			114	2	49.1	134.405	852.6	908.9	17.3646	possible homo-oligomer or hetero-oligomer/high subunit stoichiometry
AT1G65260	AT1G65260	plastid transcriptionally active 4			115	2	36.392	136.942	965.2	965.2	26.5223	possible homo-oligomer or hetero-oligomer/high subunit stoichiometry
AT5G63420_2	AT5G63420	RNA-metabolising metallo-beta-lactamase family protein			115	2	100.55	136.942	965.2	965.2	9.5992	possible homo-oligomer or hetero-oligomer/high subunit stoichiometry
AT3G25860	AT3G25860	2-oxoacid dehydrogenases acyltransferase family protein			116	3	50.08	141.268	965.2	965.2	19.2732	possible homo-oligomer or hetero-oligomer/high subunit stoichiometry
AT1G01090	AT1G01090	pyruvate dehydrogenase E1 alpha			116	3	47.173	141.268	965.2	965.2	20.4609	possible homo-oligomer or hetero-oligomer/high subunit stoichiometry
AT2G34590	AT2G34590	Transketolase family protein			116	3	44.015	141.268	965.2	965.2	21.9289	possible homo-oligomer or hetero-oligomer/high subunit stoichiometry
AT5G53460_2	AT5G53460	NADH-dependent glutamate synthase 1			117	1	241.9	241.9	270.8	270.8	1.11947	monomer
AT1G69830	AT1G69830	alpha-amylase-like 3			118	2	99.841	131.064	279.3	270.9	2.79745	partial complex/false negatives
AT1G36390	AT1G36390	Co-chaperone GrpE family protein			118	2	31.223	131.064	262.5	270.9	8.40726	partial complex/false negatives
AT5G22510_2	AT5G22510	alkaline/neutral invertase			119	1	69.239	69.239	587.7	587.7	8.48799	homo-oligomer
AT5G01600	AT5G01600	ferretin 1			120	2	28.178	180.548	658.4	673.35	23.3657	partial complex/false negatives
AT4G20850	AT4G20850	tripeptidyl peptidase ii			120	2	152.37	180.548	688.3	673.35	4.51729	partial complex/false negatives
AT3G26650_4	AT3G26650	glyceraldehyde 3-phosphate dehydrogenase A subunit			121	2	42.489	80.641	665.3	680.5	15.6582	possible homo-oligomer or hetero-oligomer/high subunit stoichiometry
AT3G44310	AT3G44310	nitrilase 1			121	2	38.152	80.641	695.7	680.5	18.235	possible homo-oligomer or hetero-oligomer/high subunit stoichiometry
AT1G12900_3	AT1G12900	glyceraldehyde 3-phosphate dehydrogenase A subunit 2			122	1	37.667	37.667	665.3	665.3	17.6627	homo-oligomer
AT1G55490	AT1G55490	chaperonin 60 beta			123	4	63.808	252.544	677.3	681.65	10.6147	partial complex/false negatives
AT2G28000	AT2G28000	chaperonin-60alpha			123	4	62.071	252.544	676.1	681.65	10.8924	partial complex/false negatives
AT3G13470	AT3G13470	TCP-1/cpn60 chaperonin family protein			123	4	63.341	252.544	707.9	681.65	11.176	partial complex/false negatives
AT5G56500	AT5G56500	TCP-1/cpn60 chaperonin family protein			123	4	63.324	252.544	665.3	681.65	10.5063	partial complex/false negatives
AT5G06290_2	AT5G06290	2-cysteine peroxiredoxin B			124	1	29.78	29.78	297.1	297.1	9.97649	homo-oligomer
AT5G14320_1	AT5G14320	Ribosomal protein S13/S18 family			125	2	19.096	35.378	965.2	965.8	50.5446	possible homo-oligomer or hetero-oligomer/high subunit stoichiometry
AT1G79850	AT1G79850	ribosomal protein S17			125	2	16.282	35.378	966.4	965.8	59.3539	possible homo-oligomer or hetero-oligomer/high subunit stoichiometry
AT5G14320_2	AT5G14320	Ribosomal protein S13/S18 family			126	1	19.096	19.096	965.2	965.2	50.5446	homo-oligomer
AT1G35680_2	AT1G35680	Ribosomal protein L21			127	1	24.038	24.038	965.2	965.2	40.1531	homo-oligomer
AT3G25920	AT3G25920	ribosomal protein L15			128	2	29.707	59.07	964.2	964.2	32.457	possible homo-oligomer or hetero-oligomer/high subunit stoichiometry
AT2G43030	AT2G43030	Ribosomal protein L3 family protein			128	2	29.363	59.07	964.2	964.2	32.8372	possible homo-oligomer or hetero-oligomer/high subunit stoichiometry
AT2G04842	AT2G04842	threonyl-tRNA synthetase, putative / threonine--tRNA ligase, putative			129	1	74.784	74.784	316.2	316.2	4.22818	homo-oligomer
AT5G49910_1	AT5G49910	chloroplast heat shock protein 70-2			130	1	76.996	76.996	852.6	852.6	11.0733	homo-oligomer
AT2G39730_2	AT2G39730	rubisco activase			131	4	49.1	228.916	852.6	947.925	17.3646	partial complex/false negatives
AT5G50920	AT5G50920	CLPC homologue 1			131	4	103.45	228.916	983.9	947.925	9.51087	subcomplex or high subunit stoichiometry
AT4G20360	AT4G20360	RAB GTPase homolog E1B			131	4	51.63	228.916	979.8	947.925	18.9773	subcomplex or high subunit stoichiometry
AT5G13510	AT5G13510	Ribosomal protein L10 family protein			131	4	24.736	228.916	975.4	947.925	39.4324	subcomplex or high subunit stoichiometry
AT3G15190	AT3G15190	chloroplast 30S ribosomal protein S20, putative			132	1	21.826	21.826	965.2	965.2	44.2225	homo-oligomer
ATCG00170	ATCG00170	DNA-directed RNA polymerase family protein			133	6	156.36	425.012	965.2	965.2	6.17293	partial complex/false negatives
ATCG00180	ATCG00180	DNA-directed RNA polymerase family protein			133	6	78.582	425.012	965.2	965.2	12.2827	partial complex/false negatives
AT3G04260	AT3G04260	plastid transcriptionally active 3			133	6	102.92	425.012	965.2	965.2	9.37816	partial complex/false negatives
AT4G01310	AT4G01310	Ribosomal L5P family protein			133	6	28.343	425.012	965.2	965.2	34.0543	partial complex/false negatives
ATCG00740	ATCG00740	RNA polymerase subunit alpha			133	6	38.137	425.012	965.2	965.2	25.3088	partial complex/false negatives
AT3G06730	AT3G06730	Thioredoxin z			133	6	20.67	425.012	965.2	965.2	46.6957	partial complex/false negatives
AT1G78630	AT1G78630	Ribosomal protein L13 family protein			134	1	26.788	26.788	965.2	965.2	36.0311	homo-oligomer
ATCG00380	ATCG00380	chloroplast ribosomal protein S4			135	3	23.24	62.572	965.2	965.2	41.5318	possible homo-oligomer or hetero-oligomer/high subunit stoichiometry
ATCG00790	ATCG00790	ribosomal protein L16			135	3	15.294	62.572	965.2	965.2	63.1097	possible homo-oligomer or hetero-oligomer/high subunit stoichiometry
AT1G35680_3	AT1G35680	Ribosomal protein L21			135	3	24.038	62.572	965.2	965.2	40.1531	possible homo-oligomer or hetero-oligomer/high subunit stoichiometry
AT1G74970	AT1G74970	ribosomal protein S9			136	1	22.577	22.577	974.8	974.8	43.1767	homo-oligomer
AT5G16390	AT5G16390	chloroplastic acetylcoenzyme A carboxylase 1			137	1	26.927	26.927	731.5	731.5	27.166	homo-oligomer
AT3G44890	AT3G44890	ribosomal protein L9			138	3	22.134	173.609	965.2	964.867	43.6071	possible homo-oligomer or hetero-oligomer/high subunit stoichiometry
AT5G63420_1	AT5G63420	RNA-metabolising metallo-beta-lactamase family protein			138	3	100.55	173.609	965.2	964.867	9.5992	possible homo-oligomer or hetero-oligomer/high subunit stoichiometry
AT5G54810	AT5G54810	tryptophan synthase beta-subunit 1			138	3	50.925	173.609	964.2	964.867	18.9337	possible homo-oligomer or hetero-oligomer/high subunit stoichiometry
ATCG00120	ATCG00120	ATP synthase subunit alpha			139	2	55.328	92.96	965.2	965.2	17.4451	possible homo-oligomer or hetero-oligomer/high subunit stoichiometry
AT3G63490	AT3G63490	Ribosomal protein L1p/L10e family			139	2	37.632	92.96	965.2	965.2	25.6484	possible homo-oligomer or hetero-oligomer/high subunit stoichiometry
AT3G02760	AT3G02760	Class II aaRS and biotin synthetases superfamily protein			140	3	97.536	188.159	965.2	965.2	9.89583	possible homo-oligomer or hetero-oligomer/high subunit stoichiometry
AT5G23120	AT5G23120	photosystem II stability/assembly factor, chloroplast (HCF136)			140	3	44.103	188.159	965.2	965.2	21.8851	possible homo-oligomer or hetero-oligomer/high subunit stoichiometry
AT5G17990	AT5G17990	tryptophan biosynthesis 1			140	3	46.52	188.159	965.2	965.2	20.7481	possible homo-oligomer or hetero-oligomer/high subunit stoichiometry
AT5G13650	AT5G13650	elongation factor family protein			141	2	74.314	120.583	965.2	965.2	12.9881	possible homo-oligomer or hetero-oligomer/high subunit stoichiometry
AT4G18480	AT4G18480	P-loop containing nucleoside triphosphate hydrolases superfamily protein			141	2	46.269	120.583	965.2	965.2	20.8606	possible homo-oligomer or hetero-oligomer/high subunit stoichiometry
AT5G24300	AT5G24300	Glycogen/starch synthases, ADP-glucose type			142	3	72.098	162.048	965.2	965.2	13.3873	possible homo-oligomer or hetero-oligomer/high subunit stoichiometry
AT1G16720_1	AT1G16720	high chlorophyll fluorescence phenotype 173			142	3	65.708	162.048	965.2	965.2	14.6892	possible homo-oligomer or hetero-oligomer/high subunit stoichiometry
AT2G22230	AT2G22230	Thioesterase superfamily protein			142	3	24.242	162.048	965.2	965.2	39.8152	possible homo-oligomer or hetero-oligomer/high subunit stoichiometry
AT1G09795	AT1G09795	ATP phosphoribosyl transferase 2			143	2	44.756	67.904	965.2	965.2	21.5658	possible homo-oligomer or hetero-oligomer/high subunit stoichiometry
AT1G32990	AT1G32990	plastid ribosomal protein l11			143	2	23.148	67.904	965.2	965.2	41.6969	possible homo-oligomer or hetero-oligomer/high subunit stoichiometry
AT1G50200	AT1G50200	Alanyl-tRNA synthetase			144	2	110.49	157.48	965.2	965.2	8.73563	possible homo-oligomer or hetero-oligomer/high subunit stoichiometry
AT1G53280	AT1G53280	Class I glutamine amidotransferase-like superfamily protein			144	2	46.99	157.48	965.2	965.2	20.5405	possible homo-oligomer or hetero-oligomer/high subunit stoichiometry
ATCG00160	ATCG00160	ribosomal protein S2			145	1	26.904	26.904	965.2	965.2	35.8757	homo-oligomer
AT4G24280_1	AT4G24280	chloroplast heat shock protein 70-1			146	1	76.507	76.507	246.7	246.7	3.22454	homo-oligomer
AT2G21330	AT2G21330	fructose-bisphosphate aldolase 1			147	2	42.93	85.917	206.1	206.1	4.80084	partial complex/false negatives
AT4G38970	AT4G38970	fructose-bisphosphate aldolase 2			147	2	42.987	85.917	206.1	206.1	4.79447	partial complex/false negatives
AT5G15450	AT5G15450	casein lytic proteinase B3			148	1	108.94	108.94	226.2	226.2	2.07637	homo-oligomer
AT4G24830	AT4G24830	arginosuccinate synthase family			149	1	53.845	53.845	237.7	237.7	4.41452	homo-oligomer
AT3G25660	AT3G25660	Amidase family protein			150	3	57.181	177.123	202.3	202.033	3.53789	putative intact complex
AT4G34200	AT4G34200	D-3-phosphoglycerate dehydrogenase			150	3	63.324	177.123	211.3	202.033	3.33681	putative intact complex
AT3G02660	AT3G02660	Tyrosyl-tRNA synthetase, class Ib, bacterial/mitochondrial			150	3	56.618	177.123	192.5	202.033	3.39998	putative intact complex
AT3G54050	AT3G54050	high cyclic electron flow 1			151	1	45.161	45.161	194.9	194.9	4.31567	homo-oligomer
AT2G04030	AT2G04030	Chaperone protein htpG family protein			152	1	88.255	88.255	192.5	192.5	2.18118	homo-oligomer
AT5G10920	AT5G10920	L-Aspartase-like family protein			153	1	57.512	57.512	208.7	208.7	3.62881	homo-oligomer
AT3G27740	AT3G27740	carbamoyl phosphate synthetase A			154	2	47.058	177.018	184.3	190.8	3.91644	putative intact complex
AT1G29900	AT1G29900	carbamoyl phosphate synthetase B			154	2	129.96	177.018	197.3	190.8	1.51816	putative intact complex
AT3G60750	AT3G60750	Transketolase			155	1	79.967	79.967	154.3	154.3	1.92955	homo-oligomer
AT5G49030	AT5G49030	tRNA synthetase class I (I, L, M and V) family protein			156	1	107.93	107.93	169.5	169.5	1.57046	monomer
AT3G48560	AT3G48560	chlorsulfuron/imidazolinone resistant 1			157	2	72.584	116.719	196.1	170.85	2.7017	putative intact complex
AT2G19940	AT2G19940	oxidoreductases, acting on the aldehyde or oxo group of donors, NAD or NADP as acceptor;copper ion binding			157	2	44.135	116.719	145.6	170.85	3.29897	putative intact complex
AT1G09130	AT1G09130	ATP-dependent caseinolytic (Clp) protease/crotonase family protein			158	4	36.307	153.44	193.7	197.675	5.33506	putative intact complex
AT1G48850	AT1G48850	chorismate synthase, putative / 5-enolpyruvylshikimate-3-phosphate phospholyase, putative			158	4	41.066	153.44	202.3	197.675	4.92622	putative intact complex
AT1G49970	AT1G49970	CLP protease proteolytic subunit 1			158	4	42.627	153.44	199.8	197.675	4.68717	putative intact complex
AT4G17040	AT4G17040	CLP protease R subunit 4			158	4	33.44	153.44	194.9	197.675	5.82835	putative intact complex
AT5G28500_1	AT5G28500	unknown protein; FUNCTIONS IN: molecular_function unknown; INVOLVED IN: biological_process unknown; LOCATED IN: chloroplast stroma, chloroplast; EXPRESSED IN: 23 plant structures; EXPRESSED DURING: 13 growth stages; BEST Arabidopsis thaliana protein match is: unknown protein (TAIR:AT3G04550.1); Has 109 Blast hits to 109 proteins in 49 species: Archae - 0; Bacteria - 67; Metazoa - 0; Fungi - 0; Pl…			159	2	48.236	98.435	141.2	139.45	2.92727	putative intact complex
AT3G04550	AT3G04550	unknown protein; INVOLVED IN: biological_process unknown; LOCATED IN: chloroplast stroma, chloroplast; EXPRESSED IN: 22 plant structures; EXPRESSED DURING: 13 growth stages; BEST Arabidopsis thaliana protein match is: unknown protein (TAIR:AT5G28500.1); Has 110 Blast hits to 110 proteins in 51 species: Archae - 0; Bacteria - 67; Metazoa - 1; Fungi - 0; Plants - 41; Viruses - 0; Other Eukaryotes -…			159	2	50.199	98.435	137.7	139.45	2.74308	putative intact complex
AT3G19170	AT3G19170	presequence protease 1			160	2	121.01	274.96	128.6	133.6	1.06272	likely false positive: momomer
AT1G74260	AT1G74260	purine biosynthesis 4			160	2	153.95	274.96	138.6	133.6	0.900292	likely false positive: momomer
AT5G16715	AT5G16715	ATP binding;valine-tRNA ligases;aminoacyl-tRNA ligases;nucleotide binding;ATP binding;aminoacyl-tRNA ligases			161	3	110.63	235.627	143.8	138.9	1.29983	likely false positive: momomer
AT2G41680	AT2G41680	NADPH-dependent thioredoxin reductase C			161	3	57.949	235.627	137.7	138.9	2.37623	putative complex clustered with false positives
AT4G24620	AT4G24620	phosphoglucose isomerase 1			161	3	67.048	235.627	135.2	138.9	2.01647	putative complex clustered with false positives
AT5G26570	AT5G26570	catalytics;carbohydrate kinases;phosphoglucan, water dikinases			162	2	131.32	195.018	137.7	139.45	1.04858	putative intact complex
AT4G17300	AT4G17300	Class II aminoacyl-tRNA and biotin synthetases superfamily protein			162	2	63.698	195.018	141.2	139.45	2.21671	putative intact complex
AT3G54660	AT3G54660	glutathione reductase			163	2	60.852	121.122	131.1	131.9	2.15441	putative intact complex
AT5G27380	AT5G27380	glutathione synthetase 2			163	2	60.27	121.122	132.7	131.9	2.20176	putative intact complex
AT5G63310	AT5G63310	nucleoside diphosphate kinase 2			164	2	25.55	79.188	112.2	115.05	4.39139	putative intact complex
AT1G19920	AT1G19920	Pseudouridine synthase/archaeosine transglycosylase-like family protein			164	2	53.638	79.188	117.9	115.05	2.19807	putative intact complex
AT4G04350	AT4G04350	tRNA synthetase class I (I, L, M and V) family protein			165	4	111.03	276.216	140.3	132.975	1.26362	likely false positive: momomer
AT2G35040	AT2G35040	AICARFT/IMPCHase bienzyme family protein			165	4	59.471	276.216	127.8	132.975	2.14895	putative complex clustered with false positives
AT3G23940	AT3G23940	dehydratase family			165	4	64.713	276.216	132.7	132.975	2.05059	putative complex clustered with false positives
AT1G75330	AT1G75330	ornithine carbamoyltransferase			165	4	41.002	276.216	131.1	132.975	3.19741	putative complex clustered with false positives
AT2G01140	AT2G01140	Aldolase superfamily protein			166	2	42.327	84.816	684.2	674.75	16.1646	possible homo-oligomer or hetero-oligomer/high subunit stoichiometry
AT3G26650_2	AT3G26650	glyceraldehyde 3-phosphate dehydrogenase A subunit			166	2	42.489	84.816	665.3	674.75	15.6582	possible homo-oligomer or hetero-oligomer/high subunit stoichiometry
AT2G35500	AT2G35500	shikimate kinase like 2			167	1	42.687	42.687	48.9	48.9	1.14555	monomer
AT1G16880	AT1G16880	uridylyltransferase-related			168	1	31.294	31.294	43.2	43.2	1.38046	monomer
AT1G73060	AT1G73060	Low PSII Accumulation 3			169	4	40.029	96.433	45.1	42.7	1.12668	likely false positive: momomer
AT2G04700	AT2G04700	ferredoxin thioredoxin reductase catalytic beta chain family protein			169	4	16.434	96.433	41.6	42.7	2.53134	putative complex clustered with false positives
AT5G23440	AT5G23440	ferredoxin/thioredoxin reductase subunit A (variable subunit) 1			169	4	19.824	96.433	39.8	42.7	2.00767	putative complex clustered with false positives
AT5G08410	AT5G08410	ferredoxin/thioredoxin reductase subunit A (variable subunit) 2			169	4	20.146	96.433	44.3	42.7	2.19895	putative complex clustered with false positives
AT1G09830	AT1G09830	Glycinamide ribonucleotide (GAR) synthetase			170	2	56.473	104.002	64.2	66.25	1.13683	likely false positive: momomer
AT3G62910	AT3G62910	Peptide chain release factor 1			170	2	47.529	104.002	68.3	66.25	1.43702	likely false positive: momomer
AT1G70570	AT1G70570	anthranilate phosphoribosyltransferase, putative			171	4	65.224	187.403	66.7	67.725	1.02263	likely false positive: momomer
AT3G23700	AT3G23700	Nucleic acid-binding proteins superfamily			171	4	42.75	187.403	67.1	67.725	1.56959	likely false positive: momomer
AT3G53580	AT3G53580	diaminopimelate epimerase family protein			171	4	38.984	187.403	69.6	67.725	1.78535	putative complex clustered with false positives
AT1G31190	AT1G31190	myo-inositol monophosphatase like 1			171	4	40.445	187.403	67.5	67.725	1.66893	putative complex clustered with false positives
AT5G38420_1	AT5G38420	Ribulose bisphosphate carboxylase (small chain) family protein			172	4	20.35	113.736	431.1	448.225	21.1843	partial complex/false negatives
AT5G38430	AT5G38430	Ribulose bisphosphate carboxylase (small chain) family protein			172	4	20.216	113.736	444.6	448.225	21.9925	partial complex/false negatives
AT1G67090_1	AT1G67090	ribulose bisphosphate carboxylase small chain 1A			172	4	20.216	113.736	458.6	448.225	22.685	subcomplex or high subunit stoichiometry
ATCG00490_1	ATCG00490	ribulose-bisphosphate carboxylase (large subunit)			172	4	52.954	113.736	458.6	448.225	8.66035	subcomplex or high subunit stoichiometry
AT4G35450_1	AT4G35450	ankyrin repeat-containing protein 2			173	1	36.984	36.984	124.7	124.7	3.37173	homo-oligomer
AT5G06580	AT5G06580	FAD-linked oxidases family protein			174	1	62.175	62.175	97.3	97.3	1.56494	monomer
AT5G22510_1	AT5G22510	alkaline/neutral invertase			175	1	69.239	69.239	587.7	587.7	8.48799	homo-oligomer
AT3G10405	AT3G10405	unknown protein; FUNCTIONS IN: molecular_function unknown; INVOLVED IN: pollen development; LOCATED IN: chloroplast; Has 44 Blast hits to 44 proteins in 20 species: Archae - 0; Bacteria - 4; Metazoa - 0; Fungi - 0; Plants - 39; Viruses - 0; Other Eukaryotes - 1 (source: NCBI BLink).			176	1	23.499	23.499	30.7	30.7	1.30644	monomer
AT1G11750	AT1G11750	CLP protease proteolytic subunit 6			177	3	29.382	84.003	965.2	964.867	32.85	possible homo-oligomer or hetero-oligomer/high subunit stoichiometry
AT2G33800	AT2G33800	Ribosomal protein S5 family protein			177	3	32.645	84.003	965.2	964.867	29.5665	possible homo-oligomer or hetero-oligomer/high subunit stoichiometry
AT5G54600	AT5G54600	Translation protein SH3-like family protein			177	3	21.976	84.003	964.2	964.867	43.8751	possible homo-oligomer or hetero-oligomer/high subunit stoichiometry
AT5G48300	AT5G48300	ADP glucose pyrophosphorylase 1			178	2	56.65	114.323	207.4	207.4	3.66108	partial complex/false negatives
AT5G19220	AT5G19220	ADP glucose pyrophosphorylase large subunit 1			178	2	57.673	114.323	207.4	207.4	3.59614	partial complex/false negatives
AT5G45390	AT5G45390	CLP protease P4			179	3	31.498	97.779	230.4	235.3	7.31475	partial complex/false negatives
AT1G66670	AT1G66670	CLP protease proteolytic subunit 3			179	3	33.925	97.779	217.9	235.3	6.42299	partial complex/false negatives
AT1G02560	AT1G02560	nuclear encoded CLP protease 5			179	3	32.356	97.779	257.6	235.3	7.96143	partial complex/false negatives
AT2G44050	AT2G44050	6,7-dimethyl-8-ribityllumazine synthase / DMRL synthase / lumazine synthase / riboflavin synthase			180	1	24.024	24.024	626.5	626.5	26.0781	homo-oligomer
AT4G29060	AT4G29060	elongation factor Ts family protein			181	3	103.78	183.936	611.9	647.5	5.89613	partial complex/false negatives
AT3G26650_3	AT3G26650	glyceraldehyde 3-phosphate dehydrogenase A subunit			181	3	42.489	183.936	665.3	647.5	15.6582	partial complex/false negatives
AT1G12900_2	AT1G12900	glyceraldehyde 3-phosphate dehydrogenase A subunit 2			181	3	37.667	183.936	665.3	647.5	17.6627	partial complex/false negatives
ATCG00480	ATCG00480	ATP synthase subunit beta			182	2	53.933	94.844	357.9	352.55	6.63601	partial complex/false negatives
AT4G04640	AT4G04640	ATPase, F1 complex, gamma subunit protein			182	2	40.911	94.844	347.2	352.55	8.48672	partial complex/false negatives
AT5G42390	AT5G42390	Insulinase (Peptidase family M16) family protein			183	2	140.61	212.596	208.7	194.8	1.48425	putative intact complex
AT2G29630	AT2G29630	thiaminC			183	2	71.986	212.596	180.9	194.8	2.51299	putative intact complex
AT5G53460_1	AT5G53460	NADH-dependent glutamate synthase 1			184	2	241.9	270.992	270.8	293.5	1.11947	putative intact complex
AT3G11630_1	AT3G11630	Thioredoxin superfamily protein			184	2	29.092	270.992	316.2	293.5	10.869	putative intact complex
AT5G35630_2	AT5G35630	glutamine synthetase 2			185	2	47.41	167.18	279.3	286.4	5.89116	partial complex/false negatives
AT3G48110	AT3G48110	glycine-tRNA ligases			185	2	119.77	167.18	293.5	286.4	2.45053	partial complex/false negatives
AT3G45140	AT3G45140	lipoxygenase 2			186	4	102.04	267.355	262.5	276.9	2.57252	putative intact complex
AT5G52920	AT5G52920	plastidic pyruvate kinase beta subunit 1			186	4	63.521	267.355	291.7	276.9	4.59218	putative intact complex
AT3G22960	AT3G22960	Pyruvate kinase family protein			186	4	65.13	267.355	274.1	276.9	4.20851	putative intact complex
AT5G54770	AT5G54770	thiazole biosynthetic enzyme, chloroplast (ARA6) (THI1) (THI4)			186	4	36.664	267.355	279.3	276.9	7.61783	putative intact complex
AT4G35450_2	AT4G35450	ankyrin repeat-containing protein 2			187	1	36.984	36.984	124.7	124.7	3.37173	homo-oligomer
AT3G05625_2	AT3G05625	Tetratricopeptide repeat (TPR)-like superfamily protein			188	1	28.952	28.952	23.3	23.3	0.80478	monomer
AT5G17710	AT5G17710	Co-chaperone GrpE family protein			189	1	35.493	35.493	279.3	279.3	7.86916	homo-oligomer
AT2G37020	AT2G37020	Translin family protein			190	1	35.053	35.053	279.3	279.3	7.96793	homo-oligomer
AT3G03710	AT3G03710	polyribonucleotide nucleotidyltransferase, putative			191	1	99.565	99.565	538.9	538.9	5.41254	homo-oligomer
AT3G52380	AT3G52380	chloroplast RNA-binding protein 33			192	1	35.744	35.744	96.7	96.7	2.70535	homo-oligomer
AT5G28500_2	AT5G28500	unknown protein; FUNCTIONS IN: molecular_function unknown; INVOLVED IN: biological_process unknown; LOCATED IN: chloroplast stroma, chloroplast; EXPRESSED IN: 23 plant structures; EXPRESSED DURING: 13 growth stages; BEST Arabidopsis thaliana protein match is: unknown protein (TAIR:AT3G04550.1); Has 109 Blast hits to 109 proteins in 49 species: Archae - 0; Bacteria - 67; Metazoa - 0; Fungi - 0; Pl…			193	1	48.236	48.236	141.2	141.2	2.92727	homo-oligomer
AT2G30695	AT2G30695	FUNCTIONS IN: molecular_function unknown; INVOLVED IN: protein folding, protein transport; LOCATED IN: chloroplast stroma, chloroplast; EXPRESSED IN: 23 plant structures; EXPRESSED DURING: 13 growth stages; CONTAINS InterPro DOMAIN/s: Trigger factor, ribosome-binding, bacterial (InterPro:IPR008881); Has 253 Blast hits to 253 proteins in 72 species: Archae - 0; Bacteria - 138; Metazoa - 0; Fungi -…			194	1	22.26	22.26	31.8	31.8	1.42857	monomer
AT3G47650_2	AT3G47650	DnaJ/Hsp40 cysteine-rich domain superfamily protein			195	1	14.546	14.546	15.1	15.1	1.03809	monomer
AT5G04140	AT5G04140	glutamate synthase 1			196	4	176.75	402.685	254.5	268.2	1.43989	likely false positive: momomer
AT4G18440	AT4G18440	L-Aspartase-like family protein			196	4	59.757	402.685	262.5	268.2	4.39279	putative complex clustered with false positives
AT2G47390	AT2G47390	Prolyl oligopeptidase family protein			196	4	106.26	402.685	264.1	268.2	2.48541	putative complex clustered with false positives
AT3G01120	AT3G01120	Pyridoxal phosphate (PLP)-dependent transferases superfamily protein			196	4	59.918	402.685	291.7	268.2	4.86832	putative complex clustered with false positives
AT5G47870	AT5G47870	FUNCTIONS IN: molecular_function unknown; INVOLVED IN: biological_process unknown; LOCATED IN: chloroplast; EXPRESSED IN: 22 plant structures; EXPRESSED DURING: 13 growth stages; BEST Arabidopsis thaliana protein match is: cobalt ion binding (TAIR:AT1G71310.1); Has 1807 Blast hits to 1807 proteins in 277 species: Archae - 0; Bacteria - 0; Metazoa - 736; Fungi - 347; Plants - 385; Viruses - 0; Oth…			197	1	21.409	21.409	262.5	262.5	12.2612	homo-oligomer
AT2G47450	AT2G47450	chloroplast signal recognition particle component (CAO)			198	1	41.279	41.279	92.7	92.7	2.24569	homo-oligomer
ATCG00670	ATCG00670	plastid-encoded CLP P			199	2	22.097	80.079	248.2	255.35	11.2323	partial complex/false negatives
AT4G32520_1	AT4G32520	serine hydroxymethyltransferase 3			199	2	57.982	80.079	262.5	255.35	4.52727	partial complex/false negatives
AT1G36280	AT1G36280	L-Aspartase-like family protein			200	2	57.849	115.831	262.5	262.5	4.53768	partial complex/false negatives
AT4G32520_2	AT4G32520	serine hydroxymethyltransferase 3			200	2	57.982	115.831	262.5	262.5	4.52727	partial complex/false negatives

## Sheet: Summary
Cytosol predictions
Classification of protein complex prediction results	# of clusters	overlap with other classes	# of representative classification for the cluster
homo-oligomer	56		56
monomer	30		30
degraded	4		4
possible homo-oligomer or hetero-oligomer/high subunit stoichiometry	29		29
putative intact complex	46		46
subcomplex or high subunit stoichiometry	7	1	6	* Cluster 24 contains four proteins classfied as "partial complex/false negatives" and one "subcomplex or high subunit stoichiometry". By substracting 1 from the number of "subcomplex or high subunit stoichiometry" catergory, we made cluster 24 as a "partial complex/false negatives" group.
partial complex/false negatives	23		23
putative complex clustered with false positives	64	1	63	* Cluster 144 includes Delta-COP, which was classfied to "possible homo-oligomer or hetero-oligomer/high subunit stoichiometry", and a "putative complex clustered with false positives" protein. Considering other coatamer complex subunits, we categorized this into "possible homo-oligomer or hetero-oligomer/high subunit stoichiometry".
like false positive: momomer	99	56	43	* 56 out of 99 clusters contain proteins classfied into "putative complex clustered with false positives" with this category "like false positive: monomer". By substracting 56 from this table, we can say that we count numbers of clusters based on representative classification for the cluster.
Total	358	58	300
Chloroplast predictions
Classification of protein complex prediction results	# of clusters	overlap with other classes	# of representative classification for the cluster
homo-oligomer	50		50
monomer	28		28
degraded	1		1
possible homo-oligomer or hetero-oligomer/high subunit stoichiometry	19		19
putative intact complex	24		24
subcomplex or high subunit stoichiometry	2	1	1	* In cluster 172, two proteins were assigned into "subcomplex or high subunit stoichiometry" and other two classfied into "partial complex/false negatives". Consdering the characteristics of RuBisCO subunits (three of them are small subunits), we categorized this cluster into "partial complex/false negatives".
partial complex/false negatives	17	1	16	* Cluster 131 contains three proteins classfied as "subcomplex or high subunit stoichiometry" and one protein mapped to "partial complex/false negatives". We made cluster 131 as a "subcomplex or high subunit stoichiometry" group.
putative complex clustered with false positives	22		22
like false positive: momomer	59	20	39	* 20 out of 59 clusters contain proteins classfied into "putative complex clustered with false positives" with this category "like false positive: monomer". By substracting 20 from this table, we can say that we count numbers of clusters based on representative classification for the cluster.
Total	222	22	200
