# Supplementary material for: A Label-free Mass Spectrometry Method to Predict Endogenous Protein Complex Composition
Source: Mol Cell Proteomics. 2019 Jun 11;18(8):1588–606. doi: 10.1074/mcp.RA119.001400 (PMC6683005; doi:10.1074/mcp.RA119.001400)
Supplement: Supplemental Table 3: Clustering results using the combined cytosol and chloroplast protein profile data [file 143826_2_supp_343615_psnyn3.xlsx]

## Sheet: Cytosolic
Supplemental table 3: Cluster-based protein complex predictions from the combined SEC-IEX profile data for cytosolic (sheet 1) and chrloroplast (sheet 2) dendrograms. The clustering results are provided from the dendrogram that was divided at a ranch of cluster numbers ranging from 20 to 600 clusters. Proteins with the same number fell in the same cluster at that given dendogram division. This al…
ATG	ATG with peak	name	number of clusters 20	number of clusters 30	number of clusters 40	number of clusters 50	number of clusters 60	number of clusters 70	number of clusters 80	number of clusters 90	number of clusters 100	number of clusters 110	number of clusters 120	number of clusters 130	number of clusters 140	number of clusters 150	number of clusters 160	number of clusters 170	number of clusters 180	number of clusters 190	number of clusters 200	number of clusters 210	number of clusters 220	number of clusters 230	number of clusters 240	number of clusters 250	number of clusters 260	number of clusters 270	number of clusters 280	number of clusters 290	number of clusters 300	number of clusters 310	number of clusters 320	number of clusters 330	number of clusters 340	number of clusters 350	number of clusters 360	number of clusters 370	number of clusters 380	number of clusters 390	number of clusters 400	number of clusters 410	number of clusters 420	number of clusters 430	number of clusters 440	number of clusters 450	number of clusters 460	number of clusters 470	number of clusters 480
AT5G55070	AT5G55070_1	Dihydrolipoamide succinyltransferase	1	1	1	1	2	3	3	3	3	4	4	4	5	5	5	6	6	6	6	6	6	6	6	6	7	7	7	7	7	7	7	7	7	7	7	7	8	9	9	9	9	9	10	10	10	10	10
AT5G40450	AT5G40450	unknown protein; FUNCTIONS IN: molecular_function unknown; INVOLVED IN: biological_process unknown; LOCATED IN: chloroplast, plasma membrane; EXPRESSED IN: 24 plant structures; EXPRESSED DURING: 13 growth stages; Has 30201 Blast hits to 17322 proteins in 780 species: Archae - 12; Bacteria - 1396; Metazoa - 17338; Fungi - 3422; Plants - 5037; Viruses - 0; Other Eukaryotes - 2996 (source: NCBI BLin…	1	1	1	1	2	3	3	3	3	4	4	4	5	5	5	6	6	6	6	6	6	6	6	6	7	7	7	7	7	7	7	7	7	7	7	7	8	9	9	9	9	9	10	10	10	10	10
AT5G39570	AT5G39570	FUNCTIONS IN: molecular_function unknown; INVOLVED IN: biological_process unknown; LOCATED IN: cytosol, nucleus; EXPRESSED IN: 25 plant structures; EXPRESSED DURING: 14 growth stages; BEST Arabidopsis thaliana protein match is: glycine-rich protein (TAIR:AT3G29075.1); Has 30201 Blast hits to 17322 proteins in 780 species: Archae - 12; Bacteria - 1396; Metazoa - 17338; Fungi - 3422; Plants - 5037;…	1	1	1	1	1	1	1	1	1	1	1	1	1	1	1	1	1	1	1	1	1	1	1	1	2	2	2	2	2	2	2	2	2	2	2	2	2	2	2	2	2	2	3	3	3	3	3
AT5G19510	AT5G19510_1	Translation elongation factor EF1B/ribosomal protein S6 family protein	1	1	1	1	1	2	2	2	2	2	2	2	2	2	2	2	2	2	2	2	2	2	2	2	3	3	3	3	3	3	3	3	3	3	3	3	4	4	4	4	4	4	5	5	5	5	5
AT3G42170	AT3G42170	BED zinc finger ;hAT family dimerisation domain	1	1	1	1	2	3	3	3	3	4	4	4	4	4	4	5	5	5	5	5	5	5	5	5	6	6	6	6	6	6	6	6	6	6	6	6	7	8	8	8	8	8	9	9	9	9	9
AT3G23990	AT3G23990_3	heat shock protein 60	1	1	1	1	1	2	2	2	2	2	2	2	2	2	2	2	2	2	2	2	2	2	2	2	3	3	3	3	3	3	3	3	3	3	3	3	3	3	3	3	3	3	4	4	4	4	4
AT3G18780	AT3G18780_2	actin 2	1	1	1	1	2	3	3	3	3	3	3	3	3	3	3	4	4	4	4	4	4	4	4	4	5	5	5	5	5	5	5	5	5	5	5	5	6	7	7	7	7	7	8	8	8	8	8
AT3G15730	AT3G15730	phospholipase D alpha 1	1	1	1	1	1	1	1	1	1	1	1	1	1	1	1	1	1	1	1	1	1	1	1	1	2	2	2	2	2	2	2	2	2	2	2	2	2	2	2	2	2	2	2	2	2	2	2
AT3G13930	AT3G13930	Dihydrolipoamide acetyltransferase, long form protein	1	1	1	1	2	3	3	3	3	4	4	4	4	4	4	5	5	5	5	5	5	5	5	5	6	6	6	6	6	6	6	6	6	6	6	6	7	8	8	8	8	8	9	9	9	9	9
AT2G44310	AT2G44310_2	Calcium-binding EF-hand family protein	1	1	1	1	2	3	3	3	3	3	3	3	3	3	3	3	3	3	3	3	3	3	3	3	4	4	4	4	4	4	4	4	4	4	4	4	5	5	5	5	5	5	6	6	6	6	6
AT2G44120	AT2G44120	Ribosomal protein L30/L7 family protein	1	1	1	1	2	3	3	3	3	4	4	4	5	5	5	6	6	6	6	6	6	6	6	6	7	7	7	7	7	7	7	7	7	7	7	7	8	10	10	10	10	10	11	11	11	11	11
AT2G01250	AT2G01250	Ribosomal protein L30/L7 family protein	1	1	1	1	2	3	3	3	3	4	4	4	5	5	5	6	6	6	6	6	6	6	6	6	7	7	7	7	7	7	7	7	7	7	7	7	8	10	10	10	10	10	11	11	11	11	11
AT1G48830	AT1G48830	Ribosomal protein S7e family protein	1	1	1	1	2	3	3	3	3	4	4	4	5	5	5	6	6	6	6	6	6	6	6	6	7	7	7	7	7	7	7	7	7	7	7	7	8	10	10	10	10	10	11	11	11	11	11
AT1G30230	AT1G30230_1	Glutathione S-transferase, C-terminal-like;Translation elongation factor EF1B/ribosomal protein S6	1	1	1	1	1	2	2	2	2	2	2	2	2	2	2	2	2	2	2	2	2	2	2	2	3	3	3	3	3	3	3	3	3	3	3	3	4	4	4	4	4	4	5	5	5	5	5
AT1G29250	AT1G29250_2	Alba DNA/RNA-binding protein	1	1	1	1	2	3	3	3	3	3	3	3	3	3	3	4	4	4	4	4	4	4	4	4	5	5	5	5	5	5	5	5	5	5	5	5	6	6	6	6	6	6	7	7	7	7	7
AT1G06410	AT1G06410	trehalose-phosphatase/synthase 7	1	1	1	1	1	1	1	1	1	1	1	1	1	1	1	1	1	1	1	1	1	1	1	1	1	1	1	1	1	1	1	1	1	1	1	1	1	1	1	1	1	1	1	1	1	1	1
AT5G65430	AT5G65430_2	general regulatory factor 8	2	2	2	2	3	4	4	4	4	5	5	5	6	6	6	7	7	7	7	7	7	7	7	7	8	8	8	8	8	8	9	9	9	9	9	9	10	12	12	12	12	12	13	13	13	13	13
AT5G60980	AT5G60980	Nuclear transport factor 2 (NTF2) family protein with RNA binding (RRM-RBD-RNP motifs) domain	2	2	3	4	6	7	7	8	8	10	11	11	13	14	16	18	18	19	19	19	20	20	20	20	21	21	22	23	23	24	25	25	25	25	26	26	27	29	29	29	30	30	31	31	31	31	32
AT5G56260	AT5G56260_2	Ribonuclease E inhibitor RraA/Dimethylmenaquinone methyltransferase	2	2	2	2	3	4	4	4	4	5	5	5	6	6	6	7	7	7	7	7	7	7	7	7	8	8	8	8	8	8	8	8	8	8	8	8	9	11	11	11	11	11	12	12	12	12	12
AT5G20280	AT5G20280	sucrose phosphate synthase 1F	2	2	3	4	6	7	7	7	7	8	9	9	10	11	13	15	15	16	16	16	16	16	16	16	17	17	17	18	18	18	19	19	19	19	20	20	21	23	23	23	24	24	25	25	25	25	25
AT5G10450	AT5G10450_2	G-box regulating factor 6	2	2	2	2	3	4	4	4	4	5	5	5	6	6	6	8	8	8	8	8	8	8	8	8	9	9	9	9	9	9	10	10	10	10	10	10	11	13	13	13	13	13	14	14	14	14	14
AT5G09650	AT5G09650_3	pyrophosphorylase 6	2	2	3	4	5	6	6	6	6	7	8	8	9	9	11	13	13	13	13	13	13	13	13	13	14	14	14	14	14	14	15	15	15	15	15	15	16	18	18	18	18	18	19	19	19	19	19
AT5G04430	AT5G04430_3	binding to TOMV RNA 1L (long form)	2	2	3	4	5	6	6	6	6	7	8	8	9	9	11	13	13	14	14	14	14	14	14	14	15	15	15	15	15	15	16	16	16	16	16	16	17	19	19	19	19	19	20	20	20	20	20
AT4G09000	AT4G09000_2	general regulatory factor 1	2	2	2	2	3	4	4	4	4	5	5	5	6	6	6	8	8	8	8	8	8	8	8	8	9	9	9	9	9	9	10	10	10	10	10	10	11	13	13	13	13	13	14	14	14	14	14
AT3G62410	AT3G62410_2	CP12 domain-containing protein 2	2	2	3	4	5	6	6	6	6	7	8	8	9	9	11	13	13	14	14	14	14	14	14	14	15	15	15	15	15	15	16	16	16	16	17	17	18	20	20	20	20	20	21	21	21	21	21
AT3G53180	AT3G53180_1	glutamate-ammonia ligases;catalytics;glutamate-ammonia ligases	2	2	3	4	6	7	7	8	8	9	10	10	11	12	14	16	16	17	17	17	17	17	17	17	18	18	18	19	19	19	20	20	20	20	21	21	22	24	24	24	25	25	26	26	26	26	26
AT3G44310	AT3G44310	nitrilase 1	2	2	3	4	6	7	7	7	7	8	9	9	10	11	13	15	15	16	16	16	16	16	16	16	17	17	17	18	18	18	19	19	19	19	20	20	21	23	23	23	23	23	24	24	24	24	24
AT3G44300	AT3G44300_2	nitrilase 2	2	2	3	4	6	7	7	7	7	8	9	9	10	10	12	14	14	15	15	15	15	15	15	15	16	16	16	16	16	16	17	17	17	17	18	18	19	21	21	21	21	21	22	22	22	22	22
AT3G23990	AT3G23990_2	heat shock protein 60	2	2	3	4	6	7	7	8	8	9	10	10	11	12	14	16	16	17	17	17	17	17	17	17	18	18	18	19	19	19	20	20	20	20	21	21	22	24	24	24	25	25	26	26	26	26	26
AT3G16640	AT3G16640_2	translationally controlled tumor protein	2	2	3	4	5	6	6	6	6	7	8	8	9	9	11	13	13	13	13	13	13	13	13	13	14	14	14	14	14	14	15	15	15	15	15	15	16	18	18	18	18	18	19	19	19	19	19
AT3G12800	AT3G12800	short-chain dehydrogenase-reductase B	2	2	3	4	5	6	6	6	6	7	8	8	9	9	10	12	12	12	12	12	12	12	12	12	13	13	13	13	13	13	14	14	14	14	14	14	15	17	17	17	17	17	18	18	18	18	18
AT3G05900	AT3G05900	neurofilament protein-related	2	2	3	4	6	7	7	8	8	9	10	10	11	12	14	16	16	17	17	17	17	17	17	17	18	18	18	19	19	20	21	21	21	21	22	22	23	25	25	25	26	26	27	27	27	27	27
AT2G44040	AT2G44040	Dihydrodipicolinate reductase, bacterial/plant	2	2	3	4	6	7	7	8	8	10	11	11	12	13	15	17	17	18	18	18	18	18	18	18	19	19	19	20	20	21	22	22	22	22	23	23	24	26	26	26	27	27	28	28	28	28	29
AT2G42810	AT2G42810	protein phosphatase 5.2	2	2	3	3	4	5	5	5	5	6	7	7	8	8	8	10	10	10	10	10	10	10	10	10	11	11	11	11	11	11	12	12	12	12	12	12	13	15	15	15	15	15	16	16	16	16	16
AT2G42590	AT2G42590_2	general regulatory factor 9	2	2	2	2	3	4	4	4	4	5	5	5	6	6	6	8	8	8	8	8	8	8	8	8	9	9	9	9	9	9	10	10	10	10	10	10	11	13	13	13	13	13	14	14	14	14	14
AT2G38230	AT2G38230_1	pyridoxine biosynthesis 1.1	2	2	3	3	4	5	5	5	5	6	7	7	8	8	9	11	11	11	11	11	11	11	11	11	12	12	12	12	12	12	13	13	13	13	13	13	14	16	16	16	16	16	17	17	17	17	17
AT2G38230	AT2G38230_2	pyridoxine biosynthesis 1.1	2	2	3	3	4	5	5	5	5	6	6	6	7	7	7	9	9	9	9	9	9	9	9	9	10	10	10	10	10	10	11	11	11	11	11	11	12	14	14	14	14	14	15	15	15	15	15
AT2G33210	AT2G33210_2	heat shock protein 60-2	2	2	3	4	6	7	7	8	8	9	10	10	11	12	14	16	16	17	17	17	17	17	17	17	18	18	18	19	19	20	21	21	21	21	22	22	23	25	25	25	26	26	27	27	27	27	28
AT2G18110	AT2G18110_1	Translation elongation factor EF1B/ribosomal protein S6 family protein	2	2	3	4	6	7	7	7	7	8	9	9	10	11	13	15	15	16	16	16	16	16	16	16	17	17	17	17	17	17	18	18	18	18	19	19	20	22	22	22	22	22	23	23	23	23	23
AT1G65960	AT1G65960	glutamate decarboxylase 2	2	2	3	4	6	7	7	8	8	10	11	11	13	14	16	18	18	19	19	19	20	20	20	20	21	21	21	22	22	23	24	24	24	24	25	25	26	28	28	28	29	29	30	30	30	30	31
AT1G37130	AT1G37130	nitrate reductase 2	2	2	3	4	6	7	7	8	8	10	11	11	13	14	16	18	18	19	19	19	19	19	19	19	20	20	20	21	21	22	23	23	23	23	24	24	25	27	27	27	28	28	29	29	29	29	30
AT5G19510	AT5G19510_2	Translation elongation factor EF1B/ribosomal protein S6 family protein	3	3	4	5	7	8	8	9	9	11	12	12	14	15	17	19	19	20	20	20	21	21	21	21	22	22	23	24	24	25	26	26	26	26	27	27	28	30	30	30	31	31	32	32	33	33	34
AT5G05010	AT5G05010_2	clathrin adaptor complexes medium subunit family protein	3	3	4	5	8	9	9	10	10	12	13	13	15	16	18	20	20	21	21	21	22	22	22	22	23	23	24	25	25	26	27	27	27	27	29	29	30	32	32	32	33	33	34	34	35	35	36
AT4G34450	AT4G34450	coatomer gamma-2 subunit, putative / gamma-2 coat protein, putative / gamma-2 COP, putative	3	3	4	5	8	9	9	10	10	12	13	13	15	16	18	20	20	21	22	22	23	23	23	23	24	24	25	26	26	27	28	28	28	28	30	30	31	33	33	33	34	34	35	35	36	36	37
AT4G31490	AT4G31490	Coatomer, beta subunit	3	3	4	5	8	9	9	10	10	12	13	13	15	16	18	20	20	21	22	22	23	23	23	23	24	24	25	26	26	27	28	28	28	28	30	30	31	33	33	33	34	34	35	35	36	36	37
AT4G21710	AT4G21710_2	DNA-directed RNA polymerase family protein	3	3	4	5	8	9	9	10	10	12	13	13	15	16	18	20	20	21	22	22	23	23	23	23	24	24	25	26	26	27	28	28	28	28	30	30	31	33	33	33	34	34	35	35	36	36	37
AT2G21390	AT2G21390	Coatomer, alpha subunit	3	3	4	5	8	9	9	10	10	12	13	13	15	16	18	20	20	21	22	22	23	23	23	23	24	24	25	26	26	27	28	28	28	28	30	30	31	33	33	33	34	34	35	35	36	36	37
AT2G18110	AT2G18110_2	Translation elongation factor EF1B/ribosomal protein S6 family protein	3	3	4	5	7	8	8	9	9	11	12	12	14	15	17	19	19	20	20	20	21	21	21	21	22	22	23	24	24	25	26	26	26	26	27	27	28	30	30	30	31	31	32	32	32	32	33
AT1G62020	AT1G62020	Coatomer, alpha subunit	3	3	4	5	8	9	9	10	10	12	13	13	15	16	18	20	20	21	22	22	23	23	23	23	24	24	25	26	26	27	28	28	28	28	30	30	31	33	33	33	34	34	35	35	36	36	37
AT1G57720	AT1G57720	Translation elongation factor EF1B, gamma chain	3	3	4	5	7	8	8	9	9	11	12	12	14	15	17	19	19	20	20	20	21	21	21	21	22	22	23	24	24	25	26	26	26	26	27	27	28	30	30	30	31	31	32	32	33	33	34
AT1G52360	AT1G52360	Coatomer, beta' subunit	3	3	4	5	8	9	9	10	10	12	13	13	15	16	18	20	20	21	22	22	23	23	23	23	24	24	25	26	26	27	28	28	28	28	30	30	31	33	33	33	34	34	35	35	36	36	37
AT1G30630	AT1G30630	Coatomer epsilon subunit	3	3	4	5	8	9	9	10	10	12	13	13	15	16	18	20	20	21	21	21	22	22	22	22	23	23	24	25	25	26	27	27	27	27	28	28	29	31	31	31	32	32	33	33	34	34	35
AT1G30230	AT1G30230_2	Glutathione S-transferase, C-terminal-like;Translation elongation factor EF1B/ribosomal protein S6	3	3	4	5	7	8	8	9	9	11	12	12	14	15	17	19	19	20	20	20	21	21	21	21	22	22	23	24	24	25	26	26	26	26	27	27	28	30	30	30	31	31	32	32	33	33	34
AT1G09640	AT1G09640	Translation elongation factor EF1B, gamma chain	3	3	4	5	7	8	8	9	9	11	12	12	14	15	17	19	19	20	20	20	21	21	21	21	22	22	23	24	24	25	26	26	26	26	27	27	28	30	30	30	31	31	32	32	33	33	34
AT5G61780	AT5G61780	TUDOR-SN protein 2	4	4	5	6	9	10	10	11	12	14	15	16	18	19	21	23	23	24	25	25	26	26	26	26	27	27	29	30	30	31	33	33	33	33	35	35	36	38	38	38	39	39	40	41	42	42	43
AT5G60390	AT5G60390	GTP binding Elongation factor Tu family protein	4	4	5	6	9	10	10	11	11	13	14	14	16	17	19	21	21	22	23	23	24	24	24	24	25	25	26	27	27	28	30	30	30	30	32	32	33	35	35	35	36	36	37	38	39	39	40
AT5G42790	AT5G42790	proteasome alpha subunit F1	4	4	5	7	10	11	11	12	13	15	16	17	19	20	22	24	24	25	27	27	28	28	28	28	30	30	32	33	34	35	38	38	38	38	40	40	41	43	44	44	45	45	46	48	49	49	50
AT5G66140	AT5G66140	proteasome alpha subunit D2	4	4	5	7	10	11	11	12	13	15	16	17	19	20	22	24	24	25	27	27	28	28	28	28	30	30	32	33	34	35	38	38	38	38	40	40	41	43	44	44	45	45	46	48	49	49	50
AT5G35590	AT5G35590	proteasome alpha subunit A1	4	4	5	7	10	11	11	12	13	15	16	17	19	20	22	24	24	25	27	27	28	28	28	28	30	30	32	33	34	35	38	38	38	38	40	40	41	43	44	44	45	45	46	48	49	49	50
AT5G20990	AT5G20990_1	molybdopterin biosynthesis CNX1 protein / molybdenum cofactor biosynthesis enzyme CNX1 (CNX1)	4	4	5	6	9	10	10	11	11	13	14	14	16	17	19	21	21	22	23	23	24	24	24	24	25	25	26	27	27	28	30	30	30	30	32	32	33	35	35	35	36	36	37	37	38	38	39
AT5G20990	AT5G20990_2	molybdopterin biosynthesis CNX1 protein / molybdenum cofactor biosynthesis enzyme CNX1 (CNX1)	4	4	5	6	9	10	10	11	12	14	15	16	18	19	21	23	23	24	26	26	27	27	27	27	28	28	30	31	32	33	36	36	36	36	38	38	39	41	41	41	42	42	43	44	45	45	46
AT5G20990	AT5G20990_3	molybdopterin biosynthesis CNX1 protein / molybdenum cofactor biosynthesis enzyme CNX1 (CNX1)	4	4	5	6	9	10	10	11	12	14	15	16	18	19	21	23	23	24	26	26	27	27	27	27	29	29	31	32	33	34	37	37	37	37	39	39	40	42	43	43	44	44	45	46	47	47	48
AT4G37930	AT4G37930	serine transhydroxymethyltransferase 1	4	4	5	6	9	10	10	11	12	14	15	16	18	19	21	23	23	24	26	26	27	27	27	27	28	28	30	31	32	33	35	35	35	35	37	37	38	40	40	40	41	41	42	43	44	44	45
AT4G31300	AT4G31300	N-terminal nucleophile aminohydrolases (Ntn hydrolases) superfamily protein	4	4	5	7	10	11	11	12	13	15	16	17	19	20	22	24	24	25	27	27	28	28	28	28	30	30	32	33	34	35	38	38	38	38	40	40	41	43	44	44	45	45	46	48	49	49	50
AT4G21710	AT4G21710_1	DNA-directed RNA polymerase family protein	4	4	5	6	9	10	10	11	12	14	15	16	18	19	21	23	23	24	25	25	26	26	26	26	27	27	28	29	29	30	32	32	32	32	34	34	35	37	37	37	38	38	39	40	41	41	42
AT3G60820	AT3G60820	N-terminal nucleophile aminohydrolases (Ntn hydrolases) superfamily protein	4	4	5	7	10	11	11	12	13	15	16	17	19	20	22	24	24	25	27	27	28	28	28	28	30	30	32	33	34	35	38	38	38	38	40	40	41	43	44	44	45	45	46	48	49	49	50
AT3G53180	AT3G53180_2	glutamate-ammonia ligases;catalytics;glutamate-ammonia ligases	4	4	5	7	10	11	11	12	13	15	16	17	19	20	22	24	24	25	27	27	28	28	28	28	30	30	32	33	34	35	38	38	38	38	40	40	41	43	44	44	45	45	46	47	48	48	49
AT3G52930	AT3G52930_2	Aldolase superfamily protein	4	4	5	6	9	10	10	11	11	13	14	14	16	17	19	21	21	22	23	23	24	24	24	24	25	25	26	27	27	28	29	29	29	29	31	31	32	34	34	34	35	35	36	36	37	37	38
AT3G51260	AT3G51260	20S proteasome alpha subunit PAD1	4	4	5	7	10	11	11	12	13	15	16	17	19	20	22	24	24	25	27	27	28	28	28	28	30	30	32	33	34	35	38	38	38	38	40	40	41	43	44	44	45	45	46	48	49	49	50
AT3G23990	AT3G23990_1	heat shock protein 60	4	4	5	6	9	10	10	11	12	14	15	15	17	18	20	22	22	23	24	24	25	25	25	25	26	26	27	28	28	29	31	31	31	31	33	33	34	36	36	36	37	37	38	39	40	40	41
AT3G22110	AT3G22110	20S proteasome alpha subunit C1	4	4	5	7	10	11	11	12	13	15	16	17	19	20	22	24	24	25	27	27	28	28	28	28	30	30	32	33	34	35	38	38	38	38	40	40	41	43	44	44	45	45	46	48	49	49	50
AT3G14290	AT3G14290	20S proteasome alpha subunit E2	4	4	5	7	10	11	11	12	13	15	16	17	19	20	22	24	24	25	27	27	28	28	28	28	30	30	32	33	34	35	38	38	38	38	40	40	41	43	44	44	45	45	46	48	49	49	50
AT3G09840	AT3G09840	cell division cycle 48	4	4	5	6	9	10	10	11	12	14	15	16	18	19	21	23	23	24	26	26	27	27	27	27	29	29	31	32	33	34	37	37	37	37	39	39	40	42	42	42	43	43	44	45	46	46	47
AT2G37690	AT2G37690	phosphoribosylaminoimidazole carboxylase, putative / AIR carboxylase, putative	4	4	5	6	9	10	10	11	12	14	15	16	18	19	21	23	23	24	25	25	26	26	26	26	27	27	29	30	30	31	33	33	33	33	35	35	36	38	38	38	39	39	40	41	42	42	43
AT2G33210	AT2G33210_1	heat shock protein 60-2	4	4	5	6	9	10	10	11	12	14	15	15	17	18	20	22	22	23	24	24	25	25	25	25	26	26	27	28	28	29	31	31	31	31	33	33	34	36	36	36	37	37	38	39	40	40	41
AT2G27020	AT2G27020	20S proteasome alpha subunit G1	4	4	5	7	10	11	11	12	13	15	16	17	19	20	22	24	24	25	27	27	28	28	28	28	30	30	32	33	34	35	38	38	38	38	40	40	41	43	44	44	45	45	46	48	49	49	50
AT2G05840	AT2G05840	20S proteasome subunit PAA2	4	4	5	7	10	11	11	12	13	15	16	17	19	20	22	24	24	25	27	27	28	28	28	28	30	30	32	33	34	35	38	38	38	38	40	40	41	43	44	44	45	45	46	48	49	49	50
AT1G79210	AT1G79210	N-terminal nucleophile aminohydrolases (Ntn hydrolases) superfamily protein	4	4	5	7	10	11	11	12	13	15	16	17	19	20	22	24	24	25	27	27	28	28	28	28	30	30	32	33	34	35	38	38	38	38	40	40	41	43	44	44	45	45	46	48	49	49	50
AT1G56450	AT1G56450	20S proteasome beta subunit G1	4	4	5	7	10	11	11	12	13	15	16	17	19	20	22	24	24	25	27	27	28	28	28	28	30	30	32	33	34	35	38	38	38	38	40	40	41	43	44	44	45	45	46	48	49	49	50
AT1G53850	AT1G53850	20S proteasome alpha subunit E1	4	4	5	7	10	11	11	12	13	15	16	17	19	20	22	24	24	25	27	27	28	28	28	28	30	30	32	33	34	35	38	38	38	38	40	40	41	43	44	44	45	45	46	48	49	49	50
AT1G36160	AT1G36160	acetyl-CoA carboxylase 1	4	4	5	6	9	10	10	11	12	14	15	16	18	19	21	23	23	24	26	26	27	27	27	27	28	28	30	31	31	32	34	34	34	34	36	36	37	39	39	39	40	40	41	42	43	43	44
AT1G16470	AT1G16470	proteasome subunit PAB1	4	4	5	7	10	11	11	12	13	15	16	17	19	20	22	24	24	25	27	27	28	28	28	28	30	30	32	33	34	35	38	38	38	38	40	40	41	43	44	44	45	45	46	48	49	49	50
AT1G13060	AT1G13060	20S proteasome beta subunit E1	4	4	5	7	10	11	11	12	13	15	16	17	19	20	22	24	24	25	27	27	28	28	28	28	30	30	32	33	34	35	38	38	38	38	40	40	41	43	44	44	45	45	46	48	49	49	50
AT5G62300	AT5G62300	Ribosomal protein S10p/S20e family protein	5	7	8	10	15	17	18	20	23	26	29	30	33	34	37	41	44	45	48	50	52	54	55	56	59	59	61	62	63	64	69	69	72	74	78	78	79	82	84	89	92	92	95	98	101	102	103
AT5G58290	AT5G58290	regulatory particle triple-A ATPase 3	5	6	7	9	12	14	14	15	17	20	22	23	25	26	28	31	31	32	34	34	35	37	38	38	40	40	42	43	44	45	48	48	49	50	52	52	53	55	56	57	59	59	61	63	65	65	66
AT5G56670	AT5G56670	Ribosomal protein S30 family protein	5	7	8	10	15	17	18	19	21	24	27	28	31	32	35	39	40	41	44	46	48	50	51	52	55	55	57	58	59	60	65	65	67	68	72	72	73	76	78	83	86	86	88	90	93	94	95
AT5G56630	AT5G56630	phosphofructokinase 7	5	7	8	10	15	17	18	20	23	26	30	32	35	36	39	43	46	47	50	52	54	56	57	58	61	61	63	64	65	66	71	72	75	77	81	81	83	86	88	93	96	96	99	102	105	107	108
AT5G55070	AT5G55070_2	Dihydrolipoamide succinyltransferase	5	5	6	8	11	12	12	13	14	16	17	18	20	21	23	25	25	26	28	28	29	29	29	29	31	31	33	34	35	36	39	39	39	39	41	41	42	44	45	45	47	47	48	50	51	51	52
AT5G45775	AT5G45775	Ribosomal L5P family protein	5	7	8	10	15	17	17	18	20	23	25	26	28	29	31	35	35	36	39	40	42	44	45	46	48	48	50	51	52	53	58	58	59	60	63	63	64	67	69	73	75	75	77	79	81	81	82
AT5G44320	AT5G44320_1	Eukaryotic translation initiation factor 3 subunit 7 (eIF-3)	5	7	8	10	15	17	18	20	23	26	30	32	35	36	39	43	46	48	51	53	55	57	58	59	62	62	64	65	66	67	72	73	76	78	82	82	84	87	89	94	97	97	100	103	106	108	109
AT5G44320	AT5G44320_2	Eukaryotic translation initiation factor 3 subunit 7 (eIF-3)	5	6	7	9	12	14	14	15	16	18	20	21	23	24	26	28	28	29	31	31	32	33	33	33	35	35	37	38	39	40	43	43	43	43	45	45	46	48	49	49	51	51	52	54	55	55	56
AT5G28740	AT5G28740	Tetratricopeptide repeat (TPR)-like superfamily protein	5	7	8	10	15	17	17	18	20	23	25	26	28	29	31	35	35	36	39	40	42	44	45	46	48	48	50	51	52	53	58	58	59	60	63	63	64	66	68	72	74	74	76	78	80	80	81
AT5G27640	AT5G27640_1	translation initiation factor 3B1	5	6	7	9	12	14	14	15	16	18	20	21	23	24	26	29	29	30	32	32	33	35	35	35	37	37	39	40	41	42	45	45	45	46	48	48	49	51	52	53	55	55	56	58	59	59	60
AT5G27640	AT5G27640_2	translation initiation factor 3B1	5	7	8	10	15	17	17	18	20	23	25	26	28	29	31	35	36	37	40	41	43	45	46	47	49	49	51	52	53	54	59	59	60	61	64	64	65	68	70	74	76	76	78	80	82	82	83
AT5G27640	AT5G27640_3	translation initiation factor 3B1	5	5	6	8	11	13	13	14	15	17	19	20	22	23	25	27	27	28	30	30	31	32	32	32	34	34	36	37	38	39	42	42	42	42	44	44	45	47	48	48	50	50	51	53	54	54	55
AT5G25757	AT5G25757_1	RNA polymerase I-associated factor PAF67	5	7	8	10	14	16	16	17	19	22	24	25	27	28	30	34	34	35	38	39	40	42	43	44	46	46	48	49	50	51	55	55	56	57	60	60	61	63	65	68	70	70	72	74	76	76	77
AT5G25757	AT5G25757_2	RNA polymerase I-associated factor PAF67	5	5	6	8	11	13	13	14	15	17	19	20	22	23	25	27	27	28	30	30	31	32	32	32	34	34	36	37	38	39	42	42	42	42	44	44	45	47	48	48	50	50	51	53	54	54	55
AT5G23540	AT5G23540	Mov34/MPN/PAD-1 family protein	5	6	7	9	12	14	14	15	17	20	22	23	25	26	28	31	31	32	35	35	36	38	39	39	41	41	43	44	45	46	49	49	50	51	53	53	54	56	57	59	61	61	63	65	67	67	68
AT5G22800	AT5G22800	Alanyl-tRNA synthetase, class IIc	5	7	8	10	14	16	16	17	19	22	24	25	27	28	30	34	34	35	38	39	40	42	43	44	46	46	48	49	50	51	56	56	57	58	61	61	62	64	66	70	72	72	74	76	78	78	79
AT5G20890	AT5G20890	TCP-1/cpn60 chaperonin family protein	5	7	8	10	14	16	16	17	19	22	24	25	27	28	30	34	34	35	38	39	40	42	43	44	46	46	48	49	50	51	56	56	57	58	61	61	62	64	66	70	72	72	74	76	78	78	79
AT5G20290	AT5G20290_1	Ribosomal protein S8e family protein	5	7	8	10	15	17	18	20	23	26	30	31	34	35	38	42	45	46	49	51	53	55	56	57	60	60	62	63	64	65	70	71	74	76	80	80	82	85	87	92	95	95	98	101	104	106	107
AT5G20290	AT5G20290_2	Ribosomal protein S8e family protein	5	7	8	10	13	15	15	16	18	21	23	24	26	27	29	33	33	34	37	38	39	41	42	43	45	45	47	48	49	50	53	53	54	55	58	58	59	61	63	65	67	67	69	71	73	73	74
AT5G16130	AT5G16130	Ribosomal protein S7e family protein	5	6	7	9	12	14	14	15	17	20	22	23	25	26	28	31	31	32	34	34	35	37	38	38	40	40	42	43	44	45	48	48	49	50	52	52	53	55	56	58	60	60	62	64	66	66	67
AT5G15200	AT5G15200	Ribosomal protein S4	5	7	8	10	15	17	18	20	23	26	29	30	33	34	37	41	43	44	47	49	51	53	54	55	58	58	60	61	62	63	68	68	70	72	76	76	77	80	82	87	90	90	93	95	98	99	100
AT5G12250	AT5G12250_1	beta-6 tubulin	5	7	8	10	15	17	18	20	23	26	30	31	34	35	38	42	45	46	49	51	53	55	56	57	60	60	62	63	64	65	70	71	74	76	80	80	82	85	87	92	95	95	98	101	104	106	107
AT5G12250	AT5G12250_2	beta-6 tubulin	5	7	8	10	13	15	15	16	18	21	23	24	26	27	29	33	33	34	37	38	39	41	42	43	45	45	47	48	49	50	54	54	55	56	59	59	60	62	64	67	69	69	71	73	75	75	76
AT5G09900	AT5G09900	26S proteasome regulatory subunit, putative (RPN5)	5	6	7	9	12	14	14	15	17	19	21	22	24	25	27	30	30	31	33	33	34	36	37	37	39	39	41	42	43	44	47	47	48	49	51	51	52	54	55	56	58	58	59	61	63	63	64
AT5G09810	AT5G09810_1	actin 7	5	7	8	10	15	17	18	20	23	26	30	32	35	36	39	43	46	48	51	53	55	57	58	59	62	62	64	65	66	68	73	74	77	79	83	83	85	89	91	96	99	99	102	105	108	110	111
AT5G09810	AT5G09810_2	actin 7	5	6	7	9	12	14	14	15	17	19	21	22	24	25	27	30	30	31	33	33	34	36	37	37	39	39	41	42	43	44	47	47	48	49	51	51	52	54	55	56	58	58	60	62	64	64	65
AT5G02500	AT5G02500_1	heat shock cognate protein 70-1	5	7	8	10	15	17	18	20	23	26	29	30	33	34	37	41	44	45	48	50	52	54	55	56	59	59	61	62	63	64	69	69	71	73	77	77	78	81	83	88	91	91	94	96	99	100	101
AT5G02500	AT5G02500_2	heat shock cognate protein 70-1	5	7	8	10	14	16	16	17	19	22	24	25	27	28	30	34	34	35	38	39	40	42	43	44	46	46	48	49	50	51	56	56	57	58	61	61	62	64	66	69	71	71	73	75	77	77	78
AT4G39200	AT4G39200_1	Ribosomal protein S25 family protein	5	7	8	10	15	17	18	19	21	24	27	28	31	32	35	39	41	42	45	47	49	51	52	53	56	56	58	59	60	61	66	66	68	69	73	73	74	77	79	84	87	87	89	91	94	95	96
AT4G39200	AT4G39200_2	Ribosomal protein S25 family protein	5	7	8	10	13	15	15	16	18	21	23	24	26	27	29	32	32	33	36	37	38	40	41	41	43	43	45	46	47	48	51	51	52	53	56	56	57	59	61	63	65	65	67	69	71	71	72
AT4G38630	AT4G38630	regulatory particle non-ATPase 10	5	6	7	9	12	14	14	15	17	20	22	23	25	26	28	31	31	32	35	36	37	39	40	40	42	42	44	45	46	47	50	50	51	52	55	55	56	58	60	62	64	64	66	68	70	70	71
AT4G27090	AT4G27090	Ribosomal protein L14	5	6	7	9	12	14	14	15	17	20	22	23	25	26	28	31	31	32	34	34	35	37	38	38	40	40	42	43	44	45	48	48	49	50	52	52	53	55	56	57	59	59	61	63	65	65	66
AT4G26910	AT4G26910	Dihydrolipoamide succinyltransferase	5	6	7	9	12	14	14	15	16	18	20	21	23	24	26	29	29	30	32	32	33	35	35	35	37	37	39	40	41	42	45	45	46	47	49	49	50	52	53	54	56	56	57	59	61	61	62
AT4G22485	AT4G22485	Bifunctional inhibitor/lipid-transfer protein/seed storage 2S albumin superfamily protein	5	7	8	10	15	17	18	19	21	24	26	27	29	30	32	36	37	38	41	42	44	46	47	48	51	51	53	54	55	56	61	61	62	63	66	66	67	70	72	76	79	79	81	83	85	86	87
AT4G19210	AT4G19210	RNAse l inhibitor protein 2	5	7	8	10	15	17	18	19	21	24	26	27	29	30	32	36	37	38	41	42	44	46	47	48	51	51	53	54	55	56	61	61	62	63	66	66	67	70	72	76	79	79	81	83	85	86	87
AT4G14960	AT4G14960	Tubulin/FtsZ family protein	5	7	8	10	15	17	17	18	20	23	25	26	28	29	31	35	36	37	40	41	43	45	46	47	50	50	52	53	54	55	60	60	61	62	65	65	66	69	71	75	77	77	79	81	83	84	85
AT4G11420	AT4G11420	eukaryotic translation initiation factor 3A	5	5	6	8	11	13	13	14	15	17	19	20	22	23	25	27	27	28	30	30	31	32	32	32	34	34	36	37	38	39	42	42	42	42	44	44	45	47	48	48	50	50	51	53	54	54	55
AT4G10320	AT4G10320	tRNA synthetase class I (I, L, M and V) family protein	5	7	8	10	15	17	18	20	23	26	30	31	34	35	38	42	45	46	49	51	53	55	56	57	60	60	62	63	64	65	70	70	73	75	79	79	80	83	85	90	93	93	96	99	102	104	105
AT3G57290	AT3G57290_1	eukaryotic translation initiation factor 3E	5	6	7	9	12	14	14	15	16	18	20	21	23	24	26	29	29	30	32	32	33	34	34	34	36	36	38	39	40	41	44	44	44	44	46	46	47	49	50	51	53	53	54	56	57	57	58
AT3G57290	AT3G57290_2	eukaryotic translation initiation factor 3E	5	5	6	8	11	13	13	14	15	17	19	20	22	23	25	27	27	28	30	30	31	32	32	32	34	34	36	37	38	39	42	42	42	42	44	44	45	47	48	48	50	50	51	53	54	54	55
AT3G56150	AT3G56150	eukaryotic translation initiation factor 3C	5	5	6	8	11	13	13	14	15	17	19	20	22	23	25	27	27	28	30	30	31	32	32	32	34	34	36	37	38	39	42	42	42	42	44	44	45	47	48	48	50	50	51	53	54	54	55
AT3G55280	AT3G55280	ribosomal protein L23AB	5	7	8	10	13	15	15	16	18	21	23	24	26	27	29	33	33	34	37	38	39	41	42	42	44	44	46	47	48	49	52	52	53	54	57	57	58	60	62	64	66	66	68	70	72	72	73
AT3G52180	AT3G52180	dual specificity protein phosphatase (DsPTP1) family protein	5	7	8	10	15	17	18	19	21	24	27	28	31	32	34	38	39	40	43	44	46	48	49	50	53	53	55	56	57	58	63	63	64	65	68	68	69	72	74	79	82	82	84	86	88	89	90
AT3G51890	AT3G51890_1	Clathrin light chain protein	5	7	8	10	15	17	18	20	22	25	28	29	32	33	36	40	42	43	46	48	50	52	53	54	57	57	59	60	61	62	67	67	69	71	75	75	76	79	81	86	89	89	92	94	97	98	99
AT3G51890	AT3G51890_2	Clathrin light chain protein	5	6	7	9	12	14	14	15	17	20	22	23	25	26	28	31	31	32	34	34	35	37	38	38	40	40	42	43	44	45	48	48	49	50	52	52	53	55	56	58	60	60	62	64	66	66	67
AT3G49910	AT3G49910	Translation protein SH3-like family protein	5	7	8	10	13	15	15	16	18	21	23	24	26	27	29	33	33	34	37	38	39	41	42	43	45	45	47	48	49	50	54	54	55	56	59	59	60	62	64	67	69	69	71	73	75	75	76
AT3G18780	AT3G18780_1	actin 2	5	6	7	9	12	14	14	15	17	20	22	23	25	26	28	31	31	32	35	36	37	39	40	40	42	42	44	45	46	47	50	50	51	52	54	54	55	57	58	60	62	62	64	66	68	68	69
AT3G18190	AT3G18190_1	TCP-1/cpn60 chaperonin family protein	5	7	8	10	14	16	16	17	19	22	24	25	27	28	30	34	34	35	38	39	40	42	43	44	46	46	48	49	50	51	56	56	57	58	61	61	62	64	66	70	72	72	74	76	78	78	79
AT3G18190	AT3G18190_2	TCP-1/cpn60 chaperonin family protein	5	6	7	9	12	14	14	15	16	18	20	21	23	24	26	28	28	29	31	31	32	33	33	33	35	35	37	38	39	40	43	43	43	43	45	45	46	48	49	49	51	51	52	54	55	55	56
AT3G17820	AT3G17820_1	glutamine synthetase 1.3	5	7	8	10	15	17	18	19	21	24	26	27	29	30	32	36	37	38	41	42	44	46	47	48	51	51	53	54	55	56	61	61	62	63	66	66	67	70	72	76	79	79	81	83	85	86	87
AT3G17820	AT3G17820_2	glutamine synthetase 1.3	5	7	8	10	15	17	18	20	23	26	30	32	35	36	39	43	46	48	51	53	55	57	58	59	62	62	64	65	66	68	73	74	77	79	83	83	85	89	91	96	99	99	102	105	108	110	111
AT3G13920	AT3G13920	eukaryotic translation initiation factor 4A1	5	7	8	10	14	16	16	17	19	22	24	25	27	28	30	34	34	35	38	39	40	42	43	44	46	46	48	49	50	51	55	55	56	57	60	60	61	63	65	68	70	70	72	74	76	76	77
AT3G11830	AT3G11830_1	TCP-1/cpn60 chaperonin family protein	5	7	8	10	15	17	18	19	21	24	27	28	31	32	34	38	39	40	43	44	46	48	49	50	53	53	55	56	57	58	63	63	64	65	69	69	70	73	75	80	83	83	85	87	89	90	91
AT3G11830	AT3G11830_2	TCP-1/cpn60 chaperonin family protein	5	7	8	10	14	16	16	17	19	22	24	25	27	28	30	34	34	35	38	39	40	42	43	44	46	46	48	49	50	51	56	56	57	58	61	61	62	64	66	70	72	72	74	76	78	78	79
AT3G11710	AT3G11710_1	lysyl-tRNA synthetase 1	5	7	8	10	15	17	18	19	21	24	27	28	30	31	33	37	38	39	42	43	45	47	48	49	52	52	54	55	56	57	62	62	63	64	67	67	68	71	73	78	81	81	83	85	87	88	89
AT3G11710	AT3G11710_2	lysyl-tRNA synthetase 1	5	7	8	10	15	17	18	20	23	26	30	31	34	35	38	42	45	46	49	51	53	55	56	57	60	60	62	63	64	65	70	71	74	76	80	80	81	84	86	91	94	94	97	100	103	105	106
AT3G11400	AT3G11400_2	eukaryotic translation initiation factor 3G1	5	5	6	8	11	13	13	14	15	17	19	20	22	23	25	27	27	28	30	30	31	32	32	32	34	34	36	37	38	39	42	42	42	42	44	44	45	47	48	48	50	50	51	53	54	54	55
AT3G10610	AT3G10610	Ribosomal S17 family protein	5	7	8	10	15	17	17	18	20	23	25	26	28	29	31	35	35	36	39	40	41	43	44	45	47	47	49	50	51	52	57	57	58	59	62	62	63	65	67	71	73	73	75	77	79	79	80
AT3G09200	AT3G09200	Ribosomal protein L10 family protein	5	5	6	8	11	13	13	14	15	17	19	20	22	23	25	27	27	28	30	30	31	31	31	31	33	33	35	36	37	38	41	41	41	41	43	43	44	46	47	47	49	49	50	52	53	53	54
AT3G08530	AT3G08530	Clathrin, heavy chain	5	6	7	9	12	14	14	15	16	18	20	21	23	24	26	28	28	29	31	31	32	33	33	33	35	35	37	38	39	40	43	43	43	43	45	45	46	48	49	50	52	52	53	55	56	56	57
AT3G06580	AT3G06580	Mevalonate/galactokinase family protein	5	7	8	10	15	17	18	19	21	24	26	27	29	30	32	36	37	38	41	42	44	46	47	48	51	51	53	54	55	56	61	61	62	63	66	66	67	70	72	76	78	78	80	82	84	85	86
AT3G05530	AT3G05530_1	regulatory particle triple-A ATPase 5A	5	7	8	10	15	17	18	19	21	24	27	28	31	32	34	38	39	40	43	45	47	49	50	51	54	54	56	57	58	59	64	64	66	67	71	71	72	75	77	82	85	85	87	89	92	93	94
AT3G05530	AT3G05530_2	regulatory particle triple-A ATPase 5A	5	6	7	9	12	14	14	15	17	20	22	23	25	26	28	31	31	32	35	36	37	39	40	40	42	42	44	45	46	47	50	50	51	52	55	55	56	58	59	61	63	63	65	67	69	69	70
AT3G02080	AT3G02080	Ribosomal protein S19e family protein	5	7	8	10	15	17	17	18	20	23	25	26	28	29	31	35	36	37	40	41	43	45	46	47	50	50	52	53	54	55	60	60	61	62	65	65	66	69	71	75	77	77	79	81	83	84	85
AT2G47710	AT2G47710	Adenine nucleotide alpha hydrolases-like superfamily protein	5	7	8	10	15	17	18	20	22	25	28	29	32	33	36	40	42	43	46	48	50	52	53	54	57	57	59	60	61	62	67	67	69	71	75	75	76	79	81	86	89	89	91	93	96	97	98
AT2G46280	AT2G46280	TGF-beta receptor interacting protein 1	5	7	8	10	15	17	18	19	21	24	27	28	30	31	33	37	38	39	42	43	45	47	48	49	52	52	54	55	56	57	62	62	63	64	67	67	68	71	73	78	81	81	83	85	87	88	89
AT2G41840	AT2G41840	Ribosomal protein S5 family protein	5	5	6	8	11	12	12	13	14	16	18	19	21	22	24	26	26	27	29	29	30	30	30	30	32	32	34	35	36	37	40	40	40	40	42	42	43	45	46	46	48	48	49	51	52	52	53
AT2G40660	AT2G40660	Nucleic acid-binding, OB-fold-like protein	5	7	8	10	15	17	18	20	23	26	30	31	34	35	38	42	45	46	49	51	53	55	56	57	60	60	62	63	64	65	70	70	73	75	79	79	80	83	85	90	93	93	96	99	102	103	104
AT2G27530	AT2G27530	Ribosomal protein L1p/L10e family	5	7	8	10	15	17	18	19	21	24	27	28	31	32	34	38	39	40	43	45	47	49	50	51	54	54	56	57	58	59	64	64	65	66	70	70	71	74	76	81	84	84	86	88	90	91	92
AT1G74060	AT1G74060	Ribosomal protein L6 family protein	5	5	6	8	11	12	12	13	14	16	18	19	21	22	24	26	26	27	29	29	30	30	30	30	32	32	34	35	36	37	40	40	40	40	42	42	43	45	46	46	48	48	49	51	52	52	53
AT1G72150	AT1G72150	PATELLIN 1	5	7	8	10	15	17	18	20	23	26	29	30	33	34	37	41	44	45	48	50	52	54	55	56	59	59	61	62	63	64	69	69	72	74	78	78	79	82	84	89	92	92	95	98	101	102	103
AT1G67430	AT1G67430_1	Ribosomal protein L22p/L17e family protein	5	5	6	8	11	12	12	13	14	16	18	19	21	22	24	26	26	27	29	29	30	30	30	30	32	32	34	35	36	37	40	40	40	40	42	42	43	45	46	46	48	48	49	51	52	52	53
AT1G67430	AT1G67430_2	Ribosomal protein L22p/L17e family protein	5	7	8	10	13	15	15	16	18	21	23	24	26	27	29	33	33	34	37	38	39	41	42	43	45	45	47	48	49	50	54	54	55	56	59	59	60	62	64	67	69	69	71	73	75	75	76
AT1G64520	AT1G64520	regulatory particle non-ATPase 12A	5	6	7	9	12	14	14	15	17	20	22	23	25	26	28	31	31	32	35	35	36	38	39	39	41	41	43	44	45	46	49	49	50	51	53	53	54	56	57	59	61	61	63	65	67	67	68
AT1G63680	AT1G63680_2	acid-amino acid ligases;ligases;ATP binding;ATP binding;ligases	5	6	7	9	12	14	14	15	16	18	20	21	23	24	26	29	29	30	32	32	33	35	35	35	37	37	39	40	41	42	45	45	46	47	49	49	50	52	53	54	56	56	57	59	60	60	61
AT1G63680	AT1G63680_3	acid-amino acid ligases;ligases;ATP binding;ATP binding;ligases	5	5	6	8	11	13	13	14	15	17	19	20	22	23	25	27	27	28	30	30	31	32	32	32	34	34	36	37	38	39	42	42	42	42	44	44	45	47	48	48	50	50	51	53	54	54	55
AT1G56050	AT1G56050	GTP-binding protein-related	5	7	8	10	15	17	18	20	23	26	29	30	33	34	37	41	44	45	48	50	52	54	55	56	59	59	61	62	63	64	69	69	72	74	78	78	79	82	84	89	92	92	95	97	100	101	102
AT1G34430	AT1G34430	2-oxoacid dehydrogenases acyltransferase family protein	5	6	7	9	12	14	14	15	16	18	20	21	23	24	26	28	28	29	31	31	32	33	33	33	35	35	37	38	39	40	43	43	43	43	45	45	46	48	49	50	52	52	53	55	56	56	57
AT1G29250	AT1G29250_1	Alba DNA/RNA-binding protein	5	7	8	10	15	17	18	19	21	24	27	28	30	31	33	37	38	39	42	43	45	47	48	49	52	52	54	55	56	57	62	62	63	64	67	67	68	71	73	77	80	80	82	84	86	87	88
AT1G29150	AT1G29150	non-ATPase subunit 9	5	6	7	9	12	14	14	15	17	19	21	22	24	25	27	30	30	31	33	33	34	36	36	36	38	38	40	41	42	43	46	46	47	48	50	50	51	53	54	55	57	57	58	60	62	62	63
AT1G20010	AT1G20010	tubulin beta-5 chain	5	7	8	10	13	15	15	16	18	21	23	24	26	27	29	33	33	34	37	38	39	41	42	43	45	45	47	48	49	50	54	54	55	56	59	59	60	62	64	66	68	68	70	72	74	74	75
AT1G18540	AT1G18540_2	Ribosomal protein L6 family protein	5	5	6	8	11	12	12	13	14	16	17	18	20	21	23	25	25	26	28	28	29	29	29	29	31	31	33	34	35	36	39	39	39	39	41	41	42	44	45	45	46	46	47	49	50	50	51
AT1G18540	AT1G18540_3	Ribosomal protein L6 family protein	5	5	6	8	11	13	13	14	15	17	19	20	22	23	25	27	27	28	30	30	31	31	31	31	33	33	35	36	37	38	41	41	41	41	43	43	44	46	47	47	49	49	50	52	53	53	54
AT1G18080	AT1G18080	Transducin/WD40 repeat-like superfamily protein	5	7	8	10	15	17	18	20	22	25	28	29	32	33	36	40	42	43	46	48	50	52	53	54	57	57	59	60	61	62	67	67	69	70	74	74	75	78	80	85	88	88	90	92	95	96	97
AT1G14810	AT1G14810	semialdehyde dehydrogenase family protein	5	7	8	10	15	17	18	19	21	24	27	28	31	32	34	38	39	40	43	45	47	49	50	51	54	54	56	57	58	59	64	64	66	67	71	71	72	75	77	82	85	85	87	89	91	92	93
AT1G10840	AT1G10840_1	translation initiation factor 3 subunit H1	5	7	8	10	15	17	17	18	20	23	25	26	28	29	31	35	36	37	40	41	43	45	46	47	50	50	52	53	54	55	60	60	61	62	65	65	66	69	71	75	77	77	79	81	83	83	84
AT1G10840	AT1G10840_2	translation initiation factor 3 subunit H1	5	5	6	8	11	13	13	14	15	17	19	20	22	23	25	27	27	28	30	30	31	32	32	32	34	34	36	37	38	39	42	42	42	42	44	44	45	47	48	48	50	50	51	53	54	54	55
AT1G08360	AT1G08360	Ribosomal protein L1p/L10e family	5	7	8	10	15	17	18	19	21	24	27	28	31	32	35	39	41	42	45	47	49	51	52	53	56	56	58	59	60	61	66	66	68	69	73	73	74	77	79	84	87	87	89	91	94	95	96
AT1G05190	AT1G05190_1	Ribosomal protein L6 family	5	7	8	10	15	17	18	20	23	26	30	32	35	36	39	43	46	48	51	53	55	57	58	59	62	62	64	65	66	67	72	73	76	78	82	82	84	88	90	95	98	98	101	104	107	109	110
AT1G05190	AT1G05190_2	Ribosomal protein L6 family	5	6	7	9	12	14	14	15	16	18	20	21	23	24	26	29	29	30	32	32	33	34	34	34	36	36	38	39	40	41	44	44	44	45	47	47	48	50	51	52	54	54	55	57	58	58	59
AT1G01100	AT1G01100	60S acidic ribosomal protein family	5	5	6	8	11	13	13	14	15	17	19	20	22	23	25	27	27	28	30	30	31	31	31	31	33	33	35	36	37	38	41	41	41	41	43	43	44	46	47	47	49	49	50	52	53	53	54
AT5G26667	AT5G26667	P-loop containing nucleoside triphosphate hydrolases superfamily protein	6	9	10	12	17	20	21	23	26	30	34	36	39	40	43	47	51	53	56	58	60	62	64	65	68	68	71	72	73	75	81	82	86	88	92	92	94	98	100	105	108	108	111	114	117	119	120
AT5G20080	AT5G20080	FAD/NAD(P)-binding oxidoreductase	6	9	10	12	17	20	21	23	26	30	34	36	39	40	43	47	51	53	56	58	60	62	64	65	68	68	70	71	72	74	79	80	84	86	90	90	92	96	98	103	106	106	109	112	115	117	118
AT5G02240	AT5G02240	NAD(P)-binding Rossmann-fold superfamily protein	6	9	10	12	17	20	21	23	26	30	34	36	39	40	43	47	51	53	56	58	60	62	64	65	68	68	71	72	73	75	80	81	85	87	91	91	93	97	99	104	107	107	110	113	116	118	119
AT5G01750	AT5G01750	Protein of unknown function (DUF567)	6	8	9	11	16	18	19	21	24	28	32	34	37	38	41	45	49	51	54	56	58	60	62	63	66	66	68	69	70	72	77	78	81	83	87	87	89	93	95	100	103	103	106	109	112	114	115
AT4G38370	AT4G38370	Phosphoglycerate mutase family protein	6	9	10	12	17	20	21	23	26	30	34	36	39	40	43	47	52	54	57	59	61	63	65	66	69	69	73	74	75	77	83	84	88	90	94	94	96	100	103	108	111	112	115	118	121	123	125
AT4G35090	AT4G35090	catalase 2	6	9	11	13	18	21	22	24	27	31	35	37	40	41	44	48	53	55	58	60	62	64	66	67	70	70	74	75	76	78	84	85	89	91	95	95	97	101	104	109	112	113	116	119	122	124	126
AT4G29670	AT4G29670	atypical CYS HIS rich thioredoxin 2	6	9	10	12	17	20	21	23	26	30	34	36	39	40	43	47	52	54	57	59	61	63	65	66	69	69	73	74	75	77	83	84	88	90	94	94	96	100	103	108	111	111	114	117	120	122	124
AT4G22505	AT4G22505	Bifunctional inhibitor/lipid-transfer protein/seed storage 2S albumin superfamily protein	6	9	11	13	18	21	22	25	28	32	36	39	42	44	47	51	56	58	61	63	65	67	69	70	73	73	77	78	79	82	88	89	93	95	99	99	101	106	109	115	118	119	122	126	129	131	133
AT4G13930	AT4G13930	serine hydroxymethyltransferase 4	6	9	11	13	18	21	22	24	27	31	35	37	40	41	44	48	53	55	58	60	62	64	66	67	70	70	74	75	76	79	85	86	90	92	96	96	98	102	105	110	113	114	117	120	123	125	127
AT4G02610	AT4G02610	Aldolase-type TIM barrel family protein	6	8	9	11	16	18	19	21	24	28	32	34	37	38	41	45	48	50	53	55	57	59	61	62	65	65	67	68	69	71	76	77	80	82	86	86	88	92	94	99	102	102	105	108	111	113	114
AT3G56240	AT3G56240	copper chaperone	6	9	10	12	17	20	21	23	26	30	34	36	39	40	43	47	51	53	56	58	60	62	64	65	68	68	71	72	73	75	81	82	86	88	92	92	94	98	100	105	108	108	111	114	117	119	121
AT3G53900	AT3G53900_1	uracil phosphoribosyltransferase	6	9	11	13	18	21	22	24	27	31	35	37	40	42	45	49	54	56	59	61	63	65	67	68	71	71	75	76	77	80	86	87	91	93	97	97	99	103	106	111	114	115	118	121	124	126	128
AT3G49470	AT3G49470	nascent polypeptide-associated complex subunit alpha-like protein 2	6	8	9	11	16	19	20	22	25	29	33	35	38	39	42	46	50	52	55	57	59	61	63	64	67	67	69	70	71	73	78	79	82	84	88	88	90	94	96	101	104	104	107	110	113	115	116
AT3G11400	AT3G11400_1	eukaryotic translation initiation factor 3G1	6	9	11	13	18	21	22	25	28	32	36	39	42	44	47	51	56	58	61	63	65	67	69	70	73	73	78	79	80	83	89	90	94	96	100	100	102	107	110	116	119	120	123	127	130	132	134
AT3G04120	AT3G04120	glyceraldehyde-3-phosphate dehydrogenase C subunit 1	6	9	11	13	18	21	22	25	28	32	36	39	42	44	47	51	56	58	61	63	65	67	69	70	73	73	78	79	80	83	89	90	94	96	100	100	102	108	111	117	120	121	124	128	131	133	135
AT2G42540	AT2G42540	cold-regulated 15a	6	9	10	12	17	20	21	23	26	30	34	36	39	40	43	47	52	54	57	59	61	63	65	66	69	69	72	73	74	76	82	83	87	89	93	93	95	99	102	107	110	110	113	116	119	121	123
AT2G36880	AT2G36880_1	methionine adenosyltransferase 3	6	9	11	13	18	21	22	25	28	32	36	38	41	43	46	50	55	57	60	62	64	66	68	69	72	72	76	77	78	81	87	88	92	94	98	98	100	105	108	114	117	118	121	124	127	129	131
AT2G35370	AT2G35370	glycine decarboxylase complex H	6	8	9	11	16	19	20	22	25	29	33	35	38	39	42	46	50	52	55	57	59	61	63	64	67	67	69	70	71	73	78	79	83	85	89	89	91	95	97	102	105	105	108	111	114	116	117
AT2G31570	AT2G31570	glutathione peroxidase 2	6	9	10	12	17	20	21	23	26	30	34	36	39	40	43	47	52	54	57	59	61	63	65	66	69	69	72	73	74	76	82	83	87	89	93	93	95	99	101	106	109	109	112	115	118	120	122
AT2G25450	AT2G25450	2-oxoglutarate (2OG) and Fe(II)-dependent oxygenase superfamily protein	6	9	11	13	18	21	22	25	28	32	36	38	41	43	46	50	55	57	60	62	64	66	68	69	72	72	76	77	78	81	87	88	92	94	98	98	100	104	107	113	116	117	120	123	126	128	130
AT2G25280	AT2G25280	CONTAINS InterPro DOMAIN/s: UPF0103/Mediator of ErbB2-driven cell motility (Memo), related (InterPro:IPR002737); Has 1074 Blast hits to 1072 proteins in 474 species: Archae - 213; Bacteria - 366; Metazoa - 159; Fungi - 135; Plants - 54; Viruses - 0; Other Eukaryotes - 147 (source: NCBI BLink).	6	8	9	11	16	18	19	21	24	28	32	34	37	38	41	45	48	50	53	55	57	59	61	62	65	65	67	68	69	71	76	77	80	82	86	86	88	92	94	99	102	102	105	108	111	113	114
AT1G77090	AT1G77090	Mog1/PsbP/DUF1795-like photosystem II reaction center PsbP family protein	6	8	9	11	16	18	19	21	24	28	32	34	37	38	41	45	49	51	54	56	58	60	62	63	66	66	68	69	70	72	77	78	81	83	87	87	89	93	95	100	103	103	106	109	112	114	115
AT1G74910	AT1G74910	ADP-glucose pyrophosphorylase family protein	6	9	11	13	18	21	22	25	28	32	36	38	41	43	46	50	55	57	60	62	64	66	68	69	72	72	76	77	78	81	87	88	92	94	98	98	100	105	108	114	117	118	121	124	127	129	131
AT1G70810	AT1G70810	Calcium-dependent lipid-binding (CaLB domain) family protein	6	8	9	11	16	18	19	21	24	27	31	33	36	37	40	44	47	49	52	54	56	58	60	61	64	64	66	67	68	70	75	76	79	81	85	85	87	91	93	98	101	101	104	107	110	112	113
AT1G63680	AT1G63680_1	acid-amino acid ligases;ligases;ATP binding;ATP binding;ligases	6	9	11	13	18	21	22	25	28	32	36	39	42	44	47	51	56	58	61	63	65	67	69	70	73	73	78	79	80	83	89	90	94	96	100	100	102	108	111	117	120	121	124	128	131	133	135
AT1G62820	AT1G62820	Calcium-binding EF-hand family protein	6	8	9	11	16	18	19	21	24	27	31	33	36	37	40	44	47	49	52	54	56	58	60	61	64	64	66	67	68	70	75	76	79	81	85	85	87	91	93	98	101	101	104	107	110	112	113
AT1G53520	AT1G53520	Chalcone-flavanone isomerase family protein	6	9	10	12	17	20	21	23	26	30	34	36	39	40	43	47	52	54	57	59	61	63	65	66	69	69	73	74	75	77	83	84	88	90	94	94	96	100	103	108	111	112	115	118	121	123	125
AT1G32470	AT1G32470	Single hybrid motif superfamily protein	6	8	9	11	16	19	20	22	25	29	33	35	38	39	42	46	50	52	55	57	59	61	63	64	67	67	69	70	71	73	78	79	83	85	89	89	91	95	97	102	105	105	108	111	114	116	117
AT1G23440	AT1G23440	Peptidase C15, pyroglutamyl peptidase I-like	6	8	9	11	16	18	19	21	24	27	31	33	36	37	40	44	47	49	52	54	56	58	59	60	63	63	65	66	67	69	74	75	78	80	84	84	86	90	92	97	100	100	103	106	109	111	112
AT1G18540	AT1G18540_1	Ribosomal protein L6 family protein	6	9	11	13	18	21	22	25	28	32	36	39	42	44	47	51	56	58	61	63	65	67	69	70	73	73	77	78	79	82	88	89	93	95	99	99	101	106	109	115	118	119	122	125	128	130	132
AT1G16890	AT1G16890	ubiquitin-conjugating enzyme 36	6	8	9	11	16	18	19	21	24	28	32	34	37	38	41	45	49	51	54	56	58	60	62	63	66	66	68	69	70	72	77	78	81	83	87	87	89	93	95	100	103	103	106	109	112	114	115
AT1G11840	AT1G11840	glyoxalase I homolog	6	9	10	12	17	20	21	23	26	30	34	36	39	40	43	47	51	53	56	58	60	62	64	65	68	68	71	72	73	75	80	81	85	87	91	91	93	97	99	104	107	107	110	113	116	118	119
AT1G06290	AT1G06290	acyl-CoA oxidase 3	6	9	11	13	18	21	22	24	27	31	35	37	40	42	45	49	54	56	59	61	63	65	67	68	71	71	75	76	77	80	86	87	91	93	97	97	99	103	106	112	115	116	119	122	125	127	129
AT1G02920	AT1G02920_1	glutathione S-transferase 7	6	9	10	12	17	20	21	23	26	30	34	36	39	40	43	47	52	54	57	59	61	63	65	66	69	69	73	74	75	77	83	84	88	90	94	94	96	100	103	108	111	112	115	118	121	123	125
AT5G61510	AT5G61510	GroES-like zinc-binding alcohol dehydrogenase family protein	7	10	12	14	19	22	23	26	29	33	37	41	44	46	50	54	59	61	64	66	68	70	72	73	76	76	81	82	83	86	92	93	97	99	103	103	105	111	115	121	125	126	129	133	136	138	140
AT5G49650	AT5G49650	xylulose kinase-2	7	10	12	14	19	22	23	26	29	33	37	40	43	45	49	53	58	60	63	65	67	69	71	72	75	75	80	81	82	85	91	92	96	98	102	102	104	110	114	120	124	125	128	132	135	137	139
AT5G48930	AT5G48930	hydroxycinnamoyl-CoA shikimate/quinate hydroxycinnamoyl transferase	7	11	13	15	20	23	24	27	30	34	38	42	45	47	51	55	60	63	66	69	71	73	75	77	80	80	85	87	88	91	98	99	103	105	109	110	112	118	122	128	132	133	136	140	145	147	150
AT5G43830	AT5G43830_1	Aluminium induced protein with YGL and LRDR motifs	7	10	12	14	19	22	23	26	29	33	37	41	44	46	50	54	59	62	65	67	69	71	73	74	77	77	82	83	84	87	93	94	98	100	104	105	107	113	117	123	127	128	131	135	138	140	142
AT5G11520	AT5G11520	aspartate aminotransferase 3	7	10	12	14	19	22	23	26	29	33	37	41	44	46	50	54	59	62	65	67	69	71	73	75	78	78	83	85	86	89	96	97	101	103	107	108	110	116	120	126	130	131	134	138	142	144	146
AT5G09660	AT5G09660	peroxisomal NAD-malate dehydrogenase 2	7	11	13	15	20	23	24	27	30	34	38	42	45	47	51	55	60	63	66	68	70	72	74	76	79	79	84	86	87	90	97	98	102	104	108	109	111	117	121	127	131	132	135	139	143	145	147
AT4G39330	AT4G39330	cinnamyl alcohol dehydrogenase 9	7	10	12	14	19	22	23	26	29	33	37	40	43	45	48	52	57	59	62	64	66	68	70	71	74	74	79	80	81	84	90	91	95	97	101	101	103	109	112	118	121	122	125	129	132	134	136
AT4G25100	AT4G25100	Fe superoxide dismutase 1	7	11	13	15	20	23	24	27	30	34	38	42	45	47	51	55	60	63	66	68	70	72	74	76	79	79	84	86	87	90	97	98	102	104	108	109	111	117	121	127	131	132	135	139	144	146	148
AT4G14040	AT4G14040	selenium-binding protein 2	7	11	13	15	20	23	24	27	30	34	38	42	45	47	51	55	60	63	66	69	71	73	75	77	80	80	85	87	88	91	99	100	104	106	110	111	113	119	123	129	133	134	137	141	146	148	151
AT4G13360	AT4G13360	ATP-dependent caseinolytic (Clp) protease/crotonase family protein	7	11	13	15	20	23	24	28	31	35	39	43	46	48	52	56	61	64	67	70	72	75	77	79	82	82	87	89	91	94	102	103	107	109	113	114	116	122	126	132	136	138	141	145	150	153	156
AT4G02340	AT4G02340_1	alpha/beta-Hydrolases superfamily protein	7	10	12	14	19	22	23	26	29	33	37	41	44	46	50	54	59	62	65	67	69	71	73	75	78	78	83	85	86	89	96	97	101	103	107	108	110	116	120	126	130	131	134	138	141	143	145
AT4G01900	AT4G01900	GLNB1 homolog	7	11	13	15	20	23	24	28	31	35	39	43	46	48	52	56	61	64	67	70	72	74	76	78	81	81	86	88	89	92	100	101	105	107	111	112	114	120	124	130	134	135	138	142	147	149	152
AT3G55440	AT3G55440	triosephosphate isomerase	7	10	12	14	19	22	23	26	29	33	37	40	43	45	49	53	58	60	63	65	67	69	71	72	75	75	80	81	82	85	91	92	96	98	102	102	104	110	114	120	124	125	128	132	135	137	139
AT3G52990	AT3G52990	Pyruvate kinase family protein	7	10	12	14	19	22	23	26	29	33	37	41	44	46	50	54	59	62	65	67	69	71	73	75	78	78	83	84	85	88	94	95	99	101	105	106	108	114	118	124	128	129	132	136	139	141	143
AT3G48990	AT3G48990	AMP-dependent synthetase and ligase family protein	7	10	12	14	19	22	23	26	29	33	37	40	43	45	49	53	58	60	63	65	67	69	71	72	75	75	80	81	82	85	91	92	96	98	102	102	104	110	114	120	123	124	127	131	134	136	138
AT3G27925	AT3G27925	DegP protease 1	7	11	13	15	20	23	24	28	31	35	39	43	46	48	52	56	61	64	67	70	72	75	77	79	82	82	87	89	91	94	102	103	107	109	113	114	116	122	126	132	136	137	140	144	149	152	155
AT3G03250	AT3G03250	UDP-GLUCOSE PYROPHOSPHORYLASE 1	7	11	13	15	20	23	24	27	30	34	38	42	45	47	51	55	60	63	66	69	71	73	75	77	80	80	85	87	88	91	99	100	104	106	110	111	113	119	123	129	133	134	137	141	146	148	151
AT2G30860	AT2G30860	glutathione S-transferase PHI 9	7	11	13	15	20	23	24	28	31	35	39	43	46	48	52	56	61	64	67	70	72	74	76	78	81	81	86	88	89	92	100	101	105	107	111	112	114	120	124	130	134	135	138	142	147	149	152
AT1G80460	AT1G80460	Actin-like ATPase superfamily protein	7	10	12	14	19	22	23	26	29	33	37	41	44	46	50	54	59	62	65	67	69	71	73	75	78	78	83	85	86	89	95	96	100	102	106	107	109	115	119	125	129	130	133	137	140	142	144
AT1G78380	AT1G78380_1	glutathione S-transferase TAU 19	7	11	13	15	20	23	24	27	30	34	38	42	45	47	51	55	60	63	66	68	70	72	74	76	79	79	84	86	87	90	97	98	102	104	108	109	111	117	121	127	131	132	135	139	144	146	148
AT1G78370	AT1G78370	glutathione S-transferase TAU 20	7	11	13	15	20	23	24	28	31	35	39	43	46	48	52	56	61	64	67	70	72	75	77	79	82	82	87	89	91	94	102	103	107	109	113	114	116	122	126	132	136	138	141	145	150	153	156
AT1G76680	AT1G76680	12-oxophytodienoate reductase 1	7	11	13	15	20	23	24	28	31	35	39	43	46	48	52	56	61	64	67	70	72	74	76	78	81	81	86	88	89	92	100	101	105	107	111	112	114	120	124	130	134	135	138	142	147	149	152
AT1G70730	AT1G70730	Phosphoglucomutase/phosphomannomutase family protein	7	10	12	14	19	22	23	26	29	33	37	40	43	45	49	53	58	60	63	65	67	69	71	72	75	75	80	81	82	85	91	92	96	98	102	102	104	110	114	120	123	124	127	131	134	136	138
AT1G60710	AT1G60710	NAD(P)-linked oxidoreductase superfamily protein	7	11	13	15	20	23	24	28	31	35	39	43	46	48	52	56	61	64	67	70	72	75	77	79	82	82	87	89	90	93	101	102	106	108	112	113	115	121	125	131	135	136	139	143	148	151	154
AT1G53580	AT1G53580	glyoxalase II 3	7	10	12	14	19	22	23	26	29	33	37	40	43	45	49	53	58	60	63	65	67	69	71	72	75	75	80	81	82	85	91	92	96	98	102	102	104	110	113	119	122	123	126	130	133	135	137
AT1G53240	AT1G53240	Lactate/malate dehydrogenase family protein	7	10	12	14	19	22	23	26	29	33	37	41	44	46	50	54	59	61	64	66	68	70	72	73	76	76	81	82	83	86	92	93	97	99	103	104	106	112	116	122	126	127	130	134	137	139	141
AT1G27130	AT1G27130	glutathione S-transferase tau 13	7	11	13	15	20	23	24	27	30	34	38	42	45	47	51	55	60	63	66	69	71	73	75	77	80	80	85	87	88	91	98	99	103	105	109	110	112	118	122	128	132	133	136	140	145	147	149
AT1G15950	AT1G15950	cinnamoyl coa reductase 1	7	11	13	15	20	23	24	28	31	35	39	43	46	48	52	56	61	64	67	70	72	75	77	79	82	82	87	89	90	93	101	102	106	108	112	113	115	121	125	131	135	136	139	143	148	150	153
AT1G04410	AT1G04410	Lactate/malate dehydrogenase family protein	7	10	12	14	19	22	23	26	29	33	37	41	44	46	50	54	59	61	64	66	68	70	72	73	76	76	81	82	83	86	92	93	97	99	103	104	106	112	116	122	126	127	130	134	137	139	141
AT5G16970	AT5G16970	alkenal reductase	8	12	14	16	21	24	25	29	32	36	40	44	48	50	54	58	63	66	69	72	74	77	79	81	84	84	89	91	93	96	104	105	109	111	115	116	118	124	128	134	138	140	143	147	152	155	158
AT5G08300	AT5G08300	Succinyl-CoA ligase, alpha subunit	8	12	14	16	21	24	25	29	32	36	40	44	48	50	54	58	63	66	69	72	74	77	79	81	84	86	91	93	95	98	106	107	111	113	117	118	120	126	130	136	141	143	146	150	156	159	162
AT4G37980	AT4G37980	elicitor-activated gene 3-1	8	12	14	16	21	24	25	29	32	36	40	44	48	50	54	58	63	66	69	72	74	77	79	81	84	86	91	93	95	98	106	107	111	113	117	118	120	126	130	136	141	143	146	150	156	159	162
AT4G35830	AT4G35830	aconitase 1	8	12	14	16	21	24	25	29	32	36	40	44	48	50	54	58	63	66	69	72	74	77	79	81	84	86	91	93	95	98	106	107	111	113	117	118	120	126	130	136	141	143	146	150	156	159	162
AT4G26300	AT4G26300	Arginyl-tRNA synthetase, class Ic	8	12	14	16	21	24	25	29	32	36	40	44	48	50	54	58	63	66	69	72	74	77	79	81	84	85	90	92	94	97	105	106	110	112	116	117	119	125	129	135	140	142	145	149	154	157	160
AT4G09320	AT4G09320	Nucleoside diphosphate kinase family protein	8	12	14	16	21	24	25	29	32	36	40	44	47	49	53	57	62	65	68	71	73	76	78	80	83	83	88	90	92	95	103	104	108	110	114	115	117	123	127	133	137	139	142	146	151	154	157
AT3G61440	AT3G61440	cysteine synthase C1	8	12	14	16	21	24	25	29	32	36	40	44	48	50	54	58	63	66	69	72	74	77	79	81	84	85	90	92	94	97	105	106	110	112	116	117	119	125	129	135	140	142	145	149	154	157	160
AT3G59760	AT3G59760	O-acetylserine (thiol) lyase isoform C	8	12	14	16	21	24	25	29	32	36	40	44	48	50	54	58	63	66	69	72	74	77	79	81	84	85	90	92	94	97	105	106	110	112	116	117	119	125	129	135	140	142	145	149	154	157	160
AT3G10920	AT3G10920	manganese superoxide dismutase 1	8	12	14	16	21	24	25	29	32	36	40	44	48	50	54	58	63	66	69	72	74	77	79	81	84	85	90	92	94	97	105	106	110	112	116	117	119	125	129	135	139	141	144	148	153	156	159
AT3G03890	AT3G03890	FMN binding	8	12	14	16	21	24	25	29	32	36	40	44	48	50	54	58	63	66	69	72	74	77	79	81	84	86	91	93	95	98	106	107	111	113	117	118	120	126	130	136	141	143	146	150	156	159	162
AT3G03780	AT3G03780	methionine synthase 2	8	12	14	16	21	24	25	29	32	36	40	44	47	49	53	57	62	65	68	71	73	76	78	80	83	83	88	90	92	95	103	104	108	110	114	115	117	123	127	133	137	139	142	146	151	154	157
AT2G30970	AT2G30970	aspartate aminotransferase 1	8	12	14	16	21	24	25	29	32	36	40	44	48	50	54	58	63	66	69	72	74	77	79	81	84	86	91	93	95	98	106	107	111	113	117	118	120	126	130	136	141	143	146	150	155	158	161
AT1G65930	AT1G65930	cytosolic NADP+-dependent isocitrate dehydrogenase	8	12	14	16	21	24	25	29	32	36	40	44	47	49	53	57	62	65	68	71	73	76	78	80	83	83	88	90	92	95	103	104	108	110	114	115	117	123	127	133	137	139	142	146	151	154	157
AT1G12780	AT1G12780	UDP-D-glucose/UDP-D-galactose 4-epimerase 1	8	12	14	16	21	24	25	29	32	36	40	44	48	50	54	58	63	66	69	72	74	77	79	81	84	84	89	91	93	96	104	105	109	111	115	116	118	124	128	134	138	140	143	147	152	155	158
AT1G12050	AT1G12050	fumarylacetoacetase, putative	8	12	14	16	21	24	25	29	32	36	40	44	47	49	53	57	62	65	68	71	73	76	78	80	83	83	88	90	92	95	103	104	108	110	114	115	117	123	127	133	137	139	142	146	151	154	157
AT5G02790	AT5G02790	Glutathione S-transferase family protein	9	13	15	17	22	25	26	31	34	38	42	46	50	52	56	60	65	68	71	75	77	80	82	84	87	89	94	96	98	101	109	110	114	117	122	123	126	132	136	142	147	149	152	156	162	165	169
AT4G39260	AT4G39260	cold, circadian rhythm, and RNA binding 1	9	13	15	17	22	25	26	30	33	37	41	45	49	51	55	59	64	67	70	74	76	79	81	83	86	88	93	95	97	100	108	109	113	115	119	120	123	129	133	139	144	146	149	153	159	162	165
AT4G33670	AT4G33670	NAD(P)-linked oxidoreductase superfamily protein	9	13	16	18	23	26	27	32	35	40	44	48	52	54	58	62	67	70	73	77	79	83	85	87	90	92	97	99	101	104	112	113	118	121	126	127	130	136	140	146	151	153	156	160	166	170	174
AT4G17870	AT4G17870	Polyketide cyclase/dehydrase and lipid transport superfamily protein	9	13	15	17	22	25	26	31	34	38	42	46	50	52	56	60	65	68	71	75	77	80	82	84	87	89	94	96	98	101	109	110	114	117	122	123	126	132	136	142	147	149	152	156	162	165	168
AT4G02520	AT4G02520	glutathione S-transferase PHI 2	9	13	16	18	23	26	27	32	35	39	43	47	51	53	57	61	66	69	72	76	78	81	83	85	88	90	95	97	99	102	110	111	115	118	123	124	127	133	137	143	148	150	153	157	163	166	170
AT3G48720	AT3G48720	HXXXD-type acyl-transferase family protein	9	13	16	19	24	27	28	33	36	41	45	49	53	55	59	63	68	71	75	79	81	85	87	89	92	94	99	101	103	106	114	115	120	123	128	129	132	139	143	149	154	156	159	163	169	173	177
AT3G23600	AT3G23600	alpha/beta-Hydrolases superfamily protein	9	13	16	18	23	26	27	32	35	39	43	47	51	53	57	61	66	69	72	76	78	81	83	85	88	90	95	97	99	102	110	111	116	119	124	125	128	134	138	144	149	151	154	158	164	167	171
AT3G20790	AT3G20790	NAD(P)-binding Rossmann-fold superfamily protein	9	13	16	19	24	27	28	33	36	41	45	49	53	55	59	63	68	71	75	79	81	85	87	89	92	94	99	101	103	106	114	115	120	123	128	129	132	139	143	149	154	156	159	163	169	173	177
AT3G14990	AT3G14990	Class I glutamine amidotransferase-like superfamily protein	9	13	16	19	24	27	28	33	36	41	45	49	53	55	59	63	68	71	75	79	81	86	88	90	93	95	100	102	104	107	116	117	122	125	130	131	134	141	145	151	156	158	161	165	171	175	179
AT2G42530	AT2G42530	cold regulated 15b	9	13	16	18	23	26	27	32	35	40	44	48	52	54	58	62	67	70	73	77	79	83	85	87	90	92	97	99	101	104	112	113	118	121	126	127	130	136	140	146	151	153	156	160	166	169	173
AT2G35450	AT2G35450_2	catalytics;hydrolases	9	13	16	19	24	27	28	33	36	41	45	49	53	55	59	63	68	71	75	79	81	86	88	90	93	95	100	102	104	107	115	116	121	124	129	130	133	140	144	150	155	157	160	164	170	174	178
AT2G35010	AT2G35010	thioredoxin O1	9	13	15	17	22	25	26	30	33	37	41	45	49	51	55	59	64	67	70	73	75	78	80	82	85	87	92	94	96	99	107	108	112	114	118	119	122	128	132	138	143	145	148	152	158	161	164
AT2G30870	AT2G30870	glutathione S-transferase PHI 10	9	13	16	19	24	27	28	33	36	41	45	49	53	55	59	63	68	71	75	79	81	86	88	90	93	95	100	102	104	107	116	117	122	125	130	131	134	141	145	151	156	158	161	165	171	175	179
AT2G24940	AT2G24940	membrane-associated progesterone binding protein 2	9	13	15	17	22	25	26	30	33	37	41	45	49	51	55	59	64	67	70	73	75	78	80	82	85	87	92	94	96	99	107	108	112	114	118	119	121	127	131	137	142	144	147	151	157	160	163
AT2G21660	AT2G21660	cold, circadian rhythm, and rna binding 2	9	13	15	17	22	25	26	30	33	37	41	45	49	51	55	59	64	67	70	74	76	79	81	83	86	88	93	95	97	100	108	109	113	115	119	120	123	129	133	139	144	146	149	153	159	162	165
AT2G21370	AT2G21370	xylulose kinase-1	9	13	16	19	24	27	28	33	36	41	45	49	53	55	59	63	68	71	75	79	81	86	88	90	93	95	100	102	104	107	116	117	122	125	130	131	134	141	145	151	156	158	161	165	171	175	179
AT2G21060	AT2G21060	glycine-rich protein 2B	9	13	15	17	22	25	26	31	34	38	42	46	50	52	56	60	65	68	71	75	77	80	82	84	87	89	94	96	98	101	109	110	114	116	121	122	125	131	135	141	146	148	151	155	161	164	167
AT2G20630	AT2G20630	PP2C induced by AVRRPM1	9	13	16	18	23	26	27	32	35	40	44	48	52	54	58	62	67	70	73	77	79	82	84	86	89	91	96	98	100	103	111	112	117	120	125	126	129	135	139	145	150	152	155	159	165	168	172
AT1G75280	AT1G75280	NmrA-like negative transcriptional regulator family protein	9	13	16	18	23	26	27	32	35	40	44	48	52	54	58	62	67	70	73	77	79	82	84	86	89	91	96	98	100	103	111	112	117	120	125	126	129	135	139	145	150	152	155	159	165	168	172
AT1G65980	AT1G65980	thioredoxin-dependent peroxidase 1	9	13	15	17	22	25	26	31	34	38	42	46	50	52	56	60	65	68	71	75	77	80	82	84	87	89	94	96	98	101	109	110	114	116	120	121	124	130	134	140	145	147	150	154	160	163	166
AT1G63000	AT1G63000	nucleotide-rhamnose synthase/epimerase-reductase	9	13	16	19	24	27	28	33	36	41	45	49	53	55	59	63	68	71	74	78	80	84	86	88	91	93	98	100	102	105	113	114	119	122	127	128	131	137	141	147	152	154	157	161	167	171	175
AT1G31160	AT1G31160_1	HISTIDINE TRIAD NUCLEOTIDE-BINDING 2	9	13	16	18	23	26	27	32	35	40	44	48	52	54	58	62	67	70	73	77	79	83	85	87	90	92	97	99	101	104	112	113	118	121	126	127	130	136	140	146	151	153	156	160	166	169	173
AT1G19130	AT1G19130	CONTAINS InterPro DOMAIN/s: Protein of unknown function DUF985 (InterPro:IPR009327), RmlC-like jelly roll fold (InterPro:IPR014710); Has 1465 Blast hits to 1465 proteins in 584 species: Archae - 10; Bacteria - 1038; Metazoa - 19; Fungi - 43; Plants - 51; Viruses - 0; Other Eukaryotes - 304 (source: NCBI BLink).	9	13	16	19	24	27	28	33	36	41	45	49	53	55	59	63	68	71	74	78	80	84	86	88	91	93	98	100	102	105	113	114	119	122	127	128	131	138	142	148	153	155	158	162	168	172	176
AT1G09310	AT1G09310	Protein of unknown function, DUF538	9	13	16	18	23	26	27	32	35	40	44	48	52	54	58	62	67	70	73	77	79	83	85	87	90	92	97	99	101	104	112	113	118	121	126	127	130	136	140	146	151	153	156	160	166	170	174
AT1G08980	AT1G08980	amidase 1	9	13	16	19	24	27	28	33	36	41	45	49	53	55	59	63	68	71	74	78	80	84	86	88	91	93	98	100	102	105	113	114	119	122	127	128	131	138	142	148	153	155	158	162	168	172	176
AT1G01800	AT1G01800	NAD(P)-binding Rossmann-fold superfamily protein	9	13	16	18	23	26	27	32	35	39	43	47	51	53	57	61	66	69	72	76	78	81	83	85	88	90	95	97	99	102	110	111	116	119	124	125	128	134	138	144	149	151	154	158	164	167	171
AT5G59890	AT5G59890	actin depolymerizing factor 4	10	14	18	21	26	30	31	36	39	44	49	53	58	62	66	71	76	79	83	87	90	96	99	101	104	106	112	114	117	120	129	130	135	138	143	145	148	157	161	167	172	174	177	181	187	191	196
AT5G59880	AT5G59880	actin depolymerizing factor 3	10	14	18	21	26	30	31	36	39	44	49	53	58	61	65	70	75	78	82	86	89	95	98	100	103	105	111	113	116	119	128	129	134	137	142	144	147	156	160	166	171	173	176	180	186	190	195
AT5G57860	AT5G57860	Ubiquitin-like superfamily protein	10	14	17	20	25	29	30	35	38	43	48	52	57	60	64	68	73	76	80	84	87	93	96	98	101	103	108	110	112	115	124	125	130	133	138	140	143	151	155	161	166	168	171	175	181	185	190
AT5G55160	AT5G55160	small ubiquitin-like modifier 2	10	14	18	22	27	31	32	38	41	46	51	55	60	65	69	74	79	82	86	90	93	99	102	105	108	110	116	118	121	124	133	135	140	143	148	150	153	162	166	173	179	181	184	188	195	199	204
AT5G53490	AT5G53490	Tetratricopeptide repeat (TPR)-like superfamily protein	10	14	18	22	27	31	32	37	40	45	50	54	59	63	67	72	77	80	84	88	91	97	100	103	106	108	114	116	119	122	131	133	138	141	146	148	151	160	164	171	176	178	181	185	191	195	200
AT5G53300	AT5G53300	ubiquitin-conjugating enzyme 10	10	14	17	20	25	28	29	34	37	42	46	50	55	57	61	65	70	73	77	81	83	88	91	93	96	98	103	105	107	110	119	120	125	128	133	134	137	145	149	155	160	162	165	169	175	179	183
AT5G51720	AT5G51720	2 iron, 2 sulfur cluster binding	10	14	18	21	26	30	31	36	39	44	49	53	58	62	66	71	76	79	83	87	90	96	99	102	105	107	113	115	118	121	130	132	137	140	145	147	150	159	163	170	175	177	180	184	190	194	199
AT5G42980	AT5G42980	thioredoxin 3	10	14	18	22	27	31	32	37	40	45	50	54	59	63	67	72	77	80	84	88	91	97	100	103	106	108	114	116	119	122	131	133	138	141	146	148	151	160	164	171	176	178	181	185	191	195	200
AT5G42850	AT5G42850	Thioredoxin superfamily protein	10	14	17	20	25	29	30	35	38	43	48	52	57	60	64	69	74	77	81	85	88	94	97	99	102	104	109	111	113	116	125	126	131	134	139	141	144	152	156	162	167	169	172	176	182	186	191
AT5G66040	AT5G66040	sulfurtransferase protein 16	10	14	17	20	25	28	29	34	37	42	46	50	55	57	61	65	70	73	77	81	83	88	91	93	96	98	103	105	107	110	119	120	125	128	133	134	137	145	149	155	160	162	165	169	175	179	184
AT5G16400	AT5G16400	thioredoxin F2	10	14	17	20	25	28	29	34	37	42	46	50	55	57	61	65	70	73	77	81	83	88	91	93	96	98	103	105	107	110	119	120	125	128	133	134	137	144	148	154	159	161	164	168	174	178	182
AT5G12140	AT5G12140	cystatin-1	10	14	18	22	27	31	32	38	41	47	52	56	62	67	71	76	81	84	88	92	95	101	104	108	111	114	120	122	125	128	137	140	145	148	153	155	158	167	171	178	184	186	189	193	200	204	210
AT5G11340	AT5G11340	Acyl-CoA N-acyltransferases (NAT) superfamily protein	10	14	18	21	26	30	31	36	39	44	49	53	58	62	66	71	76	79	83	87	90	96	99	101	104	106	112	114	117	120	129	130	135	138	143	145	148	157	161	167	172	174	177	181	187	191	196
AT5G09830	AT5G09830	BolA-like family protein	10	14	17	20	25	28	29	34	37	42	46	50	54	56	60	64	69	72	76	80	82	87	90	92	95	97	102	104	106	109	118	119	124	127	132	133	136	143	147	153	158	160	163	167	173	177	181
AT5G04280	AT5G04280	RNA-binding (RRM/RBD/RNP motifs) family protein with retrovirus zinc finger-like domain	10	14	17	20	25	28	29	34	37	42	46	50	55	57	61	65	70	73	77	81	83	88	91	93	96	98	103	105	107	110	119	120	125	128	133	134	137	144	148	154	159	161	164	168	174	178	182
AT5G03370	AT5G03370	acylphosphatase family	10	14	17	20	25	28	29	34	37	42	46	50	54	56	60	64	69	72	76	80	82	87	90	92	95	97	102	104	106	109	118	119	124	127	132	133	136	143	147	153	158	160	163	167	173	177	181
AT4G34870	AT4G34870	rotamase cyclophilin 5	10	14	17	20	25	29	30	35	38	43	47	51	56	58	62	66	71	74	78	82	84	89	92	94	97	99	104	106	108	111	120	121	126	129	134	135	138	146	150	156	161	163	166	170	176	180	185
AT4G33640	AT4G33640	unknown protein; Has 30201 Blast hits to 17322 proteins in 780 species: Archae - 12; Bacteria - 1396; Metazoa - 17338; Fungi - 3422; Plants - 5037; Viruses - 0; Other Eukaryotes - 2996 (source: NCBI BLink).	10	14	17	20	25	28	29	34	37	42	46	50	54	56	60	64	69	72	76	80	82	87	89	91	94	96	101	103	105	108	117	118	123	126	131	132	135	142	146	152	157	159	162	166	172	176	180
AT4G29350	AT4G29350	profilin 2	10	14	18	22	27	31	32	38	41	46	51	55	60	65	69	74	79	82	86	90	93	99	102	106	109	111	117	119	122	125	134	136	141	144	149	151	154	163	167	174	180	182	185	189	196	200	205
AT4G27000	AT4G27000	RNA-binding (RRM/RBD/RNP motifs) family protein	10	14	17	20	25	29	30	35	38	43	48	52	57	60	64	68	73	76	80	84	87	93	96	98	101	103	108	110	112	115	124	125	130	133	138	139	142	150	154	160	165	167	170	174	180	184	189
AT4G15545	AT4G15545_1	unknown protein; BEST Arabidopsis thaliana protein match is: unknown protein (TAIR:AT1G16520.1); Has 30201 Blast hits to 17322 proteins in 780 species: Archae - 12; Bacteria - 1396; Metazoa - 17338; Fungi - 3422; Plants - 5037; Viruses - 0; Other Eukaryotes - 2996 (source: NCBI BLink).	10	14	17	20	25	28	29	34	37	42	46	50	54	56	60	64	69	72	76	80	82	87	89	91	94	96	101	103	105	108	117	118	123	126	131	132	135	142	146	152	157	159	162	166	172	176	180
AT4G15545	AT4G15545_2	unknown protein; BEST Arabidopsis thaliana protein match is: unknown protein (TAIR:AT1G16520.1); Has 30201 Blast hits to 17322 proteins in 780 species: Archae - 12; Bacteria - 1396; Metazoa - 17338; Fungi - 3422; Plants - 5037; Viruses - 0; Other Eukaryotes - 2996 (source: NCBI BLink).	10	14	17	20	25	29	30	35	38	43	48	52	57	59	63	67	72	75	79	83	86	91	94	96	99	101	106	108	110	113	122	123	128	131	136	137	140	148	152	158	163	165	168	172	178	182	187
AT4G13850	AT4G13850	glycine-rich RNA-binding protein 2	10	14	18	22	27	31	32	37	40	45	50	54	59	64	68	73	78	81	85	89	92	98	101	104	107	109	115	117	120	123	132	134	139	142	147	149	152	161	165	172	178	180	183	187	194	198	203
AT4G10040	AT4G10040	cytochrome c-2	10	14	18	22	27	31	32	37	40	45	50	54	59	64	68	73	78	81	85	89	92	98	101	104	107	109	115	117	120	123	132	134	139	142	147	149	152	161	165	172	178	180	183	187	193	197	202
AT3G56070	AT3G56070	rotamase cyclophilin 2	10	14	17	20	25	29	30	35	38	43	47	51	56	58	62	66	71	74	78	82	84	89	92	94	97	99	104	106	108	111	120	121	126	129	134	135	138	146	150	156	161	163	166	170	176	180	185
AT3G52560	AT3G52560	ubiquitin E2 variant 1D-4	10	14	18	21	26	30	31	36	39	44	49	53	58	61	65	70	75	78	82	86	89	95	98	100	103	105	111	113	116	119	128	129	134	137	142	144	147	155	159	165	170	172	175	179	185	189	194
AT3G46000	AT3G46000	actin depolymerizing factor 2	10	14	18	21	26	30	31	36	39	44	49	53	58	61	65	70	75	78	82	86	89	95	98	100	103	105	111	113	116	119	128	129	134	137	142	144	147	156	160	166	171	173	176	180	186	190	195
AT3G44620	AT3G44620	protein tyrosine phosphatases;protein tyrosine phosphatases	10	14	18	21	26	30	31	36	39	44	49	53	58	62	66	71	76	79	83	87	90	96	99	102	105	107	113	115	118	121	130	131	136	139	144	146	149	158	162	168	173	175	178	182	188	192	197
AT3G04610	AT3G04610_1	RNA-binding KH domain-containing protein	10	14	18	22	27	31	32	38	41	47	52	56	62	67	71	76	81	84	88	92	95	101	104	108	111	114	120	122	125	128	137	140	145	148	153	155	158	167	171	178	184	186	189	193	200	204	209
AT3G04610	AT3G04610_2	RNA-binding KH domain-containing protein	10	14	18	22	27	31	32	38	41	47	52	56	61	66	70	75	80	83	87	91	94	100	103	107	110	112	118	120	123	126	135	137	142	145	150	152	155	164	168	175	181	183	186	190	197	201	206
AT3G02540	AT3G02540	Rad23 UV excision repair protein family	10	14	17	20	25	29	30	35	38	43	48	52	57	59	63	67	72	75	79	83	85	90	93	95	98	100	105	107	109	112	121	122	127	130	135	136	139	147	151	157	162	164	167	171	177	181	186
AT2G36060	AT2G36060	MMS ZWEI homologue 3	10	14	18	21	26	30	31	36	39	44	49	53	58	61	65	70	75	78	82	86	89	95	98	100	103	105	111	113	116	119	128	129	134	137	142	144	147	155	159	165	170	172	175	179	185	189	194
AT2G33410	AT2G33410	RNA-binding (RRM/RBD/RNP motifs) family protein	10	14	18	22	27	31	32	37	40	45	50	54	59	64	68	73	78	81	85	89	92	98	101	104	107	109	115	117	120	123	132	134	139	142	147	149	152	161	165	172	177	179	182	186	192	196	201
AT2G21130	AT2G21130	Cyclophilin-like peptidyl-prolyl cis-trans isomerase family protein	10	14	17	20	25	29	30	35	38	43	47	51	56	58	62	66	71	74	78	82	84	89	92	94	97	99	104	106	108	111	120	121	126	129	134	135	138	146	150	156	161	163	166	170	176	180	185
AT2G19770	AT2G19770	profilin 5	10	14	17	20	25	29	30	35	38	43	48	52	57	60	64	69	74	77	81	85	88	94	97	99	102	104	110	112	114	117	126	127	132	135	140	142	145	153	157	163	168	170	173	177	183	187	192
AT2G19760	AT2G19760	profilin 1	10	14	18	22	27	31	32	38	41	46	51	55	60	65	69	74	79	82	86	90	93	99	102	106	109	111	117	119	122	125	134	136	141	144	149	151	154	163	167	174	180	182	185	189	196	200	205
AT2G18040	AT2G18040_1	peptidylprolyl cis/trans isomerase, NIMA-interacting 1	10	14	17	20	25	28	29	34	37	42	46	50	55	57	61	65	70	73	77	81	83	88	91	93	96	98	103	105	107	110	119	120	125	128	133	134	137	144	148	154	159	161	164	168	174	178	182
AT2G18040	AT2G18040_2	peptidylprolyl cis/trans isomerase, NIMA-interacting 1	10	14	18	22	27	31	32	37	40	45	50	54	59	64	68	73	78	81	85	89	92	98	101	104	107	109	115	117	120	123	132	134	139	142	147	149	152	161	165	172	178	180	183	187	194	198	203
AT2G16600	AT2G16600	rotamase CYP 3	10	14	17	20	25	29	30	35	38	43	47	51	56	58	62	66	71	74	78	82	84	89	92	94	97	99	104	106	108	111	120	121	126	129	134	135	138	146	150	156	161	163	166	170	176	180	185
AT1G73530	AT1G73530	RNA-binding (RRM/RBD/RNP motifs) family protein	10	14	17	20	25	29	30	35	38	43	48	52	57	60	64	68	73	76	80	84	87	92	95	97	100	102	107	109	111	114	123	124	129	132	137	138	141	149	153	159	164	166	169	173	179	183	188
AT1G45145	AT1G45145	thioredoxin H-type 5	10	14	17	20	25	28	29	34	37	42	46	50	54	56	60	64	69	72	76	80	82	87	90	92	95	97	102	104	106	109	118	119	124	127	132	133	136	143	147	153	158	160	163	167	173	177	181
AT1G31812	AT1G31812	acyl-CoA-binding protein 6	10	14	17	20	25	28	29	34	37	42	46	50	55	57	61	65	70	73	77	81	83	88	91	93	96	98	103	105	107	110	119	120	125	128	133	134	137	144	148	154	159	161	164	168	174	178	182
AT1G23130	AT1G23130	Polyketide cyclase/dehydrase and lipid transport superfamily protein	10	14	18	21	26	30	31	36	39	44	49	53	58	62	66	71	76	79	83	87	90	96	99	102	105	107	113	115	118	121	130	132	137	140	145	147	150	159	163	169	174	176	179	183	189	193	198
AT1G21770	AT1G21770	Acyl-CoA N-acyltransferases (NAT) superfamily protein	10	14	17	20	25	28	29	34	37	42	46	50	55	57	61	65	70	73	77	81	83	88	91	93	96	98	103	105	107	110	119	120	125	128	133	134	137	145	149	155	160	162	165	169	175	179	184
AT1G19730	AT1G19730	Thioredoxin superfamily protein	10	14	17	20	25	28	29	34	37	42	46	50	55	57	61	65	70	73	77	81	83	88	91	93	96	98	103	105	107	110	119	120	125	128	133	134	137	145	149	155	160	162	165	169	175	179	184
AT1G15340	AT1G15340	methyl-CPG-binding domain 10	10	14	17	20	25	29	30	35	38	43	48	52	57	60	64	69	74	77	81	85	88	94	97	99	102	104	110	112	115	118	127	128	133	136	141	143	146	154	158	164	169	171	174	178	184	188	193
AT1G14400	AT1G14400	ubiquitin carrier protein 1	10	14	18	22	27	31	32	38	41	47	52	56	62	67	71	76	81	84	88	92	95	101	104	108	111	113	119	121	124	127	136	138	143	146	151	153	156	165	169	176	182	184	187	191	198	202	207
AT1G12310	AT1G12310	Calcium-binding EF-hand family protein	10	14	18	22	27	31	32	38	41	47	52	56	62	67	71	76	81	84	88	92	95	101	104	108	111	114	120	122	125	128	137	139	144	147	152	154	157	166	170	177	183	185	188	192	199	203	208
AT5G63400	AT5G63400	adenylate kinase 1	11	15	20	24	29	33	35	41	44	50	55	59	65	70	74	81	86	90	94	98	101	107	111	115	118	121	127	129	132	136	145	148	154	157	162	164	167	176	180	187	193	195	199	204	211	215	221
AT5G35100	AT5G35100	Cyclophilin-like peptidyl-prolyl cis-trans isomerase family protein	11	15	20	24	29	33	35	41	44	50	55	59	65	70	74	81	86	90	94	98	101	107	111	115	118	121	127	129	132	136	145	148	154	157	162	164	167	176	180	187	193	195	199	204	211	215	221
AT5G19440	AT5G19440	NAD(P)-binding Rossmann-fold superfamily protein	11	15	20	24	29	34	36	42	46	52	57	61	67	72	76	83	88	93	97	101	104	110	114	118	121	124	131	133	136	140	149	152	158	161	166	168	172	181	185	192	198	201	206	211	218	222	228
AT4G33510	AT4G33510	3-deoxy-d-arabino-heptulosonate 7-phosphate synthase	11	15	19	23	28	32	34	40	43	49	54	58	64	69	73	79	84	88	92	96	99	105	109	113	116	119	125	127	130	133	142	145	151	154	159	161	164	173	177	184	190	192	196	201	208	212	218
AT4G22930	AT4G22930	pyrimidin 4	11	15	19	23	28	32	33	39	42	48	53	57	63	68	72	78	83	86	90	94	97	103	107	111	114	117	123	125	128	131	140	143	148	151	156	158	161	170	174	181	187	189	192	196	203	207	213
AT4G21580	AT4G21580	oxidoreductase, zinc-binding dehydrogenase family protein	11	15	19	23	28	32	33	39	42	48	53	57	63	68	72	78	83	86	90	94	97	103	107	111	114	117	123	125	128	131	140	143	148	151	156	158	161	170	174	181	187	189	192	197	204	208	214
AT4G05160	AT4G05160	AMP-dependent synthetase and ligase family protein	11	15	19	23	28	32	34	40	43	49	54	58	64	69	73	79	84	88	92	96	99	105	109	113	116	119	125	127	130	133	142	145	151	154	159	161	164	173	177	184	190	192	196	201	208	212	218
AT3G53880	AT3G53880	NAD(P)-linked oxidoreductase superfamily protein	11	15	20	24	29	33	35	41	44	50	55	59	65	70	74	80	85	89	93	97	100	106	110	114	117	120	126	128	131	135	144	147	153	156	161	163	166	175	179	186	192	194	198	203	210	214	220
AT3G52880	AT3G52880	monodehydroascorbate reductase 1	11	15	20	24	29	33	35	41	44	50	55	59	65	70	74	81	86	90	94	98	101	107	111	115	118	121	127	129	132	136	145	148	154	157	162	164	167	176	180	187	193	195	199	204	211	215	221
AT3G20390	AT3G20390	endoribonuclease L-PSP family protein	11	15	20	24	29	34	36	42	46	52	57	61	67	72	76	83	88	93	97	101	104	110	114	118	121	124	130	132	135	139	148	151	157	160	165	167	171	180	184	191	197	200	204	209	216	220	226
AT3G17940	AT3G17940	Galactose mutarotase-like superfamily protein	11	15	20	24	29	34	36	42	45	51	56	60	66	71	75	82	87	92	96	100	103	109	113	117	120	123	129	131	134	138	147	150	156	159	164	166	169	178	182	189	195	197	201	206	213	217	223
AT3G06050	AT3G06050	peroxiredoxin IIF	11	15	20	24	29	34	36	42	45	51	56	60	66	71	75	82	87	91	95	99	102	108	112	116	119	122	128	130	133	137	146	149	155	158	163	165	168	177	181	188	194	196	200	205	212	216	222
AT3G01910	AT3G01910	sulfite oxidase	11	15	19	23	28	32	33	39	42	48	53	57	63	68	72	77	82	85	89	93	96	102	105	109	112	115	121	123	126	129	138	141	146	149	154	156	159	168	172	179	185	187	190	194	201	205	211
AT2G37770	AT2G37770	NAD(P)-linked oxidoreductase superfamily protein	11	15	20	24	29	33	35	41	44	50	55	59	65	70	74	80	85	89	93	97	100	106	110	114	117	120	126	128	131	134	143	146	152	155	160	162	165	174	178	185	191	193	197	202	209	213	219
AT2G37760	AT2G37760	NAD(P)-linked oxidoreductase superfamily protein	11	15	20	24	29	34	36	42	46	52	57	61	67	72	76	83	88	93	97	101	104	110	114	118	121	124	131	133	136	140	149	152	158	161	166	168	172	181	185	192	198	201	205	210	217	221	227
AT2G35450	AT2G35450_1	catalytics;hydrolases	11	15	20	24	29	34	36	42	46	52	57	61	67	72	76	83	88	93	97	101	104	110	114	118	121	124	130	132	135	139	148	151	157	160	165	167	171	180	184	191	197	199	203	208	215	219	225
AT2G33590	AT2G33590	NAD(P)-binding Rossmann-fold superfamily protein	11	15	20	24	29	34	36	42	46	52	57	61	67	72	76	83	88	93	97	101	104	110	114	118	121	124	131	133	136	140	149	152	158	161	166	168	172	181	185	192	198	201	206	211	218	222	228
AT2G33255	AT2G33255	Haloacid dehalogenase-like hydrolase (HAD) superfamily protein	11	15	20	24	29	34	36	42	45	51	56	60	66	71	75	82	87	92	96	100	103	109	113	117	120	123	129	131	134	138	147	150	156	159	164	166	170	179	183	190	196	198	202	207	214	218	224
AT2G03440	AT2G03440	nodulin-related protein 1	11	15	19	23	28	32	34	40	43	49	54	58	64	69	73	79	84	88	92	96	99	105	109	113	116	119	125	127	130	133	142	145	150	153	158	160	163	172	176	183	189	191	195	200	207	211	217
AT1G79550	AT1G79550	phosphoglycerate kinase	11	15	19	23	28	32	34	40	43	49	54	58	64	69	73	79	84	87	91	95	98	104	108	112	115	118	124	126	129	132	141	144	149	152	157	159	162	171	175	182	188	190	194	199	206	210	216
AT1G75270	AT1G75270	dehydroascorbate reductase 2	11	15	20	24	29	34	36	42	45	51	56	60	66	71	75	82	87	92	96	100	103	109	113	117	120	123	129	131	134	138	147	150	156	159	164	166	170	179	183	190	196	198	202	207	214	218	224
AT1G27970	AT1G27970	nuclear transport factor 2B	11	15	20	24	29	34	36	42	45	51	56	60	66	71	75	82	87	92	96	100	103	109	113	117	120	123	129	131	134	138	147	150	156	159	164	166	170	179	183	190	196	198	202	207	214	218	224
AT1G23740	AT1G23740	Oxidoreductase, zinc-binding dehydrogenase family protein	11	15	20	24	29	33	35	41	44	50	55	59	65	70	74	81	86	90	94	98	101	107	111	115	118	121	127	129	132	136	145	148	154	157	162	164	167	176	180	187	193	195	199	204	211	215	221
AT1G23190	AT1G23190	Phosphoglucomutase/phosphomannomutase family protein	11	15	19	23	28	32	33	39	42	48	53	57	63	68	72	78	83	86	90	94	97	103	107	111	114	117	123	125	128	131	140	143	148	151	156	158	161	170	174	181	187	189	192	197	204	208	214
AT1G17220	AT1G17220	Translation initiation factor 2, small GTP-binding protein	11	15	19	23	28	32	33	39	42	48	53	57	63	68	72	77	82	85	89	93	96	102	106	110	113	116	122	124	127	130	139	142	147	150	155	157	160	169	173	180	186	188	191	195	202	206	212
AT1G10370	AT1G10370	Glutathione S-transferase family protein	11	15	19	23	28	32	34	40	43	49	54	58	64	69	73	79	84	87	91	95	98	104	108	112	115	118	124	126	129	132	141	144	149	152	157	159	162	171	175	182	188	190	193	198	205	209	215
AT5G63860	AT5G63860	Regulator of chromosome condensation (RCC1) family protein	12	16	21	25	30	35	37	43	47	53	58	62	68	73	77	84	89	94	99	103	106	112	116	120	123	126	133	135	138	142	151	154	160	163	168	170	174	183	187	194	200	203	208	213	220	224	230
AT5G48220	AT5G48220	Aldolase-type TIM barrel family protein	12	17	22	26	31	38	40	46	50	57	63	67	73	78	82	89	94	99	104	109	112	118	122	126	130	133	140	143	146	150	159	162	168	172	179	181	185	194	198	205	211	214	219	224	231	235	241
AT5G48180	AT5G48180	nitrile specifier protein 5	12	17	22	26	31	38	41	47	51	58	64	68	74	79	83	90	95	101	106	111	114	120	124	128	132	135	142	145	148	152	161	165	171	175	182	184	188	197	202	209	215	218	223	228	235	239	246
AT5G48020	AT5G48020	2-oxoglutarate (2OG) and Fe(II)-dependent oxygenase superfamily protein	12	17	22	26	31	38	41	47	51	58	64	69	75	80	84	91	97	103	108	113	116	122	126	130	135	138	145	148	151	155	164	168	174	178	185	187	191	200	205	212	218	221	226	231	238	242	249
AT5G46790	AT5G46790	PYR1-like 1	12	16	21	25	30	36	38	44	48	55	60	64	70	75	79	86	91	96	101	105	108	114	118	122	126	129	136	138	141	145	154	157	163	166	171	173	177	186	190	197	203	206	211	216	223	227	233
AT5G05010	AT5G05010_1	clathrin adaptor complexes medium subunit family protein	12	16	21	25	30	36	38	44	48	55	61	65	71	76	80	87	92	97	102	107	110	116	120	124	128	131	138	141	144	148	157	160	166	170	175	177	181	190	194	201	207	210	215	220	227	231	237
AT5G04430	AT5G04430_1	binding to TOMV RNA 1L (long form)	12	17	22	26	31	38	41	47	51	58	64	69	75	80	84	91	96	102	107	112	115	121	125	129	133	136	143	146	149	153	162	166	172	176	183	185	189	198	203	210	216	219	224	229	236	240	247
AT5G04430	AT5G04430_2	binding to TOMV RNA 1L (long form)	12	16	21	25	30	36	38	44	48	55	60	64	70	75	79	86	91	96	101	105	108	114	118	122	126	129	136	138	141	145	154	157	163	166	171	173	177	186	190	197	203	206	211	216	223	227	233
AT4G36760	AT4G36760	aminopeptidase P1	12	16	21	25	30	35	37	43	47	54	59	63	69	74	78	85	90	95	100	104	107	113	117	121	125	128	135	137	140	144	153	156	162	165	170	172	176	185	189	196	202	205	210	215	222	226	232
AT4G34090	AT4G34090	unknown protein; FUNCTIONS IN: molecular_function unknown; INVOLVED IN: biological_process unknown; LOCATED IN: chloroplast, chloroplast stroma; EXPRESSED IN: 22 plant structures; EXPRESSED DURING: 13 growth stages; BEST Arabidopsis thaliana protein match is: unknown protein (TAIR:AT2G23370.1); Has 30201 Blast hits to 17322 proteins in 780 species: Archae - 12; Bacteria - 1396; Metazoa - 17338; F…	12	17	22	26	31	38	41	47	51	58	64	69	75	80	84	91	97	103	109	114	117	123	128	132	137	140	147	150	153	157	166	171	177	181	188	190	194	203	208	215	221	224	229	234	241	245	252
AT4G26530	AT4G26530_2	Aldolase superfamily protein	12	16	21	25	30	35	37	43	47	54	59	63	69	74	78	85	90	95	100	104	107	113	117	121	124	127	134	136	139	143	152	155	161	164	169	171	175	184	188	195	201	204	209	214	221	225	231
AT4G23730	AT4G23730	Galactose mutarotase-like superfamily protein	12	17	22	26	31	38	40	46	50	57	63	67	73	78	82	89	94	99	104	109	112	118	122	126	130	133	140	143	146	150	159	162	168	172	178	180	184	193	197	204	210	213	218	223	230	234	240
AT4G23670	AT4G23670_2	Polyketide cyclase/dehydrase and lipid transport superfamily protein	12	17	22	26	31	37	39	45	49	56	62	66	72	77	81	88	93	98	103	108	111	117	121	125	129	132	139	142	145	149	158	161	167	171	177	179	183	192	196	203	209	212	217	222	229	233	239
AT4G21445	AT4G21445	unknown protein; FUNCTIONS IN: molecular_function unknown; INVOLVED IN: biological_process unknown; LOCATED IN: chloroplast, chloroplast stroma; Has 30201 Blast hits to 17322 proteins in 780 species: Archae - 12; Bacteria - 1396; Metazoa - 17338; Fungi - 3422; Plants - 5037; Viruses - 0; Other Eukaryotes - 2996 (source: NCBI BLink).	12	17	22	26	31	38	41	47	51	58	64	69	75	80	84	91	97	103	109	114	117	123	127	131	136	139	146	149	152	156	165	169	175	179	186	188	192	201	206	213	219	222	227	232	239	243	250
AT4G05090	AT4G05090	Inositol monophosphatase family protein	12	17	22	26	31	37	39	45	49	56	62	66	72	77	81	88	93	98	103	108	111	117	121	125	129	132	139	142	145	149	158	161	167	171	176	178	182	191	195	202	208	211	216	221	228	232	238
AT4G01370	AT4G01370	MAP kinase 4	12	17	22	26	31	38	41	47	51	58	64	68	74	79	83	90	95	101	106	111	114	120	124	128	132	135	142	145	148	152	161	165	171	175	182	184	188	197	202	209	215	218	223	228	235	239	246
AT3G61220	AT3G61220	NAD(P)-binding Rossmann-fold superfamily protein	12	17	22	26	31	38	41	47	51	58	64	68	74	79	83	90	95	101	106	111	114	120	124	128	132	135	142	145	148	152	161	164	170	174	181	183	187	196	201	208	214	217	222	227	234	238	245
AT3G60440	AT3G60440	Phosphoglycerate mutase family protein	12	17	22	26	31	38	40	46	50	57	63	67	73	78	82	89	94	100	105	110	113	119	123	127	131	134	141	144	147	151	160	163	169	173	180	182	186	195	199	206	212	215	220	225	232	236	242
AT3G48690	AT3G48690	alpha/beta-Hydrolases superfamily protein	12	17	22	26	31	38	41	47	51	58	64	69	75	80	84	91	97	103	109	114	117	123	128	132	137	140	147	150	153	157	166	170	176	180	187	189	193	202	207	214	220	223	228	233	240	244	251
AT3G47560	AT3G47560	alpha/beta-Hydrolases superfamily protein	12	17	22	26	31	37	39	45	49	56	62	66	72	77	81	88	93	98	103	108	111	117	121	125	129	132	139	142	145	149	158	161	167	171	177	179	183	192	196	203	209	212	217	222	229	233	239
AT3G26450	AT3G26450_1	Polyketide cyclase/dehydrase and lipid transport superfamily protein	12	17	22	26	31	37	39	45	49	56	62	66	72	77	81	88	93	98	103	108	111	117	121	125	129	132	139	142	145	149	158	161	167	171	177	179	183	192	196	203	209	212	217	222	229	233	239
AT3G23490	AT3G23490	cyanase	12	16	21	25	30	35	37	43	47	54	59	63	69	74	78	85	90	95	100	104	107	113	117	121	125	128	135	137	140	144	153	156	162	165	170	172	176	185	189	196	202	205	210	215	222	226	232
AT3G19760	AT3G19760	eukaryotic initiation factor 4A-III	12	16	21	25	30	36	38	44	48	55	61	65	71	76	80	87	92	97	102	106	109	115	119	123	127	130	137	139	142	146	155	158	164	167	172	174	178	187	191	198	204	207	212	217	224	228	234
AT3G18860	AT3G18860	transducin family protein / WD-40 repeat family protein	12	16	21	25	30	35	37	43	47	53	58	62	68	73	77	84	89	94	99	103	106	112	116	120	123	126	133	135	138	142	151	154	160	163	168	170	174	183	187	194	200	203	208	213	220	224	230
AT3G07720	AT3G07720	Galactose oxidase/kelch repeat superfamily protein	12	17	22	26	31	38	40	46	50	57	63	67	73	78	82	89	94	100	105	110	113	119	123	127	131	134	141	144	147	151	160	163	169	173	180	182	186	195	200	207	213	216	221	226	233	237	244
AT3G01520	AT3G01520	Adenine nucleotide alpha hydrolases-like superfamily protein	12	16	21	25	30	36	38	44	48	55	61	65	71	76	80	87	92	97	102	107	110	116	120	124	128	131	138	141	144	148	157	160	166	169	174	176	180	189	193	200	206	209	214	219	226	230	236
AT2G45990	AT2G45990	unknown protein; FUNCTIONS IN: molecular_function unknown; INVOLVED IN: biological_process unknown; LOCATED IN: chloroplast, chloroplast stroma; EXPRESSED IN: 22 plant structures; EXPRESSED DURING: 13 growth stages; Has 312 Blast hits to 312 proteins in 90 species: Archae - 0; Bacteria - 131; Metazoa - 0; Fungi - 0; Plants - 67; Viruses - 0; Other Eukaryotes - 114 (source: NCBI BLink).	12	17	22	26	31	38	40	46	50	57	63	67	73	78	82	89	94	100	105	110	113	119	123	127	131	134	141	144	147	151	160	163	169	173	180	182	186	195	200	207	213	216	221	226	233	237	243
AT2G43910	AT2G43910	HARMLESS TO OZONE LAYER 1	12	16	21	25	30	36	38	44	48	55	61	65	71	76	80	87	92	97	102	107	110	116	120	124	128	131	138	140	143	147	156	159	165	168	173	175	179	188	192	199	205	208	213	218	225	229	235
AT1G68760	AT1G68760	nudix hydrolase 1	12	17	22	26	31	38	41	47	51	58	64	68	74	79	83	90	95	101	106	111	114	120	124	128	132	135	142	145	148	152	161	164	170	174	181	183	187	196	201	208	214	217	222	227	234	238	245
AT1G43670	AT1G43670	Inositol monophosphatase family protein	12	16	21	25	30	35	37	43	47	53	58	62	68	73	77	84	89	94	98	102	105	111	115	119	122	125	132	134	137	141	150	153	159	162	167	169	173	182	186	193	199	202	207	212	219	223	229
AT1G20696	AT1G20696	high mobility group B3	12	17	22	26	31	38	41	47	51	58	64	69	75	80	84	91	96	102	107	112	115	121	125	129	134	137	144	147	150	154	163	167	173	177	184	186	190	199	204	211	217	220	225	230	237	241	248
AT1G08110	AT1G08110	lactoylglutathione lyase family protein / glyoxalase I family protein	12	17	22	26	31	38	40	46	50	57	63	67	73	78	82	89	94	99	104	109	112	118	122	126	130	133	140	143	146	150	159	162	168	172	179	181	185	194	198	205	211	214	219	224	231	235	241
AT5G43850	AT5G43850_1	RmlC-like cupins superfamily protein	13	18	24	28	33	41	44	51	56	63	70	75	81	86	91	99	105	112	118	124	127	134	139	145	150	154	161	165	168	173	182	187	193	198	205	208	212	222	228	236	242	245	250	255	262	266	273
AT5G43850	AT5G43850_2	RmlC-like cupins superfamily protein	13	18	24	29	34	42	45	52	57	64	71	76	82	87	92	100	106	113	119	125	128	135	141	147	152	156	163	167	170	175	184	189	195	200	207	210	214	224	230	238	244	248	253	258	265	270	277
AT5G42770	AT5G42770	Maf-like protein	13	18	24	29	35	43	46	53	58	65	72	78	84	89	94	102	108	115	121	127	132	139	145	151	157	161	168	172	175	180	189	194	201	206	213	216	220	230	237	245	252	256	261	266	273	279	286
AT5G39730	AT5G39730	AIG2-like (avirulence induced gene) family protein	13	18	24	29	34	42	45	52	57	64	71	77	83	88	93	101	107	114	120	126	130	137	143	149	155	159	166	170	173	178	187	192	198	203	210	213	217	227	234	242	248	252	257	262	269	275	282
AT5G66550	AT5G66550	Maf-like protein	13	18	24	28	33	41	44	50	55	62	69	74	80	85	90	98	104	111	117	123	126	133	138	144	149	153	160	163	166	171	180	185	191	196	203	206	210	220	226	234	240	243	248	253	260	264	271
AT5G65940	AT5G65940	beta-hydroxyisobutyryl-CoA hydrolase 1	13	18	23	27	32	39	42	48	52	59	66	71	77	82	87	94	100	106	112	117	120	127	132	136	141	144	151	154	157	161	170	175	181	186	193	196	200	209	215	223	229	232	237	242	249	253	260
AT5G22580	AT5G22580	Stress responsive A/B Barrel Domain	13	18	24	29	35	43	46	53	58	66	73	79	85	90	95	103	109	116	122	128	133	140	146	152	158	162	169	173	176	181	190	195	202	207	215	218	222	232	239	247	254	258	263	268	275	281	288
AT5G10460	AT5G10460	Haloacid dehalogenase-like hydrolase (HAD) superfamily protein	13	18	23	27	32	39	42	48	52	59	66	71	77	82	86	93	99	105	111	116	119	125	130	134	139	142	149	152	155	159	168	173	179	184	191	194	198	207	212	220	226	229	234	239	246	250	257
AT5G09650	AT5G09650_1	pyrophosphorylase 6	13	18	24	29	34	42	45	52	57	64	71	76	82	87	92	100	106	113	119	125	128	135	141	147	153	157	164	168	171	176	185	190	196	201	208	211	215	225	232	240	246	250	255	260	267	272	279
AT5G09650	AT5G09650_2	pyrophosphorylase 6	13	18	23	27	32	40	43	49	54	61	68	73	79	84	89	97	103	109	115	121	124	131	136	141	146	150	157	160	163	168	177	182	188	193	200	203	207	216	222	230	236	239	244	249	256	260	267
AT4G38680	AT4G38680	glycine rich protein 2	13	18	24	29	34	42	45	52	57	64	71	77	83	88	93	101	107	114	120	126	129	136	142	148	154	158	165	169	172	177	186	191	197	202	209	212	216	226	233	241	247	251	256	261	268	274	281
AT4G37040	AT4G37040	methionine aminopeptidase 1D	13	18	23	27	32	39	42	48	52	59	66	71	77	82	87	94	100	106	112	117	120	126	131	135	140	143	150	153	156	160	169	174	180	185	192	195	199	208	213	221	227	230	235	240	247	251	258
AT4G31310	AT4G31310	AIG2-like (avirulence induced gene) family protein	13	18	24	28	33	41	44	51	56	63	70	75	81	86	91	99	105	112	118	124	127	134	139	145	150	154	161	165	168	173	182	187	193	198	205	208	212	222	228	236	242	245	250	255	262	266	273
AT4G28440	AT4G28440	Nucleic acid-binding, OB-fold-like protein	13	18	24	28	33	41	44	50	55	62	69	74	80	85	90	98	104	111	117	123	126	133	138	144	149	153	160	164	167	172	181	186	192	197	204	207	211	221	227	235	241	244	249	254	261	265	272
AT4G23670	AT4G23670_1	Polyketide cyclase/dehydrase and lipid transport superfamily protein	13	18	24	29	35	43	46	53	58	66	73	79	85	90	95	103	109	116	122	128	133	140	146	152	158	162	169	173	176	181	190	195	202	208	216	219	223	233	240	248	255	259	264	269	276	282	289
AT4G18930	AT4G18930	RNA ligase/cyclic nucleotide phosphodiesterase family protein	13	18	24	29	35	43	46	53	58	66	73	79	86	91	96	104	110	117	123	129	134	141	147	153	159	163	170	174	177	182	191	196	203	209	217	220	224	234	241	249	256	260	265	270	277	283	290
AT4G14710	AT4G14710	RmlC-like cupins superfamily protein	13	18	24	29	35	43	46	53	58	66	73	79	86	91	96	104	110	117	123	129	134	141	147	154	160	164	171	175	178	183	192	197	204	210	218	221	225	235	242	250	257	261	266	271	278	284	291
AT3G62410	AT3G62410_1	CP12 domain-containing protein 2	13	18	23	27	32	40	43	49	54	61	68	73	79	84	89	97	103	110	116	122	125	132	137	143	148	152	159	162	165	170	179	184	190	195	202	205	209	219	225	233	239	242	247	252	259	263	270
AT3G50520	AT3G50520	Phosphoglycerate mutase family protein	13	18	24	28	33	41	44	51	56	63	70	75	81	86	91	99	105	112	118	124	127	134	139	145	150	154	161	165	168	173	182	187	193	198	205	208	212	222	228	236	242	245	250	255	262	266	273
AT3G44300	AT3G44300_1	nitrilase 2	13	18	23	27	32	39	42	48	52	59	65	70	76	81	85	92	98	104	110	115	118	124	129	133	138	141	148	151	154	158	167	172	178	183	190	192	196	205	210	217	223	226	231	236	243	247	254
AT3G28940	AT3G28940	AIG2-like (avirulence induced gene) family protein	13	18	24	29	35	43	46	53	58	66	73	79	86	91	96	104	110	117	123	129	134	141	147	154	160	164	171	175	178	183	192	197	204	210	218	221	225	235	242	250	257	261	266	271	278	285	292
AT3G28930	AT3G28930	AIG2-like (avirulence induced gene) family protein	13	18	24	29	35	43	46	53	58	66	73	79	86	91	96	104	110	117	123	129	134	141	147	153	159	163	170	174	177	182	191	196	203	209	217	220	224	234	241	249	256	260	265	270	277	283	290
AT3G26450	AT3G26450_2	Polyketide cyclase/dehydrase and lipid transport superfamily protein	13	18	23	27	32	40	43	49	53	60	67	72	78	83	88	96	102	108	114	120	123	130	135	139	144	148	155	158	161	165	174	179	185	190	197	200	204	213	219	227	233	236	241	246	253	257	264
AT3G23570	AT3G23570	alpha/beta-Hydrolases superfamily protein	13	18	24	29	35	43	46	53	58	66	73	79	86	91	96	104	110	117	123	129	134	141	147	154	160	164	171	175	178	183	192	197	204	210	218	221	225	235	242	250	257	261	266	271	278	285	292
AT3G21360	AT3G21360	2-oxoglutarate (2OG) and Fe(II)-dependent oxygenase superfamily protein	13	18	23	27	32	39	42	48	52	59	65	70	76	81	85	92	98	104	110	115	118	124	129	133	138	141	148	151	154	158	167	172	178	183	190	192	196	205	210	218	224	227	232	237	244	248	255
AT3G16640	AT3G16640_1	translationally controlled tumor protein	13	18	23	27	32	40	43	49	54	61	68	73	79	84	89	97	103	109	115	121	124	131	136	141	146	150	157	160	163	168	177	182	188	193	200	203	207	216	222	230	236	239	244	249	256	260	267
AT3G10520	AT3G10520	haemoglobin 2	13	18	24	29	35	43	46	53	58	65	72	78	84	89	94	102	108	115	121	127	132	139	145	151	157	161	168	172	175	180	189	194	201	206	214	217	221	231	238	246	253	257	262	267	274	280	287
AT3G09810	AT3G09810	isocitrate dehydrogenase VI	13	18	23	27	32	39	42	48	52	59	65	70	76	81	85	92	98	104	110	115	118	124	129	133	138	141	148	151	154	158	167	172	178	182	189	191	195	204	209	216	222	225	230	235	242	246	253
AT3G04780	AT3G04780	Protein of unknown function (DUF1000)	13	18	23	27	32	40	43	49	53	60	67	72	78	83	88	96	102	108	114	119	122	129	134	138	143	147	154	157	160	164	173	178	184	189	196	199	203	212	218	226	232	235	240	245	252	256	263
AT3G03990	AT3G03990	alpha/beta-Hydrolases superfamily protein	13	18	24	29	34	42	45	52	57	64	71	77	83	88	93	101	107	114	120	126	130	137	143	149	155	159	166	170	173	178	187	192	199	204	211	214	218	228	235	243	249	253	258	263	270	276	283
AT2G44310	AT2G44310_1	Calcium-binding EF-hand family protein	13	18	23	27	32	40	43	49	53	60	67	72	78	83	88	96	102	108	114	120	123	130	135	140	145	149	156	159	162	166	175	180	186	191	198	201	205	214	220	228	234	237	242	247	254	258	265
AT2G37790	AT2G37790	NAD(P)-linked oxidoreductase superfamily protein	13	18	23	27	32	39	42	48	52	59	66	71	77	82	87	94	100	106	112	117	120	126	131	135	140	143	150	153	156	160	169	174	180	185	192	195	199	208	213	221	227	230	235	240	247	251	258
AT2G32520	AT2G32520	alpha/beta-Hydrolases superfamily protein	13	18	24	28	33	41	44	51	56	63	70	75	81	86	91	99	105	112	118	124	127	134	140	146	151	155	162	166	169	174	183	188	194	199	206	209	213	223	229	237	243	246	251	256	263	267	274
AT2G31670	AT2G31670	Stress responsive alpha-beta barrel domain protein	13	18	24	28	33	41	44	50	55	62	69	74	80	85	90	98	104	111	117	123	126	133	138	144	149	153	160	164	167	172	181	186	192	197	204	207	211	221	227	235	241	244	249	254	261	265	272
AT2G30410	AT2G30410	tubulin folding cofactor A (KIESEL)	13	18	24	29	34	42	45	52	57	64	71	77	83	88	93	101	107	114	120	126	129	136	142	148	154	158	165	169	172	177	186	191	197	202	209	212	216	226	233	241	247	251	256	261	268	273	280
AT2G25830	AT2G25830	YebC-related	13	18	23	27	32	40	43	49	53	60	67	72	78	83	88	96	102	108	114	120	123	130	135	140	145	149	156	159	162	167	176	181	187	192	199	202	206	215	221	229	235	238	243	248	255	259	266
AT2G18230	AT2G18230	pyrophosphorylase 2	13	18	24	28	33	41	44	51	56	63	70	75	81	86	91	99	105	112	118	124	127	134	140	146	151	155	162	166	169	174	183	188	194	199	206	209	213	223	229	237	243	247	252	257	264	269	276
AT1G79230	AT1G79230_2	mercaptopyruvate sulfurtransferase 1	13	18	24	29	35	43	46	53	58	65	72	78	84	89	94	102	108	115	121	127	131	138	144	150	156	160	167	171	174	179	188	193	200	205	212	215	219	229	236	244	250	254	259	264	271	277	284
AT1G75950	AT1G75950_1	S phase kinase-associated protein 1	13	18	23	27	32	40	43	49	54	61	68	73	79	84	89	97	103	110	116	122	125	132	137	143	148	152	159	162	165	170	179	184	190	195	202	205	209	218	224	232	238	241	246	251	258	262	269
AT1G75950	AT1G75950_2	S phase kinase-associated protein 1	13	18	23	27	32	40	43	49	54	61	68	73	79	84	89	97	103	110	116	122	125	132	137	142	147	151	158	161	164	169	178	183	189	194	201	204	208	217	223	231	237	240	245	250	257	261	268
AT1G70890	AT1G70890	MLP-like protein 43	13	18	24	29	35	43	46	53	58	65	72	78	84	89	94	102	108	115	121	127	132	139	145	151	157	161	168	172	175	180	189	194	201	206	214	217	221	231	238	246	253	257	262	267	274	280	287
AT1G66200	AT1G66200	glutamine synthase clone F11	13	18	23	27	32	40	43	49	53	60	67	72	78	83	88	95	101	107	113	118	121	128	133	137	142	146	153	156	159	163	172	177	183	188	195	198	202	211	217	225	231	234	239	244	251	255	262
AT1G51360	AT1G51360	dimeric A/B barrel domainS-protein 1	13	18	23	27	32	39	42	48	52	59	66	71	77	82	87	94	100	106	112	117	120	127	132	136	141	145	152	155	158	162	171	176	182	187	194	197	201	210	216	224	230	233	238	243	250	254	261
AT1G50670	AT1G50670	OTU-like cysteine protease family protein	13	18	24	28	33	41	44	50	55	62	69	74	80	85	90	98	104	111	117	123	126	133	138	144	149	153	160	164	167	172	181	186	192	197	204	207	211	221	227	235	241	244	249	254	261	265	272
AT1G44790	AT1G44790	ChaC-like family protein	13	18	24	29	34	42	45	52	57	64	71	76	82	87	92	100	106	113	119	125	128	135	141	147	153	157	164	168	171	176	185	190	196	201	208	211	215	225	232	240	246	250	255	260	267	272	279
AT1G31160	AT1G31160_2	HISTIDINE TRIAD NUCLEOTIDE-BINDING 2	13	18	24	29	35	43	46	53	58	66	73	79	85	90	95	103	109	116	122	128	133	140	146	152	158	162	169	173	176	181	190	195	202	208	216	219	223	233	240	248	255	259	264	269	276	282	289
AT1G29260	AT1G29260	peroxin 7	13	18	23	27	32	40	43	49	54	61	68	73	79	84	89	97	103	110	116	122	125	132	137	143	148	152	159	162	165	170	179	184	190	195	202	205	209	219	225	233	239	242	247	252	259	263	270
AT1G26630	AT1G26630	Eukaryotic translation initiation factor 5A-1 (eIF-5A 1) protein	13	18	23	27	32	40	43	49	53	60	67	72	78	83	88	96	102	108	114	120	123	130	135	140	145	149	156	159	162	167	176	181	187	192	199	202	206	215	221	229	235	238	243	248	255	259	266
AT1G24020	AT1G24020	MLP-like protein 423	13	18	24	28	33	41	44	51	56	63	70	75	81	86	91	99	105	112	118	124	127	134	140	146	151	155	162	166	169	174	183	188	194	199	206	209	213	223	229	237	243	247	252	257	264	268	275
AT1G19570	AT1G19570	dehydroascorbate reductase	13	18	24	28	33	41	44	50	55	62	69	74	80	85	90	98	104	111	117	123	126	133	138	144	149	153	160	164	167	172	181	186	192	197	204	207	211	221	227	235	241	244	249	254	261	265	272
AT1G18640	AT1G18640	3-phosphoserine phosphatase	13	18	23	27	32	39	42	48	52	59	66	71	77	82	86	93	99	105	111	116	119	125	130	134	139	142	149	152	155	159	168	173	179	184	191	193	197	206	211	219	225	228	233	238	245	249	256
AT1G14310	AT1G14310	Haloacid dehalogenase-like hydrolase (HAD) superfamily protein	13	18	24	29	35	43	46	53	58	65	72	78	84	89	94	102	108	115	121	127	132	139	145	151	157	161	168	172	175	180	189	194	201	206	213	216	220	230	237	245	251	255	260	265	272	278	285
AT1G13270	AT1G13270	methionine aminopeptidase 1B	13	18	24	29	34	42	45	52	57	64	71	76	82	87	92	100	106	113	119	125	128	135	141	147	153	157	164	168	171	176	185	190	196	201	208	211	215	225	231	239	245	249	254	259	266	271	278
AT1G11930	AT1G11930_1	Predicted pyridoxal phosphate-dependent enzyme, YBL036C type	13	18	23	27	32	39	42	48	52	59	66	71	77	82	87	94	100	106	112	117	120	127	132	136	141	144	151	154	157	161	170	175	181	186	193	196	200	209	214	222	228	231	236	241	248	252	259
AT1G11930	AT1G11930_2	Predicted pyridoxal phosphate-dependent enzyme, YBL036C type	13	18	24	29	35	43	46	53	58	66	73	79	86	91	96	104	110	117	123	129	134	141	147	154	160	164	171	175	178	183	192	197	204	210	218	221	225	235	242	250	257	261	266	271	278	285	292
AT1G02930	AT1G02930	glutathione S-transferase 6	13	18	24	28	33	41	44	51	56	63	70	75	81	86	91	99	105	112	118	124	127	134	140	146	151	155	162	166	169	174	183	188	194	199	206	209	213	223	229	237	243	247	252	257	264	269	276
AT1G02920	AT1G02920_2	glutathione S-transferase 7	13	18	24	28	33	41	44	51	56	63	70	75	81	86	91	99	105	112	118	124	127	134	140	146	151	155	162	166	169	174	183	188	194	199	206	209	213	223	229	237	243	247	252	257	264	269	276
AT5G54960	AT5G54960	pyruvate decarboxylase-2	14	19	25	30	36	45	48	55	60	68	75	81	88	93	98	106	112	119	125	132	137	144	150	157	163	168	175	179	182	187	196	201	209	215	223	226	230	240	247	255	262	266	271	276	283	290	297
AT5G49810	AT5G49810	methionine S-methyltransferase	14	19	25	30	36	45	48	55	60	68	75	81	88	93	98	106	112	119	125	132	137	144	150	157	163	168	175	179	182	187	196	201	209	215	223	226	231	241	248	256	263	267	273	278	285	292	299
AT5G37830	AT5G37830	oxoprolinase 1	14	19	25	30	36	45	49	56	61	69	76	82	89	94	100	108	114	121	127	134	139	146	152	159	165	170	177	181	184	190	199	204	212	218	226	229	234	244	251	259	266	270	276	281	288	295	302
AT5G14740	AT5G14740	carbonic anhydrase 2	14	19	25	30	36	45	49	56	61	69	76	82	89	94	99	107	113	120	126	133	138	145	151	158	164	169	176	180	183	188	197	202	210	216	224	227	232	242	249	257	264	268	274	279	286	293	300
AT5G11670	AT5G11670	NADP-malic enzyme 2	14	19	25	30	36	45	49	56	61	70	77	83	90	95	102	110	116	123	129	136	141	148	154	161	167	173	180	184	187	193	202	207	215	221	229	232	237	247	254	263	270	274	280	285	292	299	306
AT5G07440	AT5G07440	glutamate dehydrogenase 2	14	19	25	30	36	45	48	55	60	68	75	81	88	93	98	106	112	119	125	132	137	144	150	157	163	168	175	179	182	187	196	201	209	215	223	226	231	241	248	256	263	267	272	277	284	291	298
AT4G34890	AT4G34890	xanthine dehydrogenase 1	14	19	25	30	36	45	48	55	60	68	75	81	88	93	98	106	112	119	125	132	137	144	150	157	163	168	175	179	182	187	196	201	209	215	223	226	231	241	248	256	263	267	273	278	285	292	299
AT4G26690	AT4G26690	PLC-like phosphodiesterase family protein	14	19	25	30	36	45	48	55	60	68	75	81	88	93	98	106	112	119	125	132	137	144	150	157	163	168	175	179	182	187	196	201	209	215	223	226	230	240	247	255	262	266	271	276	283	290	297
AT4G15530	AT4G15530	pyruvate orthophosphate dikinase	14	19	25	30	36	45	49	56	61	70	77	83	90	95	102	110	116	123	129	136	141	148	155	162	168	174	181	185	188	194	203	208	216	222	230	233	238	248	255	264	271	275	281	286	293	300	307
AT3G54440	AT3G54440	glycoside hydrolase family 2 protein	14	19	25	30	36	45	49	56	61	69	76	82	89	94	100	108	114	121	127	134	139	146	152	159	165	170	177	181	184	189	198	203	211	217	225	228	233	243	250	258	265	269	275	280	287	294	301
AT3G29320	AT3G29320	Glycosyl transferase, family 35	14	19	25	30	36	44	47	54	59	67	74	80	87	92	97	105	111	118	124	130	135	142	148	155	161	165	172	176	179	184	193	198	205	211	219	222	226	236	243	251	258	262	267	272	279	286	293
AT3G23810	AT3G23810	S-adenosyl-l-homocysteine (SAH) hydrolase 2	14	19	25	30	36	45	49	56	61	70	77	83	90	95	102	110	116	123	129	136	141	148	154	161	167	173	180	184	187	193	202	207	215	221	229	232	237	247	254	262	269	273	279	284	291	298	305
AT2G42600	AT2G42600	phosphoenolpyruvate carboxylase 2	14	19	25	30	36	45	49	56	61	70	77	83	90	95	101	109	115	122	128	135	140	147	153	160	166	171	178	182	185	191	200	205	213	219	227	230	235	245	252	260	267	271	277	282	289	296	303
AT2G41790	AT2G41790	Insulinase (Peptidase family M16) family protein	14	19	25	30	36	45	49	56	61	69	76	82	89	94	100	108	114	121	127	134	139	146	152	159	165	170	177	181	184	190	199	204	212	218	226	229	234	244	251	259	266	270	276	281	288	295	302
AT2G19480	AT2G19480	nucleosome assembly protein 1;2	14	19	25	30	36	45	49	56	61	70	77	83	90	95	102	110	116	123	129	136	141	148	155	162	168	174	181	185	189	195	204	209	217	223	231	234	239	249	256	265	272	276	282	287	294	301	308
AT1G79930	AT1G79930	heat shock protein 91	14	19	25	30	36	45	49	56	61	70	77	83	90	95	101	109	115	122	128	135	140	147	153	160	166	172	179	183	186	192	201	206	214	220	228	231	236	246	253	261	268	272	278	283	290	297	304
AT1G79920	AT1G79920	Heat shock protein 70 (Hsp 70) family protein	14	19	25	30	36	45	49	56	61	70	77	83	90	95	101	109	115	122	128	135	140	147	153	160	166	172	179	183	186	192	201	206	214	220	228	231	236	246	253	261	268	272	278	283	290	297	304
AT1G70410	AT1G70410_1	beta carbonic anhydrase 4	14	19	25	30	36	45	48	55	60	68	75	81	88	93	98	106	112	119	125	131	136	143	149	156	162	166	173	177	180	185	194	199	207	213	221	224	228	238	245	253	260	264	269	274	281	288	295
AT1G70410	AT1G70410_2	beta carbonic anhydrase 4	14	19	25	30	36	45	49	56	61	69	76	82	89	94	99	107	113	120	126	133	138	145	151	158	164	169	176	180	183	188	197	202	210	216	224	227	232	242	249	257	264	268	274	279	286	293	300
AT1G53310	AT1G53310	phosphoenolpyruvate carboxylase 1	14	19	25	30	36	44	47	54	59	67	74	80	87	92	97	105	111	118	124	130	135	142	148	155	161	165	172	176	179	184	193	198	206	212	220	223	227	237	244	252	259	263	268	273	280	287	294
AT1G16350	AT1G16350	Aldolase-type TIM barrel family protein	14	19	25	30	36	45	48	55	60	68	75	81	88	93	98	106	112	119	125	132	137	144	150	157	163	167	174	178	181	186	195	200	208	214	222	225	229	239	246	254	261	265	270	275	282	289	296
AT5G62530	AT5G62530	aldehyde dehydrogenase 12A1	15	20	26	31	37	46	50	57	63	72	79	85	92	97	104	112	119	126	133	140	145	152	159	166	172	178	185	189	193	199	208	213	221	227	235	239	244	254	261	270	277	281	287	293	300	308	315
AT5G56680	AT5G56680	Class II aminoacyl-tRNA and biotin synthetases superfamily protein	15	20	26	31	37	46	50	57	62	71	78	84	91	96	103	111	117	124	130	137	142	149	156	163	169	175	182	186	190	196	205	210	218	224	232	236	241	251	258	267	274	278	284	289	296	304	311
AT5G51970	AT5G51970	GroES-like zinc-binding alcohol dehydrogenase family protein	15	20	26	31	37	46	50	57	63	72	79	85	92	97	104	112	119	126	133	140	145	152	159	166	172	178	185	189	193	199	208	213	221	227	235	239	244	254	261	270	277	281	287	293	300	308	315
AT5G48230	AT5G48230	acetoacetyl-CoA thiolase 2	15	21	27	32	39	48	52	60	66	75	83	90	97	102	110	119	127	135	142	149	154	162	169	176	182	188	195	199	204	210	219	224	232	238	246	250	257	267	274	283	290	295	301	307	314	322	329
AT5G18170	AT5G18170	glutamate dehydrogenase 1	15	21	27	32	39	48	52	59	65	74	81	88	95	100	108	116	124	132	139	146	151	158	165	172	178	184	191	195	199	205	214	219	227	233	241	245	251	261	268	277	284	288	294	300	307	315	322
AT4G37550	AT4G37550	Acetamidase/Formamidase family protein	15	20	26	31	37	46	50	57	63	72	79	85	92	97	104	112	119	126	133	140	145	152	159	166	172	178	185	189	193	199	208	213	221	227	235	239	244	254	261	270	277	281	287	293	300	308	315
AT4G33010	AT4G33010	glycine decarboxylase P-protein 1	15	20	26	31	37	46	50	57	63	72	79	85	92	97	104	112	118	125	131	138	143	150	157	164	170	176	183	187	191	197	206	211	219	225	233	237	242	252	259	268	275	279	285	291	298	306	313
AT4G29120	AT4G29120	6-phosphogluconate dehydrogenase family protein	15	21	27	32	38	47	51	58	64	73	80	86	93	98	105	113	120	127	134	141	146	153	160	167	173	179	186	190	194	200	209	214	222	228	236	240	245	255	262	271	278	282	288	294	301	309	316
AT4G26530	AT4G26530_1	Aldolase superfamily protein	15	20	26	31	37	46	50	57	63	72	79	85	92	97	104	112	119	126	132	139	144	151	158	165	171	177	184	188	192	198	207	212	220	226	234	238	243	253	260	269	276	280	286	292	299	307	314
AT4G13940	AT4G13940	S-adenosyl-L-homocysteine hydrolase	15	21	27	32	38	47	51	58	64	73	80	87	94	99	106	114	122	129	136	143	148	155	162	169	175	181	188	192	196	202	211	216	224	230	238	242	248	258	265	274	281	285	291	297	304	312	319
AT3G61540	AT3G61540	alpha/beta-Hydrolases superfamily protein	15	21	27	32	39	48	52	59	65	74	81	88	95	100	107	115	123	131	138	145	150	157	164	171	177	183	190	194	198	204	213	218	226	232	240	244	250	260	267	276	283	287	293	299	306	314	321
AT3G53900	AT3G53900_2	uracil phosphoribosyltransferase	15	21	27	32	39	48	52	60	66	75	82	89	96	101	109	118	126	134	141	148	153	160	167	174	180	186	193	197	201	207	216	221	229	235	243	247	253	263	270	279	286	290	296	302	309	317	324
AT3G52930	AT3G52930_1	Aldolase superfamily protein	15	21	27	32	39	48	52	60	66	75	82	89	96	101	109	117	125	133	140	147	152	159	166	173	179	185	192	196	200	206	215	220	228	234	242	246	252	262	269	278	285	289	295	301	308	316	323
AT3G48000	AT3G48000	aldehyde dehydrogenase 2B4	15	21	27	32	39	48	52	59	65	74	81	88	95	100	108	116	124	132	139	146	151	158	165	172	178	184	191	195	199	205	214	219	227	233	241	245	251	261	268	277	284	288	294	300	307	315	322
AT3G46970	AT3G46970	alpha-glucan phosphorylase 2	15	21	27	32	38	47	51	58	64	73	80	86	93	98	105	113	121	128	135	142	147	154	161	168	174	180	187	191	195	201	210	215	223	229	237	241	246	256	263	272	279	283	289	295	302	310	317
AT3G24503	AT3G24503	aldehyde dehydrogenase 2C4	15	20	26	31	37	46	50	57	63	72	79	85	92	97	104	112	118	125	131	138	143	150	157	164	170	176	183	187	191	197	206	211	219	225	233	237	242	252	259	268	275	279	285	291	298	306	313
AT3G24170	AT3G24170	glutathione-disulfide reductase	15	21	27	32	39	48	52	60	66	75	82	89	96	101	109	118	126	134	141	148	153	160	167	174	180	186	193	197	201	207	216	221	229	235	243	247	253	263	270	279	286	291	297	303	310	318	325
AT3G05350	AT3G05350	Metallopeptidase M24 family protein	15	20	26	31	37	46	50	57	62	71	78	84	91	96	103	111	117	124	130	137	142	149	156	163	169	175	182	186	190	196	205	210	218	224	232	235	240	250	257	266	273	277	283	288	295	302	309
AT2G36460	AT2G36460_1	Aldolase superfamily protein	15	21	27	32	39	48	52	60	66	75	83	90	97	102	110	119	127	135	142	149	154	161	168	175	181	187	194	198	202	208	217	222	230	236	244	248	254	264	271	280	287	292	298	304	311	319	326
AT2G36460	AT2G36460_2	Aldolase superfamily protein	15	20	26	31	37	46	50	57	63	72	79	85	92	97	104	112	118	125	131	138	143	150	157	164	170	176	183	187	191	197	206	211	219	225	233	237	242	252	259	268	275	279	285	290	297	305	312
AT2G26080	AT2G26080	glycine decarboxylase P-protein 2	15	20	26	31	37	46	50	57	62	71	78	84	91	96	103	111	117	124	130	137	142	149	156	163	169	175	182	186	190	196	205	210	218	224	232	236	241	251	258	267	274	278	284	289	296	303	310
AT2G24270	AT2G24270	aldehyde dehydrogenase 11A3	15	21	27	32	38	47	51	58	64	73	80	86	93	98	105	113	121	128	135	142	147	154	161	168	174	180	187	191	195	201	210	215	223	229	237	241	246	256	263	272	279	283	289	295	302	310	317
AT2G24200	AT2G24200	Cytosol aminopeptidase family protein	15	21	27	32	39	48	52	59	65	74	81	88	95	100	107	115	123	131	138	145	150	157	164	171	177	183	190	194	198	204	213	218	226	232	240	244	250	260	267	276	283	287	293	299	306	314	321
AT1G79440	AT1G79440	aldehyde dehydrogenase 5F1	15	21	27	32	39	48	52	60	66	75	83	90	97	102	110	119	127	135	142	149	154	162	169	176	182	188	195	199	204	210	219	224	232	238	246	250	256	266	273	282	289	294	300	306	313	321	328
AT1G54100	AT1G54100	aldehyde dehydrogenase 7B4	15	21	27	32	39	48	52	60	66	75	83	90	97	102	110	119	127	135	142	149	154	162	169	176	182	188	195	199	203	209	218	223	231	237	245	249	255	265	272	281	288	293	299	305	312	320	327
AT1G31230	AT1G31230	aspartate kinase-homoserine dehydrogenase i	15	20	26	31	37	46	50	57	63	72	79	85	92	97	104	112	119	126	133	140	145	152	159	166	172	178	185	189	193	199	208	213	221	227	235	239	244	254	261	270	277	281	287	293	300	308	315
AT1G20440	AT1G20440	cold-regulated 47	15	21	27	32	38	47	51	58	64	73	80	87	94	99	106	114	122	130	137	144	149	156	163	170	176	182	189	193	197	203	212	217	225	231	239	243	249	259	266	275	282	286	292	298	305	313	320
AT1G12410	AT1G12410	CLP protease proteolytic subunit 2	15	20	26	31	37	46	50	57	62	71	78	84	91	96	103	111	117	124	130	137	142	149	156	163	169	175	182	186	190	196	205	210	218	224	232	236	241	251	258	267	274	278	284	289	296	304	311
AT1G12270	AT1G12270	stress-inducible protein, putative	15	21	27	32	38	47	51	58	64	73	80	87	94	99	106	114	122	129	136	143	148	155	162	169	175	181	188	192	196	202	211	216	224	230	238	242	247	257	264	273	280	284	290	296	303	311	318
AT5G65430	AT5G65430_1	general regulatory factor 8	16	22	28	33	40	49	53	62	68	77	85	92	99	104	112	121	129	137	145	152	157	165	172	179	185	191	198	202	207	213	222	227	236	242	250	254	261	271	278	287	294	299	305	311	319	327	334
AT5G64460	AT5G64460	Phosphoglycerate mutase family protein	16	23	29	34	41	50	54	63	69	78	86	93	100	105	113	123	131	139	147	154	159	167	174	181	187	193	200	204	209	215	224	229	238	244	252	256	263	273	280	289	296	301	308	314	322	330	338
AT5G58330	AT5G58330	lactate/malate dehydrogenase family protein	16	23	29	34	41	50	54	63	69	78	86	94	101	106	114	124	132	140	148	155	160	168	175	182	188	194	201	205	210	216	225	230	239	245	253	258	265	275	282	291	298	303	310	316	324	332	340
AT5G56260	AT5G56260_1	Ribonuclease E inhibitor RraA/Dimethylmenaquinone methyltransferase	16	23	29	35	42	51	56	65	71	80	88	96	104	110	118	128	136	144	152	160	166	174	181	188	194	200	207	211	217	223	232	237	246	253	261	266	273	283	290	299	306	311	318	324	332	340	348
AT5G42740	AT5G42740	Sugar isomerase (SIS) family protein	16	23	29	35	42	51	55	64	70	79	87	95	103	108	116	126	134	142	150	157	162	170	177	184	190	196	203	207	213	219	228	233	242	248	256	261	268	278	285	294	301	306	313	319	327	335	343
AT5G41970	AT5G41970	Metal-dependent protein hydrolase	16	23	29	34	41	50	54	63	69	78	86	93	100	105	113	123	131	139	147	154	159	167	174	181	187	193	200	204	209	215	224	229	238	244	252	256	263	273	280	289	296	301	308	314	322	330	338
AT5G38480	AT5G38480	general regulatory factor 3	16	22	28	33	40	49	53	62	68	77	85	92	99	104	112	121	129	137	145	152	157	165	172	179	185	191	198	202	207	213	222	227	236	242	250	254	261	271	278	287	294	299	305	311	319	327	335
AT5G38470	AT5G38470	Rad23 UV excision repair protein family	16	22	28	33	40	49	53	61	67	76	84	91	98	103	111	120	128	136	143	150	155	163	170	177	183	189	196	200	205	211	220	225	233	239	247	251	258	268	275	284	291	296	302	308	315	323	330
AT5G36160	AT5G36160	Tyrosine transaminase family protein	16	24	30	37	44	53	58	67	73	82	90	98	106	112	120	130	138	146	154	162	168	176	183	190	196	202	210	214	220	226	235	240	249	256	264	269	276	286	293	302	309	314	321	327	335	343	351
AT5G16050	AT5G16050	general regulatory factor 5	16	22	28	33	40	49	53	62	68	77	85	92	99	104	112	122	130	138	146	153	158	166	173	180	186	192	199	203	208	214	223	228	237	243	251	255	262	272	279	288	295	300	306	312	320	328	336
AT5G14590	AT5G14590_2	Isocitrate/isopropylmalate dehydrogenase family protein	16	23	29	34	41	50	54	63	69	78	86	94	101	106	114	124	132	140	148	155	160	168	175	182	188	194	201	205	210	216	225	230	239	245	253	258	265	275	282	291	298	303	310	316	324	332	340
AT5G10450	AT5G10450_1	G-box regulating factor 6	16	22	28	33	40	49	53	62	68	77	85	92	99	104	112	122	130	138	146	153	158	166	173	180	186	192	199	203	208	214	223	228	237	243	251	255	262	272	279	288	295	300	306	312	320	328	336
AT4G30310	AT4G30310	FGGY family of carbohydrate kinase	16	24	30	37	44	53	58	67	73	82	90	98	107	113	121	131	139	147	155	163	169	177	185	192	198	204	212	217	223	230	239	244	253	260	268	273	280	290	297	306	313	318	325	331	339	347	355
AT4G24220	AT4G24220	NAD(P)-binding Rossmann-fold superfamily protein	16	24	30	38	45	55	60	69	76	85	93	101	110	116	124	134	142	151	160	169	176	184	192	199	205	211	219	225	231	238	247	253	262	269	277	283	290	300	307	316	323	329	336	342	350	358	366
AT4G20260	AT4G20260	plasma-membrane associated cation-binding protein 1	16	24	30	37	44	53	58	67	73	82	90	98	107	113	121	131	139	147	155	163	169	177	185	192	198	204	212	216	222	229	238	243	252	259	267	272	279	289	296	305	312	317	324	330	338	346	354
AT4G17830	AT4G17830	Peptidase M20/M25/M40 family protein	16	24	30	38	45	54	59	68	74	83	91	99	108	114	122	132	140	149	157	166	172	180	188	195	201	207	215	220	226	233	242	248	257	264	272	277	284	294	301	310	317	322	329	335	343	351	359
AT4G16760	AT4G16760	acyl-CoA oxidase 1	16	23	29	35	42	51	55	64	70	79	87	95	102	107	115	125	133	141	149	156	161	169	176	183	189	195	202	206	212	218	227	232	241	247	255	260	267	277	284	293	300	305	312	318	326	334	342
AT4G09000	AT4G09000_1	general regulatory factor 1	16	22	28	33	40	49	53	62	68	77	85	92	99	104	112	122	130	138	146	153	158	166	173	180	186	192	199	203	208	214	223	228	237	243	251	255	262	272	279	288	295	300	306	312	320	328	336
AT4G08870	AT4G08870	Arginase/deacetylase superfamily protein	16	24	30	38	45	55	60	69	75	84	92	100	109	115	123	133	141	150	158	167	174	182	190	197	203	209	217	222	228	235	244	250	259	266	274	280	287	297	304	313	320	326	333	339	347	355	363
AT3G59970	AT3G59970	methylenetetrahydrofolate reductase 1	16	24	30	38	45	54	59	68	74	83	91	99	108	114	122	132	140	149	157	165	171	179	187	194	200	206	214	219	225	232	241	246	255	262	270	275	282	292	299	308	315	320	327	333	341	349	357
AT3G25530	AT3G25530	glyoxylate reductase 1	16	24	30	38	45	54	59	68	74	83	91	99	108	114	122	132	140	149	157	166	172	180	188	195	201	207	215	220	226	233	242	248	257	264	272	277	284	294	301	310	317	322	329	335	343	351	359
AT3G25230	AT3G25230	rotamase FKBP 1	16	23	29	34	41	50	54	63	69	78	86	93	100	105	113	123	131	139	147	154	159	167	174	181	187	193	200	204	209	215	224	229	238	244	252	256	263	273	280	289	296	301	308	314	322	330	338
AT3G19450	AT3G19450	GroES-like zinc-binding alcohol dehydrogenase family protein	16	23	29	34	41	50	54	63	69	78	86	94	101	106	114	124	132	140	148	155	160	168	175	182	188	194	201	205	210	216	225	230	239	245	253	257	264	274	281	290	297	302	309	315	323	331	339
AT3G16910	AT3G16910	acyl-activating enzyme 7	16	24	30	36	43	52	57	66	72	81	89	97	105	111	119	129	137	145	153	161	167	175	182	189	195	201	209	213	219	225	234	239	248	255	263	268	275	285	292	301	308	313	320	326	334	342	350
AT3G16190	AT3G16190	Isochorismatase family protein	16	23	29	34	41	50	54	63	69	78	86	93	100	105	113	123	131	139	147	154	159	167	174	181	187	193	200	204	209	215	224	229	238	244	252	256	263	273	280	289	296	301	307	313	321	329	337
AT3G14420	AT3G14420	Aldolase-type TIM barrel family protein	16	24	30	36	43	52	57	66	72	81	89	97	105	111	119	129	137	145	153	161	167	175	182	189	195	201	208	212	218	224	233	238	247	254	262	267	274	284	291	300	307	312	319	325	333	341	349
AT3G14415	AT3G14415	Aldolase-type TIM barrel family protein	16	24	30	36	43	52	57	66	72	81	89	97	105	111	119	129	137	145	153	161	167	175	182	189	195	201	208	212	218	224	233	238	247	254	262	267	274	284	291	300	307	312	319	325	333	341	349
AT3G09440	AT3G09440_1	Heat shock protein 70 (Hsp 70) family protein	16	24	30	37	44	53	58	67	73	82	90	98	107	113	121	131	139	147	155	163	169	177	185	192	198	204	212	217	223	230	239	244	253	260	268	273	280	290	297	306	313	318	325	331	339	347	355
AT3G09440	AT3G09440_2	Heat shock protein 70 (Hsp 70) family protein	16	23	29	35	42	51	56	65	71	80	88	96	104	109	117	127	135	143	151	158	164	172	179	186	192	198	205	209	215	221	230	235	244	250	258	263	270	280	287	296	303	308	315	321	329	337	345
AT3G03980	AT3G03980	NAD(P)-binding Rossmann-fold superfamily protein	16	24	30	38	45	54	59	68	74	83	91	99	108	114	122	132	140	148	156	164	170	178	186	193	199	205	213	218	224	231	240	245	254	261	269	274	281	291	298	307	314	319	326	332	340	348	356
AT3G02770	AT3G02770	Ribonuclease E inhibitor RraA/Dimethylmenaquinone methyltransferase	16	23	29	35	42	51	56	65	71	80	88	96	104	110	118	128	136	144	152	160	166	174	181	188	194	200	207	211	217	223	232	237	246	253	261	266	273	283	290	299	306	311	318	324	332	340	348
AT3G02720	AT3G02720	Class I glutamine amidotransferase-like superfamily protein	16	24	30	38	45	55	60	69	75	84	92	100	109	115	123	133	141	150	158	167	174	182	190	197	203	209	217	222	228	235	244	250	259	266	274	279	286	296	303	312	319	325	332	338	346	354	362
AT3G02520	AT3G02520	general regulatory factor 7	16	22	28	33	40	49	53	61	67	76	84	91	98	103	111	120	128	136	144	151	156	164	171	178	184	190	197	201	206	212	221	226	235	241	249	253	260	270	277	286	293	298	304	310	318	326	333
AT2G44160	AT2G44160	methylenetetrahydrofolate reductase 2	16	24	30	38	45	55	60	69	75	84	92	100	109	115	123	133	141	150	158	167	173	181	189	196	202	208	216	221	227	234	243	249	258	265	273	278	285	295	302	311	318	323	330	336	344	352	360
AT2G42590	AT2G42590_1	general regulatory factor 9	16	22	28	33	40	49	53	62	68	77	85	92	99	104	112	122	130	138	146	153	158	166	173	180	186	192	199	203	208	214	223	228	237	243	251	255	262	272	279	288	295	300	306	312	320	328	336
AT2G40840	AT2G40840	disproportionating enzyme 2	16	24	30	37	44	53	58	67	73	82	90	98	107	113	121	131	139	147	155	163	169	177	185	192	198	204	212	217	223	230	239	244	253	260	268	273	280	290	297	306	313	318	325	331	339	347	355
AT2G30110	AT2G30110	ubiquitin-activating enzyme 1	16	22	28	33	40	49	53	61	67	76	84	91	98	103	111	120	128	136	144	151	156	164	171	178	184	190	197	201	206	212	221	226	234	240	248	252	259	269	276	285	292	297	303	309	316	324	331
AT2G27920	AT2G27920	serine carboxypeptidase-like 51	16	23	29	35	42	51	56	65	71	80	88	96	104	110	118	128	136	144	152	159	165	173	180	187	193	199	206	210	216	222	231	236	245	252	260	265	272	282	289	298	305	310	317	323	331	339	347
AT2G27860	AT2G27860	UDP-D-apiose/UDP-D-xylose synthase 1	16	23	29	34	41	50	54	63	69	78	86	94	101	106	114	124	132	140	148	155	160	168	175	182	188	194	201	205	210	216	225	230	239	245	253	258	265	275	282	291	298	303	310	316	324	332	340
AT2G26230	AT2G26230	uricase / urate oxidase / nodulin 35, putative	16	23	29	35	42	51	55	64	70	79	87	95	102	107	115	125	133	141	149	156	161	169	176	183	189	195	202	206	211	217	226	231	240	246	254	259	266	276	283	292	299	304	311	317	325	333	341
AT2G22990	AT2G22990	sinapoylglucose 1	16	23	29	35	42	51	55	64	70	79	87	95	103	108	116	126	134	142	150	157	162	170	177	184	190	196	203	207	213	219	228	233	242	248	256	261	268	278	285	294	301	306	313	319	327	335	343
AT2G17390	AT2G17390	ankyrin repeat-containing 2B	16	24	30	38	45	55	60	69	76	85	93	101	110	116	124	134	142	151	159	168	175	183	191	198	204	210	218	223	229	236	245	251	260	267	275	281	288	298	305	314	321	327	334	340	348	356	364
AT2G13360	AT2G13360	alanine:glyoxylate aminotransferase	16	24	30	36	43	52	57	66	72	81	89	97	105	111	119	129	137	145	153	161	167	175	182	189	195	201	209	213	219	225	234	239	248	255	263	268	275	285	292	301	308	313	320	326	334	342	350
AT1G78300	AT1G78300	general regulatory factor 2	16	22	28	33	40	49	53	62	68	77	85	92	99	104	112	121	129	137	145	152	157	165	172	179	185	191	198	202	207	213	222	227	236	242	250	254	261	271	278	287	294	299	305	311	319	327	335
AT1G76180	AT1G76180	Dehydrin family protein	16	23	29	35	42	51	55	64	70	79	87	95	103	108	116	126	134	142	150	157	163	171	178	185	191	197	204	208	214	220	229	234	243	249	257	262	269	279	286	295	302	307	314	320	328	336	344
AT1G74920	AT1G74920	aldehyde dehydrogenase 10A8	16	23	29	35	42	51	56	65	71	80	88	96	104	110	118	128	136	144	152	159	165	173	180	187	193	199	206	210	216	222	231	236	245	252	260	265	272	282	289	298	305	310	317	323	331	339	347
AT1G70310	AT1G70310	spermidine synthase 2	16	23	29	35	42	51	56	65	71	80	88	96	104	109	117	127	135	143	151	158	164	172	179	186	192	198	205	209	215	221	230	235	244	251	259	264	271	281	288	297	304	309	316	322	330	338	346
AT1G63660	AT1G63660	GMP synthase (glutamine-hydrolyzing), putative / glutamine amidotransferase, putative	16	24	30	38	45	54	59	68	74	83	91	99	108	114	122	132	140	148	156	164	170	178	186	193	199	205	213	218	224	231	240	245	254	261	269	274	281	291	298	307	314	319	326	332	340	348	356
AT1G60420	AT1G60420	DC1 domain-containing protein	16	22	28	33	40	49	53	61	67	76	84	91	98	103	111	120	128	136	144	151	156	164	171	178	184	190	197	201	206	212	221	226	235	241	249	253	260	270	277	286	293	298	304	310	317	325	332
AT1G59900	AT1G59900	pyruvate dehydrogenase complex E1 alpha subunit	16	24	30	38	45	54	59	68	74	83	91	99	108	114	122	132	140	149	157	166	172	180	188	195	201	207	215	220	226	233	242	248	257	264	272	277	284	294	301	310	317	322	329	335	343	351	359
AT1G56070	AT1G56070	Ribosomal protein S5/Elongation factor G/III/V family protein	16	24	30	37	44	53	58	67	73	82	90	98	107	113	121	131	139	147	155	163	169	177	185	192	198	204	212	217	223	230	239	244	253	260	268	273	280	290	297	306	313	318	325	331	339	347	355
AT1G35160	AT1G35160	GF14 protein phi chain	16	22	28	33	40	49	53	61	67	76	84	91	98	103	111	120	128	136	143	150	155	163	170	177	183	189	196	200	205	211	220	225	233	239	247	251	258	268	275	284	291	296	302	308	315	323	330
AT1G23820	AT1G23820	spermidine synthase 1	16	23	29	35	42	51	56	65	71	80	88	96	104	109	117	127	135	143	151	158	164	172	179	186	192	198	205	209	215	221	230	235	244	251	259	264	271	281	288	297	304	309	316	322	330	338	346
AT1G22300	AT1G22300	general regulatory factor 10	16	22	28	33	40	49	53	62	68	77	85	92	99	104	112	122	130	138	146	153	158	166	173	180	186	192	199	203	208	214	223	228	237	243	251	255	262	272	279	288	295	300	306	312	320	328	336
AT1G20630	AT1G20630	catalase 1	16	24	30	36	43	52	57	66	72	81	89	97	105	111	119	129	137	145	153	161	167	175	182	189	195	201	209	213	219	225	234	239	248	255	263	268	275	285	292	301	308	313	320	326	334	342	350
AT1G20620	AT1G20620	catalase 3	16	24	30	36	43	52	57	66	72	81	89	97	105	111	119	129	137	145	153	161	167	175	182	189	195	201	208	212	218	224	233	238	247	254	262	267	274	284	291	300	307	312	319	325	333	341	349
AT1G17290	AT1G17290	alanine aminotransferas	16	22	28	33	40	49	53	62	68	77	85	92	99	104	112	122	130	138	146	153	158	166	173	180	186	192	199	203	208	214	223	228	237	243	251	255	262	272	279	288	295	300	306	312	320	328	336
AT1G11870	AT1G11870	Seryl-tRNA synthetase	16	24	30	38	45	54	59	68	74	83	91	99	108	114	122	132	140	149	157	166	172	180	188	195	201	207	215	220	226	233	242	247	256	263	271	276	283	293	300	309	316	321	328	334	342	350	358
AT1G10760	AT1G10760	Pyruvate phosphate dikinase, PEP/pyruvate binding domain	16	24	30	38	45	55	60	69	75	84	92	100	109	115	123	133	141	150	158	167	173	181	189	196	202	208	216	221	227	234	243	249	258	265	273	278	285	295	302	311	318	324	331	337	345	353	361
AT1G09620	AT1G09620	ATP binding;leucine-tRNA ligases;aminoacyl-tRNA ligases;nucleotide binding;ATP binding;aminoacyl-tRNA ligases	16	24	30	37	44	53	58	67	73	82	90	98	106	112	120	130	138	146	154	162	168	176	184	191	197	203	211	215	221	228	237	242	251	258	266	271	278	288	295	304	311	316	323	329	337	345	353
AT1G08200	AT1G08200	UDP-D-apiose/UDP-D-xylose synthase 2	16	23	29	34	41	50	54	63	69	78	86	94	101	106	114	124	132	140	148	155	160	168	175	182	188	194	201	205	210	216	225	230	239	245	253	257	264	274	281	290	297	302	309	315	323	331	339
AT1G07370	AT1G07370	proliferating cellular nuclear antigen 1	16	24	30	38	45	55	60	69	76	85	93	101	110	116	124	134	142	151	160	169	176	184	192	199	205	211	219	224	230	237	246	252	261	268	276	282	289	299	306	315	322	328	335	341	349	357	365
AT1G03110	AT1G03110	Transducin/WD40 repeat-like superfamily protein	16	24	30	37	44	53	58	67	73	82	90	98	106	112	120	130	138	146	154	162	168	176	184	191	197	203	211	215	221	227	236	241	250	257	265	270	277	287	294	303	310	315	322	328	336	344	352
AT5G57440	AT5G57440	Haloacid dehalogenase-like hydrolase (HAD) superfamily protein	17	25	31	39	47	57	62	71	79	88	96	105	114	120	128	138	146	155	164	173	180	188	197	204	212	218	226	232	238	246	255	261	270	277	285	291	298	308	315	324	331	337	344	350	358	366	374
AT5G57170	AT5G57170	Tautomerase/MIF superfamily protein	17	25	31	39	47	57	62	71	79	88	96	105	114	120	128	138	146	155	164	173	180	188	197	204	212	218	226	232	238	246	255	261	270	277	285	291	298	308	315	324	331	337	344	350	358	366	374
AT5G51820	AT5G51820	phosphoglucomutase	17	25	32	40	48	58	63	72	80	90	98	107	116	122	130	140	149	158	167	176	183	191	200	208	216	222	230	236	242	250	259	266	275	282	290	296	304	314	321	330	337	343	350	356	364	372	380
AT5G44720	AT5G44720	Molybdenum cofactor sulfurase family protein	17	25	31	39	47	57	62	71	78	87	95	104	113	119	127	137	145	154	163	172	179	187	195	202	209	215	223	229	235	242	251	257	266	273	281	287	294	304	311	320	327	333	340	346	354	362	370
AT5G43830	AT5G43830_2	Aluminium induced protein with YGL and LRDR motifs	17	25	32	40	48	58	63	72	80	90	98	107	116	122	130	140	149	158	167	176	183	191	200	208	216	222	230	236	242	250	259	265	274	281	289	295	303	313	320	329	336	342	349	355	363	371	379
AT5G28020	AT5G28020	cysteine synthase D2	17	25	32	41	49	59	64	73	81	91	99	108	117	123	131	141	150	160	169	178	185	193	202	210	218	224	232	238	244	252	261	268	277	284	292	299	307	317	324	333	340	346	353	359	367	375	384
AT5G27470	AT5G27470	seryl-tRNA synthetase / serine--tRNA ligase	17	25	32	41	49	59	64	73	81	91	99	108	117	123	131	141	150	160	169	178	185	193	202	210	218	224	232	238	244	252	261	268	277	284	292	299	307	317	324	333	340	346	353	359	367	375	384
AT5G14590	AT5G14590_1	Isocitrate/isopropylmalate dehydrogenase family protein	17	25	32	41	49	59	65	74	82	92	100	110	119	125	133	143	152	162	171	180	187	195	204	212	220	226	234	240	246	254	263	270	279	286	294	301	311	321	328	337	344	350	357	363	371	379	388
AT5G13370	AT5G13370	Auxin-responsive GH3 family protein	17	25	32	40	48	58	63	72	80	89	97	106	115	121	129	139	148	157	166	175	182	190	199	206	214	220	228	234	240	248	257	263	272	279	287	293	301	311	318	327	334	340	347	353	361	369	377
AT5G10540	AT5G10540	Zincin-like metalloproteases family protein	17	25	32	40	48	58	63	72	80	89	97	106	115	121	129	139	147	156	165	174	181	189	198	205	213	219	227	233	239	247	256	262	271	278	286	292	299	309	316	325	332	338	345	351	359	367	375
AT5G01650	AT5G01650	Tautomerase/MIF superfamily protein	17	25	31	39	47	57	62	71	79	88	96	105	114	120	128	138	146	155	164	173	180	188	197	204	212	218	226	232	238	246	255	261	270	277	285	291	298	308	315	324	331	337	344	350	358	366	374
AT4G22570	AT4G22570	adenine phosphoribosyl transferase 3	17	25	31	39	46	56	61	70	77	86	94	103	112	118	126	136	144	153	162	171	178	186	194	201	208	214	222	228	234	241	250	256	265	272	280	286	293	303	310	319	326	332	339	345	353	361	369
AT4G17190	AT4G17190_1	farnesyl diphosphate synthase 2	17	25	32	40	48	58	63	72	80	89	97	106	115	121	129	139	148	157	166	175	182	190	199	206	214	220	228	234	240	248	257	263	272	279	287	293	300	310	317	326	333	339	346	352	360	368	376
AT4G15110	AT4G15110	cytochrome P450, family 97, subfamily B, polypeptide 3	17	25	32	41	49	59	64	73	81	91	99	108	117	123	131	141	150	160	169	178	185	193	202	210	218	224	232	238	244	252	261	268	277	284	292	299	307	317	324	333	340	346	353	359	367	375	383
AT4G14880	AT4G14880	O-acetylserine (thiol) lyase (OAS-TL) isoform A1	17	25	32	41	49	59	64	73	81	91	99	108	117	123	131	141	150	160	169	178	185	193	202	210	218	224	232	238	244	252	261	268	277	284	292	299	307	317	324	333	340	346	353	359	367	375	384
AT4G14030	AT4G14030_1	selenium-binding protein 1	17	25	32	40	48	58	63	72	80	90	98	107	116	122	130	140	149	158	167	176	183	191	200	208	216	222	230	236	242	250	259	266	275	282	290	296	304	314	321	330	337	343	350	356	364	372	380
AT4G08790	AT4G08790	Nitrilase/cyanide hydratase and apolipoprotein N-acyltransferase family protein	17	25	32	41	49	59	65	74	82	92	100	110	119	126	134	144	153	163	172	181	188	196	205	213	221	227	235	241	247	255	264	271	280	287	295	302	312	322	329	338	345	351	358	364	372	380	389
AT4G04880	AT4G04880	adenosine/AMP deaminase family protein	17	25	31	39	47	57	62	71	78	87	95	104	113	119	127	137	145	154	163	172	179	187	196	203	210	216	224	230	236	243	252	258	267	274	282	288	295	305	312	321	328	334	341	347	355	363	371
AT4G02340	AT4G02340_2	alpha/beta-Hydrolases superfamily protein	17	25	32	41	49	59	64	73	81	91	99	108	117	123	131	141	150	159	168	177	184	192	201	209	217	223	231	237	243	251	260	267	276	283	291	298	306	316	323	332	339	345	352	358	366	374	382
AT3G50270	AT3G50270	HXXXD-type acyl-transferase family protein	17	25	31	39	46	56	61	70	77	86	94	103	112	118	126	136	144	153	162	171	178	186	194	201	208	214	222	228	234	241	250	256	265	272	280	286	293	303	310	319	326	332	339	345	353	361	369
AT3G27890	AT3G27890	NADPH:quinone oxidoreductase	17	25	32	41	49	59	65	74	82	92	100	110	119	125	133	143	152	162	171	180	187	195	204	212	220	226	234	240	246	254	263	270	279	286	294	301	310	320	327	336	343	349	356	362	370	378	387
AT3G17210	AT3G17210	heat stable protein 1	17	25	31	39	47	57	62	71	79	88	96	105	114	120	128	138	146	155	164	173	180	188	197	204	212	218	226	232	238	246	255	261	270	277	285	291	298	308	315	324	331	337	344	350	358	366	374
AT3G16420	AT3G16420	PYK10-binding protein 1	17	25	32	41	49	59	65	74	82	92	100	110	119	126	134	144	153	163	172	181	188	196	205	213	221	228	236	243	249	257	266	273	282	289	297	304	314	324	331	340	347	353	360	366	374	382	391
AT3G08590	AT3G08590	Phosphoglycerate mutase, 2,3-bisphosphoglycerate-independent	17	25	32	41	49	59	64	73	81	91	99	108	117	123	131	141	150	159	168	177	184	192	201	209	217	223	231	237	243	251	260	267	276	283	291	297	305	315	322	331	338	344	351	357	365	373	381
AT3G02870	AT3G02870	Inositol monophosphatase family protein	17	25	31	39	46	56	61	70	77	86	94	102	111	117	125	135	143	152	161	170	177	185	193	200	206	212	220	226	232	239	248	254	263	270	278	284	291	301	308	317	324	330	337	343	351	359	367
AT2G36530	AT2G36530	Enolase	17	25	32	41	49	59	65	74	82	92	100	109	118	124	132	142	151	161	170	179	186	194	203	211	219	225	233	239	245	253	262	269	278	285	293	300	309	319	326	335	342	348	355	361	369	377	386
AT2G21250	AT2G21250	NAD(P)-linked oxidoreductase superfamily protein	17	25	32	41	49	59	64	73	81	91	99	108	117	123	131	141	150	160	169	178	185	193	202	210	218	224	232	238	244	252	261	268	277	284	292	299	307	317	324	333	340	346	353	359	367	375	384
AT2G11890	AT2G11890	adenylate cyclases	17	25	31	39	47	57	62	71	79	88	96	105	114	120	128	138	146	155	164	173	180	188	197	204	212	218	226	232	238	245	254	260	269	276	284	290	297	307	314	323	330	336	343	349	357	365	373
AT1G80380	AT1G80380	P-loop containing nucleoside triphosphate hydrolases superfamily protein	17	25	31	39	46	56	61	70	77	86	94	103	112	118	126	136	144	153	162	171	178	186	194	201	208	214	222	228	234	241	250	256	265	272	280	286	293	303	310	319	326	332	339	345	353	361	369
AT1G79870	AT1G79870	D-isomer specific 2-hydroxyacid dehydrogenase family protein	17	25	32	40	48	58	63	72	80	89	97	106	115	121	129	139	148	157	166	175	182	190	199	206	214	220	228	234	240	248	257	263	272	279	287	293	301	311	318	327	334	340	347	353	361	369	377
AT1G79230	AT1G79230_1	mercaptopyruvate sulfurtransferase 1	17	25	31	39	47	57	62	71	79	88	96	105	114	120	128	138	146	155	164	173	180	188	197	204	211	217	225	231	237	244	253	259	268	275	283	289	296	306	313	322	329	335	342	348	356	364	372
AT1G68010	AT1G68010	hydroxypyruvate reductase	17	25	32	41	49	59	65	74	82	92	100	109	118	124	132	142	151	161	170	179	186	194	203	211	219	225	233	239	245	253	262	269	278	285	293	300	309	319	326	335	342	348	355	361	369	377	386
AT1G64980	AT1G64980	Nucleotide-diphospho-sugar transferases superfamily protein	17	25	31	39	47	57	62	71	78	87	95	104	113	119	127	137	145	154	163	172	179	187	196	203	210	216	224	230	236	243	252	258	267	274	282	288	295	305	312	321	328	334	341	347	355	363	371
AT1G59700	AT1G59700	glutathione S-transferase TAU 16	17	25	31	39	46	56	61	70	77	86	94	102	111	117	125	135	143	152	161	170	177	185	193	200	206	212	220	226	232	239	248	254	263	270	278	284	291	301	308	317	324	330	337	343	351	359	367
AT1G50380	AT1G50380	Prolyl oligopeptidase family protein	17	25	32	41	49	59	65	74	82	92	100	109	118	124	132	142	151	161	170	179	186	194	203	211	219	225	233	239	245	253	262	269	278	285	293	300	308	318	325	334	341	347	354	360	368	376	385
AT1G30580	AT1G30580	GTP binding	17	25	31	39	46	56	61	70	77	86	94	102	111	117	125	135	143	152	161	170	177	185	193	200	206	212	220	226	232	239	248	254	263	270	278	284	291	301	308	317	324	330	337	343	351	359	367
AT1G22430	AT1G22430	GroES-like zinc-binding dehydrogenase family protein	17	25	32	40	48	58	63	72	80	89	97	106	115	121	129	139	147	156	165	174	181	189	198	205	213	219	227	233	239	247	256	262	271	278	286	292	299	309	316	325	332	338	345	351	359	367	375
AT1G13930	AT1G13930	Involved in response to salt stress. Knockout mutants are hypersensitive to salt stress.	17	25	32	40	48	58	63	72	80	90	98	107	116	122	130	140	149	158	167	176	183	191	200	207	215	221	229	235	241	249	258	264	273	280	288	294	302	312	319	328	335	341	348	354	362	370	378
AT1G12840	AT1G12840	vacuolar ATP synthase subunit C (VATC) / V-ATPase C subunit / vacuolar proton pump C subunit (DET3)	17	25	32	41	49	59	65	74	82	92	100	110	119	126	134	144	153	163	172	181	188	196	205	213	221	228	236	242	248	256	265	272	281	288	296	303	313	323	330	339	346	352	359	365	373	381	390
AT1G11650	AT1G11650_1	RNA-binding (RRM/RBD/RNP motifs) family protein	17	25	32	40	48	58	63	72	80	90	98	107	116	122	130	140	149	158	167	176	183	191	200	208	216	222	230	236	242	250	259	266	275	282	290	296	304	314	321	330	337	343	350	356	364	372	380
AT1G09430	AT1G09430	ATP-citrate lyase A-3	17	25	32	40	48	58	63	72	80	90	98	107	116	122	130	140	149	158	167	176	183	191	200	207	215	221	229	235	241	249	258	264	273	280	288	294	302	312	319	328	335	341	348	354	362	370	378
AT1G07890	AT1G07890	ascorbate peroxidase 1	17	25	31	39	46	56	61	70	77	86	94	103	112	118	126	136	144	153	162	171	178	186	194	201	207	213	221	227	233	240	249	255	264	271	279	285	292	302	309	318	325	331	338	344	352	360	368
AT1G05010	AT1G05010	ethylene-forming enzyme	17	25	31	39	47	57	62	71	78	87	95	104	113	119	127	137	145	154	163	172	179	187	195	202	209	215	223	229	235	242	251	257	266	273	281	287	294	304	311	320	327	333	340	346	354	362	370
AT5G57040	AT5G57040	Lactoylglutathione lyase / glyoxalase I family protein	18	27	34	43	53	63	70	80	89	99	107	117	126	133	141	151	160	170	179	189	198	206	215	223	231	238	247	254	261	269	279	286	296	305	313	321	331	341	349	358	367	373	380	387	396	405	414
AT5G48480	AT5G48480	Lactoylglutathione lyase / glyoxalase I family protein	18	26	33	42	51	61	68	77	85	95	103	113	122	129	137	147	156	166	175	184	193	201	210	218	226	233	241	248	255	263	273	280	289	297	305	312	322	332	340	349	358	364	371	377	385	394	403
AT5G39080	AT5G39080	HXXXD-type acyl-transferase family protein	18	27	34	43	53	63	70	80	89	99	107	117	126	133	142	152	161	171	180	190	199	207	216	224	232	239	248	255	262	270	280	287	297	306	315	323	333	343	352	361	370	376	383	390	399	408	417
AT5G36890	AT5G36890	beta glucosidase 42	18	26	33	42	51	61	68	77	85	95	103	113	122	129	137	147	156	166	175	184	192	200	209	217	225	232	240	247	254	262	271	278	287	295	303	310	320	330	337	346	354	360	367	373	381	390	399
AT5G28050	AT5G28050	Cytidine/deoxycytidylate deaminase family protein	18	27	34	43	52	62	69	78	87	97	105	115	124	131	139	149	158	168	177	186	195	203	212	220	228	235	243	250	257	265	275	282	291	300	308	315	325	335	343	352	361	367	374	381	390	399	408
AT5G17530	AT5G17530	phosphoglucosamine mutase family protein	18	27	34	43	52	62	69	78	86	96	104	114	123	130	138	148	157	167	176	185	194	202	211	219	227	234	242	249	256	264	274	281	290	298	306	313	323	333	341	350	359	365	372	378	387	396	405
AT5G03630	AT5G03630	Pyridine nucleotide-disulphide oxidoreductase family protein	18	27	34	43	53	63	70	79	88	98	106	116	125	132	140	150	159	169	178	188	197	205	214	222	230	237	246	253	260	268	278	285	295	304	312	320	330	340	348	357	366	372	379	386	395	404	413
AT4G27560	AT4G27560	UDP-Glycosyltransferase superfamily protein	18	27	34	43	52	62	69	78	87	97	105	115	124	131	139	149	158	168	177	187	196	204	213	221	229	236	244	251	258	266	276	283	292	301	309	316	326	336	344	353	362	368	375	382	391	400	409
AT4G14030	AT4G14030_2	selenium-binding protein 1	18	27	34	43	52	62	69	78	87	97	105	115	124	131	139	149	158	168	177	187	196	204	213	221	229	236	245	252	259	267	277	284	293	302	310	318	328	338	346	355	364	370	377	384	393	402	411
AT4G01870	AT4G01870	tolB protein-related	18	26	33	42	51	61	68	77	85	95	103	113	122	129	137	147	156	166	175	184	193	201	210	218	226	233	241	248	255	263	273	280	289	297	305	312	322	332	340	349	357	363	370	376	384	393	402
AT3G53560	AT3G53560	Tetratricopeptide repeat (TPR)-like superfamily protein	18	26	33	42	50	60	67	76	84	94	102	112	121	128	136	146	155	165	174	183	190	198	207	215	223	230	238	245	252	260	269	276	285	292	300	307	317	327	334	343	350	356	363	369	377	385	394
AT3G21750	AT3G21750	UDP-glucosyl transferase 71B1	18	27	34	43	53	63	70	80	89	99	107	117	126	133	142	152	161	171	180	190	199	207	216	224	232	239	248	255	262	270	280	287	297	306	315	323	333	343	352	361	370	376	383	390	399	409	418
AT3G21110	AT3G21110	purin 7	18	26	33	42	50	60	67	76	84	94	102	112	121	128	136	146	155	165	174	183	190	198	207	215	223	230	238	245	252	260	269	276	285	292	300	307	317	327	334	343	350	356	363	369	377	385	394
AT3G19010	AT3G19010	2-oxoglutarate (2OG) and Fe(II)-dependent oxygenase superfamily protein	18	26	33	42	50	60	67	76	84	94	102	112	121	128	136	146	155	165	174	183	191	199	208	216	224	231	239	246	253	261	270	277	286	293	301	308	318	328	335	344	351	357	364	370	378	386	395
AT3G18060	AT3G18060	transducin family protein / WD-40 repeat family protein	18	26	33	42	51	61	68	77	85	95	103	113	122	129	137	147	156	166	175	184	193	201	210	218	226	233	241	248	255	263	273	280	289	297	305	312	322	332	340	349	358	364	371	377	386	395	404
AT3G16520	AT3G16520	UDP-glucosyl transferase 88A1	18	27	34	43	53	63	70	79	88	98	106	116	125	132	140	150	159	169	178	188	197	205	214	222	230	237	246	253	260	268	278	285	295	304	312	320	330	340	348	357	366	372	379	386	395	404	413
AT3G16400	AT3G16400	nitrile specifier protein 1	18	27	34	43	53	63	70	79	88	98	106	116	125	132	140	150	159	169	178	188	197	205	214	222	230	237	246	253	260	268	278	285	294	303	311	319	329	339	347	356	365	371	378	385	394	403	412
AT3G09940	AT3G09940	monodehydroascorbate reductase	18	27	34	43	53	63	70	79	88	98	106	116	125	132	140	150	159	169	178	188	197	205	214	222	230	237	246	253	260	268	278	285	295	304	312	320	330	340	348	357	366	372	379	386	395	404	413
AT2G45790	AT2G45790	phosphomannomutase	18	27	34	43	52	62	69	78	86	96	104	114	123	130	138	148	157	167	176	185	194	202	211	219	227	234	242	249	256	264	274	281	290	299	307	314	324	334	342	351	360	366	373	379	388	397	406
AT2G43820	AT2G43820	UDP-glucosyltransferase 74F2	18	26	33	42	50	60	67	76	84	94	102	112	121	128	136	146	155	165	174	183	191	199	208	216	224	231	239	246	253	261	270	277	286	294	302	309	319	329	336	345	352	358	365	371	379	388	397
AT2G41530	AT2G41530	S-formylglutathione hydrolase	18	27	34	43	52	62	69	78	86	96	104	114	123	130	138	148	157	167	176	185	194	202	211	219	227	234	242	249	256	264	274	281	290	299	307	314	324	334	342	351	360	366	373	379	388	397	406
AT2G35820	AT2G35820	ureidoglycolate hydrolases	18	27	34	43	53	63	70	80	89	99	107	117	126	133	142	152	161	171	180	190	199	207	216	224	232	239	248	255	262	270	280	287	297	306	315	323	333	343	352	361	370	376	383	390	399	409	418
AT2G29450	AT2G29450_1	glutathione S-transferase tau 5	18	27	34	43	53	63	70	80	89	99	107	117	126	133	142	152	161	171	180	190	199	207	216	224	232	239	248	255	262	270	280	287	297	306	314	322	332	342	351	360	369	375	382	389	398	407	416
AT2G26740	AT2G26740	soluble epoxide hydrolase	18	26	33	42	51	61	68	77	85	95	103	113	122	129	137	147	156	166	175	184	193	201	210	218	226	233	241	248	255	263	273	280	289	297	305	312	322	332	339	348	356	362	369	375	383	392	401
AT2G17420	AT2G17420	NADPH-dependent thioredoxin reductase A	18	27	34	43	52	62	69	78	86	96	104	114	123	130	138	148	157	167	176	185	194	202	211	219	227	234	242	249	256	264	274	281	290	298	306	313	323	333	341	350	359	365	372	378	387	396	405
AT2G17340	AT2G17340	Uncharacterised conserved protein (UCP030210)	18	27	34	43	53	63	70	80	89	99	107	117	126	133	141	151	160	170	179	189	198	206	215	223	231	238	247	254	261	269	279	286	296	305	313	321	331	341	350	359	368	374	381	388	397	406	415
AT2G02390	AT2G02390	glutathione S-transferase zeta 1	18	26	33	42	51	61	68	77	85	95	103	113	122	129	137	147	156	166	175	184	192	200	209	217	225	232	240	247	254	262	271	278	287	295	303	310	320	330	337	346	353	359	366	372	380	389	398
AT1G78380	AT1G78380_2	glutathione S-transferase TAU 19	18	27	34	43	53	63	70	80	89	99	107	117	126	133	141	151	160	170	179	189	198	206	215	223	231	238	247	254	261	269	279	286	296	305	313	321	331	341	350	359	368	374	381	388	397	406	415
AT1G77060	AT1G77060	Phosphoenolpyruvate carboxylase family protein	18	27	34	43	52	62	69	78	87	97	105	115	124	131	139	149	158	168	177	186	195	203	212	220	228	235	243	250	257	265	275	282	291	300	308	315	325	335	343	352	361	367	374	380	389	398	407
AT1G74230	AT1G74230_1	glycine-rich RNA-binding protein 5	18	26	33	42	50	60	66	75	83	93	101	111	120	127	135	145	154	164	173	182	189	197	206	214	222	229	237	244	250	258	267	274	283	290	298	305	315	325	332	341	348	354	361	367	375	383	392
AT1G74230	AT1G74230_2	glycine-rich RNA-binding protein 5	18	26	33	42	50	60	66	75	83	93	101	111	120	127	135	145	154	164	173	182	189	197	206	214	222	229	237	244	251	259	268	275	284	291	299	306	316	326	333	342	349	355	362	368	376	384	393
AT1G62380	AT1G62380	ACC oxidase 2	18	26	33	42	50	60	67	76	84	94	102	112	121	128	136	146	155	165	174	183	190	198	207	215	223	230	238	245	252	260	269	276	285	292	300	307	317	327	334	343	350	356	363	369	377	385	394
AT1G48860	AT1G48860	RNA 3'-terminal phosphate cyclase/enolpyruvate transferase, alpha/beta	18	27	34	43	53	63	70	79	88	98	106	116	125	132	140	150	159	169	178	188	197	205	214	222	230	237	246	253	260	268	278	285	294	303	311	319	329	339	347	356	365	371	378	385	394	403	412
AT1G32200	AT1G32200	phospholipid/glycerol acyltransferase family protein	18	27	34	43	53	63	70	80	89	99	107	117	126	133	142	152	161	171	180	190	199	207	216	224	232	239	248	255	262	270	280	287	297	306	314	322	332	342	351	360	369	375	382	389	398	407	416
AT1G30530	AT1G30530	UDP-glucosyl transferase 78D1	18	26	33	42	51	61	68	77	85	95	103	113	122	129	137	147	156	166	175	184	192	200	209	217	225	232	240	247	254	262	271	278	287	295	303	310	320	330	337	346	354	360	367	373	381	390	399
AT1G21440	AT1G21440	Phosphoenolpyruvate carboxylase family protein	18	27	34	43	52	62	69	78	87	97	105	115	124	131	139	149	158	168	177	187	196	204	213	221	229	236	245	252	259	267	277	284	293	302	310	317	327	337	345	354	363	369	376	383	392	401	410
AT1G11650	AT1G11650_2	RNA-binding (RRM/RBD/RNP motifs) family protein	18	26	33	42	51	61	68	77	85	95	103	113	122	129	137	147	156	166	175	184	193	201	210	218	226	233	241	248	255	263	272	279	288	296	304	311	321	331	338	347	355	361	368	374	382	391	400
AT1G09780	AT1G09780	Phosphoglycerate mutase, 2,3-bisphosphoglycerate-independent	18	26	33	42	51	61	68	77	85	95	103	113	122	129	137	147	156	166	175	184	193	201	210	218	226	233	241	248	255	263	273	280	289	297	305	312	322	332	340	349	358	364	371	377	386	395	404
AT1G07250	AT1G07250	UDP-glucosyl transferase 71C4	18	27	34	43	53	63	70	79	88	98	106	116	125	132	140	150	159	169	178	188	197	205	214	222	230	237	246	253	260	268	278	285	294	303	311	319	329	339	347	356	365	371	378	385	394	403	412
AT1G02500	AT1G02500	S-adenosylmethionine synthetase 1	18	26	33	42	51	61	68	77	85	95	103	113	122	129	137	147	156	166	175	184	193	201	210	218	226	233	241	248	255	263	273	280	289	297	305	312	322	332	340	349	358	364	371	377	386	395	404
AT1G01420	AT1G01420	UDP-glucosyl transferase 72B3	18	26	33	42	50	60	67	76	84	94	102	112	121	128	136	146	155	165	174	183	191	199	208	216	224	231	239	246	253	261	270	277	286	294	302	309	319	329	336	345	352	358	365	371	379	387	396
AT5G65010	AT5G65010	asparagine synthetase 2	19	29	36	45	55	65	72	82	91	101	109	119	128	136	145	155	164	174	183	193	202	210	220	228	237	244	253	260	269	277	287	295	305	314	324	332	342	352	361	370	379	386	393	400	409	419	428
AT5G55220	AT5G55220	trigger factor type chaperone family protein	19	29	37	46	56	66	74	84	93	103	111	121	131	140	149	159	168	178	187	197	206	215	225	233	242	251	260	269	278	286	296	304	314	323	333	341	351	361	370	380	390	397	404	412	421	431	441
AT5G54160	AT5G54160	O-methyltransferase 1	19	28	35	44	54	64	71	81	90	100	108	118	127	134	143	153	162	172	181	191	200	208	217	225	233	240	249	256	263	271	281	288	298	307	316	324	334	344	353	362	371	377	384	391	400	410	419
AT5G52520	AT5G52520	Class II aaRS and biotin synthetases superfamily protein	19	29	37	46	56	66	74	84	93	103	111	121	131	140	149	159	168	178	187	197	206	215	225	233	242	250	259	268	277	285	295	303	313	322	332	340	350	360	369	379	389	396	403	411	420	430	439
AT5G52190	AT5G52190	Sugar isomerase (SIS) family protein	19	28	35	44	54	64	71	81	90	100	108	118	127	135	144	154	163	173	182	192	201	209	219	227	236	243	252	259	267	275	285	293	303	312	322	330	340	350	359	368	377	384	391	398	407	417	426
AT5G47770	AT5G47770	farnesyl diphosphate synthase 1	19	29	37	46	56	66	74	84	93	103	111	121	131	140	149	159	168	178	187	197	206	215	225	233	242	251	260	269	278	286	296	304	314	323	333	341	351	361	370	380	390	397	404	412	421	431	440
AT5G66120	AT5G66120	3-dehydroquinate synthase, putative	19	29	37	46	56	66	74	84	93	103	111	121	131	140	149	159	168	178	187	197	206	215	225	233	242	251	260	269	278	286	296	304	314	323	333	341	351	361	370	380	390	397	404	412	421	431	441
AT5G28840	AT5G28840	GDP-D-mannose 3',5'-epimerase	19	29	36	45	55	65	72	82	91	101	109	119	128	136	145	155	164	174	183	193	202	210	220	228	237	244	253	260	269	277	287	295	305	314	324	332	342	352	361	370	379	386	393	400	409	419	428
AT5G17380	AT5G17380	Thiamine pyrophosphate dependent pyruvate decarboxylase family protein	19	28	35	44	54	64	71	81	90	100	108	118	127	134	143	153	162	172	181	191	200	208	217	225	234	241	250	257	264	272	282	289	299	308	317	325	335	345	354	363	372	378	385	392	401	411	420
AT5G13520	AT5G13520	peptidase M1 family protein	19	29	37	46	56	66	74	84	93	103	111	121	131	139	148	158	167	177	186	196	205	214	224	232	241	249	258	267	276	284	294	302	312	321	331	339	349	359	368	378	388	395	402	410	419	429	438
AT5G13030	AT5G13030	unknown protein; FUNCTIONS IN: molecular_function unknown; INVOLVED IN: biological_process unknown; LOCATED IN: chloroplast; EXPRESSED IN: 23 plant structures; EXPRESSED DURING: 13 growth stages; CONTAINS InterPro DOMAIN/s: Uncharacterised protein family UPF0061 (InterPro:IPR003846); Has 5046 Blast hits to 4997 proteins in 1211 species: Archae - 8; Bacteria - 2327; Metazoa - 120; Fungi - 134; Pla…	19	29	37	46	56	66	74	84	93	103	111	121	131	140	149	159	168	178	187	197	206	215	225	233	242	250	259	268	277	285	295	303	313	322	332	340	350	360	369	379	389	396	403	411	420	430	439
AT5G06060	AT5G06060	NAD(P)-binding Rossmann-fold superfamily protein	19	29	37	46	56	66	73	83	92	102	110	120	129	137	146	156	165	175	184	194	203	211	221	229	238	245	254	262	271	279	289	297	307	316	326	334	344	354	363	372	381	388	395	402	411	421	430
AT5G03300	AT5G03300	adenosine kinase 2	19	29	37	46	56	66	74	84	93	103	111	121	131	140	149	159	168	178	187	197	206	215	225	233	242	250	259	268	277	285	295	303	313	322	332	340	350	360	369	379	389	396	403	411	420	430	439
AT4G33090	AT4G33090	aminopeptidase M1	19	28	35	44	54	64	71	81	90	100	108	118	127	135	144	154	163	173	182	192	201	209	219	227	236	243	252	259	267	275	285	293	303	312	321	329	339	349	358	367	376	382	389	396	405	415	424
AT4G17190	AT4G17190_2	farnesyl diphosphate synthase 2	19	29	37	46	56	66	74	84	93	103	111	121	131	139	148	158	167	177	186	196	205	214	224	232	241	248	257	266	275	283	293	301	311	320	330	338	348	358	367	376	386	393	400	408	417	427	436
AT4G14930	AT4G14930	Survival protein SurE-like phosphatase/nucleotidase	19	29	37	46	56	66	73	83	92	102	110	120	130	138	147	157	166	176	185	195	204	212	222	230	239	246	255	263	272	280	290	298	308	317	327	335	345	355	364	373	382	389	396	403	412	422	431
AT4G03200	AT4G03200	catalytics	19	29	37	46	56	66	74	84	93	103	111	121	131	139	148	158	167	177	186	196	205	214	224	232	241	249	258	267	276	284	294	302	312	321	331	339	349	359	368	377	387	394	401	409	418	428	437
AT4G01850	AT4G01850	S-adenosylmethionine synthetase 2	19	29	36	45	55	65	72	82	91	101	109	119	128	136	145	155	164	174	183	193	202	210	220	228	237	244	253	260	269	277	287	295	305	314	324	332	342	352	361	370	379	386	393	400	409	419	428
AT3G48170	AT3G48170	aldehyde dehydrogenase 10A9	19	29	37	46	56	66	73	83	92	102	110	120	130	138	147	157	166	176	185	195	204	213	223	231	240	247	256	264	273	281	291	299	309	318	328	336	346	356	365	374	383	390	397	404	413	423	432
AT3G17390	AT3G17390	S-adenosylmethionine synthetase family protein	19	29	36	45	55	65	72	82	91	101	109	119	128	136	145	155	164	174	183	193	202	210	220	228	237	244	253	260	268	276	286	294	304	313	323	331	341	351	360	369	378	385	392	399	408	418	427
AT3G14930	AT3G14930	Uroporphyrinogen decarboxylase	19	28	35	44	54	64	71	81	90	100	108	118	127	134	143	153	162	172	181	191	200	208	217	225	233	240	249	256	263	271	281	288	298	307	316	324	334	344	353	362	371	377	384	391	400	410	419
AT3G09820	AT3G09820	adenosine kinase 1	19	28	35	44	54	64	71	81	90	100	108	118	127	134	143	153	162	172	181	191	200	208	217	225	234	241	250	257	264	272	282	290	300	309	318	326	336	346	355	364	373	379	386	393	402	412	421
AT2G44350	AT2G44350	Citrate synthase family protein	19	29	37	46	56	66	73	83	92	102	110	120	130	138	147	157	166	176	185	195	204	213	223	231	240	247	256	264	273	281	291	299	309	318	328	336	346	356	365	374	383	390	397	404	413	423	432
AT2G36880	AT2G36880_2	methionine adenosyltransferase 3	19	29	36	45	55	65	72	82	91	101	109	119	128	136	145	155	164	174	183	193	202	210	220	228	237	244	253	260	269	277	287	295	305	314	324	332	342	352	361	370	379	386	393	400	409	419	428
AT2G31390	AT2G31390	pfkB-like carbohydrate kinase family protein	19	28	35	44	54	64	71	81	90	100	108	118	127	135	144	154	163	173	182	192	201	209	219	227	236	243	252	259	267	275	285	293	303	312	322	330	340	350	359	368	377	384	391	398	407	417	426
AT2G29360	AT2G29360	NAD(P)-binding Rossmann-fold superfamily protein	19	29	37	46	56	66	73	83	92	102	110	120	129	137	146	156	165	175	184	194	203	211	221	229	238	245	254	261	270	278	288	296	306	315	325	333	343	353	362	371	380	387	394	401	410	420	429
AT2G29340	AT2G29340	NAD-dependent epimerase/dehydratase family protein	19	29	37	46	56	66	73	83	92	102	110	120	130	138	147	157	166	176	185	195	204	213	223	231	240	247	256	265	274	282	292	300	310	319	329	337	347	357	366	375	385	392	399	406	415	425	434
AT2G29290	AT2G29290	NAD(P)-binding Rossmann-fold superfamily protein	19	29	37	46	56	66	73	83	92	102	110	120	130	138	147	157	166	176	185	195	204	213	223	231	240	247	256	265	274	282	292	300	310	319	329	337	347	357	366	375	384	391	398	405	414	424	433
AT2G23350	AT2G23350	poly(A) binding protein 4	19	28	35	44	54	64	71	81	90	100	108	118	127	134	143	153	162	172	181	191	200	208	217	225	234	241	250	257	264	272	282	290	300	309	318	326	336	346	355	364	373	379	386	393	402	412	421
AT2G19520	AT2G19520_1	Transducin family protein / WD-40 repeat family protein	19	29	37	46	56	66	74	84	93	103	111	121	131	139	148	158	167	177	186	196	205	214	224	232	241	248	257	266	275	283	293	301	311	320	330	338	348	358	367	376	386	393	400	407	416	426	435
AT1G80600	AT1G80600	HOPW1-1-interacting 1	19	28	35	44	54	64	71	81	90	100	108	118	127	135	144	154	163	173	182	192	201	209	219	227	236	243	252	259	267	275	285	293	303	312	321	329	339	349	358	367	376	382	389	396	405	415	424
AT1G80560	AT1G80560	isopropylmalate dehydrogenase 2	19	28	35	44	54	64	71	81	90	100	108	118	127	135	144	154	163	173	182	192	201	209	219	227	236	243	252	259	267	275	285	293	303	312	322	330	340	350	359	368	377	383	390	397	406	416	425
AT1G79690	AT1G79690	nudix hydrolase homolog 3	19	29	37	46	56	66	73	83	92	102	110	120	130	138	147	157	166	176	185	195	204	212	222	230	239	246	255	263	272	280	290	298	308	317	327	335	345	355	364	373	382	389	396	403	412	422	431
AT1G48420	AT1G48420	D-cysteine desulfhydrase	19	28	35	44	54	64	71	81	90	100	108	118	127	134	143	153	162	172	181	191	200	208	217	225	234	241	250	257	264	272	282	289	299	308	317	325	335	345	354	363	372	378	385	392	401	411	420
AT1G31180	AT1G31180	isopropylmalate dehydrogenase 3	19	28	35	44	54	64	71	81	90	100	108	118	127	135	144	154	163	173	182	192	201	209	218	226	235	242	251	258	266	274	284	292	302	311	320	328	338	348	357	366	375	381	388	395	404	414	423
AT1G14410	AT1G14410	ssDNA-binding transcriptional regulator	19	29	36	45	55	65	72	82	91	101	109	119	128	136	145	155	164	174	183	193	202	210	220	228	237	244	253	260	269	277	287	295	305	314	324	332	342	352	361	370	379	386	393	400	409	419	428
AT1G09010	AT1G09010	glycoside hydrolase family 2 protein	19	28	35	44	54	64	71	81	90	100	108	118	127	135	144	154	163	173	182	192	201	209	218	226	235	242	251	258	265	273	283	291	301	310	319	327	337	347	356	365	374	380	387	394	403	413	422
AT1G07440	AT1G07440	NAD(P)-binding Rossmann-fold superfamily protein	19	29	37	46	56	66	73	83	92	102	110	120	129	137	146	156	165	175	184	194	203	211	221	229	238	245	254	262	271	279	289	297	307	316	326	334	344	354	363	372	381	388	395	402	411	421	430
AT5G64250	AT5G64250	Aldolase-type TIM barrel family protein	20	30	38	47	57	67	76	86	96	106	114	124	134	143	152	162	171	181	190	200	210	219	229	237	246	255	265	274	283	291	301	310	320	329	339	347	357	367	376	386	396	403	412	421	430	440	450
AT5G59750	AT5G59750	DHBP synthase RibB-like alpha/beta domain;GTP cyclohydrolase II	20	30	38	47	57	67	75	85	94	104	112	122	132	141	150	160	169	179	188	198	207	216	226	234	243	252	261	270	279	287	297	305	315	324	334	342	352	362	371	381	391	398	406	414	423	433	443
AT5G58770	AT5G58770	Undecaprenyl pyrophosphate synthetase family protein	20	30	39	48	58	68	77	87	97	107	116	126	136	145	154	164	173	183	192	202	212	222	232	240	249	258	268	277	286	295	305	314	324	333	343	351	361	371	380	390	400	409	418	427	436	446	456
AT5G43940	AT5G43940	GroES-like zinc-binding dehydrogenase family protein	20	30	40	49	59	69	78	88	98	108	117	127	137	146	155	165	175	185	194	204	214	224	234	242	251	261	271	280	290	299	309	318	328	337	347	355	365	375	384	394	404	414	423	432	441	451	461
AT5G38530	AT5G38530	tryptophan synthase beta type 2	20	30	40	50	60	70	80	90	100	110	119	129	139	148	157	167	177	187	196	206	216	226	236	245	255	265	275	285	295	304	314	323	333	342	352	361	371	381	391	401	411	421	431	440	449	459	469
AT5G36880	AT5G36880	acetyl-CoA synthetase	20	30	40	50	60	70	79	89	99	109	118	128	138	147	156	166	176	186	195	205	215	225	235	243	253	263	273	283	293	302	312	321	331	340	350	359	369	379	389	399	409	419	429	438	447	457	467
AT5G21060	AT5G21060	Glyceraldehyde-3-phosphate dehydrogenase-like family protein	20	30	40	49	59	69	78	88	98	108	117	127	137	146	155	165	174	184	193	203	213	223	233	241	250	260	270	279	289	298	308	317	327	336	346	354	364	374	383	393	403	413	422	431	440	450	460
AT5G19550	AT5G19550	aspartate aminotransferase 2	20	30	40	49	59	69	78	88	98	108	117	127	137	146	155	165	175	185	194	204	214	224	234	242	251	261	271	280	290	299	309	318	328	337	347	355	365	375	384	394	404	414	423	432	441	451	461
AT5G16990	AT5G16990	Zinc-binding dehydrogenase family protein	20	30	40	49	59	69	78	88	98	108	117	127	137	146	155	165	175	185	194	204	214	224	234	242	252	262	272	282	292	301	311	320	330	339	349	358	368	378	387	397	407	417	426	435	444	454	464
AT5G14780	AT5G14780	formate dehydrogenase	20	30	40	49	59	69	78	88	98	108	117	127	137	146	155	165	175	185	194	204	214	224	234	242	252	262	272	282	292	301	311	320	330	339	349	358	368	378	387	397	407	417	427	436	445	455	465
AT5G11200	AT5G11200	DEAD/DEAH box RNA helicase family protein	20	30	40	50	60	70	80	90	100	110	120	130	140	149	158	168	178	188	197	207	217	227	237	246	256	266	276	286	296	305	315	324	334	343	353	363	373	383	393	403	413	423	433	443	453	463	473
AT5G10560	AT5G10560	Glycosyl hydrolase family protein	20	30	40	49	59	69	78	88	98	108	117	127	137	146	155	165	175	185	194	204	214	224	234	242	252	262	272	282	292	301	311	320	330	339	349	358	368	378	387	397	407	417	427	436	445	455	465
AT5G08100	AT5G08100	N-terminal nucleophile aminohydrolases (Ntn hydrolases) superfamily protein	20	30	40	50	60	70	80	90	100	110	119	129	139	148	157	167	177	187	196	206	216	226	236	245	255	265	275	285	295	304	314	323	333	342	352	362	372	382	392	402	412	422	432	441	450	460	470
AT4G38810	AT4G38810	Calcium-binding EF-hand family protein	20	30	40	50	60	70	80	90	100	110	120	130	140	149	158	168	178	188	197	207	217	227	237	246	256	266	276	286	296	305	315	324	334	343	353	363	373	383	393	403	413	423	433	442	452	462	472
AT4G38800	AT4G38800	methylthioadenosine nucleosidase 1	20	30	39	48	58	68	77	87	97	107	115	125	135	144	153	163	172	182	191	201	211	220	230	238	247	256	266	275	284	292	302	311	321	330	340	348	358	368	377	387	397	404	413	422	431	441	451
AT4G34350	AT4G34350_1	4-hydroxy-3-methylbut-2-enyl diphosphate reductase	20	30	38	47	57	67	76	86	96	106	114	124	134	143	152	162	171	181	190	200	209	218	228	236	245	254	263	272	281	289	299	308	318	327	337	345	355	365	374	384	394	401	410	418	427	437	447
AT4G34350	AT4G34350_2	4-hydroxy-3-methylbut-2-enyl diphosphate reductase	20	30	39	48	58	68	77	87	97	107	116	126	136	145	154	164	173	183	192	202	212	222	232	240	249	259	269	278	288	297	307	316	326	335	345	353	363	373	382	392	402	411	420	429	438	448	458
AT4G34050	AT4G34050	S-adenosyl-L-methionine-dependent methyltransferases superfamily protein	20	30	40	50	60	70	79	89	99	109	118	128	138	147	156	166	176	186	195	205	215	225	235	243	253	263	273	283	293	302	312	321	331	340	350	359	369	379	389	399	409	419	429	438	447	457	467
AT4G17100	AT4G17100	CONTAINS InterPro DOMAIN/s: Endoribonuclease XendoU (InterPro:IPR018998); Has 943 Blast hits to 770 proteins in 162 species: Archae - 0; Bacteria - 61; Metazoa - 472; Fungi - 40; Plants - 78; Viruses - 35; Other Eukaryotes - 257 (source: NCBI BLink).	20	30	39	48	58	68	77	87	97	107	115	125	135	144	153	163	172	182	191	201	211	220	230	238	247	256	266	275	284	292	302	311	321	330	340	348	358	368	377	387	397	405	414	423	432	442	452
AT4G12720	AT4G12720	MutT/nudix family protein	20	30	38	47	57	67	76	86	96	106	114	124	134	143	152	162	171	181	190	200	209	218	228	236	245	254	263	272	281	289	299	308	318	327	337	345	355	365	374	384	394	401	409	417	426	436	446
AT4G11010	AT4G11010	nucleoside diphosphate kinase 3	20	30	40	49	59	69	78	88	98	108	117	127	137	146	155	165	174	184	193	203	213	223	233	241	250	260	270	279	289	298	308	317	327	336	346	354	364	374	383	393	403	412	421	430	439	449	459
AT4G09670	AT4G09670	Oxidoreductase family protein	20	30	40	50	60	70	79	89	99	109	118	128	138	147	156	166	176	186	195	205	215	225	235	243	253	263	273	283	293	302	312	321	331	340	350	359	369	379	389	399	409	419	429	438	447	457	467
AT4G02450	AT4G02450	HSP20-like chaperones superfamily protein	20	30	40	50	60	70	80	90	100	110	120	130	140	150	160	170	180	190	200	210	220	230	240	250	260	270	280	290	300	310	320	329	339	349	359	369	379	389	399	409	419	429	439	449	459	469	479
AT3G55760	AT3G55760	unknown protein; LOCATED IN: chloroplast stroma, chloroplast; EXPRESSED IN: 16 plant structures; EXPRESSED DURING: 10 growth stages; BEST Arabidopsis thaliana protein match is: unknown protein (TAIR:AT1G42430.2); Has 176 Blast hits to 125 proteins in 40 species: Archae - 0; Bacteria - 3; Metazoa - 19; Fungi - 9; Plants - 81; Viruses - 0; Other Eukaryotes - 64 (source: NCBI BLink).	20	30	40	50	60	70	80	90	100	110	120	130	140	150	160	170	180	190	199	209	219	229	239	248	258	268	278	288	298	307	317	326	336	345	355	365	375	385	395	405	415	425	435	445	455	465	475
AT3G50440	AT3G50440	methyl esterase 10	20	30	39	48	58	68	77	87	97	107	116	126	136	145	154	164	173	183	192	202	212	221	231	239	248	257	267	276	285	293	303	312	322	331	341	349	359	369	378	388	398	407	416	425	434	444	454
AT3G21790	AT3G21790	UDP-Glycosyltransferase superfamily protein	20	30	38	47	57	67	76	86	96	106	114	124	134	143	152	162	171	181	190	200	210	219	229	237	246	255	264	273	282	290	300	309	319	328	338	346	356	366	375	385	395	402	411	419	428	438	448
AT3G19000	AT3G19000	2-oxoglutarate (2OG) and Fe(II)-dependent oxygenase superfamily protein	20	30	38	47	57	67	75	85	95	105	113	123	133	142	151	161	170	180	189	199	208	217	227	235	244	253	262	271	280	288	298	307	317	326	336	344	354	364	373	383	393	400	408	416	425	435	445
AT3G18490	AT3G18490_1	Eukaryotic aspartyl protease family protein	20	30	40	50	60	70	80	90	100	110	119	129	139	148	157	167	177	187	196	206	216	226	236	244	254	264	274	284	294	303	313	322	332	341	351	360	370	380	390	400	410	420	430	439	448	458	468
AT3G18490	AT3G18490_2	Eukaryotic aspartyl protease family protein	20	30	39	48	58	68	77	87	97	107	116	126	136	145	154	164	173	183	192	202	212	222	232	240	249	259	269	278	287	296	306	315	325	334	344	352	362	372	381	391	401	410	419	428	437	447	457
AT3G04940	AT3G04940	cysteine synthase D1	20	30	40	50	60	70	79	89	99	109	118	128	138	147	156	166	176	186	195	205	215	225	235	243	253	263	273	283	293	302	312	321	331	340	350	359	369	379	388	398	408	418	428	437	446	456	466
AT2G47130	AT2G47130	NAD(P)-binding Rossmann-fold superfamily protein	20	30	40	49	59	69	78	88	98	108	117	127	137	146	155	165	174	184	193	203	213	223	233	241	250	260	270	279	289	298	308	317	327	336	346	354	364	374	383	393	403	413	422	431	440	450	460
AT2G44100	AT2G44100	guanosine nucleotide diphosphate dissociation inhibitor 1	20	30	38	47	57	67	75	85	95	105	113	123	133	142	151	161	170	180	189	199	208	217	227	235	244	253	262	271	280	288	298	306	316	325	335	343	353	363	372	382	392	399	407	415	424	434	444
AT2G44060	AT2G44060	Late embryogenesis abundant protein, group 2	20	30	39	48	58	68	77	87	97	107	116	126	136	145	154	164	173	183	192	202	212	222	232	240	249	259	269	278	288	297	307	316	326	335	345	353	363	373	382	392	402	411	420	429	438	448	458
AT2G31790	AT2G31790	UDP-Glycosyltransferase superfamily protein	20	30	39	48	58	68	77	87	97	107	115	125	135	144	153	163	172	182	191	201	211	220	230	238	247	256	266	275	284	292	302	311	321	330	340	348	358	368	377	387	397	405	414	423	432	442	452
AT2G30060	AT2G30060	Pleckstrin homology (PH) domain superfamily protein	20	30	40	50	60	70	80	90	100	110	120	130	140	150	160	170	180	190	200	210	220	230	240	249	259	269	279	289	299	309	319	328	338	348	358	368	378	388	398	408	418	428	438	448	458	468	478
AT2G29450	AT2G29450_2	glutathione S-transferase tau 5	20	30	38	47	57	67	75	85	95	105	113	123	133	142	151	161	170	180	189	199	208	217	227	235	244	253	262	271	280	288	298	307	317	326	336	344	354	364	373	383	393	400	408	416	425	435	445
AT2G23610	AT2G23610	methyl esterase 3	20	30	38	47	57	67	76	86	96	106	114	124	134	143	152	162	171	181	190	200	210	219	229	237	246	255	265	274	283	291	301	310	320	329	339	347	357	367	376	386	396	403	412	420	429	439	449
AT2G23600	AT2G23600	acetone-cyanohydrin lyase	20	30	38	47	57	67	75	85	94	104	112	122	132	141	150	160	169	179	188	198	207	216	226	234	243	252	261	270	279	287	297	305	315	324	334	342	352	362	371	381	391	398	405	413	422	432	442
AT2G21620	AT2G21620	Adenine nucleotide alpha hydrolases-like superfamily protein	20	30	38	47	57	67	76	86	96	106	114	124	134	143	152	162	171	181	190	200	210	219	229	237	246	255	265	274	283	291	301	310	320	329	339	347	357	367	376	386	396	403	412	421	430	440	450
AT2G19520	AT2G19520_2	Transducin family protein / WD-40 repeat family protein	20	30	40	50	60	70	80	90	100	110	120	130	140	150	160	170	180	190	200	210	220	230	240	249	259	269	279	289	299	308	318	327	337	347	357	367	377	387	397	407	417	427	437	447	457	467	477
AT2G02500	AT2G02500	Nucleotide-diphospho-sugar transferases superfamily protein	20	30	40	50	60	70	80	90	100	110	120	130	140	150	160	170	180	190	200	210	220	230	240	250	260	270	280	290	300	310	320	330	340	350	360	370	380	390	400	410	420	430	440	450	460	470	480
AT1G77122	AT1G77122	Uncharacterised protein family UPF0090	20	30	40	50	60	70	80	90	100	110	120	130	140	150	160	170	180	190	199	209	219	229	239	248	258	268	278	288	298	307	317	326	336	346	356	366	376	386	396	406	416	426	436	446	456	466	476
AT1G76030	AT1G76030	ATPase, V1 complex, subunit B protein	20	30	39	48	58	68	77	87	97	107	116	126	136	145	154	164	173	183	192	202	212	222	232	240	249	259	269	278	288	297	307	316	326	335	345	353	363	373	382	392	402	411	420	429	438	448	458
AT1G70580	AT1G70580	alanine-2-oxoglutarate aminotransferase 2	20	30	40	49	59	69	78	88	98	108	117	127	137	146	155	165	175	185	194	204	214	224	234	242	252	262	272	281	291	300	310	319	329	338	348	357	367	377	386	396	406	416	425	434	443	453	463
AT1G66130	AT1G66130	NAD(P)-binding Rossmann-fold superfamily protein	20	30	40	50	60	70	79	89	99	109	118	128	138	147	156	166	176	186	195	205	215	225	235	243	253	263	273	283	293	302	312	321	331	340	350	359	369	379	389	399	409	419	429	438	447	457	467
AT1G48600	AT1G48600	S-adenosyl-L-methionine-dependent methyltransferases superfamily protein	20	30	40	50	60	70	80	90	100	110	119	129	139	148	157	167	177	187	196	206	216	226	236	245	255	265	275	285	295	304	314	323	333	342	352	362	372	382	392	402	412	422	432	441	451	461	471
AT1G35720	AT1G35720	annexin 1	20	30	40	50	60	70	80	90	100	110	120	130	140	150	159	169	179	189	198	208	218	228	238	247	257	267	277	287	297	306	316	325	335	344	354	364	374	384	394	404	414	424	434	444	454	464	474
AT1G24100	AT1G24100	UDP-glucosyl transferase 74B1	20	30	39	48	58	68	77	87	97	107	116	126	136	145	154	164	173	183	192	202	212	221	231	239	248	257	267	276	285	293	303	312	322	331	341	349	359	369	378	388	398	406	415	424	433	443	453
AT1G23310	AT1G23310	glutamate:glyoxylate aminotransferase	20	30	40	49	59	69	78	88	98	108	117	127	137	146	155	165	175	185	194	204	214	224	234	242	252	262	272	281	291	300	310	319	329	338	348	356	366	376	385	395	405	415	424	433	442	452	462
AT1G07140	AT1G07140	Pleckstrin homology (PH) domain superfamily protein	20	30	40	50	60	70	80	90	100	110	120	130	140	150	159	169	179	189	198	208	218	228	238	247	257	267	277	287	297	306	316	325	335	344	354	364	374	384	394	404	414	424	434	444	454	464	474
AT1G07110	AT1G07110	fructose-2,6-bisphosphatase	20	30	39	48	58	68	77	87	97	107	116	126	136	145	154	164	173	183	192	202	212	222	232	240	249	258	268	277	286	294	304	313	323	332	342	350	360	370	379	389	399	408	417	426	435	445	455
[truncated: 12 more columns]

## Sheet: Chloroplast
Supplemental table 3: The similarity of protein elution profiles at different sampling intervals. The clustering analysis was performed on both SEC and IEX profiles and the tree was cut at 10 cluster intervals form 20 to 350 clusters. Proteins with the same number fall in the same cluster.
ATG	ATG with peak	Name	Number of clusters 20	Number of clusters 30	Number of clusters 40	Number of clusters 50	Number of clusters 60	Number of clusters 70	Number of clusters 80	Number of clusters 90	Number of clusters 100	Number of clusters 110	Number of clusters 120	Number of clusters 130	Number of clusters 140	Number of clusters 150	Number of clusters 160	Number of clusters 170	Number of clusters 180	Number of clusters 190	Number of clusters 200	Number of clusters 210	Number of clusters 220	Number of clusters 230	Number of clusters 240	Number of clusters 250	Number of clusters 260	Number of clusters 270	Number of clusters 280	Number of clusters 290	Number of clusters 300	Number of clusters 310	Number of clusters 320	Number of clusters 330	Number of clusters 340	Number of clusters 350
AT4G25050	AT4G25050	acyl carrier protein 4	1	1	1	2	4	4	4	5	5	7	8	9	9	9	10	10	10	10	11	13	13	13	13	14	14	15	16	16	17	17	17	17	17	20
AT4G21280	AT4G21280	photosystem II subunit QA	1	1	1	1	1	1	1	1	1	2	2	2	2	2	2	2	2	2	2	3	3	3	3	3	3	4	4	4	4	4	4	4	4	5
AT2G21530	AT2G21530	SMAD/FHA domain-containing protein	1	1	1	1	1	1	1	1	1	1	1	1	1	1	1	1	1	1	1	1	1	1	1	1	1	1	1	1	1	1	1	1	1	2
AT1G20340	AT1G20340	Cupredoxin superfamily protein	1	1	1	2	2	2	2	2	2	3	4	4	4	4	4	4	4	4	5	7	7	7	7	7	7	8	8	8	8	8	8	8	8	9
AT1G11430	AT1G11430	plastid developmental protein DAG, putative	1	1	1	1	1	1	1	1	1	2	2	2	2	2	2	2	2	2	2	3	3	3	3	3	3	3	3	3	3	3	3	3	3	4
AT4G33520	AT4G33520	P-type ATP-ase 1	1	1	1	2	4	4	4	5	5	7	8	8	8	8	8	8	8	8	9	11	11	11	11	11	11	12	13	13	14	14	14	14	14	17
AT2G40600	AT2G40600	appr-1-p processing enzyme family protein	1	1	1	2	3	3	3	3	3	4	5	5	5	5	5	5	5	5	6	8	8	8	8	8	8	9	10	10	10	10	10	10	10	11
AT1G76100	AT1G76100	plastocyanin 1	1	1	1	2	2	2	2	2	2	3	4	4	4	4	4	4	4	4	5	6	6	6	6	6	6	7	7	7	7	7	7	7	7	8
AT1G54580	AT1G54580	acyl carrier protein 2	1	1	1	2	4	4	4	4	4	6	7	7	7	7	7	7	7	7	8	10	10	10	10	10	10	11	12	12	13	13	13	13	13	16
AT4G25130	AT4G25130	peptide met sulfoxide reductase 4	1	1	1	2	3	3	3	3	3	5	6	6	6	6	6	6	6	6	7	9	9	9	9	9	9	10	11	11	11	11	11	11	11	13
AT1G54630	AT1G54630	acyl carrier protein 3	1	1	1	2	4	4	4	4	4	6	7	7	7	7	7	7	7	7	8	10	10	10	10	10	10	11	12	12	13	13	13	13	13	15
AT1G50900	AT1G50900	Ankyrin repeat family protein	1	1	1	2	2	2	2	2	2	3	4	4	4	4	4	4	4	4	4	5	5	5	5	5	5	6	6	6	6	6	6	6	6	7
AT2G43560	AT2G43560	FKBP-like peptidyl-prolyl cis-trans isomerase family protein	1	1	1	1	1	1	1	1	1	2	2	2	2	2	2	2	2	2	2	2	2	2	2	2	2	2	2	2	2	2	2	2	2	3
AT5G58250	AT5G58250	unknown protein; FUNCTIONS IN: molecular_function unknown; INVOLVED IN: biological_process unknown; LOCATED IN: thylakoid, chloroplast; EXPRESSED IN: 22 plant structures; EXPRESSED DURING: 14 growth stages; CONTAINS InterPro DOMAIN/s: Protein of unknown function DUF2488 (InterPro:IPR019616); Has 1807 Blast hits to 1807 proteins in 277 species: Archae - 0; Bacteria - 0; Metazoa - 736; Fungi - 347;…	1	1	1	1	1	1	1	1	1	1	1	1	1	1	1	1	1	1	1	1	1	1	1	1	1	1	1	1	1	1	1	1	1	1
AT3G05625	AT3G05625_1	Tetratricopeptide repeat (TPR)-like superfamily protein	1	1	1	2	4	4	4	5	5	7	8	9	9	9	9	9	9	9	10	12	12	12	12	13	13	14	15	15	16	16	16	16	16	19
AT2G38270	AT2G38270	CAX-interacting protein 2	1	1	1	2	4	4	4	5	5	7	8	8	8	8	8	8	8	8	9	11	11	11	11	12	12	13	14	14	15	15	15	15	15	18
AT3G56650	AT3G56650	Mog1/PsbP/DUF1795-like photosystem II reaction center PsbP family protein	1	1	1	2	3	3	3	3	3	4	5	5	5	5	5	5	5	5	6	8	8	8	8	8	8	9	9	9	9	9	9	9	9	10
AT3G10940	AT3G10940	dual specificity protein phosphatase (DsPTP1) family protein	1	1	1	2	3	3	3	3	3	4	5	5	5	5	5	5	5	5	6	8	8	8	8	8	8	9	10	10	10	10	10	10	10	12
AT4G11600	AT4G11600	glutathione peroxidase 6	1	1	1	2	3	3	3	3	3	5	6	6	6	6	6	6	6	6	7	9	9	9	9	9	9	10	11	11	12	12	12	12	12	14
AT1G10960	AT1G10960	ferredoxin 1	1	1	1	2	2	2	2	2	2	3	3	3	3	3	3	3	3	3	3	4	4	4	4	4	4	5	5	5	5	5	5	5	5	6
AT3G62030	AT3G62030	rotamase CYP 4	2	2	3	4	6	6	6	7	7	9	10	11	11	11	12	12	12	12	13	15	16	16	17	18	19	20	21	22	23	23	23	23	23	27
AT1G06680	AT1G06680	photosystem II subunit P-1	2	2	2	3	5	5	5	6	6	8	9	10	10	10	11	11	11	11	12	14	15	15	15	16	16	17	18	19	20	20	20	20	20	24
AT1G03680	AT1G03680	thioredoxin M-type 1	2	2	3	4	6	6	7	8	8	10	12	13	13	13	14	14	15	15	16	18	19	19	20	21	22	23	25	26	27	27	28	28	28	32
AT3G52960	AT3G52960	Thioredoxin superfamily protein	2	2	2	3	5	5	5	6	6	8	9	10	10	10	11	11	11	11	12	14	14	14	14	15	15	16	17	17	18	18	18	18	18	21
AT3G15360	AT3G15360	thioredoxin M-type 4	2	2	3	4	6	6	7	8	8	10	12	13	13	13	14	14	15	15	16	18	19	19	21	22	23	24	26	27	28	28	29	29	30	34
AT3G02730	AT3G02730	thioredoxin F-type 1	2	2	3	4	6	6	6	7	7	9	10	11	11	11	12	12	12	12	13	15	16	16	17	18	19	20	21	22	23	23	24	24	24	28
AT4G21860	AT4G21860	methionine sulfoxide reductase B 2	2	2	3	4	6	6	7	8	8	10	11	12	12	12	13	13	13	13	14	16	17	17	18	19	20	21	22	23	24	24	25	25	25	29
AT4G12060	AT4G12060	Double Clp-N motif protein	2	2	3	4	6	6	6	7	7	9	10	11	11	11	12	12	12	12	13	15	16	16	16	17	18	19	20	21	22	22	22	22	22	26
AT4G25370	AT4G25370	Double Clp-N motif protein	2	2	2	3	5	5	5	6	6	8	9	10	10	10	11	11	11	11	12	14	15	15	15	16	16	17	18	18	19	19	19	19	19	23
AT3G53460	AT3G53460	chloroplast RNA-binding protein 29	2	2	3	4	6	6	7	8	8	10	12	13	13	13	14	14	15	15	16	18	19	19	21	22	23	24	26	27	28	28	29	29	29	33
AT1G21350	AT1G21350	Thioredoxin superfamily protein	2	2	2	3	5	5	5	6	6	8	9	10	10	10	11	11	11	11	12	14	15	15	15	16	16	17	18	18	19	19	19	19	19	22
AT2G20260	AT2G20260_1	photosystem I subunit E-2	2	2	3	4	6	6	6	7	7	9	10	11	11	11	12	12	12	12	13	15	16	16	16	17	17	18	19	20	21	21	21	21	21	25
AT4G28660	AT4G28660	photosystem II reaction center PSB28 protein	2	2	3	4	6	6	7	8	8	10	11	12	12	12	13	13	14	14	15	17	18	18	19	20	21	22	24	25	26	26	27	27	27	31
AT3G55330	AT3G55330	PsbP-like protein 1	2	2	3	4	6	6	7	8	8	10	11	12	12	12	13	13	14	14	15	17	18	18	19	20	21	22	23	24	25	25	26	26	26	30
AT3G26060	AT3G26060	Thioredoxin superfamily protein	3	3	4	5	7	7	8	9	10	12	14	15	16	16	17	17	18	18	19	21	22	22	24	26	27	28	30	31	32	32	33	33	34	38
AT4G03520	AT4G03520	Thioredoxin superfamily protein	3	3	5	6	8	8	9	10	11	13	15	16	17	17	18	18	19	19	21	23	24	24	26	28	29	30	32	33	34	34	35	36	38	42
AT2G20270	AT2G20270	Thioredoxin superfamily protein	3	3	4	5	7	7	8	9	10	12	14	15	15	15	16	16	17	17	18	20	21	21	23	25	26	27	29	30	31	31	32	32	33	37
AT2G44920	AT2G44920	Tetratricopeptide repeat (TPR)-like superfamily protein	3	3	5	6	8	8	9	10	11	13	15	16	17	18	19	19	20	20	23	25	26	26	28	30	31	32	34	36	37	38	40	41	43	47
AT5G17560	AT5G17560	BolA-like family protein	3	3	4	5	7	7	8	9	10	12	14	15	16	16	17	17	18	18	20	22	23	23	25	27	28	29	31	32	33	33	34	35	36	40
AT4G10300	AT4G10300	RmlC-like cupins superfamily protein	3	3	5	6	8	8	9	10	11	13	15	16	17	17	18	18	19	19	21	23	24	24	26	28	29	30	32	33	34	34	35	36	37	41
AT3G47650	AT3G47650_1	DnaJ/Hsp40 cysteine-rich domain superfamily protein	3	3	4	5	7	7	8	9	10	12	14	15	16	16	17	17	18	18	19	21	22	22	24	26	27	28	30	31	32	32	33	33	34	38
AT1G03600	AT1G03600	photosystem II family protein	3	3	4	5	7	7	8	9	10	12	14	15	15	15	16	16	17	17	18	20	21	21	23	24	25	26	28	29	30	30	31	31	32	36
AT5G13120	AT5G13120	cyclophilin 20-2	3	3	5	6	8	8	9	10	11	13	15	16	17	18	19	19	20	20	23	25	26	26	28	30	31	32	34	36	37	38	39	40	42	46
AT2G20260	AT2G20260_2	photosystem I subunit E-2	3	3	4	5	7	7	8	9	9	11	13	14	14	14	15	15	16	16	17	19	20	20	22	23	24	25	27	28	29	29	30	30	31	35
AT5G45680	AT5G45680	FK506-binding protein 13	3	3	5	6	8	8	9	10	11	13	15	16	17	18	19	19	20	20	23	25	26	26	28	30	31	32	34	35	36	37	38	39	41	45
AT1G43560	AT1G43560	thioredoxin Y2	3	3	4	5	7	7	8	9	10	12	14	15	16	16	17	17	18	18	20	22	23	23	25	27	28	29	31	32	33	33	34	34	35	39
AT1G50320	AT1G50320	thioredoxin X	3	3	5	6	8	8	9	10	11	13	15	16	17	18	19	19	20	20	23	25	26	26	28	30	31	32	34	36	37	38	40	41	44	48
AT2G25080	AT2G25080	glutathione peroxidase 1	3	3	5	6	8	8	9	10	11	13	15	16	17	18	19	19	20	20	23	25	26	26	28	30	31	32	34	36	37	38	40	41	44	48
AT4G28730	AT4G28730	Glutaredoxin family protein	3	3	5	6	8	8	9	10	11	13	15	16	17	18	19	19	20	20	23	25	26	26	28	30	31	32	34	36	37	38	40	41	44	48
AT4G03280	AT4G03280	photosynthetic electron transfer C	3	3	5	6	8	8	9	10	11	13	15	16	17	18	19	19	20	20	23	25	26	26	28	30	31	32	34	35	36	36	37	38	40	44
ATCG00540	ATCG00540	photosynthetic electron transfer A	3	3	5	6	8	8	9	10	11	13	15	16	17	18	19	19	20	20	22	24	25	25	27	29	30	31	33	34	35	35	36	37	39	43
AT2G37660	AT2G37660	NAD(P)-binding Rossmann-fold superfamily protein	4	5	7	8	10	11	12	13	14	16	18	20	23	24	26	26	27	28	31	33	35	35	37	39	41	42	44	46	47	50	53	54	57	61
AT5G16710	AT5G16710	dehydroascorbate reductase 1	4	5	7	8	10	11	12	13	14	16	18	20	23	24	26	26	27	28	31	33	34	34	36	38	39	40	42	44	45	48	50	51	54	58
AT3G48420	AT3G48420	Haloacid dehalogenase-like hydrolase (HAD) superfamily protein	4	5	8	9	11	12	13	14	15	17	19	21	24	25	27	27	28	29	32	34	36	36	38	40	42	43	45	47	48	51	54	55	58	62
AT3G63190	AT3G63190	ribosome recycling factor, chloroplast precursor	4	4	6	7	9	9	10	11	12	14	16	17	19	20	21	21	22	22	25	27	28	28	30	32	33	34	36	38	39	41	43	44	47	51
AT3G08740	AT3G08740	elongation factor P (EF-P) family protein	4	4	6	7	9	9	10	11	12	14	16	17	18	19	20	20	21	21	24	26	27	27	29	31	32	33	35	37	38	40	42	43	46	50
AT4G08390	AT4G08390	stromal ascorbate peroxidase	4	5	7	8	10	11	12	13	14	16	18	20	23	24	26	26	27	28	31	33	35	35	37	39	41	42	44	46	47	50	53	54	57	61
AT5G66530	AT5G66530	Galactose mutarotase-like superfamily protein	4	4	6	7	9	10	11	12	13	15	17	18	20	21	22	22	23	23	26	28	29	29	31	33	34	35	37	39	40	42	44	45	48	52
AT4G14890	AT4G14890	2Fe-2S ferredoxin-like superfamily protein	4	4	6	7	9	10	11	12	13	15	17	19	22	23	25	25	26	27	30	32	33	33	35	37	38	39	41	43	44	47	49	50	53	57
AT5G24400	AT5G24400	NagB/RpiA/CoA transferase-like superfamily protein	4	5	7	8	10	11	12	13	14	16	18	20	23	24	26	26	27	28	31	33	35	35	37	39	40	41	43	45	46	49	51	52	55	59
AT1G76080	AT1G76080	chloroplastic drought-induced stress protein of 32 kD	4	5	8	9	11	12	13	15	16	18	20	22	25	26	28	28	30	31	34	36	39	39	41	43	45	46	48	50	51	54	57	59	62	67
AT1G15140	AT1G15140	FAD/NAD(P)-binding oxidoreductase	4	5	8	9	11	12	13	14	15	17	19	21	24	25	27	27	28	29	32	34	36	36	38	40	42	43	45	47	48	51	54	55	58	63
AT2G20890	AT2G20890	photosystem II reaction center PSB29 protein	4	5	7	8	10	11	12	13	14	16	18	20	23	24	26	26	27	28	31	33	35	35	37	39	40	41	43	45	46	49	51	52	55	59
AT2G27680	AT2G27680	NAD(P)-linked oxidoreductase superfamily protein	4	5	8	9	11	12	13	14	15	17	19	21	24	25	27	27	28	29	32	34	36	36	38	40	42	43	45	47	48	51	54	55	58	63
AT3G54640	AT3G54640	tryptophan synthase alpha chain	4	5	8	9	11	12	13	15	16	18	20	22	25	26	28	28	30	31	34	36	38	38	40	42	44	45	47	49	50	53	56	57	60	65
AT4G02530	AT4G02530	chloroplast thylakoid lumen protein	4	5	8	9	11	12	13	15	16	18	20	22	25	26	28	28	30	31	34	36	40	40	42	44	46	47	49	51	52	55	58	61	64	69
AT4G03150	AT4G03150	unknown protein; FUNCTIONS IN: molecular_function unknown; INVOLVED IN: biological_process unknown; LOCATED IN: chloroplast; EXPRESSED IN: 20 plant structures; EXPRESSED DURING: 13 growth stages; Has 30201 Blast hits to 17322 proteins in 780 species: Archae - 12; Bacteria - 1396; Metazoa - 17338; Fungi - 3422; Plants - 5037; Viruses - 0; Other Eukaryotes - 2996 (source: NCBI BLink).	4	4	6	7	9	10	11	12	13	15	17	19	22	23	24	24	25	25	28	30	31	31	33	35	36	37	39	41	42	45	47	48	51	55
AT3G02780	AT3G02780	isopentenyl pyrophosphate:dimethylallyl pyrophosphate isomerase 2	4	5	7	8	10	11	12	13	14	16	18	20	23	24	26	26	27	28	31	33	35	35	37	39	41	42	44	46	47	50	52	53	56	60
AT1G64510	AT1G64510	Translation elongation factor EF1B/ribosomal protein S6 family protein	4	4	6	7	9	9	10	11	12	14	16	17	18	19	20	20	21	21	24	26	27	27	29	31	32	33	35	37	38	39	41	42	45	49
AT4G09010	AT4G09010	ascorbate peroxidase 4	4	4	6	7	9	10	11	12	13	15	17	18	20	21	22	22	23	23	26	28	29	29	31	33	34	35	37	39	40	42	44	45	48	52
AT2G04039	AT2G04039	unknown protein; FUNCTIONS IN: molecular_function unknown; LOCATED IN: chloroplast; EXPRESSED IN: 21 plant structures; EXPRESSED DURING: 13 growth stages; CONTAINS InterPro DOMAIN/s: Protein of unknown function DUF2996 (InterPro:IPR021374); Has 159 Blast hits to 159 proteins in 52 species: Archae - 0; Bacteria - 76; Metazoa - 0; Fungi - 0; Plants - 38; Viruses - 0; Other Eukaryotes - 45 (source: …	4	4	6	7	9	10	11	12	13	15	17	19	22	23	25	25	26	26	29	31	32	32	34	36	37	38	40	42	43	46	48	49	52	56
AT4G31530	AT4G31530	NAD(P)-binding Rossmann-fold superfamily protein	4	5	8	9	11	12	13	15	16	18	20	22	25	26	28	28	30	31	34	36	38	38	40	42	44	45	47	49	50	53	56	58	61	66
AT1G06130	AT1G06130	glyoxalase 2-4	4	5	8	9	11	12	13	15	16	18	20	22	25	26	28	28	30	31	34	36	39	39	41	43	45	46	48	50	51	54	57	60	63	68
AT4G29590	AT4G29590	S-adenosyl-L-methionine-dependent methyltransferases superfamily protein	4	4	6	7	9	10	11	12	13	15	17	19	21	22	23	23	24	24	27	29	30	30	32	34	35	36	38	40	41	44	46	47	50	54
AT4G16060	AT4G16060	unknown protein; FUNCTIONS IN: molecular_function unknown; INVOLVED IN: biological_process unknown; LOCATED IN: chloroplast, chloroplast stroma; EXPRESSED IN: 22 plant structures; EXPRESSED DURING: 13 growth stages; Has 42 Blast hits to 42 proteins in 16 species: Archae - 0; Bacteria - 2; Metazoa - 0; Fungi - 0; Plants - 33; Viruses - 0; Other Eukaryotes - 7 (source: NCBI BLink).	4	5	8	9	11	12	13	15	16	18	20	22	25	26	28	28	29	30	33	35	37	37	39	41	43	44	46	48	49	52	55	56	59	64
AT4G28030	AT4G28030	Acyl-CoA N-acyltransferases (NAT) superfamily protein	4	4	6	7	9	10	11	12	13	15	17	19	21	22	23	23	24	24	27	29	30	30	32	34	35	36	38	40	41	43	45	46	49	53
AT2G21170	AT2G21170	triosephosphate isomerase	5	7	10	11	13	14	16	19	20	23	25	27	31	32	34	35	38	39	42	44	48	48	50	52	56	59	61	63	64	67	70	74	77	82
AT1G56190	AT1G56190	Phosphoglycerate kinase family protein	5	6	9	10	12	13	14	16	17	19	21	23	26	27	29	29	31	32	35	37	41	41	43	45	48	49	51	53	54	57	60	63	66	71
AT1G20020	AT1G20020	ferredoxin-NADP(+)-oxidoreductase 2	5	6	9	10	12	13	14	17	18	20	22	24	28	29	31	31	34	35	38	40	44	44	46	48	51	54	56	58	59	62	65	69	72	77
AT1G63940	AT1G63940_1	monodehydroascorbate reductase 6	5	6	9	10	12	13	14	17	18	20	22	24	27	28	30	30	32	33	36	38	42	42	44	46	49	51	53	55	56	59	62	65	68	73
AT2G47730	AT2G47730_1	glutathione S-transferase phi 8	5	6	9	10	12	13	14	17	18	20	22	24	28	29	31	31	34	35	38	40	44	44	46	48	51	53	55	57	58	61	64	68	71	76
AT3G47520	AT3G47520	malate dehydrogenase	5	7	10	11	13	14	16	19	20	23	25	27	31	33	35	36	39	40	43	45	49	49	52	54	58	61	63	65	66	69	72	76	79	84
AT2G05990	AT2G05990	NAD(P)-binding Rossmann-fold superfamily protein	5	7	10	11	13	14	15	18	19	21	23	25	29	30	32	32	35	36	39	41	45	45	47	49	52	55	57	59	60	63	66	70	73	78
AT1G27450	AT1G27450	adenine phosphoribosyl transferase 1	5	6	9	10	12	13	14	17	18	20	22	24	27	28	30	30	32	33	36	38	42	42	44	46	49	50	52	54	55	58	61	64	67	72
AT1G63970	AT1G63970	isoprenoid F	5	7	10	11	13	14	16	19	20	23	25	27	31	33	35	36	39	40	43	45	49	49	52	54	58	62	64	66	67	70	73	77	80	85
AT5G13420	AT5G13420	Aldolase-type TIM barrel family protein	5	6	9	10	12	13	14	17	18	20	22	24	28	29	31	31	34	35	38	40	44	44	46	48	51	53	55	57	58	61	64	67	70	75
AT3G25770	AT3G25770	allene oxide cyclase 2	5	7	10	11	13	14	16	19	20	22	24	26	30	31	33	34	37	38	41	43	47	47	49	51	55	58	60	62	63	66	69	73	76	81
AT5G12040	AT5G12040	Nitrilase/cyanide hydratase and apolipoprotein N-acyltransferase family protein	5	7	10	11	13	14	15	18	19	21	23	25	29	30	32	33	36	37	40	42	46	46	48	50	53	56	58	60	61	64	67	71	74	79
AT4G17090	AT4G17090	chloroplast beta-amylase	5	6	9	10	12	13	14	17	18	20	22	24	28	29	31	31	33	34	37	39	43	43	45	47	50	52	54	56	57	60	63	66	69	74
AT2G17265	AT2G17265	homoserine kinase	5	7	10	11	13	14	16	19	20	22	24	26	30	31	33	34	37	38	41	43	47	47	49	51	54	57	59	61	62	65	68	72	75	80
AT5G19140	AT5G19140	Aluminium induced protein with YGL and LRDR motifs	5	7	10	11	13	14	16	19	20	23	25	27	31	33	35	36	39	40	43	45	49	49	51	53	57	60	62	64	65	68	71	75	78	83
AT4G05390	AT4G05390	root FNR 1	5	6	9	10	12	13	14	16	17	19	21	23	26	27	29	29	31	32	35	37	41	41	43	45	47	48	50	52	53	56	59	62	65	70
AT3G12780	AT3G12780	phosphoglycerate kinase 1	6	8	11	13	15	17	19	22	23	26	29	31	35	37	39	40	43	44	47	50	54	54	58	60	64	70	72	74	75	78	81	85	90	95
AT1G63940	AT1G63940_2	monodehydroascorbate reductase 6	6	8	11	13	15	17	19	22	23	26	28	30	34	36	38	39	42	43	46	49	53	53	57	59	63	69	71	73	74	77	80	84	89	94
AT2G37220	AT2G37220	RNA-binding (RRM/RBD/RNP motifs) family protein	6	8	11	12	14	16	18	21	22	25	27	29	33	35	37	38	41	42	45	47	51	51	55	57	61	66	68	70	71	74	77	81	85	90
AT5G50250	AT5G50250	chloroplast RNA-binding protein 31B	6	8	11	13	15	17	19	23	24	27	30	32	36	38	41	42	45	46	49	52	56	56	61	63	67	73	75	77	78	81	84	88	93	98
AT3G29185	AT3G29185	Domain of unknown function (DUF3598)	6	8	11	13	15	17	19	23	25	28	31	33	37	39	42	43	46	47	51	54	58	58	63	65	69	75	77	79	80	83	86	90	95	100
AT2G35410	AT2G35410	RNA-binding (RRM/RBD/RNP motifs) family protein	6	8	11	13	15	17	19	22	23	26	28	30	34	36	38	39	42	43	46	49	53	53	57	59	63	68	70	72	73	76	79	83	88	93
AT3G01480	AT3G01480	cyclophilin 38	6	8	11	12	14	16	18	21	22	25	27	29	33	35	37	38	41	42	45	48	52	52	56	58	62	67	69	71	72	75	78	82	87	92
AT4G15550	AT4G15550	indole-3-acetate beta-D-glucosyltransferase	6	8	11	12	14	15	17	20	21	24	26	28	32	34	36	37	40	41	44	46	50	50	54	56	60	64	66	68	69	72	75	79	82	87
AT5G14910	AT5G14910_1	Heavy metal transport/detoxification superfamily protein	6	8	11	13	15	17	19	23	25	28	31	33	37	39	42	43	46	47	50	53	57	57	62	64	68	74	76	78	79	82	85	89	94	99
AT5G14910	AT5G14910_2	Heavy metal transport/detoxification superfamily protein	6	8	11	13	15	17	19	23	24	27	30	32	36	38	40	41	44	45	48	51	55	55	59	61	65	71	73	75	76	79	82	86	91	96
AT4G38225	AT4G38225_1	unknown protein; FUNCTIONS IN: molecular_function unknown; INVOLVED IN: biological_process unknown; LOCATED IN: chloroplast; EXPRESSED IN: 21 plant structures; EXPRESSED DURING: 13 growth stages; Has 35333 Blast hits to 34131 proteins in 2444 species: Archae - 798; Bacteria - 22429; Metazoa - 974; Fungi - 991; Plants - 531; Viruses - 0; Other Eukaryotes - 9610 (source: NCBI BLink).	6	8	11	13	15	17	19	23	25	28	31	33	37	39	42	43	46	47	51	54	58	58	63	65	69	75	78	80	81	84	87	91	96	101
AT4G38225	AT4G38225_2	unknown protein; FUNCTIONS IN: molecular_function unknown; INVOLVED IN: biological_process unknown; LOCATED IN: chloroplast; EXPRESSED IN: 21 plant structures; EXPRESSED DURING: 13 growth stages; Has 35333 Blast hits to 34131 proteins in 2444 species: Archae - 798; Bacteria - 22429; Metazoa - 974; Fungi - 991; Plants - 531; Viruses - 0; Other Eukaryotes - 9610 (source: NCBI BLink).	6	8	11	13	15	17	19	23	24	27	30	32	36	38	41	42	45	46	49	52	56	56	60	62	66	72	74	76	77	80	83	87	92	97
AT4G09020	AT4G09020	isoamylase 3	6	8	11	12	14	15	17	20	21	24	26	28	32	34	36	37	40	41	44	46	50	50	54	56	60	65	67	69	70	73	76	80	83	88
AT3G26900	AT3G26900	shikimate kinase like 1	6	8	11	12	14	16	18	21	22	25	27	29	33	35	37	38	41	42	45	47	51	51	55	57	61	66	68	70	71	74	77	81	84	89
AT2G45300	AT2G45300	RNA 3'-terminal phosphate cyclase/enolpyruvate transferase, alpha/beta	6	8	11	13	15	17	19	22	23	26	29	31	35	37	39	40	43	44	47	50	54	54	58	60	64	70	72	74	75	78	81	85	90	95
AT5G04740	AT5G04740_1	ACT domain-containing protein	6	8	11	12	14	16	18	21	22	25	27	29	33	35	37	38	41	42	45	48	52	52	56	58	62	67	69	71	72	75	78	82	86	91
AT1G32160	AT1G32160	Protein of unknown function (DUF760)	6	8	11	12	14	15	17	20	21	24	26	28	32	34	36	37	40	41	44	46	50	50	53	55	59	63	65	67	68	71	74	78	81	86
AT2G47730	AT2G47730_2	glutathione S-transferase phi 8	7	9	12	14	16	20	22	26	28	31	34	37	41	43	47	49	52	53	57	60	64	64	70	72	76	82	86	89	90	94	97	101	106	111
AT5G66190	AT5G66190	ferredoxin-NADP(+)-oxidoreductase 1	7	9	12	14	16	20	22	26	28	31	34	37	41	43	48	50	53	54	58	61	65	65	71	73	77	83	88	91	92	96	99	103	108	113
AT1G16080	AT1G16080	unknown protein; LOCATED IN: apoplast, chloroplast stroma, chloroplast, chloroplast envelope; EXPRESSED IN: 23 plant structures; EXPRESSED DURING: 14 growth stages; Has 81 Blast hits to 81 proteins in 28 species: Archae - 0; Bacteria - 2; Metazoa - 0; Fungi - 0; Plants - 62; Viruses - 0; Other Eukaryotes - 17 (source: NCBI BLink).	7	10	13	15	17	22	24	28	30	33	37	40	44	46	51	53	56	57	62	66	70	72	78	80	86	92	97	100	102	107	111	115	120	125
AT5G08280	AT5G08280	hydroxymethylbilane synthase	7	10	14	16	18	23	25	30	32	35	39	42	46	49	54	56	59	60	65	69	73	75	81	83	89	95	100	103	105	110	114	118	123	128
AT1G67280	AT1G67280	Glyoxalase/Bleomycin resistance protein/Dioxygenase superfamily protein	7	10	14	16	18	23	25	30	32	35	39	42	46	48	53	55	58	59	64	68	72	74	80	82	88	94	99	102	104	109	113	117	122	127
AT4G39970	AT4G39970	Haloacid dehalogenase-like hydrolase (HAD) superfamily protein	7	9	12	14	16	18	20	24	26	29	32	34	38	40	44	45	48	49	53	56	60	60	65	67	71	77	81	83	84	88	91	95	100	105
AT5G61410	AT5G61410	D-ribulose-5-phosphate-3-epimerase	7	10	14	16	18	23	25	29	31	34	38	41	45	47	52	54	57	58	63	67	71	73	79	81	87	93	98	101	103	108	112	116	121	126
AT1G35420	AT1G35420	alpha/beta-Hydrolases superfamily protein	7	10	15	17	19	24	27	32	34	37	41	44	48	51	57	59	62	63	68	73	78	80	86	88	94	100	105	108	110	115	119	123	128	133
AT5G66570	AT5G66570	PS II oxygen-evolving complex 1	7	10	13	15	17	22	24	28	30	33	37	40	44	46	51	53	56	57	62	66	70	72	78	80	85	91	96	99	100	105	109	113	118	123
AT1G55480	AT1G55480	protein containing PDZ domain, a K-box domain, and a TPR region	7	9	12	14	16	20	22	26	28	31	34	37	41	43	48	50	53	54	58	62	66	66	72	74	78	84	89	92	93	97	101	105	110	115
AT5G47840	AT5G47840	adenosine monophosphate kinase	7	9	12	14	16	20	22	26	28	31	34	36	40	42	46	48	51	52	56	59	63	63	69	71	75	81	85	88	89	93	96	100	105	110
AT3G58140	AT3G58140	phenylalanyl-tRNA synthetase class IIc family protein	7	9	12	14	16	20	22	26	28	31	34	37	41	43	48	50	53	54	58	61	65	65	71	73	77	83	88	91	92	96	100	104	109	114
AT2G30200	AT2G30200	catalytics;transferases;[acyl-carrier-protein] S-malonyltransferases;binding	7	10	14	16	18	23	25	30	32	35	39	42	46	48	53	55	58	59	64	68	72	74	80	82	88	94	99	102	104	109	113	117	122	127
AT3G55040	AT3G55040	glutathione transferase lambda 2	7	10	13	15	17	22	24	28	30	33	36	39	43	45	50	52	55	56	61	65	69	71	77	79	84	90	95	98	99	104	108	112	117	122
AT1G62780	AT1G62780	unknown protein; FUNCTIONS IN: molecular_function unknown; INVOLVED IN: biological_process unknown; LOCATED IN: chloroplast, chloroplast stroma; EXPRESSED IN: 22 plant structures; EXPRESSED DURING: 14 growth stages; Has 94 Blast hits to 94 proteins in 35 species: Archae - 6; Bacteria - 10; Metazoa - 21; Fungi - 2; Plants - 48; Viruses - 0; Other Eukaryotes - 7 (source: NCBI BLink).	7	9	12	14	16	20	22	26	28	31	34	36	40	42	46	48	51	52	56	59	63	63	69	71	75	81	85	88	89	93	96	100	105	110
AT2G39080	AT2G39080	NAD(P)-binding Rossmann-fold superfamily protein	7	10	13	15	17	21	23	27	29	32	35	38	42	44	49	51	54	55	60	64	68	69	75	77	81	87	92	95	96	101	105	109	114	119
AT1G56500	AT1G56500	haloacid dehalogenase-like hydrolase family protein	7	9	12	14	16	18	20	24	26	29	32	34	38	40	43	44	47	48	52	55	59	59	64	66	70	76	79	81	82	85	88	92	97	102
AT5G22620	AT5G22620	phosphoglycerate/bisphosphoglycerate mutase family protein	7	9	12	14	16	19	21	25	27	30	33	35	39	41	45	46	49	50	54	57	61	61	66	68	72	78	82	84	85	89	92	96	101	106
AT2G21385	AT2G21385	unknown protein; FUNCTIONS IN: molecular_function unknown; INVOLVED IN: biological_process unknown; LOCATED IN: chloroplast, chloroplast envelope; EXPRESSED IN: 22 plant structures; EXPRESSED DURING: 13 growth stages; Has 49 Blast hits to 49 proteins in 20 species: Archae - 0; Bacteria - 0; Metazoa - 0; Fungi - 0; Plants - 44; Viruses - 0; Other Eukaryotes - 5 (source: NCBI BLink).	7	10	13	15	17	21	23	27	29	32	35	38	42	44	49	51	54	55	60	64	68	69	75	77	82	88	93	96	97	102	106	110	115	120
AT5G63980	AT5G63980	Inositol monophosphatase family protein	7	10	13	15	17	21	23	27	29	32	35	38	42	44	49	51	54	55	59	63	67	67	73	75	79	85	90	93	94	98	102	106	111	116
AT2G26670	AT2G26670	Plant haem oxygenase (decyclizing) family protein	7	9	12	14	16	18	20	24	26	29	32	34	38	40	44	45	48	49	53	56	60	60	65	67	71	77	81	83	84	88	91	95	100	105
AT3G59980	AT3G59980	Nucleic acid-binding, OB-fold-like protein	7	9	12	14	16	18	20	24	26	29	32	34	38	40	43	44	47	48	52	55	59	59	64	66	70	76	80	82	83	86	89	93	98	103
AT4G34120	AT4G34120	Cystathionine beta-synthase (CBS) family protein	7	10	13	15	17	21	23	27	29	32	35	38	42	44	49	51	54	55	60	64	68	69	75	77	81	87	92	95	96	100	104	108	113	118
AT1G12230	AT1G12230	Aldolase superfamily protein	7	9	12	14	16	20	22	26	28	31	34	36	40	42	46	48	51	52	56	59	63	63	69	71	75	81	85	87	88	92	95	99	104	109
AT3G10670	AT3G10670	non-intrinsic ABC protein 7	7	9	12	14	16	18	20	24	26	29	32	34	38	40	44	45	48	49	53	56	60	60	65	67	71	77	81	83	84	87	90	94	99	104
AT1G50170	AT1G50170	sirohydrochlorin ferrochelatase B	7	10	15	17	20	25	28	33	35	38	42	45	49	52	58	60	64	65	70	76	81	83	89	91	97	103	109	112	114	119	123	127	132	137
AT2G24020	AT2G24020	Uncharacterised BCR, YbaB family COG0718	7	9	12	14	16	20	22	26	28	31	34	37	41	43	47	49	52	53	57	60	64	64	70	72	76	82	87	90	91	95	98	102	107	112
AT5G16440	AT5G16440	isopentenyl diphosphate isomerase 1	7	10	13	15	17	22	24	28	30	33	37	40	44	46	51	53	56	57	62	66	70	72	78	80	86	92	97	100	101	106	110	114	119	124
AT5G04740	AT5G04740_2	ACT domain-containing protein	7	10	15	17	19	24	27	32	34	37	41	44	48	51	57	59	63	64	69	74	79	81	87	89	95	101	106	109	111	116	120	124	129	134
AT5G45170	AT5G45170	Haloacid dehalogenase-like hydrolase (HAD) superfamily protein	7	10	14	16	18	23	25	30	32	35	39	42	46	49	54	56	59	60	65	70	75	77	83	85	91	97	102	105	107	112	116	120	125	130
AT4G09650	AT4G09650	ATP synthase delta-subunit gene	7	10	15	17	20	25	28	33	35	39	43	46	50	53	59	61	65	66	71	77	82	84	90	92	98	104	110	113	115	120	124	128	133	138
AT4G34740	AT4G34740	GLN phosphoribosyl pyrophosphate amidotransferase 2	7	9	12	14	16	19	21	25	27	30	33	35	39	41	45	47	50	51	55	58	62	62	68	70	74	80	84	86	87	91	94	98	103	108
AT1G07700	AT1G07700	Thioredoxin superfamily protein	7	10	15	17	20	25	28	33	35	39	43	46	50	53	59	61	65	66	71	77	82	84	91	93	99	105	111	114	116	121	125	129	134	139
AT1G71860	AT1G71860	protein tyrosine phosphatase 1	7	10	13	15	17	21	23	27	29	32	35	38	42	44	49	51	54	55	59	63	67	68	74	76	80	86	91	94	95	99	103	107	112	117
AT5G66090	AT5G66090	unknown protein; FUNCTIONS IN: molecular_function unknown; LOCATED IN: chloroplast, chloroplast stroma; EXPRESSED IN: 21 plant structures; EXPRESSED DURING: 13 growth stages; Has 30201 Blast hits to 17322 proteins in 780 species: Archae - 12; Bacteria - 1396; Metazoa - 17338; Fungi - 3422; Plants - 5037; Viruses - 0; Other Eukaryotes - 2996 (source: NCBI BLink).	7	10	15	17	20	25	28	33	35	38	42	45	49	52	58	60	64	65	70	75	80	82	88	90	96	102	107	110	112	117	121	125	130	135
AT1G79790	AT1G79790	Haloacid dehalogenase-like hydrolase (HAD) superfamily protein	7	10	15	17	20	25	28	33	35	38	42	45	49	52	58	60	64	65	70	76	81	83	89	91	97	103	108	111	113	118	122	126	131	136
AT5G54430	AT5G54430	Adenine nucleotide alpha hydrolases-like superfamily protein	7	9	12	14	16	19	21	25	27	30	33	35	39	41	45	47	50	51	55	58	62	62	67	69	73	79	83	85	86	90	93	97	102	107
AT3G55120	AT3G55120	Chalcone-flavanone isomerase family protein	7	10	14	16	18	23	25	30	32	35	39	42	46	49	54	56	59	60	65	70	74	76	82	84	90	96	101	104	106	111	115	119	124	129
AT5G66720	AT5G66720	Protein phosphatase 2C family protein	7	10	13	15	17	22	24	28	30	33	36	39	43	45	50	52	55	56	61	65	69	70	76	78	83	89	94	97	98	103	107	111	116	121
AT3G44300	AT3G44300_1	nitrilase 2	7	10	15	17	19	24	26	31	33	36	40	43	47	50	55	57	60	61	66	71	76	78	84	86	92	98	103	106	108	113	117	121	126	131
AT3G44300	AT3G44300_2	nitrilase 2	7	10	15	17	19	24	26	31	33	36	40	43	47	50	56	58	61	62	67	72	77	79	85	87	93	99	104	107	109	114	118	122	127	132
AT5G35630	AT5G35630_1	glutamine synthetase 2	8	11	16	18	21	26	29	34	36	41	45	48	52	55	61	64	68	69	74	80	85	87	94	96	102	108	114	117	119	124	129	133	138	143
AT3G04790	AT3G04790	Ribose 5-phosphate isomerase, type A protein	8	11	17	19	23	28	31	36	38	43	47	51	55	58	64	67	71	72	77	84	89	91	99	102	108	114	120	123	127	132	137	141	146	151
AT5G36790	AT5G36790	Haloacid dehalogenase-like hydrolase (HAD) superfamily protein	8	11	17	19	23	28	31	36	38	43	47	51	55	59	65	68	72	73	78	85	91	93	101	104	110	116	122	125	129	134	139	143	148	153
AT2G43750	AT2G43750	O-acetylserine (thiol) lyase B	8	11	17	19	22	27	30	35	37	42	46	50	54	57	63	66	70	71	76	83	88	90	97	100	106	112	118	121	124	129	134	138	143	148
AT1G04420	AT1G04420	NAD(P)-linked oxidoreductase superfamily protein	8	11	17	19	22	27	30	35	37	42	46	49	53	56	62	65	69	70	75	81	86	88	95	97	103	109	115	118	121	126	131	135	140	145
AT5G04590	AT5G04590	sulfite reductase	8	11	17	19	22	27	30	35	37	42	46	49	53	56	62	65	69	70	75	81	86	88	95	97	103	109	115	118	121	126	131	135	140	145
AT5G65620	AT5G65620	Zincin-like metalloproteases family protein	8	11	17	19	22	27	30	35	37	42	46	49	53	56	62	65	69	70	75	81	86	88	95	97	103	109	115	118	120	125	130	134	139	144
AT4G30920	AT4G30920	Cytosol aminopeptidase family protein	8	11	16	18	21	26	29	34	36	41	45	48	52	55	61	64	68	69	74	80	85	87	94	96	102	108	114	117	119	124	128	132	137	142
AT4G33030	AT4G33030	sulfoquinovosyldiacylglycerol 1	8	11	16	18	21	26	29	34	36	40	44	47	51	54	60	63	67	68	73	79	84	86	93	95	101	107	113	116	118	123	127	131	136	141
AT4G13430	AT4G13430	isopropyl malate isomerase large subunit 1	8	11	17	19	23	28	31	36	38	43	47	51	55	59	65	68	72	73	78	85	91	93	101	104	110	116	122	125	129	134	139	143	148	153
AT4G26900	AT4G26900	HIS HF	8	11	17	19	23	28	31	36	38	43	47	51	55	58	64	67	71	72	77	84	89	91	98	101	107	113	119	122	125	130	135	139	144	149
AT5G36210	AT5G36210	alpha/beta-Hydrolases superfamily protein	8	11	17	19	22	27	30	35	37	42	46	50	54	57	63	66	70	71	76	83	88	90	97	100	106	112	118	121	124	129	134	138	143	148
AT2G43945	AT2G43945	unknown protein; LOCATED IN: chloroplast; BEST Arabidopsis thaliana protein match is: unknown protein (TAIR:AT3G59870.1); Has 292 Blast hits to 292 proteins in 84 species: Archae - 0; Bacteria - 122; Metazoa - 0; Fungi - 0; Plants - 46; Viruses - 0; Other Eukaryotes - 124 (source: NCBI BLink).	8	11	17	19	23	28	31	36	38	43	47	51	55	58	64	67	71	72	77	84	89	91	99	102	108	114	120	123	126	131	136	140	145	150
AT3G06350	AT3G06350	dehydroquinate dehydratase, putative / shikimate dehydrogenase, putative	8	11	17	19	23	28	31	36	38	43	47	51	55	59	65	68	72	73	78	85	91	93	101	104	110	117	123	126	130	135	141	145	150	155
AT2G43090	AT2G43090	Aconitase/3-isopropylmalate dehydratase protein	8	11	17	19	22	27	30	35	37	42	46	50	54	57	63	66	70	71	76	82	87	89	96	99	105	111	117	120	123	128	133	137	142	147
AT3G59870	AT3G59870	unknown protein; FUNCTIONS IN: molecular_function unknown; INVOLVED IN: biological_process unknown; LOCATED IN: chloroplast; EXPRESSED IN: 23 plant structures; EXPRESSED DURING: 13 growth stages; BEST Arabidopsis thaliana protein match is: unknown protein (TAIR:AT2G43945.1); Has 292 Blast hits to 292 proteins in 84 species: Archae - 0; Bacteria - 122; Metazoa - 0; Fungi - 0; Plants - 46; Viruses …	8	11	17	19	23	28	31	36	38	43	47	51	55	59	65	68	72	73	78	85	90	92	100	103	109	115	121	124	128	133	138	142	147	152
AT1G05560	AT1G05560	UDP-glucosyltransferase 75B1	8	11	17	19	23	28	31	36	38	43	47	51	55	58	64	67	71	72	77	84	89	91	98	101	107	113	119	122	125	130	135	139	144	149
AT3G57050	AT3G57050	cystathionine beta-lyase	8	11	16	18	21	26	29	34	36	40	44	47	51	54	60	62	66	67	72	78	83	85	92	94	100	106	112	115	117	122	126	130	135	140
AT5G65780	AT5G65780	branched-chain amino acid aminotransferase 5 / branched-chain amino acid transaminase 5 (BCAT5)	8	11	17	19	22	27	30	35	37	42	46	50	54	57	63	66	70	71	76	82	87	89	96	98	104	110	116	119	122	127	132	136	141	146
AT2G31170	AT2G31170	Cysteinyl-tRNA synthetase, class Ia family protein	8	11	17	19	23	28	31	36	38	43	47	51	55	59	65	68	72	73	78	85	91	93	101	104	110	117	123	126	130	135	140	144	149	154
AT3G26650	AT3G26650_1	glyceraldehyde 3-phosphate dehydrogenase A subunit	9	13	19	21	26	31	34	39	41	46	50	54	59	63	70	73	77	78	84	91	97	99	107	110	116	123	131	134	139	144	150	154	160	165
AT2G39730	AT2G39730_1	rubisco activase	9	13	19	21	26	31	34	39	41	46	51	55	60	64	71	74	78	79	85	92	98	100	108	111	117	124	132	135	140	145	151	155	161	166
AT5G20720	AT5G20720	chaperonin 20	9	13	20	22	27	32	35	40	42	47	52	57	62	66	73	76	80	81	87	94	100	102	110	113	119	126	134	137	142	147	153	157	163	168
AT1G63770	AT1G63770	Peptidase M1 family protein	9	13	20	22	27	32	35	41	43	48	53	58	63	67	74	77	81	82	88	95	101	103	111	114	120	127	135	138	143	148	154	158	164	169
AT5G63570	AT5G63570	glutamate-1-semialdehyde-2,1-aminomutase	9	12	18	20	25	30	33	38	40	45	49	53	58	62	69	72	76	77	83	90	96	98	106	109	115	122	129	132	136	141	147	151	157	162
AT1G12900	AT1G12900_1	glyceraldehyde 3-phosphate dehydrogenase A subunit 2	9	13	19	21	26	31	34	39	41	46	50	54	59	63	70	73	77	78	84	91	97	99	107	110	116	123	131	134	139	144	150	154	160	165
AT3G58610	AT3G58610	ketol-acid reductoisomerase	9	13	20	22	27	32	35	41	43	48	53	58	63	67	74	77	81	82	88	95	101	103	111	115	121	128	136	139	144	149	155	159	165	170
AT2G40490	AT2G40490	Uroporphyrinogen decarboxylase	9	12	18	20	25	30	33	38	40	45	49	53	58	62	69	72	76	77	83	90	96	98	106	109	115	122	130	133	137	142	148	152	158	163
AT2G44650	AT2G44650	chloroplast chaperonin 10	9	13	20	22	27	32	35	40	42	47	52	57	62	66	73	76	80	81	87	94	100	102	110	113	119	126	134	137	142	147	153	157	163	168
AT3G48730	AT3G48730	glutamate-1-semialdehyde 2,1-aminomutase 2	9	12	18	20	25	30	33	38	40	45	49	53	58	62	69	72	76	77	83	90	96	98	106	109	115	122	130	133	138	143	149	153	159	164
AT2G05710	AT2G05710	aconitase 3	9	13	20	22	27	32	35	41	44	49	54	59	64	68	75	78	82	83	90	97	103	105	113	117	123	130	138	141	146	151	157	162	168	173
AT1G17650	AT1G17650	glyoxylate reductase 2	9	12	18	20	25	30	33	38	40	45	49	53	58	62	68	71	75	76	82	89	95	97	105	108	114	121	128	131	135	140	146	150	156	161
AT4G18810	AT4G18810	NAD(P)-binding Rossmann-fold superfamily protein	9	12	18	20	24	29	32	37	39	44	48	52	57	61	67	70	74	75	81	88	94	96	104	107	113	120	127	130	134	139	145	149	155	160
AT4G26970	AT4G26970	aconitase 2	9	13	20	22	27	32	35	41	44	49	54	59	64	68	75	78	82	83	90	97	103	105	113	117	123	130	138	141	146	151	157	161	167	172
AT4G35630	AT4G35630	phosphoserine aminotransferase	9	12	18	20	25	30	33	38	40	45	49	53	58	62	69	72	76	77	83	90	96	98	106	109	115	122	130	133	138	143	149	153	159	164
AT5G14260	AT5G14260	Rubisco methyltransferase family protein	9	12	18	20	24	29	32	37	39	44	48	52	57	61	67	70	74	75	80	87	93	95	103	106	112	119	125	128	132	137	143	147	153	158
AT5G57850	AT5G57850	D-aminoacid aminotransferase-like PLP-dependent enzymes superfamily protein	9	12	18	20	24	29	32	37	39	44	48	52	57	61	67	70	74	75	81	88	94	96	104	107	113	120	126	129	133	138	144	148	154	159
AT5G37850	AT5G37850	pfkB-like carbohydrate kinase family protein	9	12	18	20	24	29	32	37	39	44	48	52	57	61	67	70	74	75	80	87	93	95	103	106	112	119	125	128	132	137	143	147	152	157
AT2G43710	AT2G43710	Plant stearoyl-acyl-carrier-protein desaturase family protein	9	12	18	20	24	29	32	37	39	44	48	52	56	60	66	69	73	74	79	86	92	94	102	105	111	118	124	127	131	136	142	146	151	156
AT4G19880	AT4G19880	Glutathione S-transferase family protein	9	12	18	20	24	29	32	37	39	44	48	52	56	60	66	69	73	74	79	86	92	94	102	105	111	118	124	127	131	136	142	146	151	156
AT3G49680	AT3G49680	branched-chain aminotransferase 3	9	13	20	22	27	32	35	41	44	49	54	59	64	68	75	78	82	83	89	96	102	104	112	116	122	129	137	140	145	150	156	160	166	171
AT5G59290	AT5G59290	UDP-glucuronic acid decarboxylase 3	9	13	19	21	26	31	34	39	41	46	51	56	61	65	72	75	79	80	86	93	99	101	109	112	118	125	133	136	141	146	152	156	162	167
AT1G32060	AT1G32060	phosphoribulokinase	10	15	22	25	31	38	41	47	51	56	61	66	71	75	82	86	90	92	101	108	114	116	124	129	135	142	150	154	160	167	174	180	186	191
AT3G55800	AT3G55800	sedoheptulose-bisphosphatase	10	14	21	23	29	35	38	44	47	52	57	62	67	71	78	81	85	86	94	101	107	109	117	122	128	135	143	147	152	157	163	168	174	179
AT4G24770	AT4G24770	31-kDa RNA binding protein	10	14	21	23	28	33	36	42	45	50	55	60	65	69	76	79	83	84	91	98	104	106	114	118	124	131	139	142	147	152	158	163	169	174
AT2G15620	AT2G15620	nitrite reductase 1	10	14	21	23	29	35	38	44	47	52	57	62	67	71	78	81	85	86	94	101	107	109	117	122	128	135	143	147	152	157	163	168	174	179
AT1G03475	AT1G03475	Coproporphyrinogen III oxidase	10	15	22	24	30	37	40	46	50	55	60	65	70	74	81	85	89	91	100	107	113	115	123	128	134	141	149	153	159	165	172	178	184	189
AT4G33680	AT4G33680	Pyridoxal phosphate (PLP)-dependent transferases superfamily protein	10	15	22	24	30	36	39	45	49	54	59	64	69	73	80	84	88	89	98	105	111	113	121	126	132	139	147	151	156	162	169	175	181	186
AT3G57610	AT3G57610	adenylosuccinate synthase	10	15	22	24	30	36	39	45	49	54	59	64	69	73	80	84	88	89	98	105	111	113	121	126	132	139	147	151	156	162	169	175	181	186
AT4G00490	AT4G00490	beta-amylase 2	10	14	21	23	28	34	37	43	46	51	56	61	66	70	77	80	84	85	92	99	105	107	115	120	126	133	141	145	150	155	161	166	172	177
AT5G60600	AT5G60600	4-hydroxy-3-methylbut-2-enyl diphosphate synthase	10	14	21	23	29	35	38	44	48	53	58	63	68	72	79	82	86	87	96	103	109	111	119	124	130	137	145	149	154	160	167	172	178	183
AT5G62790	AT5G62790	1-deoxy-D-xylulose 5-phosphate reductoisomerase	10	15	22	26	32	39	42	48	52	57	62	68	73	77	84	88	93	95	104	111	117	119	127	132	138	145	153	158	164	171	178	184	191	196
AT4G29840	AT4G29840	Pyridoxal-5'-phosphate-dependent enzyme family protein	10	15	22	26	32	39	42	48	52	57	62	68	73	77	84	88	93	96	105	112	118	120	128	133	139	146	154	159	165	172	179	185	192	197
AT4G37000	AT4G37000	accelerated cell death 2 (ACD2)	10	14	21	23	29	35	38	44	47	52	57	62	67	71	78	81	85	86	94	101	107	109	117	122	128	135	143	147	152	157	164	169	175	180
AT3G22890	AT3G22890	ATP sulfurylase 1	10	15	22	24	30	37	40	46	50	55	60	65	70	74	81	85	89	90	99	106	112	114	122	127	133	140	148	152	157	163	170	176	182	187
AT1G70820	AT1G70820	phosphoglucomutase, putative / glucose phosphomutase, putative	10	15	22	26	32	40	43	49	53	58	63	69	74	78	85	89	94	97	106	113	120	122	130	135	141	148	156	161	167	174	181	187	194	199
AT1G62750	AT1G62750	Translation elongation factor EFG/EF2 protein	10	15	22	26	32	40	43	49	53	59	64	70	75	79	86	90	95	98	107	114	121	123	131	136	142	149	157	162	168	175	182	188	195	200
AT5G11880	AT5G11880	Pyridoxal-dependent decarboxylase family protein	10	15	22	25	31	38	41	47	51	56	61	67	72	76	83	87	91	93	102	109	115	117	125	130	136	143	151	155	161	168	175	181	187	192
AT5G51100	AT5G51100	Fe superoxide dismutase 2	10	14	21	23	28	34	37	43	46	51	56	61	66	70	77	80	84	85	92	99	105	107	115	120	126	133	141	144	149	154	160	165	171	176
AT5G23310	AT5G23310	Fe superoxide dismutase 3	10	14	21	23	28	34	37	43	46	51	56	61	66	70	77	80	84	85	92	99	105	107	115	119	125	132	140	143	148	153	159	164	170	175
AT1G66430	AT1G66430	pfkB-like carbohydrate kinase family protein	10	15	22	26	32	40	43	49	53	58	63	69	74	78	85	89	94	97	106	113	119	121	129	134	140	147	155	160	166	173	180	186	193	198
AT5G04360	AT5G04360	limit dextrinase	10	15	22	25	31	38	41	47	51	56	61	67	72	76	83	87	92	94	103	110	116	118	126	131	137	144	152	156	162	169	176	182	188	193
AT3G20330	AT3G20330_1	PYRIMIDINE B	10	15	22	26	32	39	42	48	52	57	62	68	73	77	84	88	93	96	105	112	118	120	128	133	139	146	154	159	165	172	179	185	192	197
AT3G20330	AT3G20330_2	PYRIMIDINE B	10	15	22	25	31	38	41	47	51	56	61	66	71	75	82	86	90	92	101	108	114	116	124	129	135	142	150	154	160	166	173	179	185	190
AT4G20960	AT4G20960	Cytidine/deoxycytidylate deaminase family protein	10	15	22	25	31	38	41	47	51	56	61	67	72	76	83	87	92	94	103	110	116	118	126	131	137	144	152	157	163	170	177	183	189	194
AT3G55400	AT3G55400	methionyl-tRNA synthetase / methionine--tRNA ligase / MetRS (cpMetRS)	10	15	22	24	30	37	40	46	50	55	60	65	70	74	81	85	89	91	100	107	113	115	123	128	134	141	149	153	158	164	171	177	183	188
AT1G08490	AT1G08490	chloroplastic NIFS-like cysteine desulfurase	10	14	21	23	29	35	38	44	48	53	58	63	68	72	79	82	86	87	96	103	109	111	119	124	130	137	145	149	154	159	166	171	177	182
AT1G76140	AT1G76140	Prolyl oligopeptidase family protein	10	15	22	24	30	37	40	46	50	55	60	65	70	74	81	85	89	91	100	107	113	115	123	128	134	141	149	153	159	165	172	178	184	189
AT4G26500	AT4G26500	chloroplast sulfur E	10	14	21	23	29	35	38	44	48	53	58	63	68	72	79	82	86	87	95	102	108	110	118	123	129	136	144	148	153	158	165	170	176	181
AT1G17160	AT1G17160	pfkB-like carbohydrate kinase family protein	10	15	22	24	30	36	39	45	49	54	59	64	69	73	80	83	87	88	97	104	110	112	120	125	131	138	146	150	155	161	168	174	180	185
AT2G36390	AT2G36390	starch branching enzyme 2.1	10	15	22	26	32	40	43	49	53	59	64	70	75	79	86	90	95	99	108	115	122	124	132	137	143	150	158	163	169	176	183	189	196	201
AT1G58280	AT1G58280	Phosphoglycerate mutase family protein	10	15	22	24	30	36	39	45	49	54	59	64	69	73	80	83	87	88	97	104	110	112	120	125	131	138	146	150	155	161	168	173	179	184
AT3G55010	AT3G55010	phosphoribosylformylglycinamidine cyclo-ligase, chloroplast / phosphoribosyl-aminoimidazole synthetase / AIR synthase (PUR5)	10	15	22	25	31	38	41	47	51	56	61	67	72	76	83	87	92	94	103	110	116	118	126	131	137	144	152	157	163	170	177	183	190	195
AT4G36810	AT4G36810	geranylgeranyl pyrophosphate synthase 1	10	14	21	23	29	35	38	44	47	52	57	62	67	71	78	81	85	86	93	100	106	108	116	121	127	134	142	146	151	156	162	167	173	178
ATCG00490	ATCG00490_2	ribulose-bisphosphate carboxylases	11	16	23	27	33	41	44	50	54	60	65	71	76	80	87	91	96	100	109	116	123	125	133	138	144	151	159	164	170	177	185	191	198	203
AT5G38420	AT5G38420_2	Ribulose bisphosphate carboxylase (small chain) family protein	11	16	23	27	33	41	44	50	54	60	65	71	76	80	87	91	96	100	109	116	123	125	133	138	144	151	159	164	170	177	184	190	197	202
AT3G11630	AT3G11630_2	Thioredoxin superfamily protein	11	16	24	28	34	42	45	51	55	61	66	72	77	82	89	93	98	102	111	118	125	127	135	140	146	153	161	166	172	179	187	194	201	206
AT1G67090	AT1G67090_2	ribulose bisphosphate carboxylase small chain 1A	11	16	23	27	33	41	44	50	54	60	65	71	76	80	87	91	96	100	109	116	123	125	133	138	144	151	159	164	170	177	185	191	198	203
AT4G24280	AT4G24280_2	chloroplast heat shock protein 70-1	11	16	24	28	34	42	45	51	55	61	66	72	77	81	88	92	97	101	110	117	124	126	134	139	145	152	160	165	171	178	186	192	199	204
AT5G06290	AT5G06290_1	2-cysteine peroxiredoxin B	11	16	24	28	34	42	45	51	55	61	66	72	77	82	89	93	98	102	111	118	125	127	135	140	146	153	161	166	172	179	187	194	201	206
AT1G69740	AT1G69740	Aldolase superfamily protein	11	16	24	28	34	42	45	51	55	61	66	72	77	82	89	93	98	102	111	118	125	127	135	140	146	153	161	166	172	179	187	193	200	205
AT3G26650	AT3G26650_4	glyceraldehyde 3-phosphate dehydrogenase A subunit	12	18	26	32	38	46	49	55	60	67	72	78	84	91	99	103	108	112	121	130	137	140	148	153	159	167	176	182	190	197	205	212	219	224
AT1G55490	AT1G55490	chaperonin 60 beta	12	18	26	33	39	47	50	56	61	68	73	79	85	92	100	104	109	114	123	132	139	142	150	155	161	169	178	184	192	199	208	215	222	228
AT2G28000	AT2G28000	chaperonin-60alpha	12	18	26	33	39	47	50	56	61	68	73	79	85	92	100	104	109	114	123	132	139	142	150	155	161	169	178	184	192	199	208	215	222	228
AT5G53460	AT5G53460_2	NADH-dependent glutamate synthase 1	12	18	26	31	37	45	48	54	59	65	70	76	82	87	95	99	104	108	117	126	133	136	144	149	155	162	171	177	183	190	198	205	212	217
AT2G39730	AT2G39730_3	rubisco activase	12	17	25	30	36	44	47	53	57	63	68	74	80	85	92	96	101	105	114	121	128	131	139	144	150	157	165	171	177	184	192	199	206	211
AT1G12900	AT1G12900_3	glyceraldehyde 3-phosphate dehydrogenase A subunit 2	12	18	26	33	39	47	50	56	61	68	73	79	85	92	100	104	109	113	122	131	138	141	149	154	160	168	177	183	191	198	206	213	220	225
AT4G20850	AT4G20850	tripeptidyl peptidase ii	12	18	26	32	38	46	49	55	60	67	72	78	84	90	98	102	107	111	120	129	136	139	147	152	158	165	174	180	187	194	202	209	216	221
AT5G49910	AT5G49910_2	chloroplast heat shock protein 70-2	12	17	25	30	36	44	47	53	57	63	68	74	79	84	91	95	100	104	113	120	127	130	138	143	149	156	164	170	176	183	191	198	205	210
AT1G01090	AT1G01090	pyruvate dehydrogenase E1 alpha	12	17	25	30	36	44	47	53	58	64	69	75	81	86	94	98	103	107	116	125	132	135	143	148	154	161	170	176	182	189	197	204	211	216
AT1G36390	AT1G36390	Co-chaperone GrpE family protein	12	18	26	31	37	45	48	54	59	65	70	76	82	88	96	100	105	109	118	127	134	137	145	150	156	163	172	178	184	191	199	206	213	218
AT3G13470	AT3G13470	TCP-1/cpn60 chaperonin family protein	12	18	26	33	39	47	50	56	61	68	73	79	85	92	100	104	109	114	123	132	139	142	150	155	161	169	178	184	192	199	207	214	221	226
AT5G01600	AT5G01600	ferretin 1	12	18	26	32	38	46	49	55	60	67	72	78	84	90	98	102	107	111	120	129	136	139	147	152	158	166	175	181	188	195	203	210	217	222
AT1G69830	AT1G69830	alpha-amylase-like 3	12	18	26	31	37	45	48	54	59	65	70	76	82	88	96	100	105	109	118	127	134	137	145	150	156	163	172	178	185	192	200	207	214	219
AT1G16720	AT1G16720_2	high chlorophyll fluorescence phenotype 173	12	17	25	29	35	43	46	52	56	62	67	73	78	83	90	94	99	103	112	119	126	129	137	142	148	155	163	169	175	182	190	197	204	209
AT1G35680	AT1G35680_1	Ribosomal protein L21	12	17	25	29	35	43	46	52	56	62	67	73	78	83	90	94	99	103	112	119	126	129	137	142	148	155	163	168	174	181	189	196	203	208
AT5G65220	AT5G65220	Ribosomal L29 family protein	12	17	25	29	35	43	46	52	56	62	67	73	78	83	90	94	99	103	112	119	126	128	136	141	147	154	162	167	173	180	188	195	202	207
AT3G25860	AT3G25860	2-oxoacid dehydrogenases acyltransferase family protein	12	17	25	30	36	44	47	53	58	64	69	75	81	86	94	98	103	107	116	125	132	135	143	148	154	161	169	175	181	188	196	203	210	215
AT5G63420	AT5G63420_2	RNA-metabolising metallo-beta-lactamase family protein	12	17	25	30	36	44	47	53	58	64	69	75	81	86	93	97	102	106	115	124	131	134	142	147	153	160	168	174	180	187	195	202	209	214
AT2G38040	AT2G38040	acetyl Co-enzyme a carboxylase carboxyltransferase alpha subunit	12	17	25	30	36	44	47	53	57	63	68	74	80	85	92	96	101	105	114	122	129	132	140	145	151	158	166	172	178	185	193	200	207	212
AT2G34590	AT2G34590	Transketolase family protein	12	17	25	30	36	44	47	53	58	64	69	75	81	86	94	98	103	107	116	125	132	135	143	148	154	161	170	176	182	189	197	204	211	216
AT5G22510	AT5G22510_2	alkaline/neutral invertase	12	18	26	32	38	46	49	55	60	66	71	77	83	89	97	101	106	110	119	128	135	138	146	151	157	164	173	179	186	193	201	208	215	220
AT5G56500	AT5G56500	TCP-1/cpn60 chaperonin family protein	12	18	26	33	39	47	50	56	61	68	73	79	85	92	100	104	109	114	123	132	139	142	150	155	161	169	178	184	192	199	207	214	221	227
AT1G65260	AT1G65260	plastid transcriptionally active 4	12	17	25	30	36	44	47	53	58	64	69	75	81	86	93	97	102	106	115	123	130	133	141	146	152	159	167	173	179	186	194	201	208	213
AT3G44310	AT3G44310	nitrilase 1	12	18	26	32	38	46	49	55	60	67	72	78	84	91	99	103	108	112	121	130	137	140	148	153	159	167	176	182	189	196	204	211	218	223
AT5G06290	AT5G06290_2	2-cysteine peroxiredoxin B	13	19	27	34	40	48	51	57	62	69	74	80	86	93	101	105	110	115	124	133	140	143	151	156	162	170	179	185	193	200	209	216	223	229
AT1G79850	AT1G79850	ribosomal protein S17	13	19	27	34	41	49	52	58	63	70	75	81	87	94	102	106	111	116	125	134	141	144	152	157	163	171	180	186	194	201	210	217	224	230
AT1G35680	AT1G35680_2	Ribosomal protein L21	13	19	27	34	41	49	53	59	64	71	76	82	89	96	104	108	113	118	127	136	143	146	154	159	165	173	182	189	197	204	213	220	227	233
AT5G14320	AT5G14320_1	Ribosomal protein S13/S18 family	13	19	27	34	41	49	52	58	63	70	75	81	87	94	102	106	111	116	125	134	141	144	152	157	163	171	180	187	195	202	211	218	225	231
AT5G14320	AT5G14320_2	Ribosomal protein S13/S18 family	13	19	27	34	41	49	53	59	64	71	76	82	88	95	103	107	112	117	126	135	142	145	153	158	164	172	181	188	196	203	212	219	226	232
AT3G25920	AT3G25920	ribosomal protein L15	13	19	27	34	41	49	53	59	64	71	76	82	89	96	104	108	113	119	128	137	144	147	155	160	167	175	184	191	199	206	215	222	229	235
AT2G43030	AT2G43030	Ribosomal protein L3 family protein	13	19	27	34	41	49	53	59	64	71	76	82	89	96	104	108	113	119	128	137	144	147	155	160	166	174	183	190	198	205	214	221	228	234
AT2G39730	AT2G39730_2	rubisco activase	14	20	28	35	42	50	55	61	66	73	78	85	92	99	107	111	116	122	131	141	148	151	159	164	171	179	188	195	203	210	220	227	234	240
AT4G20360	AT4G20360	RAB GTPase homolog E1B	14	20	28	35	42	50	55	61	66	73	78	85	92	99	107	111	116	122	131	141	148	151	159	164	171	179	188	195	203	210	220	227	234	240
ATCG00120	ATCG00120	ATP synthase subunit alpha	14	22	31	38	45	53	59	65	70	77	83	90	98	105	113	118	124	130	139	149	156	159	167	173	181	189	198	205	213	221	231	239	246	252
AT5G49910	AT5G49910_1	chloroplast heat shock protein 70-2	14	20	28	35	42	50	55	61	66	73	78	84	91	98	106	110	115	121	130	139	146	149	157	162	169	177	186	193	201	208	217	224	231	237
AT5G50920	AT5G50920	CLPC homologue 1	14	20	28	35	42	50	55	61	66	73	78	85	92	99	107	111	116	122	131	140	147	150	158	163	170	178	187	194	202	209	219	226	233	239
AT5G23120	AT5G23120	photosystem II stability/assembly factor, chloroplast (HCF136)	14	22	31	38	45	53	59	66	71	78	84	91	99	106	114	119	125	131	140	150	157	160	168	174	182	190	199	206	214	222	232	240	247	253
AT5G54810	AT5G54810	tryptophan synthase beta-subunit 1	14	22	31	38	45	53	59	65	70	77	83	90	98	105	113	118	123	129	138	148	155	158	166	172	180	188	197	204	212	220	230	238	245	251
AT1G50200	AT1G50200	Alanyl-tRNA synthetase	14	22	31	38	45	53	59	67	72	79	85	93	101	109	117	123	129	135	144	154	161	164	172	179	187	195	205	213	221	229	239	247	254	260
AT4G18480	AT4G18480	P-loop containing nucleoside triphosphate hydrolases superfamily protein	14	22	31	38	45	53	59	67	72	79	85	92	100	107	115	120	126	132	141	151	158	161	169	176	184	192	201	208	216	224	234	242	249	255
AT3G63490	AT3G63490	Ribosomal protein L1p/L10e family	14	22	31	38	45	53	59	65	70	77	83	90	98	105	113	118	124	130	139	149	156	159	167	173	181	189	198	205	213	221	231	239	246	252
AT5G16390	AT5G16390	chloroplastic acetylcoenzyme A carboxylase 1	14	22	31	38	45	53	58	64	69	76	82	89	97	104	112	117	122	128	137	147	154	157	165	170	178	186	195	202	210	218	228	236	243	249
AT1G32990	AT1G32990	plastid ribosomal protein l11	14	22	31	38	45	53	59	67	72	79	85	93	101	108	116	122	128	134	143	153	160	163	171	178	186	194	204	212	220	228	238	246	253	259
AT4G01310	AT4G01310	Ribosomal L5P family protein	14	21	29	36	43	51	56	62	67	74	80	87	94	101	109	113	118	124	133	143	150	153	161	166	173	181	190	197	205	213	223	230	237	243
AT1G09795	AT1G09795	ATP phosphoribosyl transferase 2	14	22	31	38	45	53	59	67	72	79	85	93	101	108	116	122	128	134	143	153	160	163	171	178	186	194	204	211	219	227	237	245	252	258
AT1G74970	AT1G74970	ribosomal protein S9	14	22	31	38	45	53	58	64	69	76	82	89	96	103	111	116	121	127	136	146	153	156	164	169	177	185	194	201	209	217	227	235	242	248
AT1G16720	AT1G16720_1	high chlorophyll fluorescence phenotype 173	14	22	31	38	45	53	59	67	72	79	85	92	100	107	115	121	127	133	142	152	159	162	170	177	185	193	202	209	217	225	235	243	250	256
AT1G53280	AT1G53280	Class I glutamine amidotransferase-like superfamily protein	14	22	31	38	45	53	59	67	72	79	85	93	101	109	117	123	129	135	144	154	162	165	173	180	188	196	206	214	222	230	240	248	255	261
AT3G15190	AT3G15190	chloroplast 30S ribosomal protein S20, putative	14	21	29	36	43	51	56	62	67	74	79	86	93	100	108	112	117	123	132	142	149	152	160	165	172	180	189	196	204	211	221	228	235	241
AT1G35680	AT1G35680_3	Ribosomal protein L21	14	22	30	37	44	52	57	63	68	75	81	88	95	102	110	115	120	126	135	145	152	155	163	168	175	183	192	199	207	215	225	232	239	245
AT5G17990	AT5G17990	tryptophan biosynthesis 1	14	22	31	38	45	53	59	66	71	78	84	91	99	106	114	119	125	131	140	150	157	160	168	174	182	190	199	206	214	222	232	240	247	253
AT3G02760	AT3G02760	Class II aaRS and biotin synthetases superfamily protein	14	22	31	38	45	53	59	66	71	78	84	91	99	106	114	119	125	131	140	150	157	160	168	174	182	190	199	206	214	222	232	240	247	253
ATCG00790	ATCG00790	ribosomal protein L16	14	22	30	37	44	52	57	63	68	75	81	88	95	102	110	115	120	126	135	145	152	155	163	168	176	184	193	200	208	216	226	234	241	247
AT5G63420	AT5G63420_1	RNA-metabolising metallo-beta-lactamase family protein	14	22	31	38	45	53	59	65	70	77	83	90	98	105	113	118	123	129	138	148	155	158	166	172	180	188	197	204	212	220	230	238	245	251
AT5G13650	AT5G13650	elongation factor family protein	14	22	31	38	45	53	59	67	72	79	85	92	100	107	115	120	126	132	141	151	158	161	169	175	183	191	200	207	215	223	233	241	248	254
AT5G24300	AT5G24300	Glycogen/starch synthases, ADP-glucose type	14	22	31	38	45	53	59	67	72	79	85	92	100	107	115	121	127	133	142	152	159	162	170	177	185	193	203	210	218	226	236	244	251	257
ATCG00380	ATCG00380	chloroplast ribosomal protein S4	14	22	30	37	44	52	57	63	68	75	81	88	95	102	110	115	120	126	135	145	152	155	163	168	176	184	193	200	208	216	226	233	240	246
ATCG00160	ATCG00160	ribosomal protein S2	14	22	31	38	45	53	59	67	72	79	85	93	101	109	117	123	129	136	145	155	163	166	174	181	189	197	207	215	223	231	241	249	256	262
AT3G44890	AT3G44890	ribosomal protein L9	14	22	31	38	45	53	59	65	70	77	83	90	98	105	113	118	123	129	138	148	155	158	166	171	179	187	196	203	211	219	229	237	244	250
AT5G13510	AT5G13510	Ribosomal protein L10 family protein	14	20	28	35	42	50	55	61	66	73	78	85	92	99	107	111	116	122	131	140	147	150	158	163	170	178	187	194	202	209	218	225	232	238
ATCG00180	ATCG00180	DNA-directed RNA polymerase family protein	14	21	29	36	43	51	56	62	67	74	80	87	94	101	109	113	118	124	133	143	150	153	161	166	173	181	190	197	205	212	222	229	236	242
ATCG00170	ATCG00170	DNA-directed RNA polymerase family protein	14	21	29	36	43	51	56	62	67	74	80	87	94	101	109	113	118	124	133	143	150	153	161	166	173	181	190	197	205	213	223	230	237	243
AT3G04260	AT3G04260	plastid transcriptionally active 3	14	21	29	36	43	51	56	62	67	74	80	87	94	101	109	113	118	124	133	143	150	153	161	166	173	181	190	197	205	213	223	230	237	243
AT2G04842	AT2G04842	threonyl-tRNA synthetase, putative / threonine--tRNA ligase, putative	14	20	28	35	42	50	54	60	65	72	77	83	90	97	105	109	114	120	129	138	145	148	156	161	168	176	185	192	200	207	216	223	230	236
AT1G78630	AT1G78630	Ribosomal protein L13 family protein	14	22	30	37	44	52	57	63	68	75	81	88	95	102	110	114	119	125	134	144	151	154	162	167	174	182	191	198	206	214	224	231	238	244
AT2G22230	AT2G22230	Thioesterase superfamily protein	14	22	31	38	45	53	59	67	72	79	85	92	100	107	115	121	127	133	142	152	159	162	170	177	185	193	203	210	218	226	236	244	251	257
ATCG00740	ATCG00740	RNA polymerase subunit alpha	14	21	29	36	43	51	56	62	67	74	80	87	94	101	109	113	118	124	133	143	150	153	161	166	173	181	190	197	205	212	222	229	236	242
AT3G06730	AT3G06730	Thioredoxin z	14	21	29	36	43	51	56	62	67	74	80	87	94	101	109	113	118	124	133	143	150	153	161	166	173	181	190	197	205	213	223	230	237	243
AT3G54050	AT3G54050	high cyclic electron flow 1	15	23	32	40	47	55	62	70	75	82	89	97	106	114	122	128	134	142	151	161	169	172	180	187	195	203	213	221	230	239	249	257	264	270
AT3G60750	AT3G60750	Transketolase	15	23	32	40	48	56	63	71	77	84	91	99	108	116	125	131	138	146	155	165	173	176	184	191	199	207	217	225	234	243	253	261	268	275
AT4G38970	AT4G38970	fructose-bisphosphate aldolase 2	15	23	32	39	46	54	60	68	73	80	86	94	103	111	119	125	131	138	147	157	165	168	176	183	191	199	209	217	226	234	244	252	259	265
AT2G21330	AT2G21330	fructose-bisphosphate aldolase 1	15	23	32	39	46	54	60	68	73	80	86	94	103	111	119	125	131	138	147	157	165	168	176	183	191	199	209	217	225	233	243	251	258	264
AT4G24280	AT4G24280_1	chloroplast heat shock protein 70-1	15	23	32	39	46	54	60	68	73	80	86	94	102	110	118	124	130	137	146	156	164	167	175	182	190	198	208	216	224	232	242	250	257	263
AT2G04030	AT2G04030	Chaperone protein htpG family protein	15	23	32	40	47	55	62	70	75	82	89	97	106	114	123	129	135	143	152	162	170	173	181	188	196	204	214	222	231	240	250	258	265	271
AT2G19940	AT2G19940	oxidoreductases, acting on the aldehyde or oxo group of donors, NAD or NADP as acceptor;copper ion binding	15	23	32	40	48	56	64	72	78	85	92	100	109	117	127	133	140	148	157	167	175	178	186	193	201	209	219	227	236	245	255	263	270	277
AT5G49030	AT5G49030	tRNA synthetase class I (I, L, M and V) family protein	15	23	32	40	48	56	63	71	77	84	91	99	108	116	126	132	139	147	156	166	174	177	185	192	200	208	218	226	235	244	254	262	269	276
AT1G29900	AT1G29900	carbamoyl phosphate synthetase B	15	23	32	40	47	55	62	70	76	83	90	98	107	115	124	130	137	145	154	164	172	175	183	190	198	206	216	224	233	242	252	260	267	273
AT4G24830	AT4G24830	arginosuccinate synthase family	15	23	32	40	47	55	61	69	74	81	87	95	104	112	120	126	132	140	149	159	167	170	178	185	193	201	211	219	228	236	246	254	261	267
AT5G10920	AT5G10920	L-Aspartase-like family protein	15	23	32	40	47	55	62	70	76	83	90	98	107	115	124	130	136	144	153	163	171	174	182	189	197	205	215	223	232	241	251	259	266	272
AT4G34200	AT4G34200	D-3-phosphoglycerate dehydrogenase	15	23	32	40	47	55	61	69	74	81	88	96	105	113	121	127	133	141	150	160	168	171	179	186	194	202	212	220	229	237	247	255	262	268
AT3G25660	AT3G25660	Amidase family protein	15	23	32	40	47	55	61	69	74	81	88	96	105	113	121	127	133	141	150	160	168	171	179	186	194	202	212	220	229	238	248	256	263	269
AT1G09130	AT1G09130	ATP-dependent caseinolytic (Clp) protease/crotonase family protein	15	23	32	40	48	56	64	72	78	85	92	100	109	117	127	134	141	149	158	168	176	179	188	195	203	212	222	230	239	248	258	266	273	280
AT3G27740	AT3G27740	carbamoyl phosphate synthetase A	15	23	32	40	47	55	62	70	76	83	90	98	107	115	124	130	137	145	154	164	172	175	183	190	198	206	216	224	233	242	252	260	267	274
AT1G49970	AT1G49970	CLP protease proteolytic subunit 1	15	23	32	40	48	56	64	72	78	85	92	100	109	117	127	134	141	149	158	168	176	179	188	195	203	212	222	230	239	248	258	266	273	280
AT4G17040	AT4G17040	CLP protease R subunit 4	15	23	32	40	48	56	64	72	78	85	92	100	109	117	127	134	141	149	158	168	176	179	188	195	203	212	222	230	239	248	258	266	273	280
AT1G48850	AT1G48850	chorismate synthase, putative / 5-enolpyruvylshikimate-3-phosphate phospholyase, putative	15	23	32	40	48	56	64	72	78	85	92	100	109	117	127	134	141	149	158	168	176	179	187	194	202	211	221	229	238	247	257	265	272	279
AT5G15450	AT5G15450	casein lytic proteinase B3	15	23	32	40	47	55	61	69	74	81	87	95	104	112	120	126	132	139	148	158	166	169	177	184	192	200	210	218	227	235	245	253	260	266
AT3G02660	AT3G02660	Tyrosyl-tRNA synthetase, class Ib, bacterial/mitochondrial	15	23	32	40	47	55	61	69	74	81	88	96	105	113	121	127	133	141	150	160	168	171	179	186	194	202	212	220	229	238	248	256	263	269
AT3G48560	AT3G48560	chlorsulfuron/imidazolinone resistant 1	15	23	32	40	48	56	64	72	78	85	92	100	109	117	127	133	140	148	157	167	175	178	186	193	201	210	220	228	237	246	256	264	271	278
AT3G19170	AT3G19170	presequence protease 1	16	24	33	41	49	57	65	73	79	86	94	102	111	119	129	136	143	151	160	170	178	181	190	197	205	214	224	232	241	250	260	268	275	282
AT4G24620	AT4G24620	phosphoglucose isomerase 1	16	24	33	41	49	57	65	73	80	87	95	103	112	120	130	137	144	152	161	171	179	183	192	199	207	216	226	234	243	252	262	271	278	285
AT5G63310	AT5G63310	nucleoside diphosphate kinase 2	16	24	33	41	50	58	66	75	82	89	97	105	114	122	132	139	147	155	164	174	182	186	195	202	210	219	229	237	246	255	265	274	282	289
AT2G41680	AT2G41680	NADPH-dependent thioredoxin reductase C	16	24	33	41	49	57	65	73	80	87	95	103	112	120	130	137	144	152	161	171	179	183	192	199	207	216	226	234	243	252	262	271	278	285
AT5G28500	AT5G28500_1	unknown protein; FUNCTIONS IN: molecular_function unknown; INVOLVED IN: biological_process unknown; LOCATED IN: chloroplast stroma, chloroplast; EXPRESSED IN: 23 plant structures; EXPRESSED DURING: 13 growth stages; BEST Arabidopsis thaliana protein match is: unknown protein (TAIR:AT3G04550.1); Has 109 Blast hits to 109 proteins in 49 species: Archae - 0; Bacteria - 67; Metazoa - 0; Fungi - 0; Pl…	16	24	33	41	49	57	65	73	79	86	93	101	110	118	128	135	142	150	159	169	177	180	189	196	204	213	223	231	240	249	259	267	274	281
AT3G04550	AT3G04550	unknown protein; INVOLVED IN: biological_process unknown; LOCATED IN: chloroplast stroma, chloroplast; EXPRESSED IN: 22 plant structures; EXPRESSED DURING: 13 growth stages; BEST Arabidopsis thaliana protein match is: unknown protein (TAIR:AT5G28500.1); Has 110 Blast hits to 110 proteins in 51 species: Archae - 0; Bacteria - 67; Metazoa - 1; Fungi - 0; Plants - 41; Viruses - 0; Other Eukaryotes -…	16	24	33	41	49	57	65	73	79	86	93	101	110	118	128	135	142	150	159	169	177	180	189	196	204	213	223	231	240	249	259	267	274	281
AT3G23940	AT3G23940	dehydratase family	16	24	33	41	50	58	66	75	82	89	98	106	115	123	133	140	148	156	165	175	183	187	196	203	212	221	231	239	248	257	267	276	284	291
AT1G74260	AT1G74260	purine biosynthesis 4	16	24	33	41	49	57	65	73	79	86	94	102	111	119	129	136	143	151	160	170	178	182	191	198	206	215	225	233	242	251	261	269	276	283
AT2G35040	AT2G35040	AICARFT/IMPCHase bienzyme family protein	16	24	33	41	50	58	66	75	82	89	98	106	115	123	133	140	148	156	165	175	183	187	196	203	212	221	231	240	249	258	268	277	285	292
AT3G54660	AT3G54660	glutathione reductase	16	24	33	41	50	58	66	74	81	88	96	104	113	121	131	138	146	154	163	173	181	185	194	201	209	218	228	236	245	254	264	273	281	288
AT4G17300	AT4G17300	Class II aminoacyl-tRNA and biotin synthetases superfamily protein	16	24	33	41	50	58	66	74	81	88	96	104	113	121	131	138	145	153	162	172	180	184	193	200	208	217	227	235	244	253	263	272	279	286
AT5G26570	AT5G26570	catalytics;carbohydrate kinases;phosphoglucan, water dikinases	16	24	33	41	50	58	66	74	81	88	96	104	113	121	131	138	145	153	162	172	180	184	193	200	208	217	227	235	244	253	263	272	279	286
AT4G04350	AT4G04350	tRNA synthetase class I (I, L, M and V) family protein	16	24	33	41	50	58	66	75	82	89	98	106	115	123	133	140	148	156	165	175	183	187	196	203	212	221	231	239	248	257	267	276	284	291
AT5G27380	AT5G27380	glutathione synthetase 2	16	24	33	41	50	58	66	74	81	88	96	104	113	121	131	138	146	154	163	173	181	185	194	201	209	218	228	236	245	254	264	273	280	287
AT1G75330	AT1G75330	ornithine carbamoyltransferase	16	24	33	41	50	58	66	75	82	89	98	106	115	123	133	140	148	156	165	175	183	187	196	203	212	221	231	240	249	258	268	277	285	292
AT1G19920	AT1G19920	Pseudouridine synthase/archaeosine transglycosylase-like family protein	16	24	33	41	50	58	66	75	82	89	97	105	114	122	132	139	147	155	164	174	182	186	195	202	211	220	230	238	247	256	266	275	283	290
AT5G16715	AT5G16715	ATP binding;valine-tRNA ligases;aminoacyl-tRNA ligases;nucleotide binding;ATP binding;aminoacyl-tRNA ligases	16	24	33	41	49	57	65	73	80	87	95	103	112	120	130	137	144	152	161	171	179	183	192	199	207	216	226	234	243	252	262	270	277	284
AT3G26650	AT3G26650_2	glyceraldehyde 3-phosphate dehydrogenase A subunit	17	25	34	42	51	59	67	76	83	90	99	107	116	124	134	141	149	157	166	176	184	189	198	205	214	223	233	242	251	260	270	279	287	294
AT1G16880	AT1G16880	uridylyltransferase-related	17	25	34	43	52	60	68	77	84	91	100	108	117	125	135	143	151	159	168	178	186	191	200	207	216	225	235	244	253	262	272	281	289	296
AT2G01140	AT2G01140	Aldolase superfamily protein	17	25	34	42	51	59	67	76	83	90	99	107	116	124	134	141	149	157	166	176	184	188	197	204	213	222	232	241	250	259	269	278	286	293
AT5G08410	AT5G08410	ferredoxin/thioredoxin reductase subunit A (variable subunit) 2	17	25	34	43	52	60	68	77	84	91	100	109	118	126	136	144	152	160	169	179	187	192	201	208	217	226	236	245	254	263	273	282	290	297
AT1G31190	AT1G31190	myo-inositol monophosphatase like 1	17	25	35	44	53	61	69	78	85	92	101	110	120	128	138	146	154	162	171	181	189	194	204	211	220	229	239	248	257	266	276	286	295	303
AT2G04700	AT2G04700	ferredoxin thioredoxin reductase catalytic beta chain family protein	17	25	34	43	52	60	68	77	84	91	100	109	118	126	136	144	152	160	169	179	187	192	202	209	218	227	237	246	255	264	274	283	292	299
AT1G09830	AT1G09830	Glycinamide ribonucleotide (GAR) synthetase	17	25	35	44	53	61	69	78	85	92	101	110	119	127	137	145	153	161	170	180	188	193	203	210	219	228	238	247	256	265	275	285	294	302
AT3G23700	AT3G23700	Nucleic acid-binding proteins superfamily	17	25	35	44	53	61	69	78	85	92	101	110	120	128	138	146	154	162	171	181	189	195	205	212	221	230	240	249	259	268	278	288	297	305
AT3G53580	AT3G53580	diaminopimelate epimerase family protein	17	25	35	44	53	61	69	78	85	92	101	110	120	128	138	146	154	162	171	181	189	194	204	211	220	229	239	248	258	267	277	287	296	304
AT5G23440	AT5G23440	ferredoxin/thioredoxin reductase subunit A (variable subunit) 1	17	25	34	43	52	60	68	77	84	91	100	109	118	126	136	144	152	160	169	179	187	192	202	209	218	227	237	246	255	264	274	283	292	300
AT3G62910	AT3G62910	Peptide chain release factor 1	17	25	35	44	53	61	69	78	85	92	101	110	119	127	137	145	153	161	170	180	188	193	203	210	219	228	238	247	256	265	275	284	293	301
AT1G70570	AT1G70570	anthranilate phosphoribosyltransferase, putative	17	25	35	44	53	61	69	78	85	92	101	110	120	128	138	146	154	162	171	181	189	195	205	212	221	230	240	250	260	269	279	289	298	306
AT1G73060	AT1G73060	Low PSII Accumulation 3	17	25	34	43	52	60	68	77	84	91	100	109	118	126	136	144	152	160	169	179	187	192	201	208	217	226	236	245	254	263	273	282	291	298
AT2G35500	AT2G35500	shikimate kinase like 2	17	25	34	43	52	60	68	77	84	91	100	108	117	125	135	142	150	158	167	177	185	190	199	206	215	224	234	243	252	261	271	280	288	295
ATCG00490	ATCG00490_1	ribulose-bisphosphate carboxylases	18	26	36	45	54	62	70	79	86	93	102	111	121	129	139	147	155	163	172	182	190	196	206	213	222	231	241	251	261	270	280	290	299	307
AT5G38420	AT5G38420_1	Ribulose bisphosphate carboxylase (small chain) family protein	18	26	36	45	54	62	70	79	86	93	102	111	121	129	139	147	155	163	172	182	190	196	206	213	222	231	241	251	261	270	280	290	299	307
AT1G67090	AT1G67090_1	ribulose bisphosphate carboxylase small chain 1A	18	26	36	45	54	62	70	79	86	93	102	111	121	129	139	147	155	163	172	182	190	196	206	213	222	231	241	251	261	270	280	290	299	307
AT5G38430	AT5G38430	Ribulose bisphosphate carboxylase (small chain) family protein	18	26	36	45	54	62	70	79	86	93	102	111	121	129	139	147	155	163	172	182	190	196	206	213	222	231	241	251	261	270	280	290	299	307
AT5G19220	AT5G19220	ADP glucose pyrophosphorylase large subunit 1	19	27	37	46	56	64	72	81	89	96	106	115	125	133	143	151	159	168	178	188	196	202	212	219	228	237	247	257	267	276	286	296	306	314
AT5G48300	AT5G48300	ADP glucose pyrophosphorylase 1	19	27	37	46	56	64	72	81	89	96	106	115	125	133	143	151	159	168	178	188	196	202	212	219	228	237	247	257	267	276	286	296	306	314
AT5G45390	AT5G45390	CLP protease P4	19	27	37	46	56	64	72	81	90	97	107	116	126	134	144	152	160	169	179	189	197	204	214	222	231	240	250	260	270	279	289	299	309	317
AT1G02560	AT1G02560	nuclear encoded CLP protease 5	19	27	37	46	56	64	72	81	90	97	107	116	126	134	144	152	160	169	179	189	197	204	214	221	230	239	249	259	269	278	288	298	308	316
AT1G11750	AT1G11750	CLP protease proteolytic subunit 6	19	27	37	46	55	63	71	80	88	95	105	114	124	132	142	150	158	167	177	187	195	201	211	218	227	236	246	256	266	275	285	295	304	312
AT2G33800	AT2G33800	Ribosomal protein S5 family protein	19	27	37	46	55	63	71	80	88	95	105	114	124	132	142	150	158	167	177	187	195	201	211	218	227	236	246	256	266	275	285	295	305	313
AT4G35450	AT4G35450_1	ankyrin repeat-containing protein 2	19	27	37	46	55	63	71	80	87	94	103	112	122	130	140	148	156	164	173	183	191	197	207	214	223	232	242	252	262	271	281	291	300	308
AT1G66670	AT1G66670	CLP protease proteolytic subunit 3	19	27	37	46	56	64	72	81	90	97	107	116	126	134	144	152	160	169	179	189	197	203	213	220	229	238	248	258	268	277	287	297	307	315
AT5G54600	AT5G54600	Translation protein SH3-like family protein	19	27	37	46	55	63	71	80	88	95	105	114	124	132	142	150	158	167	177	187	195	201	211	218	227	236	246	256	266	275	285	295	305	313
AT5G06580	AT5G06580	FAD-linked oxidases family protein	19	27	37	46	55	63	71	80	87	94	103	112	122	130	140	148	156	164	174	184	192	198	208	215	224	233	243	253	263	272	282	292	301	309
AT3G10405	AT3G10405	unknown protein; FUNCTIONS IN: molecular_function unknown; INVOLVED IN: pollen development; LOCATED IN: chloroplast; Has 44 Blast hits to 44 proteins in 20 species: Archae - 0; Bacteria - 4; Metazoa - 0; Fungi - 0; Plants - 39; Viruses - 0; Other Eukaryotes - 1 (source: NCBI BLink).	19	27	37	46	55	63	71	80	88	95	104	113	123	131	141	149	157	166	176	186	194	200	210	217	226	235	245	255	265	274	284	294	303	311
AT5G22510	AT5G22510_1	alkaline/neutral invertase	19	27	37	46	55	63	71	80	88	95	104	113	123	131	141	149	157	165	175	185	193	199	209	216	225	234	244	254	264	273	283	293	302	310
AT3G26650	AT3G26650_3	glyceraldehyde 3-phosphate dehydrogenase A subunit	20	28	38	47	57	65	73	82	91	98	108	117	127	136	146	154	162	171	181	191	199	206	216	225	234	243	253	263	273	282	292	302	312	320
AT5G04140	AT5G04140	glutamate synthase 1	20	30	40	50	60	69	78	88	98	108	118	128	138	147	157	167	176	186	196	206	215	224	234	244	254	264	274	284	294	304	314	324	334	344
AT3G11630	AT3G11630_1	Thioredoxin superfamily protein	20	28	38	48	58	66	75	84	93	100	110	120	130	139	149	157	165	174	184	194	202	210	220	229	238	247	257	267	277	286	296	306	316	325
AT3G45140	AT3G45140	lipoxygenase 2	20	28	38	48	58	66	75	84	93	101	111	121	131	140	150	159	167	176	186	196	205	213	223	233	242	252	262	272	282	292	302	312	322	331
AT5G35630	AT5G35630_2	glutamine synthetase 2	20	28	38	48	58	66	75	84	93	101	111	121	131	140	150	158	166	175	185	195	204	212	222	232	241	250	260	270	280	289	299	309	319	328
AT5G53460	AT5G53460_1	NADH-dependent glutamate synthase 1	20	28	38	48	58	66	75	84	93	100	110	120	130	139	149	157	165	174	184	194	203	211	221	230	239	248	258	268	278	287	297	307	317	326
AT5G17710	AT5G17710	Co-chaperone GrpE family protein	20	29	39	49	59	67	76	86	95	104	114	124	134	143	153	162	170	179	189	199	208	216	226	236	245	255	265	275	285	295	305	315	325	334
AT5G54770	AT5G54770	thiazole biosynthetic enzyme, chloroplast (ARA6) (THI1) (THI4)	20	28	38	48	58	66	75	84	93	101	111	121	131	140	150	159	167	176	186	196	205	213	223	233	242	252	262	272	282	291	301	311	321	330
ATCG00480	ATCG00480	ATP synthase subunit beta	20	28	38	48	58	66	74	83	92	99	109	118	128	137	147	155	163	172	182	192	200	207	217	226	235	244	254	264	274	283	293	303	313	322
AT1G12900	AT1G12900_2	glyceraldehyde 3-phosphate dehydrogenase A subunit 2	20	28	38	47	57	65	73	82	91	98	108	117	127	136	146	154	162	171	181	191	199	206	216	225	234	243	253	263	273	282	292	302	312	320
AT3G52380	AT3G52380	chloroplast RNA-binding protein 33	20	29	39	49	59	68	77	87	96	106	116	126	136	145	155	164	172	182	192	202	211	219	229	239	248	258	268	278	288	298	308	318	328	337
AT3G03710	AT3G03710	polyribonucleotide nucleotidyltransferase, putative	20	29	39	49	59	68	77	87	96	105	115	125	135	144	154	163	171	181	191	201	210	218	228	238	247	257	267	277	287	297	307	317	327	336
AT4G29060	AT4G29060	elongation factor Ts family protein	20	28	38	47	57	65	73	82	91	98	108	117	127	136	146	154	162	171	181	191	199	206	216	224	233	242	252	262	272	281	291	301	311	319
AT3G48110	AT3G48110	glycine-tRNA ligases	20	28	38	48	58	66	75	84	93	101	111	121	131	140	150	158	166	175	185	195	204	212	222	231	240	249	259	269	279	288	298	308	318	327
AT5G28500	AT5G28500_2	unknown protein; FUNCTIONS IN: molecular_function unknown; INVOLVED IN: biological_process unknown; LOCATED IN: chloroplast stroma, chloroplast; EXPRESSED IN: 23 plant structures; EXPRESSED DURING: 13 growth stages; BEST Arabidopsis thaliana protein match is: unknown protein (TAIR:AT3G04550.1); Has 109 Blast hits to 109 proteins in 49 species: Archae - 0; Bacteria - 67; Metazoa - 0; Fungi - 0; Pl…	20	29	39	49	59	68	77	87	96	106	116	126	136	145	155	164	173	183	193	203	212	220	230	240	249	259	269	279	289	299	309	319	329	338
AT2G47390	AT2G47390	Prolyl oligopeptidase family protein	20	30	40	50	60	69	78	88	98	108	118	128	138	147	157	167	176	186	196	206	215	224	234	244	254	264	274	284	294	304	314	324	334	343
AT3G01120	AT3G01120	Pyridoxal phosphate (PLP)-dependent transferases superfamily protein	20	30	40	50	60	69	78	88	98	108	118	128	138	147	157	167	176	186	196	206	215	223	233	243	252	262	272	282	292	302	312	322	332	341
AT4G04640	AT4G04640	ATPase, F1 complex, gamma subunit protein	20	28	38	48	58	66	74	83	92	99	109	118	128	137	147	155	163	172	182	192	200	207	217	226	235	244	254	264	274	283	293	303	313	321
AT4G35450	AT4G35450_2	ankyrin repeat-containing protein 2	20	29	39	49	59	67	76	85	94	102	112	122	132	141	151	160	168	177	187	197	206	214	224	234	243	253	263	273	283	293	303	313	323	332
AT3G22960	AT3G22960	Pyruvate kinase family protein	20	28	38	48	58	66	75	84	93	101	111	121	131	140	150	159	167	176	186	196	205	213	223	233	242	252	262	272	282	292	302	312	322	331
AT2G47450	AT2G47450	chloroplast signal recognition particle component (CAO)	20	30	40	50	60	70	79	89	99	109	119	129	139	148	158	168	178	188	198	208	217	226	236	246	256	266	276	286	296	306	316	326	336	346
AT5G52920	AT5G52920	plastidic pyruvate kinase beta subunit 1	20	28	38	48	58	66	75	84	93	101	111	121	131	140	150	159	167	176	186	196	205	213	223	233	242	251	261	271	281	290	300	310	320	329
ATCG00670	ATCG00670	plastid-encoded CLP P	20	30	40	50	60	70	80	90	100	110	120	130	140	149	159	169	179	189	199	209	219	228	238	248	258	268	278	288	298	308	318	328	338	348
AT5G47870	AT5G47870	FUNCTIONS IN: molecular_function unknown; INVOLVED IN: biological_process unknown; LOCATED IN: chloroplast; EXPRESSED IN: 22 plant structures; EXPRESSED DURING: 13 growth stages; BEST Arabidopsis thaliana protein match is: cobalt ion binding (TAIR:AT1G71310.1); Has 1807 Blast hits to 1807 proteins in 277 species: Archae - 0; Bacteria - 0; Metazoa - 736; Fungi - 347; Plants - 385; Viruses - 0; Oth…	20	30	40	50	60	70	79	89	99	109	119	129	139	148	158	168	177	187	197	207	216	225	235	245	255	265	275	285	295	305	315	325	335	345
AT3G47650	AT3G47650_2	DnaJ/Hsp40 cysteine-rich domain superfamily protein	20	30	40	50	60	69	78	88	97	107	117	127	137	146	156	166	175	185	195	205	214	222	232	242	251	261	271	281	291	301	311	321	331	340
AT2G44050	AT2G44050	6,7-dimethyl-8-ribityllumazine synthase / DMRL synthase / lumazine synthase / riboflavin synthase	20	28	38	47	57	65	73	82	91	98	108	117	127	135	145	153	161	170	180	190	198	205	215	223	232	241	251	261	271	280	290	300	310	318
AT4G32520	AT4G32520_1	serine hydroxymethyltransferase 3	20	30	40	50	60	70	80	90	100	110	120	130	140	149	159	169	179	189	199	209	218	227	237	247	257	267	277	287	297	307	317	327	337	347
AT4G32520	AT4G32520_2	serine hydroxymethyltransferase 3	20	30	40	50	60	70	80	90	100	110	120	130	140	150	160	170	180	190	200	210	220	230	240	250	260	270	280	290	300	310	320	330	340	350
AT2G37020	AT2G37020	Translin family protein	20	29	39	49	59	67	76	86	95	104	114	124	134	143	153	162	170	180	190	200	209	217	227	237	246	256	266	276	286	296	306	316	326	335
AT4G18440	AT4G18440	L-Aspartase-like family protein	20	30	40	50	60	69	78	88	98	108	118	128	138	147	157	167	176	186	196	206	215	224	234	244	253	263	273	283	293	303	313	323	333	342
AT2G29630	AT2G29630	thiaminC	20	28	38	48	58	66	74	83	92	99	109	119	129	138	148	156	164	173	183	193	201	209	219	228	237	246	256	266	276	285	295	305	315	324
AT3G05625	AT3G05625_2	Tetratricopeptide repeat (TPR)-like superfamily protein	20	29	39	49	59	67	76	85	94	103	113	123	133	142	152	161	169	178	188	198	207	215	225	235	244	254	264	274	284	294	304	314	324	333
AT5G42390	AT5G42390	Insulinase (Peptidase family M16) family protein	20	28	38	48	58	66	74	83	92	99	109	119	129	138	148	156	164	173	183	193	201	208	218	227	236	245	255	265	275	284	294	304	314	323
AT2G30695	AT2G30695	FUNCTIONS IN: molecular_function unknown; INVOLVED IN: protein folding, protein transport; LOCATED IN: chloroplast stroma, chloroplast; EXPRESSED IN: 23 plant structures; EXPRESSED DURING: 13 growth stages; CONTAINS InterPro DOMAIN/s: Trigger factor, ribosome-binding, bacterial (InterPro:IPR008881); Has 253 Blast hits to 253 proteins in 72 species: Archae - 0; Bacteria - 138; Metazoa - 0; Fungi -…	20	30	40	50	60	69	78	88	97	107	117	127	137	146	156	165	174	184	194	204	213	221	231	241	250	260	270	280	290	300	310	320	330	339
AT1G36280	AT1G36280	L-Aspartase-like family protein	20	30	40	50	60	70	80	90	100	110	120	130	140	150	160	170	180	190	200	210	220	229	239	249	259	269	279	289	299	309	319	329	339	349
