# Supplementary material for: A Label-free Mass Spectrometry Method to Predict Endogenous Protein Complex Composition
Source: Mol Cell Proteomics. 2019 Jun 11;18(8):1588–606. doi: 10.1074/mcp.RA119.001400 (PMC6683005; doi:10.1074/mcp.RA119.001400)
Supplement: Supplemental table 4: Purity of protein predictions using the combined cytosol and chloroplast protein profile data [file 143826_2_supp_343616_psnpn3.xlsx]

## Sheet: Summary
Supplemental Table 4: Purity of clusters obtained using the combined profile data for cytosolic and chloroplast proteins. Column A contains the binned categories of purity. Columns B and C contain the purity results at 300 and 500 clusters respectively.
	Number of clusters tree cut into
Binned ratio (number of cytosolic proteins in cluster/total number of proteins in the cluster	300	500
0 (Only Choloroplast)	58	130
0.1	0	0
0.2	4	1
0.3	6	6
0.4	19	22
0.5	31	36
0.6	10	4
0.7	18	19
0.8	17	7
0.9	7	4
1 (Only Cytosolic)	130	271

## Sheet: Clusters in combined analysis
Supplemental table 4: A cclustering analysis was performed using the combined data for cytosolic and chloroplast proteins. Clustering results are provided when the analysis was divided into 300 and 500 clusters.
Cellular compartment	Protein_peak	Protein	Protein name	Cluster number, 300 clusters	Cluster number, 500 clusters
Cytosolic	AT5G01750	AT5G01750	Protein of unknown function (DUF567)	1	1
Cytosolic	AT1G77090	AT1G77090	Mog1/PsbP/DUF1795-like photosystem II reaction center PsbP family protein	1	1
Cytosolic	AT1G16890	AT1G16890	ubiquitin-conjugating enzyme 36	1	1
Cytosolic	AT3G44620	AT3G44620	protein tyrosine phosphatases;protein tyrosine phosphatases	1	2
Chloroplast	AT2G40600	AT2G40600	appr-1-p processing enzyme family protein	1	2
Chloroplast	AT3G56650	AT3G56650	Mog1/PsbP/DUF1795-like photosystem II reaction center PsbP family protein	1	2
Chloroplast	AT3G10940	AT3G10940	dual specificity protein phosphatase (DsPTP1) family protein	1	2
Cytosolic	AT5G59880	AT5G59880	actin depolymerizing factor 3	2	3
Cytosolic	AT3G52560	AT3G52560	ubiquitin E2 variant 1D-4	2	3
Cytosolic	AT3G46000	AT3G46000	actin depolymerizing factor 2	2	3
Cytosolic	AT2G36060	AT2G36060	MMS ZWEI homologue 3	2	3
Chloroplast	AT3G62030	AT3G62030	rotamase CYP 4	2	3
Chloroplast	AT3G02730	AT3G02730	thioredoxin F-type 1	2	4
Chloroplast	AT4G12060	AT4G12060	Double Clp-N motif protein	2	4
Chloroplast	AT2G20260_1	AT2G20260	photosystem I subunit E-2	2	4
Cytosolic	AT5G51720	AT5G51720	2 iron, 2 sulfur cluster binding	3	5
Cytosolic	AT1G23130	AT1G23130	Polyketide cyclase/dehydrase and lipid transport superfamily protein	3	5
Chloroplast	AT4G25130	AT4G25130	peptide met sulfoxide reductase 4	3	5
Chloroplast	AT4G11600	AT4G11600	glutathione peroxidase 6	3	5
Cytosolic	AT5G42850	AT5G42850	Thioredoxin superfamily protein	4	6
Cytosolic	AT4G34870	AT4G34870	rotamase cyclophilin 5	4	7
Cytosolic	AT3G56070	AT3G56070	rotamase cyclophilin 2	4	7
Cytosolic	AT2G21130	AT2G21130	Cyclophilin-like peptidyl-prolyl cis-trans isomerase family protein	4	7
Cytosolic	AT2G16600	AT2G16600	rotamase CYP 3	4	7
Chloroplast	AT4G03520	AT4G03520	Thioredoxin superfamily protein	4	7
Chloroplast	AT4G10300	AT4G10300	RmlC-like cupins superfamily protein	4	7
Cytosolic	AT5G09830	AT5G09830	BolA-like family protein	5	8
Cytosolic	AT5G03370	AT5G03370	acylphosphatase family	5	8
Cytosolic	AT1G45145	AT1G45145	thioredoxin H-type 5	5	8
Chloroplast	AT2G44920	AT2G44920	Tetratricopeptide repeat (TPR)-like superfamily protein	5	8
Chloroplast	AT4G28730	AT4G28730	Glutaredoxin family protein	5	8
Chloroplast	AT3G15360	AT3G15360	thioredoxin M-type 4	5	9
Chloroplast	AT3G53460	AT3G53460	chloroplast RNA-binding protein 29	5	9
Cytosolic	AT5G59890	AT5G59890	actin depolymerizing factor 4	6	10
Cytosolic	AT5G11340	AT5G11340	Acyl-CoA N-acyltransferases (NAT) superfamily protein	6	10
Cytosolic	AT5G53300	AT5G53300	ubiquitin-conjugating enzyme 10	6	11
Cytosolic	AT5G66040	AT5G66040	sulfurtransferase protein 16	6	11
Cytosolic	AT1G21770	AT1G21770	Acyl-CoA N-acyltransferases (NAT) superfamily protein	6	11
Cytosolic	AT1G19730	AT1G19730	Thioredoxin superfamily protein	6	11
Chloroplast	ATCG00540	ATCG00540	photosynthetic electron transfer A	6	11
Cytosolic	AT5G16400	AT5G16400	thioredoxin F2	7	12
Cytosolic	AT5G04280	AT5G04280	RNA-binding (RRM/RBD/RNP motifs) family protein with retrovirus zinc finger-like domain	7	12
Cytosolic	AT2G18040_1	AT2G18040	peptidylprolyl cis/trans isomerase, NIMA-interacting 1	7	12
Cytosolic	AT1G31812	AT1G31812	acyl-CoA-binding protein 6	7	12
Chloroplast	AT5G13120	AT5G13120	cyclophilin 20-2	7	12
Chloroplast	AT5G45680	AT5G45680	FK506-binding protein 13	7	12
Chloroplast	AT1G50320	AT1G50320	thioredoxin X	7	12
Chloroplast	AT2G25080	AT2G25080	glutathione peroxidase 1	7	12
Chloroplast	AT4G03280	AT4G03280	photosynthetic electron transfer C	7	12
Cytosolic	AT1G12310	AT1G12310	Calcium-binding EF-hand family protein	8	13
Cytosolic	AT5G12140	AT5G12140	cystatin-1	8	14
Cytosolic	AT3G04610_1	AT3G04610	RNA-binding KH domain-containing protein	8	14
Cytosolic	AT1G14400	AT1G14400	ubiquitin carrier protein 1	9	15
Chloroplast	AT2G20260_2	AT2G20260	photosystem I subunit E-2	9	15
Cytosolic	AT5G55160	AT5G55160	small ubiquitin-like modifier 2	10	16
Cytosolic	AT4G29350	AT4G29350	profilin 2	10	17
Cytosolic	AT2G19760	AT2G19760	profilin 1	10	17
Cytosolic	AT5G53490	AT5G53490	Tetratricopeptide repeat (TPR)-like superfamily protein	11	18
Cytosolic	AT5G42980	AT5G42980	thioredoxin 3	11	18
Chloroplast	AT2G43560	AT2G43560	FKBP-like peptidyl-prolyl cis-trans isomerase family protein	11	18
Cytosolic	AT4G13850	AT4G13850	glycine-rich RNA-binding protein 2	12	19
Cytosolic	AT2G18040_2	AT2G18040	peptidylprolyl cis/trans isomerase, NIMA-interacting 1	12	19
Cytosolic	AT4G10040	AT4G10040	cytochrome c-2	12	20
Chloroplast	AT1G03600	AT1G03600	photosystem II family protein	12	20
Chloroplast	AT3G26060	AT3G26060	Thioredoxin superfamily protein	12	21
Chloroplast	AT3G47650_1	AT3G47650	DnaJ/Hsp40 cysteine-rich domain superfamily protein	12	21
Cytosolic	AT2G33410	AT2G33410	RNA-binding (RRM/RBD/RNP motifs) family protein	12	22
Chloroplast	AT5G17560	AT5G17560	BolA-like family protein	12	22
Chloroplast	AT1G43560	AT1G43560	thioredoxin Y2	12	22
Cytosolic	AT5G57860	AT5G57860	Ubiquitin-like superfamily protein	13	23
Cytosolic	AT1G15340	AT1G15340	methyl-CPG-binding domain 10	13	24
Cytosolic	AT1G73530	AT1G73530	RNA-binding (RRM/RBD/RNP motifs) family protein	14	25
Cytosolic	AT4G27000	AT4G27000	RNA-binding (RRM/RBD/RNP motifs) family protein	14	26
Chloroplast	AT2G20270	AT2G20270	Thioredoxin superfamily protein	14	26
Chloroplast	AT1G10960	AT1G10960	ferredoxin 1	15	27
Chloroplast	AT1G50900	AT1G50900	Ankyrin repeat family protein	16	28
Chloroplast	AT1G20340	AT1G20340	Cupredoxin superfamily protein	16	29
Chloroplast	AT1G76100	AT1G76100	plastocyanin 1	16	29
Chloroplast	AT4G21280	AT4G21280	photosystem II subunit QA	17	30
Chloroplast	AT1G11430	AT1G11430	plastid developmental protein DAG, putative	17	30
Cytosolic	AT2G32520	AT2G32520	alpha/beta-Hydrolases superfamily protein	18	31
Cytosolic	AT1G70810	AT1G70810	Calcium-dependent lipid-binding (CaLB domain) family protein	18	31
Cytosolic	AT1G62820	AT1G62820	Calcium-binding EF-hand family protein	18	31
Chloroplast	AT2G21530	AT2G21530	SMAD/FHA domain-containing protein	18	31
Chloroplast	AT5G58250	AT5G58250	unknown protein; FUNCTIONS IN: molecular_function unknown; INVOLVED IN: biological_process unknown; LOCATED IN: thylakoid, chloroplast; EXPRESSED IN: 22 plant structures; EXPRESSED DURING: 14 growth stages; CONTAINS InterPro DOMAIN/s: Protein of unknown function DUF2488 (InterPro:IPR019616); Has 1807 Blast hits to 1807 proteins in 277 species: Archae - 0; Bacteria - 0; Metazoa - 736; Fungi - 347;…	18	31
Cytosolic	AT2G35370	AT2G35370	glycine decarboxylase complex H	19	32
Cytosolic	AT1G32470	AT1G32470	Single hybrid motif superfamily protein	19	32
Cytosolic	AT1G23440	AT1G23440	Peptidase C15, pyroglutamyl peptidase I-like	20	33
Cytosolic	AT3G49470	AT3G49470	nascent polypeptide-associated complex subunit alpha-like protein 2	20	34
Chloroplast	AT3G05625_1	AT3G05625	Tetratricopeptide repeat (TPR)-like superfamily protein	20	34
Chloroplast	AT3G05625_2	AT3G05625	Tetratricopeptide repeat (TPR)-like superfamily protein	21	35
Cytosolic	AT3G04610_2	AT3G04610	RNA-binding KH domain-containing protein	22	36
Chloroplast	AT4G25050	AT4G25050	acyl carrier protein 4	22	37
Chloroplast	AT1G54580	AT1G54580	acyl carrier protein 2	23	38
Chloroplast	AT1G54630	AT1G54630	acyl carrier protein 3	23	38
Cytosolic	AT5G48930	AT5G48930	hydroxycinnamoyl-CoA shikimate/quinate hydroxycinnamoyl transferase	24	39
Cytosolic	AT1G27130	AT1G27130	glutathione S-transferase tau 13	24	39
Cytosolic	AT4G14040	AT4G14040	selenium-binding protein 2	24	40
Cytosolic	AT3G03250	AT3G03250	UDP-GLUCOSE PYROPHOSPHORYLASE 1	24	40
Cytosolic	AT3G27925	AT3G27925	DegP protease 1	25	41
Chloroplast	AT4G05390	AT4G05390	root FNR 1	25	41
Cytosolic	AT5G09660	AT5G09660	peroxisomal NAD-malate dehydrogenase 2	25	42
Cytosolic	AT4G25100	AT4G25100	Fe superoxide dismutase 1	25	42
Cytosolic	AT1G78380_1	AT1G78380	glutathione S-transferase TAU 19	25	42
Chloroplast	AT1G56190	AT1G56190	Phosphoglycerate kinase family protein	25	42
Cytosolic	AT4G01900	AT4G01900	GLNB1 homolog	26	43
Cytosolic	AT2G30860	AT2G30860	glutathione S-transferase PHI 9	26	43
Cytosolic	AT1G76680	AT1G76680	12-oxophytodienoate reductase 1	26	43
Cytosolic	AT3G20390	AT3G20390	endoribonuclease L-PSP family protein	26	44
Cytosolic	AT2G35450_1	AT2G35450	catalytics;hydrolases	26	44
Chloroplast	AT5G08280	AT5G08280	hydroxymethylbilane synthase	26	44
Cytosolic	AT1G60710	AT1G60710	NAD(P)-linked oxidoreductase superfamily protein	27	45
Cytosolic	AT1G15950	AT1G15950	cinnamoyl coa reductase 1	27	45
Cytosolic	AT4G13360	AT4G13360	ATP-dependent caseinolytic (Clp) protease/crotonase family protein	27	46
Cytosolic	AT1G78370	AT1G78370	glutathione S-transferase TAU 20	27	46
Cytosolic	AT1G79550	AT1G79550	phosphoglycerate kinase	27	47
Chloroplast	AT5G45170	AT5G45170	Haloacid dehalogenase-like hydrolase (HAD) superfamily protein	27	47
Cytosolic	AT5G43830_1	AT5G43830	Aluminium induced protein with YGL and LRDR motifs	28	48
Cytosolic	AT5G11520	AT5G11520	aspartate aminotransferase 3	28	49
Cytosolic	AT4G02340_1	AT4G02340	alpha/beta-Hydrolases superfamily protein	28	49
Chloroplast	AT5G12040	AT5G12040	Nitrilase/cyanide hydratase and apolipoprotein N-acyltransferase family protein	28	49
Cytosolic	AT5G49650	AT5G49650	xylulose kinase-2	29	50
Cytosolic	AT3G55440	AT3G55440	triosephosphate isomerase	29	50
Cytosolic	AT1G53580	AT1G53580	glyoxalase II 3	29	50
Chloroplast	AT2G21170	AT2G21170	triosephosphate isomerase	29	50
Cytosolic	AT3G52990	AT3G52990	Pyruvate kinase family protein	29	51
Cytosolic	AT1G80460	AT1G80460	Actin-like ATPase superfamily protein	29	52
Cytosolic	AT3G48990	AT3G48990	AMP-dependent synthetase and ligase family protein	29	53
Cytosolic	AT1G70730	AT1G70730	Phosphoglucomutase/phosphomannomutase family protein	29	53
Chloroplast	AT1G63970	AT1G63970	isoprenoid F	29	53
Chloroplast	AT5G19140	AT5G19140	Aluminium induced protein with YGL and LRDR motifs	29	53
Cytosolic	AT2G42540	AT2G42540	cold-regulated 15a	30	54
Cytosolic	AT2G31570	AT2G31570	glutathione peroxidase 2	30	54
Chloroplast	AT3G52960	AT3G52960	Thioredoxin superfamily protein	30	54
Cytosolic	AT5G26667	AT5G26667	P-loop containing nucleoside triphosphate hydrolases superfamily protein	30	55
Cytosolic	AT3G56240	AT3G56240	copper chaperone	30	55
Cytosolic	AT5G02240	AT5G02240	NAD(P)-binding Rossmann-fold superfamily protein	30	56
Cytosolic	AT4G38370	AT4G38370	Phosphoglycerate mutase family protein	30	56
Cytosolic	AT1G53520	AT1G53520	Chalcone-flavanone isomerase family protein	30	56
Cytosolic	AT1G11840	AT1G11840	glyoxalase I homolog	30	56
Cytosolic	AT1G02920_1	AT1G02920	glutathione S-transferase 7	30	56
Cytosolic	AT4G29670	AT4G29670	atypical CYS HIS rich thioredoxin 2	31	57
Chloroplast	AT1G06680	AT1G06680	photosystem II subunit P-1	31	57
Chloroplast	AT4G25370	AT4G25370	Double Clp-N motif protein	31	57
Chloroplast	AT1G21350	AT1G21350	Thioredoxin superfamily protein	31	57
Cytosolic	AT3G06050	AT3G06050	peroxiredoxin IIF	32	58
Cytosolic	AT3G17940	AT3G17940	Galactose mutarotase-like superfamily protein	33	59
Cytosolic	AT2G33255	AT2G33255	Haloacid dehalogenase-like hydrolase (HAD) superfamily protein	33	59
Cytosolic	AT1G75270	AT1G75270	dehydroascorbate reductase 2	33	59
Cytosolic	AT1G27970	AT1G27970	nuclear transport factor 2B	33	59
Chloroplast	AT3G63190	AT3G63190	ribosome recycling factor, chloroplast precursor	33	59
Cytosolic	AT4G02610	AT4G02610	Aldolase-type TIM barrel family protein	34	60
Cytosolic	AT2G25280	AT2G25280	CONTAINS InterPro DOMAIN/s: UPF0103/Mediator of ErbB2-driven cell motility (Memo), related (InterPro:IPR002737); Has 1074 Blast hits to 1072 proteins in 474 species: Archae - 213; Bacteria - 366; Metazoa - 159; Fungi - 135; Plants - 54; Viruses - 0; Other Eukaryotes - 147 (source: NCBI BLink).	34	60
Cytosolic	AT5G20080	AT5G20080	FAD/NAD(P)-binding oxidoreductase	35	61
Cytosolic	AT4G37040	AT4G37040	methionine aminopeptidase 1D	35	62
Cytosolic	AT2G37790	AT2G37790	NAD(P)-linked oxidoreductase superfamily protein	35	62
Cytosolic	AT5G19440	AT5G19440	NAD(P)-binding Rossmann-fold superfamily protein	36	63
Cytosolic	AT2G37760	AT2G37760	NAD(P)-linked oxidoreductase superfamily protein	36	63
Cytosolic	AT2G33590	AT2G33590	NAD(P)-binding Rossmann-fold superfamily protein	36	63
Chloroplast	AT1G67280	AT1G67280	Glyoxalase/Bleomycin resistance protein/Dioxygenase superfamily protein	36	64
Chloroplast	AT2G30200	AT2G30200	catalytics;transferases;[acyl-carrier-protein] S-malonyltransferases;binding	36	64
Cytosolic	AT2G42530	AT2G42530	cold regulated 15b	37	65
Cytosolic	AT2G20630	AT2G20630	PP2C induced by AVRRPM1	37	65
Cytosolic	AT1G75280	AT1G75280	NmrA-like negative transcriptional regulator family protein	37	65
Cytosolic	AT4G33670	AT4G33670	NAD(P)-linked oxidoreductase superfamily protein	38	66
Cytosolic	AT1G31160_1	AT1G31160	HISTIDINE TRIAD NUCLEOTIDE-BINDING 2	38	66
Cytosolic	AT1G09310	AT1G09310	Protein of unknown function, DUF538	38	66
Chloroplast	AT5G16710	AT5G16710	dehydroascorbate reductase 1	38	66
Chloroplast	AT2G37660	AT2G37660	NAD(P)-binding Rossmann-fold superfamily protein	39	67
Chloroplast	AT4G08390	AT4G08390	stromal ascorbate peroxidase	39	67
Chloroplast	AT5G24400	AT5G24400	NagB/RpiA/CoA transferase-like superfamily protein	39	67
Chloroplast	AT2G20890	AT2G20890	photosystem II reaction center PSB29 protein	39	67
Chloroplast	AT3G02780	AT3G02780	isopentenyl pyrophosphate:dimethylallyl pyrophosphate isomerase 2	39	67
Cytosolic	AT2G21060	AT2G21060	glycine-rich protein 2B	40	68
Cytosolic	AT1G65980	AT1G65980	thioredoxin-dependent peroxidase 1	40	68
Cytosolic	AT5G02790	AT5G02790	Glutathione S-transferase family protein	40	69
Cytosolic	AT4G17870	AT4G17870	Polyketide cyclase/dehydrase and lipid transport superfamily protein	40	69
Cytosolic	AT2G24940	AT2G24940	membrane-associated progesterone binding protein 2	41	70
Cytosolic	AT4G39260	AT4G39260	cold, circadian rhythm, and RNA binding 1	41	71
Cytosolic	AT2G21660	AT2G21660	cold, circadian rhythm, and rna binding 2	41	71
Chloroplast	AT4G21860	AT4G21860	methionine sulfoxide reductase B 2	41	71
Cytosolic	AT2G36880_1	AT2G36880	methionine adenosyltransferase 3	42	72
Cytosolic	AT2G25450	AT2G25450	2-oxoglutarate (2OG) and Fe(II)-dependent oxygenase superfamily protein	42	72
Cytosolic	AT1G74910	AT1G74910	ADP-glucose pyrophosphorylase family protein	42	72
Chloroplast	AT2G39730_1	AT2G39730	rubisco activase	42	73
Cytosolic	AT3G53900_1	AT3G53900	uracil phosphoribosyltransferase	43	74
Cytosolic	AT1G06290	AT1G06290	acyl-CoA oxidase 3	43	74
Cytosolic	AT4G15545_1	AT4G15545	unknown protein; BEST Arabidopsis thaliana protein match is: unknown protein (TAIR:AT1G16520.1); Has 30201 Blast hits to 17322 proteins in 780 species: Archae - 12; Bacteria - 1396; Metazoa - 17338; Fungi - 3422; Plants - 5037; Viruses - 0; Other Eukaryotes - 2996 (source: NCBI BLink).	44	75
Cytosolic	AT2G35010	AT2G35010	thioredoxin O1	44	75
Chloroplast	AT1G03680	AT1G03680	thioredoxin M-type 1	44	75
Cytosolic	AT4G33640	AT4G33640	unknown protein; Has 30201 Blast hits to 17322 proteins in 780 species: Archae - 12; Bacteria - 1396; Metazoa - 17338; Fungi - 3422; Plants - 5037; Viruses - 0; Other Eukaryotes - 2996 (source: NCBI BLink).	44	76
Chloroplast	AT4G28660	AT4G28660	photosystem II reaction center PSB28 protein	44	76
Chloroplast	AT3G55330	AT3G55330	PsbP-like protein 1	44	76
Cytosolic	AT4G27560	AT4G27560	UDP-Glycosyltransferase superfamily protein	45	77
Cytosolic	AT4G14030_2	AT4G14030	selenium-binding protein 1	45	78
Cytosolic	AT1G21440	AT1G21440	Phosphoenolpyruvate carboxylase family protein	45	78
Cytosolic	AT5G39080	AT5G39080	HXXXD-type acyl-transferase family protein	46	79
Cytosolic	AT3G21750	AT3G21750	UDP-glucosyl transferase 71B1	46	79
Cytosolic	AT2G35820	AT2G35820	ureidoglycolate hydrolases	46	79
Cytosolic	AT2G29450_1	AT2G29450	glutathione S-transferase tau 5	46	79
Cytosolic	AT1G32200	AT1G32200	phospholipid/glycerol acyltransferase family protein	46	79
Cytosolic	AT5G28050	AT5G28050	Cytidine/deoxycytidylate deaminase family protein	47	80
Chloroplast	AT4G34740	AT4G34740	GLN phosphoribosyl pyrophosphate amidotransferase 2	47	80
Cytosolic	AT2G45790	AT2G45790	phosphomannomutase	48	81
Cytosolic	AT2G41530	AT2G41530	S-formylglutathione hydrolase	48	81
Chloroplast	AT4G26900	AT4G26900	HIS HF	48	81
Chloroplast	AT2G43945	AT2G43945	unknown protein; LOCATED IN: chloroplast; BEST Arabidopsis thaliana protein match is: unknown protein (TAIR:AT3G59870.1); Has 292 Blast hits to 292 proteins in 84 species: Archae - 0; Bacteria - 122; Metazoa - 0; Fungi - 0; Plants - 46; Viruses - 0; Other Eukaryotes - 124 (source: NCBI BLink).	48	81
Chloroplast	AT1G05560	AT1G05560	UDP-glucosyltransferase 75B1	48	81
Cytosolic	AT5G03630	AT5G03630	Pyridine nucleotide-disulphide oxidoreductase family protein	49	82
Cytosolic	AT3G16520	AT3G16520	UDP-glucosyl transferase 88A1	49	82
Cytosolic	AT3G16400	AT3G16400	nitrile specifier protein 1	49	82
Cytosolic	AT3G09940	AT3G09940	monodehydroascorbate reductase	49	82
Cytosolic	AT1G07250	AT1G07250	UDP-glucosyl transferase 71C4	49	82
Cytosolic	AT1G77060	AT1G77060	Phosphoenolpyruvate carboxylase family protein	50	83
Cytosolic	AT1G48860	AT1G48860	RNA 3'-terminal phosphate cyclase/enolpyruvate transferase, alpha/beta	50	83
Chloroplast	AT3G12780	AT3G12780	phosphoglycerate kinase 1	50	83
Chloroplast	AT3G04790	AT3G04790	Ribose 5-phosphate isomerase, type A protein	50	83
Chloroplast	AT2G45300	AT2G45300	RNA 3'-terminal phosphate cyclase/enolpyruvate transferase, alpha/beta	50	83
Cytosolic	AT2G37770	AT2G37770	NAD(P)-linked oxidoreductase superfamily protein	51	84
Cytosolic	AT3G53880	AT3G53880	NAD(P)-linked oxidoreductase superfamily protein	51	85
Cytosolic	AT5G63400	AT5G63400	adenylate kinase 1	52	86
Cytosolic	AT5G35100	AT5G35100	Cyclophilin-like peptidyl-prolyl cis-trans isomerase family protein	52	86
Cytosolic	AT3G52880	AT3G52880	monodehydroascorbate reductase 1	52	86
Cytosolic	AT1G23740	AT1G23740	Oxidoreductase, zinc-binding dehydrogenase family protein	52	86
Cytosolic	AT3G01910	AT3G01910	sulfite oxidase	53	87
Cytosolic	AT4G22930	AT4G22930	pyrimidin 4	54	88
Cytosolic	AT4G21580	AT4G21580	oxidoreductase, zinc-binding dehydrogenase family protein	54	88
Cytosolic	AT1G23190	AT1G23190	Phosphoglucomutase/phosphomannomutase family protein	54	88
Cytosolic	AT2G03440	AT2G03440	nodulin-related protein 1	55	89
Cytosolic	AT1G10370	AT1G10370	Glutathione S-transferase family protein	55	90
Cytosolic	AT4G33510	AT4G33510	3-deoxy-d-arabino-heptulosonate 7-phosphate synthase	55	91
Cytosolic	AT4G05160	AT4G05160	AMP-dependent synthetase and ligase family protein	55	91
Cytosolic	AT1G17220	AT1G17220	Translation initiation factor 2, small GTP-binding protein	56	92
Chloroplast	AT5G61410	AT5G61410	D-ribulose-5-phosphate-3-epimerase	56	93
Cytosolic	AT3G53560	AT3G53560	Tetratricopeptide repeat (TPR)-like superfamily protein	57	94
Cytosolic	AT3G21110	AT3G21110	purin 7	57	94
Cytosolic	AT1G62380	AT1G62380	ACC oxidase 2	57	95
Chloroplast	AT2G47730_2	AT2G47730	glutathione S-transferase phi 8	57	95
Chloroplast	AT5G54430	AT5G54430	Adenine nucleotide alpha hydrolases-like superfamily protein	57	95
Cytosolic	AT2G43820	AT2G43820	UDP-glucosyltransferase 74F2	58	96
Cytosolic	AT1G01420	AT1G01420	UDP-glucosyl transferase 72B3	58	96
Cytosolic	AT3G19010	AT3G19010	2-oxoglutarate (2OG) and Fe(II)-dependent oxygenase superfamily protein	58	97
Chloroplast	AT5G22620	AT5G22620	phosphoglycerate/bisphosphoglycerate mutase family protein	58	97
Cytosolic	AT5G48180	AT5G48180	nitrile specifier protein 5	59	98
Cytosolic	AT4G01370	AT4G01370	MAP kinase 4	59	98
Chloroplast	AT1G56500	AT1G56500	haloacid dehalogenase-like hydrolase family protein	59	98
Cytosolic	AT3G61220	AT3G61220	NAD(P)-binding Rossmann-fold superfamily protein	59	99
Cytosolic	AT1G68760	AT1G68760	nudix hydrolase 1	59	99
Chloroplast	AT3G59980	AT3G59980	Nucleic acid-binding, OB-fold-like protein	59	99
Chloroplast	AT3G10670	AT3G10670	non-intrinsic ABC protein 7	59	99
Chloroplast	AT2G35500	AT2G35500	shikimate kinase like 2	60	100
Chloroplast	AT1G16880	AT1G16880	uridylyltransferase-related	60	101
Chloroplast	AT5G08410	AT5G08410	ferredoxin/thioredoxin reductase subunit A (variable subunit) 2	61	102
Chloroplast	AT2G04700	AT2G04700	ferredoxin thioredoxin reductase catalytic beta chain family protein	61	102
Chloroplast	AT5G23440	AT5G23440	ferredoxin/thioredoxin reductase subunit A (variable subunit) 1	61	102
Chloroplast	AT1G73060	AT1G73060	Low PSII Accumulation 3	61	102
Chloroplast	AT5G14910_2	AT5G14910	Heavy metal transport/detoxification superfamily protein	62	103
Cytosolic	AT4G21445	AT4G21445	unknown protein; FUNCTIONS IN: molecular_function unknown; INVOLVED IN: biological_process unknown; LOCATED IN: chloroplast, chloroplast stroma; Has 30201 Blast hits to 17322 proteins in 780 species: Archae - 12; Bacteria - 1396; Metazoa - 17338; Fungi - 3422; Plants - 5037; Viruses - 0; Other Eukaryotes - 2996 (source: NCBI BLink).	62	104
Chloroplast	AT5G50250	AT5G50250	chloroplast RNA-binding protein 31B	62	105
Chloroplast	AT4G38225_2	AT4G38225	unknown protein; FUNCTIONS IN: molecular_function unknown; INVOLVED IN: biological_process unknown; LOCATED IN: chloroplast; EXPRESSED IN: 21 plant structures; EXPRESSED DURING: 13 growth stages; Has 35333 Blast hits to 34131 proteins in 2444 species: Archae - 798; Bacteria - 22429; Metazoa - 974; Fungi - 991; Plants - 531; Viruses - 0; Other Eukaryotes - 9610 (source: NCBI BLink).	62	105
Chloroplast	AT5G66090	AT5G66090	unknown protein; FUNCTIONS IN: molecular_function unknown; LOCATED IN: chloroplast, chloroplast stroma; EXPRESSED IN: 21 plant structures; EXPRESSED DURING: 13 growth stages; Has 30201 Blast hits to 17322 proteins in 780 species: Archae - 12; Bacteria - 1396; Metazoa - 17338; Fungi - 3422; Plants - 5037; Viruses - 0; Other Eukaryotes - 2996 (source: NCBI BLink).	63	106
Cytosolic	AT4G34090	AT4G34090	unknown protein; FUNCTIONS IN: molecular_function unknown; INVOLVED IN: biological_process unknown; LOCATED IN: chloroplast, chloroplast stroma; EXPRESSED IN: 22 plant structures; EXPRESSED DURING: 13 growth stages; BEST Arabidopsis thaliana protein match is: unknown protein (TAIR:AT2G23370.1); Has 30201 Blast hits to 17322 proteins in 780 species: Archae - 12; Bacteria - 1396; Metazoa - 17338; F…	63	107
Chloroplast	AT1G50170	AT1G50170	sirohydrochlorin ferrochelatase B	63	107
Chloroplast	AT1G79790	AT1G79790	Haloacid dehalogenase-like hydrolase (HAD) superfamily protein	63	107
Chloroplast	AT3G29185	AT3G29185	Domain of unknown function (DUF3598)	64	108
Chloroplast	AT4G38225_1	AT4G38225	unknown protein; FUNCTIONS IN: molecular_function unknown; INVOLVED IN: biological_process unknown; LOCATED IN: chloroplast; EXPRESSED IN: 21 plant structures; EXPRESSED DURING: 13 growth stages; Has 35333 Blast hits to 34131 proteins in 2444 species: Archae - 798; Bacteria - 22429; Metazoa - 974; Fungi - 991; Plants - 531; Viruses - 0; Other Eukaryotes - 9610 (source: NCBI BLink).	64	108
Cytosolic	AT5G57040	AT5G57040	Lactoylglutathione lyase / glyoxalase I family protein	65	109
Cytosolic	AT2G17340	AT2G17340	Uncharacterised conserved protein (UCP030210)	65	109
Cytosolic	AT1G78380_2	AT1G78380	glutathione S-transferase TAU 19	65	109
Chloroplast	AT5G66190	AT5G66190	ferredoxin-NADP(+)-oxidoreductase 1	65	109
Chloroplast	AT3G58140	AT3G58140	phenylalanyl-tRNA synthetase class IIc family protein	65	109
Chloroplast	AT1G12230	AT1G12230	Aldolase superfamily protein	65	110
Chloroplast	AT2G24020	AT2G24020	Uncharacterised BCR, YbaB family COG0718	65	110
Cytosolic	AT5G48020	AT5G48020	2-oxoglutarate (2OG) and Fe(II)-dependent oxygenase superfamily protein	66	111
Cytosolic	AT3G48690	AT3G48690	alpha/beta-Hydrolases superfamily protein	66	112
Chloroplast	AT1G55480	AT1G55480	protein containing PDZ domain, a K-box domain, and a TPR region	66	112
Cytosolic	AT5G04430_1	AT5G04430	binding to TOMV RNA 1L (long form)	67	113
Chloroplast	AT5G47840	AT5G47840	adenosine monophosphate kinase	67	113
Chloroplast	AT1G62780	AT1G62780	unknown protein; FUNCTIONS IN: molecular_function unknown; INVOLVED IN: biological_process unknown; LOCATED IN: chloroplast, chloroplast stroma; EXPRESSED IN: 22 plant structures; EXPRESSED DURING: 14 growth stages; Has 94 Blast hits to 94 proteins in 35 species: Archae - 6; Bacteria - 10; Metazoa - 21; Fungi - 2; Plants - 48; Viruses - 0; Other Eukaryotes - 7 (source: NCBI BLink).	67	113
Chloroplast	AT4G39970	AT4G39970	Haloacid dehalogenase-like hydrolase (HAD) superfamily protein	67	114
Chloroplast	AT2G26670	AT2G26670	Plant haem oxygenase (decyclizing) family protein	67	114
Cytosolic	AT5G66550	AT5G66550	Maf-like protein	68	115
Cytosolic	AT4G28440	AT4G28440	Nucleic acid-binding, OB-fold-like protein	68	116
Cytosolic	AT2G31670	AT2G31670	Stress responsive alpha-beta barrel domain protein	68	116
Cytosolic	AT1G50670	AT1G50670	OTU-like cysteine protease family protein	68	116
Cytosolic	AT1G19570	AT1G19570	dehydroascorbate reductase	68	116
Chloroplast	AT3G55040	AT3G55040	glutathione transferase lambda 2	69	117
Chloroplast	AT5G66720	AT5G66720	Protein phosphatase 2C family protein	69	117
Cytosolic	AT5G43850_1	AT5G43850	RmlC-like cupins superfamily protein	70	118
Cytosolic	AT4G31310	AT4G31310	AIG2-like (avirulence induced gene) family protein	70	118
Cytosolic	AT3G50520	AT3G50520	Phosphoglycerate mutase family protein	70	118
Cytosolic	AT2G18230	AT2G18230	pyrophosphorylase 2	70	119
Cytosolic	AT1G24020	AT1G24020	MLP-like protein 423	70	119
Cytosolic	AT1G02930	AT1G02930	glutathione S-transferase 6	70	119
Cytosolic	AT1G02920_2	AT1G02920	glutathione S-transferase 7	70	119
Cytosolic	AT5G22580	AT5G22580	Stress responsive A/B Barrel Domain	71	120
Cytosolic	AT4G23670_1	AT4G23670	Polyketide cyclase/dehydrase and lipid transport superfamily protein	71	121
Cytosolic	AT1G31160_2	AT1G31160	HISTIDINE TRIAD NUCLEOTIDE-BINDING 2	71	121
Cytosolic	AT4G18930	AT4G18930	RNA ligase/cyclic nucleotide phosphodiesterase family protein	72	122
Cytosolic	AT3G28930	AT3G28930	AIG2-like (avirulence induced gene) family protein	72	122
Cytosolic	AT4G14710	AT4G14710	RmlC-like cupins superfamily protein	72	123
Cytosolic	AT3G28940	AT3G28940	AIG2-like (avirulence induced gene) family protein	72	123
Cytosolic	AT3G23570	AT3G23570	alpha/beta-Hydrolases superfamily protein	72	123
Cytosolic	AT1G11930_2	AT1G11930	Predicted pyridoxal phosphate-dependent enzyme, YBL036C type	72	123
Cytosolic	AT1G79230_2	AT1G79230	mercaptopyruvate sulfurtransferase 1	73	124
Cytosolic	AT5G42770	AT5G42770	Maf-like protein	73	125
Cytosolic	AT1G70890	AT1G70890	MLP-like protein 43	73	125
Cytosolic	AT1G14310	AT1G14310	Haloacid dehalogenase-like hydrolase (HAD) superfamily protein	73	125
Cytosolic	AT3G10520	AT3G10520	haemoglobin 2	73	126
Chloroplast	AT3G08740	AT3G08740	elongation factor P (EF-P) family protein	73	126
Chloroplast	AT1G64510	AT1G64510	Translation elongation factor EF1B/ribosomal protein S6 family protein	73	126
Cytosolic	AT3G03990	AT3G03990	alpha/beta-Hydrolases superfamily protein	74	127
Cytosolic	AT5G39730	AT5G39730	AIG2-like (avirulence induced gene) family protein	74	128
Chloroplast	AT4G29590	AT4G29590	S-adenosyl-L-methionine-dependent methyltransferases superfamily protein	74	128
Chloroplast	AT4G28030	AT4G28030	Acyl-CoA N-acyltransferases (NAT) superfamily protein	74	128
Cytosolic	AT5G43850_2	AT5G43850	RmlC-like cupins superfamily protein	75	129
Cytosolic	AT5G09650_1	AT5G09650	pyrophosphorylase 6	75	130
Cytosolic	AT1G44790	AT1G44790	ChaC-like family protein	75	130
Cytosolic	AT1G13270	AT1G13270	methionine aminopeptidase 1B	75	130
Cytosolic	AT4G38680	AT4G38680	glycine rich protein 2	76	131
Cytosolic	AT2G30410	AT2G30410	tubulin folding cofactor A (KIESEL)	76	131
Chloroplast	AT4G33520	AT4G33520	P-type ATP-ase 1	76	132
Chloroplast	AT2G38270	AT2G38270	CAX-interacting protein 2	76	132
Cytosolic	AT3G44300_1	AT3G44300	nitrilase 2	77	133
Cytosolic	AT3G21360	AT3G21360	2-oxoglutarate (2OG) and Fe(II)-dependent oxygenase superfamily protein	77	133
Cytosolic	AT3G09810	AT3G09810	isocitrate dehydrogenase VI	77	133
Cytosolic	AT5G10460	AT5G10460	Haloacid dehalogenase-like hydrolase (HAD) superfamily protein	78	134
Cytosolic	AT1G18640	AT1G18640	3-phosphoserine phosphatase	78	134
Cytosolic	AT5G65940	AT5G65940	beta-hydroxyisobutyryl-CoA hydrolase 1	79	135
Cytosolic	AT1G11930_1	AT1G11930	Predicted pyridoxal phosphate-dependent enzyme, YBL036C type	79	135
Cytosolic	AT1G51360	AT1G51360	dimeric A/B barrel domainS-protein 1	79	136
Cytosolic	AT5G09650_2	AT5G09650	pyrophosphorylase 6	80	137
Cytosolic	AT3G16640_1	AT3G16640	translationally controlled tumor protein	80	137
Cytosolic	AT1G75950_2	AT1G75950	S phase kinase-associated protein 1	81	138
Cytosolic	AT3G62410_1	AT3G62410	CP12 domain-containing protein 2	81	139
Cytosolic	AT1G75950_1	AT1G75950	S phase kinase-associated protein 1	81	139
Cytosolic	AT1G29260	AT1G29260	peroxin 7	81	139
Cytosolic	AT3G04780	AT3G04780	Protein of unknown function (DUF1000)	82	140
Cytosolic	AT2G25830	AT2G25830	YebC-related	82	141
Cytosolic	AT1G26630	AT1G26630	Eukaryotic translation initiation factor 5A-1 (eIF-5A 1) protein	82	141
Cytosolic	AT3G26450_2	AT3G26450	Polyketide cyclase/dehydrase and lipid transport superfamily protein	83	142
Chloroplast	AT4G09650	AT4G09650	ATP synthase delta-subunit gene	83	142
Cytosolic	AT2G44310_1	AT2G44310	Calcium-binding EF-hand family protein	83	143
Chloroplast	AT1G07700	AT1G07700	Thioredoxin superfamily protein	83	143
Cytosolic	AT4G23670_2	AT4G23670	Polyketide cyclase/dehydrase and lipid transport superfamily protein	84	144
Cytosolic	AT4G05090	AT4G05090	Inositol monophosphatase family protein	84	144
Cytosolic	AT3G47560	AT3G47560	alpha/beta-Hydrolases superfamily protein	84	144
Cytosolic	AT3G26450_1	AT3G26450	Polyketide cyclase/dehydrase and lipid transport superfamily protein	84	144
Chloroplast	AT5G66530	AT5G66530	Galactose mutarotase-like superfamily protein	86	147
Chloroplast	AT4G09010	AT4G09010	ascorbate peroxidase 4	86	147
Chloroplast	AT3G55120	AT3G55120	Chalcone-flavanone isomerase family protein	86	147
Chloroplast	AT4G03150	AT4G03150	unknown protein; FUNCTIONS IN: molecular_function unknown; INVOLVED IN: biological_process unknown; LOCATED IN: chloroplast; EXPRESSED IN: 20 plant structures; EXPRESSED DURING: 13 growth stages; Has 30201 Blast hits to 17322 proteins in 780 species: Archae - 12; Bacteria - 1396; Metazoa - 17338; Fungi - 3422; Plants - 5037; Viruses - 0; Other Eukaryotes - 2996 (source: NCBI BLink).	87	148
Chloroplast	AT2G04039	AT2G04039	unknown protein; FUNCTIONS IN: molecular_function unknown; LOCATED IN: chloroplast; EXPRESSED IN: 21 plant structures; EXPRESSED DURING: 13 growth stages; CONTAINS InterPro DOMAIN/s: Protein of unknown function DUF2996 (InterPro:IPR021374); Has 159 Blast hits to 159 proteins in 52 species: Archae - 0; Bacteria - 76; Metazoa - 0; Fungi - 0; Plants - 38; Viruses - 0; Other Eukaryotes - 45 (source: …	87	149
Chloroplast	AT4G14890	AT4G14890	2Fe-2S ferredoxin-like superfamily protein	87	150
Cytosolic	AT4G08790	AT4G08790	Nitrilase/cyanide hydratase and apolipoprotein N-acyltransferase family protein	88	151
Cytosolic	AT1G12840	AT1G12840	vacuolar ATP synthase subunit C (VATC) / V-ATPase C subunit / vacuolar proton pump C subunit (DET3)	88	152
Cytosolic	AT3G16420	AT3G16420	PYK10-binding protein 1	88	153
Cytosolic	AT3G02870	AT3G02870	Inositol monophosphatase family protein	89	154
Cytosolic	AT1G59700	AT1G59700	glutathione S-transferase TAU 16	89	154
Cytosolic	AT1G30580	AT1G30580	GTP binding	89	154
Cytosolic	AT1G07890	AT1G07890	ascorbate peroxidase 1	90	155
Cytosolic	AT4G22570	AT4G22570	adenine phosphoribosyl transferase 3	90	156
Cytosolic	AT3G50270	AT3G50270	HXXXD-type acyl-transferase family protein	90	156
Cytosolic	AT1G80380	AT1G80380	P-loop containing nucleoside triphosphate hydrolases superfamily protein	90	156
Chloroplast	AT1G27450	AT1G27450	adenine phosphoribosyl transferase 1	90	156
Cytosolic	AT2G21370	AT2G21370	xylulose kinase-1	90	157
Chloroplast	AT1G63940_1	AT1G63940	monodehydroascorbate reductase 6	90	157
Cytosolic	AT3G48720	AT3G48720	HXXXD-type acyl-transferase family protein	91	158
Cytosolic	AT3G20790	AT3G20790	NAD(P)-binding Rossmann-fold superfamily protein	91	158
Cytosolic	AT1G63000	AT1G63000	nucleotide-rhamnose synthase/epimerase-reductase	92	159
Chloroplast	AT4G17090	AT4G17090	chloroplast beta-amylase	92	159
Cytosolic	AT1G19130	AT1G19130	CONTAINS InterPro DOMAIN/s: Protein of unknown function DUF985 (InterPro:IPR009327), RmlC-like jelly roll fold (InterPro:IPR014710); Has 1465 Blast hits to 1465 proteins in 584 species: Archae - 10; Bacteria - 1038; Metazoa - 19; Fungi - 43; Plants - 51; Viruses - 0; Other Eukaryotes - 304 (source: NCBI BLink).	92	160
Cytosolic	AT1G08980	AT1G08980	amidase 1	92	160
Cytosolic	AT2G35450_2	AT2G35450	catalytics;hydrolases	92	161
Cytosolic	AT3G14990	AT3G14990	Class I glutamine amidotransferase-like superfamily protein	92	162
Cytosolic	AT2G30870	AT2G30870	glutathione S-transferase PHI 10	92	162
Chloroplast	AT1G20020	AT1G20020	ferredoxin-NADP(+)-oxidoreductase 2	92	162
Chloroplast	AT2G47730_1	AT2G47730	glutathione S-transferase phi 8	92	162
Chloroplast	AT5G13420	AT5G13420	Aldolase-type TIM barrel family protein	92	162
Cytosolic	AT3G60440	AT3G60440	Phosphoglycerate mutase family protein	93	163
Cytosolic	AT3G07720	AT3G07720	Galactose oxidase/kelch repeat superfamily protein	93	163
Cytosolic	AT2G45990	AT2G45990	unknown protein; FUNCTIONS IN: molecular_function unknown; INVOLVED IN: biological_process unknown; LOCATED IN: chloroplast, chloroplast stroma; EXPRESSED IN: 22 plant structures; EXPRESSED DURING: 13 growth stages; Has 312 Blast hits to 312 proteins in 90 species: Archae - 0; Bacteria - 131; Metazoa - 0; Fungi - 0; Plants - 67; Viruses - 0; Other Eukaryotes - 114 (source: NCBI BLink).	93	163
Cytosolic	AT4G23730	AT4G23730	Galactose mutarotase-like superfamily protein	94	164
Chloroplast	AT5G16440	AT5G16440	isopentenyl diphosphate isomerase 1	94	164
Cytosolic	AT5G48220	AT5G48220	Aldolase-type TIM barrel family protein	94	165
Cytosolic	AT1G08110	AT1G08110	lactoylglutathione lyase family protein / glyoxalase I family protein	94	165
Chloroplast	AT1G16080	AT1G16080	unknown protein; LOCATED IN: apoplast, chloroplast stroma, chloroplast, chloroplast envelope; EXPRESSED IN: 23 plant structures; EXPRESSED DURING: 14 growth stages; Has 81 Blast hits to 81 proteins in 28 species: Archae - 0; Bacteria - 2; Metazoa - 0; Fungi - 0; Plants - 62; Viruses - 0; Other Eukaryotes - 17 (source: NCBI BLink).	94	165
Chloroplast	AT5G66570	AT5G66570	PS II oxygen-evolving complex 1	94	165
Cytosolic	AT1G20696	AT1G20696	high mobility group B3	95	166
Cytosolic	AT4G04880	AT4G04880	adenosine/AMP deaminase family protein	95	167
Cytosolic	AT1G64980	AT1G64980	Nucleotide-diphospho-sugar transferases superfamily protein	95	167
Chloroplast	AT1G71860	AT1G71860	protein tyrosine phosphatase 1	95	167
Cytosolic	AT5G44720	AT5G44720	Molybdenum cofactor sulfurase family protein	96	168
Chloroplast	AT5G63980	AT5G63980	Inositol monophosphatase family protein	96	168
Cytosolic	AT1G05010	AT1G05010	ethylene-forming enzyme	96	169
Chloroplast	AT2G39080	AT2G39080	NAD(P)-binding Rossmann-fold superfamily protein	96	169
Chloroplast	AT2G21385	AT2G21385	unknown protein; FUNCTIONS IN: molecular_function unknown; INVOLVED IN: biological_process unknown; LOCATED IN: chloroplast, chloroplast envelope; EXPRESSED IN: 22 plant structures; EXPRESSED DURING: 13 growth stages; Has 49 Blast hits to 49 proteins in 20 species: Archae - 0; Bacteria - 0; Metazoa - 0; Fungi - 0; Plants - 44; Viruses - 0; Other Eukaryotes - 5 (source: NCBI BLink).	96	169
Chloroplast	AT4G34120	AT4G34120	Cystathionine beta-synthase (CBS) family protein	96	169
Cytosolic	AT3G61540	AT3G61540	alpha/beta-Hydrolases superfamily protein	97	170
Cytosolic	AT2G24200	AT2G24200	Cytosol aminopeptidase family protein	97	170
Cytosolic	AT1G54100	AT1G54100	aldehyde dehydrogenase 7B4	98	171
Chloroplast	AT5G59290	AT5G59290	UDP-glucuronic acid decarboxylase 3	98	172
Cytosolic	AT3G52930_1	AT3G52930	Aldolase superfamily protein	99	173
Chloroplast	AT3G26650_1	AT3G26650	glyceraldehyde 3-phosphate dehydrogenase A subunit	99	174
Chloroplast	AT1G12900_1	AT1G12900	glyceraldehyde 3-phosphate dehydrogenase A subunit 2	99	174
Cytosolic	AT1G79230_1	AT1G79230	mercaptopyruvate sulfurtransferase 1	100	175
Cytosolic	AT2G11890	AT2G11890	adenylate cyclases	100	176
Cytosolic	AT5G57440	AT5G57440	Haloacid dehalogenase-like hydrolase (HAD) superfamily protein	100	177
Cytosolic	AT5G57170	AT5G57170	Tautomerase/MIF superfamily protein	100	177
Cytosolic	AT5G01650	AT5G01650	Tautomerase/MIF superfamily protein	100	177
Cytosolic	AT3G17210	AT3G17210	heat stable protein 1	100	177
Cytosolic	AT4G02520	AT4G02520	glutathione S-transferase PHI 2	101	178
Cytosolic	AT3G23600	AT3G23600	alpha/beta-Hydrolases superfamily protein	101	179
Cytosolic	AT1G01800	AT1G01800	NAD(P)-binding Rossmann-fold superfamily protein	101	179
Chloroplast	AT3G48420	AT3G48420	Haloacid dehalogenase-like hydrolase (HAD) superfamily protein	102	180
Chloroplast	AT1G15140	AT1G15140	FAD/NAD(P)-binding oxidoreductase	102	180
Chloroplast	AT2G27680	AT2G27680	NAD(P)-linked oxidoreductase superfamily protein	102	180
Chloroplast	AT4G16060	AT4G16060	unknown protein; FUNCTIONS IN: molecular_function unknown; INVOLVED IN: biological_process unknown; LOCATED IN: chloroplast, chloroplast stroma; EXPRESSED IN: 22 plant structures; EXPRESSED DURING: 13 growth stages; Has 42 Blast hits to 42 proteins in 16 species: Archae - 0; Bacteria - 2; Metazoa - 0; Fungi - 0; Plants - 33; Viruses - 0; Other Eukaryotes - 7 (source: NCBI BLink).	103	181
Chloroplast	AT1G76080	AT1G76080	chloroplastic drought-induced stress protein of 32 kD	103	182
Chloroplast	AT3G54640	AT3G54640	tryptophan synthase alpha chain	103	182
Chloroplast	AT4G02530	AT4G02530	chloroplast thylakoid lumen protein	103	182
Chloroplast	AT4G31530	AT4G31530	NAD(P)-binding Rossmann-fold superfamily protein	103	182
Chloroplast	AT1G06130	AT1G06130	glyoxalase 2-4	103	182
Cytosolic	AT5G44320_2	AT5G44320	Eukaryotic translation initiation factor 3 subunit 7 (eIF-3)	104	183
Cytosolic	AT3G18190_2	AT3G18190	TCP-1/cpn60 chaperonin family protein	104	183
Cytosolic	AT3G08530	AT3G08530	Clathrin, heavy chain	104	183
Cytosolic	AT1G34430	AT1G34430	2-oxoacid dehydrogenases acyltransferase family protein	104	183
Cytosolic	AT3G57290_1	AT3G57290	eukaryotic translation initiation factor 3E	105	184
Cytosolic	AT1G05190_2	AT1G05190	Ribosomal protein L6 family	105	185
Cytosolic	AT5G27640_1	AT5G27640	translation initiation factor 3B1	105	186
Cytosolic	AT4G26910	AT4G26910	Dihydrolipoamide succinyltransferase	105	187
Cytosolic	AT1G63680_2	AT1G63680	acid-amino acid ligases;ligases;ATP binding;ATP binding;ligases	105	187
Cytosolic	AT1G29150	AT1G29150	non-ATPase subunit 9	106	188
Cytosolic	AT5G09900	AT5G09900	26S proteasome regulatory subunit, putative (RPN5)	106	189
Cytosolic	AT5G09810_2	AT5G09810	actin 7	106	189
Cytosolic	AT5G58290	AT5G58290	regulatory particle triple-A ATPase 3	107	190
Cytosolic	AT5G16130	AT5G16130	Ribosomal protein S7e family protein	107	190
Cytosolic	AT4G27090	AT4G27090	Ribosomal protein L14	107	190
Cytosolic	AT3G51890_2	AT3G51890	Clathrin light chain protein	107	190
Cytosolic	AT5G23540	AT5G23540	Mov34/MPN/PAD-1 family protein	108	191
Cytosolic	AT1G64520	AT1G64520	regulatory particle non-ATPase 12A	108	191
Cytosolic	AT4G38630	AT4G38630	regulatory particle non-ATPase 10	108	192
Cytosolic	AT3G18780_1	AT3G18780	actin 2	108	192
Cytosolic	AT3G05530_2	AT3G05530	regulatory particle triple-A ATPase 5A	108	192
Cytosolic	AT2G41840	AT2G41840	Ribosomal protein S5 family protein	109	193
Cytosolic	AT1G74060	AT1G74060	Ribosomal protein L6 family protein	109	193
Cytosolic	AT1G67430_1	AT1G67430	Ribosomal protein L22p/L17e family protein	109	193
Cytosolic	AT3G09200	AT3G09200	Ribosomal protein L10 family protein	110	194
Cytosolic	AT1G18540_3	AT1G18540	Ribosomal protein L6 family protein	110	194
Cytosolic	AT1G01100	AT1G01100	60S acidic ribosomal protein family	110	194
Cytosolic	AT5G27640_3	AT5G27640	translation initiation factor 3B1	110	195
Cytosolic	AT5G25757_2	AT5G25757	RNA polymerase I-associated factor PAF67	110	195
Cytosolic	AT4G11420	AT4G11420	eukaryotic translation initiation factor 3A	110	195
Cytosolic	AT3G57290_2	AT3G57290	eukaryotic translation initiation factor 3E	110	195
Cytosolic	AT3G56150	AT3G56150	eukaryotic translation initiation factor 3C	110	195
Cytosolic	AT3G11400_2	AT3G11400	eukaryotic translation initiation factor 3G1	110	195
Cytosolic	AT1G63680_3	AT1G63680	acid-amino acid ligases;ligases;ATP binding;ATP binding;ligases	110	195
Cytosolic	AT1G10840_2	AT1G10840	translation initiation factor 3 subunit H1	110	195
Cytosolic	AT4G39200_2	AT4G39200	Ribosomal protein S25 family protein	111	196
Cytosolic	AT3G55280	AT3G55280	ribosomal protein L23AB	112	197
Cytosolic	AT5G20290_2	AT5G20290	Ribosomal protein S8e family protein	112	198
Cytosolic	AT5G12250_2	AT5G12250	beta-6 tubulin	112	199
Cytosolic	AT3G49910	AT3G49910	Translation protein SH3-like family protein	112	199
Cytosolic	AT1G67430_2	AT1G67430	Ribosomal protein L22p/L17e family protein	112	199
Cytosolic	AT1G20010	AT1G20010	tubulin beta-5 chain	112	199
Chloroplast	AT1G78630	AT1G78630	Ribosomal protein L13 family protein	113	200
Chloroplast	AT1G35680_3	AT1G35680	Ribosomal protein L21	113	201
Chloroplast	ATCG00790	ATCG00790	ribosomal protein L16	113	201
Chloroplast	ATCG00380	ATCG00380	chloroplast ribosomal protein S4	113	201
Cytosolic	AT5G25757_1	AT5G25757	RNA polymerase I-associated factor PAF67	114	202
Cytosolic	AT3G13920	AT3G13920	eukaryotic translation initiation factor 4A1	114	202
Cytosolic	AT5G22800	AT5G22800	Alanyl-tRNA synthetase, class IIc	114	203
Cytosolic	AT5G20890	AT5G20890	TCP-1/cpn60 chaperonin family protein	114	203
Cytosolic	AT5G02500_2	AT5G02500	heat shock cognate protein 70-1	114	203
Cytosolic	AT3G18190_1	AT3G18190	TCP-1/cpn60 chaperonin family protein	114	203
Cytosolic	AT3G11830_2	AT3G11830	TCP-1/cpn60 chaperonin family protein	114	203
Cytosolic	AT1G18080	AT1G18080	Transducin/WD40 repeat-like superfamily protein	115	204
Cytosolic	AT3G51890_1	AT3G51890	Clathrin light chain protein	115	205
Cytosolic	AT2G47710	AT2G47710	Adenine nucleotide alpha hydrolases-like superfamily protein	115	205
Chloroplast	AT5G16390	AT5G16390	chloroplastic acetylcoenzyme A carboxylase 1	115	206
Cytosolic	AT3G10610	AT3G10610	Ribosomal S17 family protein	116	207
Cytosolic	AT5G45775	AT5G45775	Ribosomal L5P family protein	116	208
Cytosolic	AT5G28740	AT5G28740	Tetratricopeptide repeat (TPR)-like superfamily protein	116	208
Cytosolic	AT5G27640_2	AT5G27640	translation initiation factor 3B1	117	209
Cytosolic	AT4G14960	AT4G14960	Tubulin/FtsZ family protein	117	210
Cytosolic	AT3G02080	AT3G02080	Ribosomal protein S19e family protein	117	210
Cytosolic	AT1G10840_1	AT1G10840	translation initiation factor 3 subunit H1	117	210
Cytosolic	AT4G22485	AT4G22485	Bifunctional inhibitor/lipid-transfer protein/seed storage 2S albumin superfamily protein	118	211
Cytosolic	AT4G19210	AT4G19210	RNAse l inhibitor protein 2	118	211
Cytosolic	AT3G17820_1	AT3G17820	glutamine synthetase 1.3	118	211
Cytosolic	AT3G06580	AT3G06580	Mevalonate/galactokinase family protein	118	211
Cytosolic	AT3G11710_1	AT3G11710	lysyl-tRNA synthetase 1	119	212
Cytosolic	AT2G46280	AT2G46280	TGF-beta receptor interacting protein 1	119	212
Cytosolic	AT1G29250_1	AT1G29250	Alba DNA/RNA-binding protein	119	212
Cytosolic	AT3G52180	AT3G52180	dual specificity protein phosphatase (DsPTP1) family protein	120	213
Cytosolic	AT3G11830_1	AT3G11830	TCP-1/cpn60 chaperonin family protein	120	213
Cytosolic	AT2G27530	AT2G27530	Ribosomal protein L1p/L10e family	120	214
Cytosolic	AT3G05530_1	AT3G05530	regulatory particle triple-A ATPase 5A	120	215
Cytosolic	AT1G14810	AT1G14810	semialdehyde dehydrogenase family protein	120	215
Cytosolic	AT5G56670	AT5G56670	Ribosomal protein S30 family protein	121	216
Cytosolic	AT4G39200_1	AT4G39200	Ribosomal protein S25 family protein	122	217
Cytosolic	AT1G08360	AT1G08360	Ribosomal protein L1p/L10e family	122	217
Cytosolic	AT4G22505	AT4G22505	Bifunctional inhibitor/lipid-transfer protein/seed storage 2S albumin superfamily protein	123	218
Cytosolic	AT1G18540_1	AT1G18540	Ribosomal protein L6 family protein	123	218
Cytosolic	AT3G11400_1	AT3G11400	eukaryotic translation initiation factor 3G1	123	219
Cytosolic	AT3G04120	AT3G04120	glyceraldehyde-3-phosphate dehydrogenase C subunit 1	123	219
Cytosolic	AT1G63680_1	AT1G63680	acid-amino acid ligases;ligases;ATP binding;ATP binding;ligases	123	219
Cytosolic	AT5G15200	AT5G15200	Ribosomal protein S4	124	220
Cytosolic	AT5G02500_1	AT5G02500	heat shock cognate protein 70-1	125	221
Cytosolic	AT5G62300	AT5G62300	Ribosomal protein S10p/S20e family protein	125	222
Cytosolic	AT1G72150	AT1G72150	PATELLIN 1	125	222
Cytosolic	AT1G56050	AT1G56050	GTP-binding protein-related	125	222
Cytosolic	AT4G10320	AT4G10320	tRNA synthetase class I (I, L, M and V) family protein	126	223
Cytosolic	AT2G40660	AT2G40660	Nucleic acid-binding, OB-fold-like protein	126	223
Cytosolic	AT5G20290_1	AT5G20290	Ribosomal protein S8e family protein	126	224
Cytosolic	AT5G12250_1	AT5G12250	beta-6 tubulin	126	224
Cytosolic	AT3G11710_2	AT3G11710	lysyl-tRNA synthetase 1	126	224
Cytosolic	AT5G56630	AT5G56630	phosphofructokinase 7	127	225
Cytosolic	AT5G44320_1	AT5G44320	Eukaryotic translation initiation factor 3 subunit 7 (eIF-3)	128	226
Cytosolic	AT1G05190_1	AT1G05190	Ribosomal protein L6 family	128	226
Cytosolic	AT5G09810_1	AT5G09810	actin 7	128	227
Cytosolic	AT3G17820_2	AT3G17820	glutamine synthetase 1.3	128	227
Cytosolic	AT4G21710_1	AT4G21710	DNA-directed RNA polymerase family protein	129	228
Cytosolic	AT5G61780	AT5G61780	TUDOR-SN protein 2	129	229
Cytosolic	AT2G37690	AT2G37690	phosphoribosylaminoimidazole carboxylase, putative / AIR carboxylase, putative	129	229
Cytosolic	AT4G37930	AT4G37930	serine transhydroxymethyltransferase 1	129	230
Cytosolic	AT5G20990_2	AT5G20990	molybdopterin biosynthesis CNX1 protein / molybdenum cofactor biosynthesis enzyme CNX1 (CNX1)	129	231
Cytosolic	AT5G20990_3	AT5G20990	molybdopterin biosynthesis CNX1 protein / molybdenum cofactor biosynthesis enzyme CNX1 (CNX1)	129	232
Cytosolic	AT3G09840	AT3G09840	cell division cycle 48	129	232
Cytosolic	AT3G23990_1	AT3G23990	heat shock protein 60	130	233
Cytosolic	AT2G33210_1	AT2G33210	heat shock protein 60-2	130	233
Chloroplast	AT3G26650_3	AT3G26650	glyceraldehyde 3-phosphate dehydrogenase A subunit	130	233
Chloroplast	AT1G12900_2	AT1G12900	glyceraldehyde 3-phosphate dehydrogenase A subunit 2	130	233
Chloroplast	AT4G29060	AT4G29060	elongation factor Ts family protein	130	233
Cytosolic	AT5G42790	AT5G42790	proteasome alpha subunit F1	131	234
Cytosolic	AT5G66140	AT5G66140	proteasome alpha subunit D2	131	234
Cytosolic	AT5G35590	AT5G35590	proteasome alpha subunit A1	131	234
Cytosolic	AT4G31300	AT4G31300	N-terminal nucleophile aminohydrolases (Ntn hydrolases) superfamily protein	131	234
Cytosolic	AT3G60820	AT3G60820	N-terminal nucleophile aminohydrolases (Ntn hydrolases) superfamily protein	131	234
Cytosolic	AT3G53180_2	AT3G53180	glutamate-ammonia ligases;catalytics;glutamate-ammonia ligases	131	234
Cytosolic	AT3G51260	AT3G51260	20S proteasome alpha subunit PAD1	131	234
Cytosolic	AT3G22110	AT3G22110	20S proteasome alpha subunit C1	131	234
Cytosolic	AT3G14290	AT3G14290	20S proteasome alpha subunit E2	131	234
Cytosolic	AT2G27020	AT2G27020	20S proteasome alpha subunit G1	131	234
Cytosolic	AT2G05840	AT2G05840	20S proteasome subunit PAA2	131	234
Cytosolic	AT1G79210	AT1G79210	N-terminal nucleophile aminohydrolases (Ntn hydrolases) superfamily protein	131	234
Cytosolic	AT1G56450	AT1G56450	20S proteasome beta subunit G1	131	234
Cytosolic	AT1G53850	AT1G53850	20S proteasome alpha subunit E1	131	234
Cytosolic	AT1G16470	AT1G16470	proteasome subunit PAB1	131	234
Cytosolic	AT1G13060	AT1G13060	20S proteasome beta subunit E1	131	234
Cytosolic	AT5G05010_2	AT5G05010	clathrin adaptor complexes medium subunit family protein	132	235
Cytosolic	AT1G30630	AT1G30630	Coatomer epsilon subunit	132	235
Cytosolic	AT4G34450	AT4G34450	coatomer gamma-2 subunit, putative / gamma-2 coat protein, putative / gamma-2 COP, putative	133	236
Cytosolic	AT4G31490	AT4G31490	Coatomer, beta subunit	133	236
Cytosolic	AT4G21710_2	AT4G21710	DNA-directed RNA polymerase family protein	133	236
Cytosolic	AT2G21390	AT2G21390	Coatomer, alpha subunit	133	236
Cytosolic	AT1G62020	AT1G62020	Coatomer, alpha subunit	133	236
Cytosolic	AT1G52360	AT1G52360	Coatomer, beta' subunit	133	236
Cytosolic	AT5G19510_2	AT5G19510	Translation elongation factor EF1B/ribosomal protein S6 family protein	134	237
Cytosolic	AT2G18110_2	AT2G18110	Translation elongation factor EF1B/ribosomal protein S6 family protein	134	237
Cytosolic	AT1G57720	AT1G57720	Translation elongation factor EF1B, gamma chain	134	237
Cytosolic	AT1G30230_2	AT1G30230	Glutathione S-transferase, C-terminal-like;Translation elongation factor EF1B/ribosomal protein S6	134	237
Cytosolic	AT1G09640	AT1G09640	Translation elongation factor EF1B, gamma chain	134	237
Chloroplast	AT5G06290_2	AT5G06290	2-cysteine peroxiredoxin B	135	238
Cytosolic	AT5G55070_2	AT5G55070	Dihydrolipoamide succinyltransferase	136	239
Cytosolic	AT1G18540_2	AT1G18540	Ribosomal protein L6 family protein	136	239
Chloroplast	AT5G14320_2	AT5G14320	Ribosomal protein S13/S18 family	136	240
Chloroplast	AT1G35680_2	AT1G35680	Ribosomal protein L21	137	241
Chloroplast	AT3G25920	AT3G25920	ribosomal protein L15	137	242
Chloroplast	AT2G43030	AT2G43030	Ribosomal protein L3 family protein	137	242
Cytosolic	AT2G38230_2	AT2G38230	pyridoxine biosynthesis 1.1	138	243
Chloroplast	ATCG00490_2	ATCG00490	ribulose-bisphosphate carboxylases (large subunit)	139	244
Chloroplast	AT5G38420_2	AT5G38420	Ribulose bisphosphate carboxylase (small chain) family protein	139	244
Chloroplast	AT1G67090_2	AT1G67090	ribulose bisphosphate carboxylase small chain 1A	139	244
Cytosolic	AT2G42810	AT2G42810	protein phosphatase 5.2	140	245
Cytosolic	AT2G38230_1	AT2G38230	pyridoxine biosynthesis 1.1	141	246
Chloroplast	AT3G03710	AT3G03710	polyribonucleotide nucleotidyltransferase, putative	142	247
Chloroplast	ATCG00490_1	ATCG00490	ribulose-bisphosphate carboxylases (large subunit)	143	248
Chloroplast	AT5G38420_1	AT5G38420	Ribulose bisphosphate carboxylase (small chain) family protein	143	248
Chloroplast	AT1G67090_1	AT1G67090	ribulose bisphosphate carboxylase small chain 1A	143	248
Chloroplast	AT5G38430	AT5G38430	Ribulose bisphosphate carboxylase (small chain) family protein	143	248
Cytosolic	AT5G19510_1	AT5G19510	Translation elongation factor EF1B/ribosomal protein S6 family protein	144	249
Cytosolic	AT3G23990_3	AT3G23990	heat shock protein 60	144	249
Cytosolic	AT1G30230_1	AT1G30230	Glutathione S-transferase, C-terminal-like;Translation elongation factor EF1B/ribosomal protein S6	144	249
Cytosolic	AT4G15545_2	AT4G15545	unknown protein; BEST Arabidopsis thaliana protein match is: unknown protein (TAIR:AT1G16520.1); Has 30201 Blast hits to 17322 proteins in 780 species: Archae - 12; Bacteria - 1396; Metazoa - 17338; Fungi - 3422; Plants - 5037; Viruses - 0; Other Eukaryotes - 2996 (source: NCBI BLink).	145	250
Chloroplast	AT1G79850	AT1G79850	ribosomal protein S17	145	251
Chloroplast	AT5G14320_1	AT5G14320	Ribosomal protein S13/S18 family	145	251
Cytosolic	AT3G18780_2	AT3G18780	actin 2	146	252
Cytosolic	AT1G29250_2	AT1G29250	Alba DNA/RNA-binding protein	146	252
Cytosolic	AT3G42170	AT3G42170	BED zinc finger ;hAT family dimerisation domain	147	253
Cytosolic	AT3G13930	AT3G13930	Dihydrolipoamide acetyltransferase, long form protein	147	253
Cytosolic	AT5G55070_1	AT5G55070	Dihydrolipoamide succinyltransferase	148	254
Cytosolic	AT5G40450	AT5G40450	unknown protein; FUNCTIONS IN: molecular_function unknown; INVOLVED IN: biological_process unknown; LOCATED IN: chloroplast, plasma membrane; EXPRESSED IN: 24 plant structures; EXPRESSED DURING: 13 growth stages; Has 30201 Blast hits to 17322 proteins in 780 species: Archae - 12; Bacteria - 1396; Metazoa - 17338; Fungi - 3422; Plants - 5037; Viruses - 0; Other Eukaryotes - 2996 (source: NCBI BLin…	148	254
Cytosolic	AT2G44120	AT2G44120	Ribosomal protein L30/L7 family protein	148	254
Cytosolic	AT2G01250	AT2G01250	Ribosomal protein L30/L7 family protein	148	254
Cytosolic	AT1G48830	AT1G48830	Ribosomal protein S7e family protein	148	254
Chloroplast	AT1G16720_2	AT1G16720	high chlorophyll fluorescence phenotype 173	149	255
Chloroplast	AT1G35680_1	AT1G35680	Ribosomal protein L21	149	255
Chloroplast	AT5G65220	AT5G65220	Ribosomal L29 family protein	149	255
Cytosolic	AT3G53180_1	AT3G53180	glutamate-ammonia ligases;catalytics;glutamate-ammonia ligases	150	256
Cytosolic	AT3G23990_2	AT3G23990	heat shock protein 60	150	256
Chloroplast	AT1G12900_3	AT1G12900	glyceraldehyde 3-phosphate dehydrogenase A subunit 2	150	256
Cytosolic	AT3G05900	AT3G05900	neurofilament protein-related	150	257
Cytosolic	AT2G33210_2	AT2G33210	heat shock protein 60-2	150	257
Chloroplast	AT1G55490	AT1G55490	chaperonin 60 beta	150	258
Chloroplast	AT2G28000	AT2G28000	chaperonin-60alpha	150	258
Chloroplast	AT3G13470	AT3G13470	TCP-1/cpn60 chaperonin family protein	150	258
Chloroplast	AT5G56500	AT5G56500	TCP-1/cpn60 chaperonin family protein	150	258
Cytosolic	AT5G20280	AT5G20280	sucrose phosphate synthase 1F	151	259
Cytosolic	AT2G18110_1	AT2G18110	Translation elongation factor EF1B/ribosomal protein S6 family protein	151	259
Chloroplast	AT4G20850	AT4G20850	tripeptidyl peptidase ii	151	259
Chloroplast	AT5G01600	AT5G01600	ferretin 1	151	259
Chloroplast	AT5G22510_2	AT5G22510	alkaline/neutral invertase	152	260
Cytosolic	AT1G65960	AT1G65960	glutamate decarboxylase 2	153	261
Cytosolic	AT3G44310	AT3G44310	nitrilase 1	153	262
Chloroplast	AT3G26650_4	AT3G26650	glyceraldehyde 3-phosphate dehydrogenase A subunit	153	262
Cytosolic	AT5G39570	AT5G39570	FUNCTIONS IN: molecular_function unknown; INVOLVED IN: biological_process unknown; LOCATED IN: cytosol, nucleus; EXPRESSED IN: 25 plant structures; EXPRESSED DURING: 14 growth stages; BEST Arabidopsis thaliana protein match is: glycine-rich protein (TAIR:AT3G29075.1); Has 30201 Blast hits to 17322 proteins in 780 species: Archae - 12; Bacteria - 1396; Metazoa - 17338; Fungi - 3422; Plants - 5037;…	154	263
Cytosolic	AT3G15730	AT3G15730	phospholipase D alpha 1	154	263
Cytosolic	AT1G06410	AT1G06410	trehalose-phosphatase/synthase 7	155	264
Chloroplast	AT4G24280_2	AT4G24280	chloroplast heat shock protein 70-1	155	265
Chloroplast	AT3G11630_2	AT3G11630	Thioredoxin superfamily protein	156	266
Chloroplast	AT5G06290_1	AT5G06290	2-cysteine peroxiredoxin B	156	266
Chloroplast	AT1G69740	AT1G69740	Aldolase superfamily protein	156	266
Chloroplast	AT5G17710	AT5G17710	Co-chaperone GrpE family protein	157	267
Chloroplast	AT2G37020	AT2G37020	Translin family protein	157	268
Cytosolic	AT1G37130	AT1G37130	nitrate reductase 2	158	269
Chloroplast	AT1G36390	AT1G36390	Co-chaperone GrpE family protein	158	269
Chloroplast	AT1G69830	AT1G69830	alpha-amylase-like 3	158	269
Cytosolic	AT5G56260_2	AT5G56260	Ribonuclease E inhibitor RraA/Dimethylmenaquinone methyltransferase	159	270
Cytosolic	AT5G65430_2	AT5G65430	general regulatory factor 8	159	271
Cytosolic	AT5G10450_2	AT5G10450	G-box regulating factor 6	160	272
Cytosolic	AT4G09000_2	AT4G09000	general regulatory factor 1	160	272
Cytosolic	AT2G42590_2	AT2G42590	general regulatory factor 9	160	272
Cytosolic	AT3G12800	AT3G12800	short-chain dehydrogenase-reductase B	161	273
Cytosolic	AT5G09650_3	AT5G09650	pyrophosphorylase 6	162	274
Cytosolic	AT3G16640_2	AT3G16640	translationally controlled tumor protein	162	274
Cytosolic	AT5G04430_3	AT5G04430	binding to TOMV RNA 1L (long form)	163	275
Cytosolic	AT3G62410_2	AT3G62410	CP12 domain-containing protein 2	163	275
Cytosolic	AT3G44300_2	AT3G44300	nitrilase 2	164	276
Chloroplast	AT4G35450_2	AT4G35450	ankyrin repeat-containing protein 2	165	277
Cytosolic	AT2G44310_2	AT2G44310	Calcium-binding EF-hand family protein	166	278
Chloroplast	AT1G35420	AT1G35420	alpha/beta-Hydrolases superfamily protein	167	279
Chloroplast	AT5G04740_2	AT5G04740	ACT domain-containing protein	167	280
Chloroplast	AT5G49910_2	AT5G49910	chloroplast heat shock protein 70-2	168	281
Chloroplast	AT2G39730_3	AT2G39730	rubisco activase	168	282
Chloroplast	AT2G38040	AT2G38040	acetyl Co-enzyme a carboxylase carboxyltransferase alpha subunit	168	282
Chloroplast	AT5G63420_2	AT5G63420	RNA-metabolising metallo-beta-lactamase family protein	169	283
Chloroplast	AT1G65260	AT1G65260	plastid transcriptionally active 4	169	283
Chloroplast	AT1G01090	AT1G01090	pyruvate dehydrogenase E1 alpha	169	284
Chloroplast	AT3G25860	AT3G25860	2-oxoacid dehydrogenases acyltransferase family protein	169	284
Chloroplast	AT2G34590	AT2G34590	Transketolase family protein	169	284
Cytosolic	AT4G09320	AT4G09320	Nucleoside diphosphate kinase family protein	170	285
Cytosolic	AT3G03780	AT3G03780	methionine synthase 2	170	285
Cytosolic	AT1G65930	AT1G65930	cytosolic NADP+-dependent isocitrate dehydrogenase	170	285
Cytosolic	AT1G12050	AT1G12050	fumarylacetoacetase, putative	170	285
Cytosolic	AT4G26300	AT4G26300	Arginyl-tRNA synthetase, class Ic	171	286
Cytosolic	AT3G61440	AT3G61440	cysteine synthase C1	171	286
Cytosolic	AT3G59760	AT3G59760	O-acetylserine (thiol) lyase isoform C	171	286
Cytosolic	AT3G10920	AT3G10920	manganese superoxide dismutase 1	171	286
Chloroplast	AT3G47520	AT3G47520	malate dehydrogenase	171	286
Cytosolic	AT5G08300	AT5G08300	Succinyl-CoA ligase, alpha subunit	171	287
Cytosolic	AT4G37980	AT4G37980	elicitor-activated gene 3-1	171	287
Cytosolic	AT4G35830	AT4G35830	aconitase 1	171	287
Cytosolic	AT3G03890	AT3G03890	FMN binding	171	287
Cytosolic	AT2G30970	AT2G30970	aspartate aminotransferase 1	171	287
Cytosolic	AT5G16970	AT5G16970	alkenal reductase	172	288
Cytosolic	AT1G12780	AT1G12780	UDP-D-glucose/UDP-D-galactose 4-epimerase 1	172	288
Chloroplast	AT3G49680	AT3G49680	branched-chain aminotransferase 3	172	288
Cytosolic	AT2G36530	AT2G36530	Enolase	173	289
Cytosolic	AT1G68010	AT1G68010	hydroxypyruvate reductase	173	289
Chloroplast	AT2G05710	AT2G05710	aconitase 3	173	289
Chloroplast	AT4G26970	AT4G26970	aconitase 2	173	289
Cytosolic	AT5G10540	AT5G10540	Zincin-like metalloproteases family protein	174	290
Cytosolic	AT1G22430	AT1G22430	GroES-like zinc-binding dehydrogenase family protein	174	290
Chloroplast	AT2G43710	AT2G43710	Plant stearoyl-acyl-carrier-protein desaturase family protein	175	291
Chloroplast	AT4G19880	AT4G19880	Glutathione S-transferase family protein	175	291
Chloroplast	AT1G17650	AT1G17650	glyoxylate reductase 2	176	292
Cytosolic	AT1G80600	AT1G80600	HOPW1-1-interacting 1	176	293
Chloroplast	AT5G63570	AT5G63570	glutamate-1-semialdehyde-2,1-aminomutase	176	293
Chloroplast	AT2G40490	AT2G40490	Uroporphyrinogen decarboxylase	176	294
Chloroplast	AT3G48730	AT3G48730	glutamate-1-semialdehyde 2,1-aminomutase 2	176	294
Chloroplast	AT4G35630	AT4G35630	phosphoserine aminotransferase	176	294
Cytosolic	AT5G52190	AT5G52190	Sugar isomerase (SIS) family protein	177	295
Cytosolic	AT4G33090	AT4G33090	aminopeptidase M1	177	295
Cytosolic	AT1G80560	AT1G80560	isopropylmalate dehydrogenase 2	177	295
Cytosolic	AT5G54160	AT5G54160	O-methyltransferase 1	177	296
Cytosolic	AT3G14930	AT3G14930	Uroporphyrinogen decarboxylase	177	296
Chloroplast	AT5G62790	AT5G62790	1-deoxy-D-xylulose 5-phosphate reductoisomerase	177	296
Chloroplast	AT5G65620	AT5G65620	Zincin-like metalloproteases family protein	177	296
Cytosolic	AT1G31180	AT1G31180	isopropylmalate dehydrogenase 3	178	297
Cytosolic	AT3G09820	AT3G09820	adenosine kinase 1	178	298
Cytosolic	AT2G23350	AT2G23350	poly(A) binding protein 4	178	298
Cytosolic	AT5G52520	AT5G52520	Class II aaRS and biotin synthetases superfamily protein	178	299
Cytosolic	AT5G13030	AT5G13030	unknown protein; FUNCTIONS IN: molecular_function unknown; INVOLVED IN: biological_process unknown; LOCATED IN: chloroplast; EXPRESSED IN: 23 plant structures; EXPRESSED DURING: 13 growth stages; CONTAINS InterPro DOMAIN/s: Uncharacterised protein family UPF0061 (InterPro:IPR003846); Has 5046 Blast hits to 4997 proteins in 1211 species: Archae - 8; Bacteria - 2327; Metazoa - 120; Fungi - 134; Pla…	178	299
Cytosolic	AT5G03300	AT5G03300	adenosine kinase 2	178	299
Cytosolic	AT5G17380	AT5G17380	Thiamine pyrophosphate dependent pyruvate decarboxylase family protein	179	300
Cytosolic	AT1G48420	AT1G48420	D-cysteine desulfhydrase	179	300
Chloroplast	AT1G04420	AT1G04420	NAD(P)-linked oxidoreductase superfamily protein	179	300
Chloroplast	AT5G04590	AT5G04590	sulfite reductase	179	300
Cytosolic	AT5G36880	AT5G36880	acetyl-CoA synthetase	180	301
Cytosolic	AT4G34050	AT4G34050	S-adenosyl-L-methionine-dependent methyltransferases superfamily protein	180	301
Cytosolic	AT4G09670	AT4G09670	Oxidoreductase family protein	180	301
Cytosolic	AT3G04940	AT3G04940	cysteine synthase D1	180	301
Cytosolic	AT1G66130	AT1G66130	NAD(P)-binding Rossmann-fold superfamily protein	180	301
Cytosolic	AT1G09010	AT1G09010	glycoside hydrolase family 2 protein	181	302
Chloroplast	AT5G65780	AT5G65780	branched-chain amino acid aminotransferase 5 / branched-chain amino acid transaminase 5 (BCAT5)	181	302
Cytosolic	AT2G31390	AT2G31390	pfkB-like carbohydrate kinase family protein	181	303
Chloroplast	AT2G43750	AT2G43750	O-acetylserine (thiol) lyase B	181	303
Chloroplast	AT5G36210	AT5G36210	alpha/beta-Hydrolases superfamily protein	181	303
Chloroplast	AT2G43090	AT2G43090	Aconitase/3-isopropylmalate dehydratase protein	181	303
Cytosolic	AT5G17530	AT5G17530	phosphoglucosamine mutase family protein	182	304
Cytosolic	AT2G17420	AT2G17420	NADPH-dependent thioredoxin reductase A	182	304
Chloroplast	AT5G36790	AT5G36790	Haloacid dehalogenase-like hydrolase (HAD) superfamily protein	182	304
Chloroplast	AT4G13430	AT4G13430	isopropyl malate isomerase large subunit 1	182	304
Chloroplast	AT3G06350	AT3G06350	dehydroquinate dehydratase, putative / shikimate dehydrogenase, putative	182	304
Chloroplast	AT2G31170	AT2G31170	Cysteinyl-tRNA synthetase, class Ia family protein	182	304
Cytosolic	AT4G39330	AT4G39330	cinnamyl alcohol dehydrogenase 9	183	305
Cytosolic	AT4G02340_2	AT4G02340	alpha/beta-Hydrolases superfamily protein	184	306
Cytosolic	AT3G08590	AT3G08590	Phosphoglycerate mutase, 2,3-bisphosphoglycerate-independent	184	306
Cytosolic	AT5G28020	AT5G28020	cysteine synthase D2	185	307
Cytosolic	AT5G27470	AT5G27470	seryl-tRNA synthetase / serine--tRNA ligase	185	307
Cytosolic	AT4G15110	AT4G15110	cytochrome P450, family 97, subfamily B, polypeptide 3	185	307
Cytosolic	AT4G14880	AT4G14880	O-acetylserine (thiol) lyase (OAS-TL) isoform A1	185	307
Cytosolic	AT2G21250	AT2G21250	NAD(P)-linked oxidoreductase superfamily protein	185	307
Chloroplast	AT4G18810	AT4G18810	NAD(P)-binding Rossmann-fold superfamily protein	185	307
Chloroplast	AT5G57850	AT5G57850	D-aminoacid aminotransferase-like PLP-dependent enzymes superfamily protein	185	307
Cytosolic	AT1G13930	AT1G13930	Involved in response to salt stress. Knockout mutants are hypersensitive to salt stress.	186	308
Cytosolic	AT1G09430	AT1G09430	ATP-citrate lyase A-3	186	308
Chloroplast	AT3G59870	AT3G59870	unknown protein; FUNCTIONS IN: molecular_function unknown; INVOLVED IN: biological_process unknown; LOCATED IN: chloroplast; EXPRESSED IN: 23 plant structures; EXPRESSED DURING: 13 growth stages; BEST Arabidopsis thaliana protein match is: unknown protein (TAIR:AT2G43945.1); Has 292 Blast hits to 292 proteins in 84 species: Archae - 0; Bacteria - 122; Metazoa - 0; Fungi - 0; Plants - 46; Viruses …	186	308
Cytosolic	AT5G13370	AT5G13370	Auxin-responsive GH3 family protein	187	309
Cytosolic	AT4G17190_1	AT4G17190	farnesyl diphosphate synthase 2	187	309
Cytosolic	AT1G79870	AT1G79870	D-isomer specific 2-hydroxyacid dehydrogenase family protein	187	309
Cytosolic	AT5G51820	AT5G51820	phosphoglucomutase	187	310
Cytosolic	AT4G14030_1	AT4G14030	selenium-binding protein 1	187	310
Cytosolic	AT1G11650_1	AT1G11650	RNA-binding (RRM/RBD/RNP motifs) family protein	187	310
Cytosolic	AT5G43830_2	AT5G43830	Aluminium induced protein with YGL and LRDR motifs	187	311
Chloroplast	AT5G14260	AT5G14260	Rubisco methyltransferase family protein	187	311
Chloroplast	AT5G37850	AT5G37850	pfkB-like carbohydrate kinase family protein	187	311
Cytosolic	AT5G36890	AT5G36890	beta glucosidase 42	188	312
Cytosolic	AT2G02390	AT2G02390	glutathione S-transferase zeta 1	188	312
Cytosolic	AT1G30530	AT1G30530	UDP-glucosyl transferase 78D1	188	312
Cytosolic	AT1G11650_2	AT1G11650	RNA-binding (RRM/RBD/RNP motifs) family protein	188	313
Cytosolic	AT5G48480	AT5G48480	Lactoylglutathione lyase / glyoxalase I family protein	188	314
Cytosolic	AT4G01870	AT4G01870	tolB protein-related	188	314
Cytosolic	AT3G18060	AT3G18060	transducin family protein / WD-40 repeat family protein	188	314
Cytosolic	AT2G26740	AT2G26740	soluble epoxide hydrolase	188	314
Cytosolic	AT1G09780	AT1G09780	Phosphoglycerate mutase, 2,3-bisphosphoglycerate-independent	188	314
Cytosolic	AT1G02500	AT1G02500	S-adenosylmethionine synthetase 1	188	314
Cytosolic	AT4G34350_1	AT4G34350	4-hydroxy-3-methylbut-2-enyl diphosphate reductase	189	315
Cytosolic	AT4G12720	AT4G12720	MutT/nudix family protein	189	315
Cytosolic	AT5G64250	AT5G64250	Aldolase-type TIM barrel family protein	189	316
Cytosolic	AT2G21620	AT2G21620	Adenine nucleotide alpha hydrolases-like superfamily protein	189	316
Chloroplast	AT1G31190	AT1G31190	myo-inositol monophosphatase like 1	189	316
Cytosolic	AT3G21790	AT3G21790	UDP-Glycosyltransferase superfamily protein	190	317
Cytosolic	AT2G23610	AT2G23610	methyl esterase 3	190	317
Chloroplast	AT1G70570	AT1G70570	anthranilate phosphoribosyltransferase, putative	190	317
Cytosolic	AT1G48600	AT1G48600	S-adenosyl-L-methionine-dependent methyltransferases superfamily protein	191	318
Chloroplast	AT3G23700	AT3G23700	Nucleic acid-binding proteins superfamily	191	318
Chloroplast	AT3G53580	AT3G53580	diaminopimelate epimerase family protein	191	318
Chloroplast	AT1G09830	AT1G09830	Glycinamide ribonucleotide (GAR) synthetase	191	319
Chloroplast	AT3G62910	AT3G62910	Peptide chain release factor 1	191	319
Cytosolic	AT5G21060	AT5G21060	Glyceraldehyde-3-phosphate dehydrogenase-like family protein	192	320
Cytosolic	AT4G11010	AT4G11010	nucleoside diphosphate kinase 3	192	320
Cytosolic	AT2G47130	AT2G47130	NAD(P)-binding Rossmann-fold superfamily protein	192	320
Cytosolic	AT1G70580	AT1G70580	alanine-2-oxoglutarate aminotransferase 2	193	321
Cytosolic	AT1G23310	AT1G23310	glutamate:glyoxylate aminotransferase	193	321
Cytosolic	AT5G16990	AT5G16990	Zinc-binding dehydrogenase family protein	193	322
Cytosolic	AT5G14780	AT5G14780	formate dehydrogenase	193	322
Cytosolic	AT5G10560	AT5G10560	Glycosyl hydrolase family protein	193	322
Cytosolic	AT5G43940	AT5G43940	GroES-like zinc-binding dehydrogenase family protein	194	323
Cytosolic	AT5G19550	AT5G19550	aspartate aminotransferase 2	194	323
Chloroplast	AT2G17265	AT2G17265	homoserine kinase	194	323
Cytosolic	AT5G61510	AT5G61510	GroES-like zinc-binding alcohol dehydrogenase family protein	195	324
Cytosolic	AT1G53240	AT1G53240	Lactate/malate dehydrogenase family protein	195	324
Cytosolic	AT1G04410	AT1G04410	Lactate/malate dehydrogenase family protein	195	324
Chloroplast	AT3G25770	AT3G25770	allene oxide cyclase 2	195	324
Chloroplast	AT4G24770	AT4G24770	31-kDa RNA binding protein	196	325
Cytosolic	AT4G38800	AT4G38800	methylthioadenosine nucleosidase 1	197	326
Cytosolic	AT4G17100	AT4G17100	CONTAINS InterPro DOMAIN/s: Endoribonuclease XendoU (InterPro:IPR018998); Has 943 Blast hits to 770 proteins in 162 species: Archae - 0; Bacteria - 61; Metazoa - 472; Fungi - 40; Plants - 78; Viruses - 35; Other Eukaryotes - 257 (source: NCBI BLink).	197	326
Cytosolic	AT2G31790	AT2G31790	UDP-Glycosyltransferase superfamily protein	197	326
Chloroplast	AT1G66430	AT1G66430	pfkB-like carbohydrate kinase family protein	197	326
Chloroplast	AT4G00490	AT4G00490	beta-amylase 2	198	327
Chloroplast	AT5G51100	AT5G51100	Fe superoxide dismutase 2	198	327
Chloroplast	AT5G23310	AT5G23310	Fe superoxide dismutase 3	198	327
Cytosolic	AT1G77122	AT1G77122	Uncharacterised protein family UPF0090	199	328
Cytosolic	AT3G55760	AT3G55760	unknown protein; LOCATED IN: chloroplast stroma, chloroplast; EXPRESSED IN: 16 plant structures; EXPRESSED DURING: 10 growth stages; BEST Arabidopsis thaliana protein match is: unknown protein (TAIR:AT1G42430.2); Has 176 Blast hits to 125 proteins in 40 species: Archae - 0; Bacteria - 3; Metazoa - 19; Fungi - 9; Plants - 81; Viruses - 0; Other Eukaryotes - 64 (source: NCBI BLink).	199	329
Chloroplast	AT2G47450	AT2G47450	chloroplast signal recognition particle component (CAO)	199	329
Cytosolic	AT5G11200	AT5G11200	DEAD/DEAH box RNA helicase family protein	200	330
Cytosolic	AT4G38810	AT4G38810	Calcium-binding EF-hand family protein	200	330
Cytosolic	AT4G02450	AT4G02450	HSP20-like chaperones superfamily protein	201	331
Cytosolic	AT2G02500	AT2G02500	Nucleotide-diphospho-sugar transferases superfamily protein	201	332
Cytosolic	AT1G50380	AT1G50380	Prolyl oligopeptidase family protein	201	333
Cytosolic	AT2G19520_2	AT2G19520	Transducin family protein / WD-40 repeat family protein	201	334
Chloroplast	AT1G70820	AT1G70820	phosphoglucomutase, putative / glucose phosphomutase, putative	201	335
Cytosolic	AT5G18170	AT5G18170	glutamate dehydrogenase 1	202	336
Cytosolic	AT3G48000	AT3G48000	aldehyde dehydrogenase 2B4	202	336
Cytosolic	AT1G70410_1	AT1G70410	beta carbonic anhydrase 4	203	337
Chloroplast	AT5G35630_1	AT5G35630	glutamine synthetase 2	203	338
Chloroplast	AT4G30920	AT4G30920	Cytosol aminopeptidase family protein	203	338
Cytosolic	AT5G11670	AT5G11670	NADP-malic enzyme 2	204	339
Cytosolic	AT3G23810	AT3G23810	S-adenosyl-l-homocysteine (SAH) hydrolase 2	204	339
Cytosolic	AT2G19480	AT2G19480	nucleosome assembly protein 1;2	204	340
Cytosolic	AT5G54960	AT5G54960	pyruvate decarboxylase-2	205	341
Cytosolic	AT5G49810	AT5G49810	methionine S-methyltransferase	205	341
Cytosolic	AT5G07440	AT5G07440	glutamate dehydrogenase 2	205	341
Cytosolic	AT4G34890	AT4G34890	xanthine dehydrogenase 1	205	341
Cytosolic	AT4G26690	AT4G26690	PLC-like phosphodiesterase family protein	205	341
Chloroplast	AT1G36280	AT1G36280	L-Aspartase-like family protein	206	342
Cytosolic	AT1G16350	AT1G16350	Aldolase-type TIM barrel family protein	206	343
Chloroplast	AT4G32520_2	AT4G32520	serine hydroxymethyltransferase 3	206	343
Cytosolic	AT3G29320	AT3G29320	Glycosyl transferase, family 35	207	344
Cytosolic	AT1G53310	AT1G53310	phosphoenolpyruvate carboxylase 1	207	345
Cytosolic	AT2G42600	AT2G42600	phosphoenolpyruvate carboxylase 2	208	346
Chloroplast	AT3G11630_1	AT3G11630	Thioredoxin superfamily protein	208	347
Cytosolic	AT1G79930	AT1G79930	heat shock protein 91	208	348
Cytosolic	AT1G79920	AT1G79920	Heat shock protein 70 (Hsp 70) family protein	208	348
Cytosolic	AT4G15530	AT4G15530	pyruvate orthophosphate dikinase	208	349
Chloroplast	AT5G53460_1	AT5G53460	NADH-dependent glutamate synthase 1	208	349
Cytosolic	AT1G66200	AT1G66200	glutamine synthase clone F11	209	350
Chloroplast	ATCG00480	ATCG00480	ATP synthase subunit beta	209	350
Chloroplast	AT4G04640	AT4G04640	ATPase, F1 complex, gamma subunit protein	209	350
Chloroplast	AT5G35630_2	AT5G35630	glutamine synthetase 2	210	351
Chloroplast	AT3G48110	AT3G48110	glycine-tRNA ligases	210	351
Chloroplast	AT3G45140	AT3G45140	lipoxygenase 2	210	352
Chloroplast	AT5G54770	AT5G54770	thiazole biosynthetic enzyme, chloroplast (ARA6) (THI1) (THI4)	210	352
Chloroplast	AT3G22960	AT3G22960	Pyruvate kinase family protein	210	352
Chloroplast	AT5G52920	AT5G52920	plastidic pyruvate kinase beta subunit 1	210	352
Cytosolic	AT4G35090	AT4G35090	catalase 2	211	353
Cytosolic	AT4G13930	AT4G13930	serine hydroxymethyltransferase 4	211	354
Cytosolic	AT2G36460_1	AT2G36460	Aldolase superfamily protein	212	355
Cytosolic	AT5G48230	AT5G48230	acetoacetyl-CoA thiolase 2	212	356
Cytosolic	AT1G79440	AT1G79440	aldehyde dehydrogenase 5F1	212	356
Cytosolic	AT4G13940	AT4G13940	S-adenosyl-L-homocysteine hydrolase	213	357
Cytosolic	AT1G12270	AT1G12270	stress-inducible protein, putative	213	357
Chloroplast	AT3G57050	AT3G57050	cystathionine beta-lyase	213	357
Chloroplast	AT4G33030	AT4G33030	sulfoquinovosyldiacylglycerol 1	214	358
Cytosolic	AT3G46970	AT3G46970	alpha-glucan phosphorylase 2	214	359
Cytosolic	AT2G24270	AT2G24270	aldehyde dehydrogenase 11A3	214	359
Cytosolic	AT4G33010	AT4G33010	glycine decarboxylase P-protein 1	215	360
Cytosolic	AT3G24503	AT3G24503	aldehyde dehydrogenase 2C4	215	360
Cytosolic	AT2G36460_2	AT2G36460	Aldolase superfamily protein	215	360
Cytosolic	AT4G26530_1	AT4G26530	Aldolase superfamily protein	216	361
Cytosolic	AT5G62530	AT5G62530	aldehyde dehydrogenase 12A1	217	362
Cytosolic	AT5G51970	AT5G51970	GroES-like zinc-binding alcohol dehydrogenase family protein	217	362
Cytosolic	AT4G37550	AT4G37550	Acetamidase/Formamidase family protein	217	362
Cytosolic	AT1G31230	AT1G31230	aspartate kinase-homoserine dehydrogenase i	217	362
Cytosolic	AT1G20440	AT1G20440	cold-regulated 47	218	363
Chloroplast	AT5G15450	AT5G15450	casein lytic proteinase B3	219	364
Chloroplast	AT4G24830	AT4G24830	arginosuccinate synthase family	219	365
Chloroplast	AT4G34200	AT4G34200	D-3-phosphoglycerate dehydrogenase	220	366
Chloroplast	AT3G25660	AT3G25660	Amidase family protein	220	366
Chloroplast	AT3G02660	AT3G02660	Tyrosyl-tRNA synthetase, class Ib, bacterial/mitochondrial	220	366
Chloroplast	AT4G24280_1	AT4G24280	chloroplast heat shock protein 70-1	221	367
Chloroplast	AT4G38970	AT4G38970	fructose-bisphosphate aldolase 2	221	368
Chloroplast	AT2G21330	AT2G21330	fructose-bisphosphate aldolase 1	221	368
Chloroplast	AT2G29630	AT2G29630	thiaminC	222	369
Cytosolic	AT4G26530_2	AT4G26530	Aldolase superfamily protein	222	370
Chloroplast	AT5G42390	AT5G42390	Insulinase (Peptidase family M16) family protein	222	370
Cytosolic	AT4G36760	AT4G36760	aminopeptidase P1	223	371
Cytosolic	AT3G23490	AT3G23490	cyanase	223	371
Chloroplast	AT5G10920	AT5G10920	L-Aspartase-like family protein	223	371
Cytosolic	AT1G09620	AT1G09620	ATP binding;leucine-tRNA ligases;aminoacyl-tRNA ligases;nucleotide binding;ATP binding;aminoacyl-tRNA ligases	224	372
Chloroplast	AT1G29900	AT1G29900	carbamoyl phosphate synthetase B	224	372
Chloroplast	AT3G27740	AT3G27740	carbamoyl phosphate synthetase A	224	372
Cytosolic	AT4G29120	AT4G29120	6-phosphogluconate dehydrogenase family protein	225	373
Cytosolic	AT1G43670	AT1G43670	Inositol monophosphatase family protein	226	374
Chloroplast	AT3G60750	AT3G60750	Transketolase	227	375
Chloroplast	AT5G49030	AT5G49030	tRNA synthetase class I (I, L, M and V) family protein	227	376
Cytosolic	AT5G56680	AT5G56680	Class II aminoacyl-tRNA and biotin synthetases superfamily protein	228	377
Cytosolic	AT3G05350	AT3G05350	Metallopeptidase M24 family protein	228	377
Cytosolic	AT2G26080	AT2G26080	glycine decarboxylase P-protein 2	228	377
Cytosolic	AT1G12410	AT1G12410	CLP protease proteolytic subunit 2	228	377
Chloroplast	AT2G19940	AT2G19940	oxidoreductases, acting on the aldehyde or oxo group of donors, NAD or NADP as acceptor;copper ion binding	229	378
Chloroplast	AT3G48560	AT3G48560	chlorsulfuron/imidazolinone resistant 1	229	378
Chloroplast	AT1G09130	AT1G09130	ATP-dependent caseinolytic (Clp) protease/crotonase family protein	229	379
Chloroplast	AT1G49970	AT1G49970	CLP protease proteolytic subunit 1	229	379
Chloroplast	AT4G17040	AT4G17040	CLP protease R subunit 4	229	379
Chloroplast	AT1G48850	AT1G48850	chorismate synthase, putative / 5-enolpyruvylshikimate-3-phosphate phospholyase, putative	229	379
Cytosolic	AT3G01520	AT3G01520	Adenine nucleotide alpha hydrolases-like superfamily protein	230	380
Cytosolic	AT5G05010_1	AT5G05010	clathrin adaptor complexes medium subunit family protein	230	381
Cytosolic	AT5G14740	AT5G14740	carbonic anhydrase 2	231	382
Cytosolic	AT1G70410_2	AT1G70410	beta carbonic anhydrase 4	231	382
Cytosolic	AT5G63860	AT5G63860	Regulator of chromosome condensation (RCC1) family protein	232	383
Cytosolic	AT3G18860	AT3G18860	transducin family protein / WD-40 repeat family protein	232	383
Chloroplast	AT3G19170	AT3G19170	presequence protease 1	232	384
Chloroplast	AT1G74260	AT1G74260	purine biosynthesis 4	232	384
Chloroplast	AT1G32060	AT1G32060	phosphoribulokinase	233	385
Chloroplast	AT3G20330_2	AT3G20330	PYRIMIDINE B	233	385
Cytosolic	AT5G36160	AT5G36160	Tyrosine transaminase family protein	233	386
Chloroplast	AT4G36810	AT4G36810	geranylgeranyl pyrophosphate synthase 1	233	386
Cytosolic	AT2G30060	AT2G30060	Pleckstrin homology (PH) domain superfamily protein	234	387
Chloroplast	AT3G55800	AT3G55800	sedoheptulose-bisphosphatase	234	387
Chloroplast	AT2G15620	AT2G15620	nitrite reductase 1	234	387
Chloroplast	AT4G37000	AT4G37000	accelerated cell death 2 (ACD2)	234	387
Cytosolic	AT1G35720	AT1G35720	annexin 1	235	388
Cytosolic	AT1G07140	AT1G07140	Pleckstrin homology (PH) domain superfamily protein	235	388
Chloroplast	AT5G60600	AT5G60600	4-hydroxy-3-methylbut-2-enyl diphosphate synthase	235	388
Chloroplast	AT1G08490	AT1G08490	chloroplastic NIFS-like cysteine desulfurase	235	388
Cytosolic	AT5G59750	AT5G59750	DHBP synthase RibB-like alpha/beta domain;GTP cyclohydrolase II	236	389
Cytosolic	AT2G23600	AT2G23600	acetone-cyanohydrin lyase	236	389
Cytosolic	AT3G19760	AT3G19760	eukaryotic initiation factor 4A-III	237	390
Chloroplast	AT1G63940_2	AT1G63940	monodehydroascorbate reductase 6	237	391
Chloroplast	AT2G35410	AT2G35410	RNA-binding (RRM/RBD/RNP motifs) family protein	237	391
Cytosolic	AT5G46790	AT5G46790	PYR1-like 1	238	392
Cytosolic	AT5G04430_2	AT5G04430	binding to TOMV RNA 1L (long form)	238	392
Cytosolic	AT2G43910	AT2G43910	HARMLESS TO OZONE LAYER 1	239	393
Chloroplast	AT2G37220	AT2G37220	RNA-binding (RRM/RBD/RNP motifs) family protein	239	394
Chloroplast	AT3G01480	AT3G01480	cyclophilin 38	239	394
Chloroplast	AT3G26900	AT3G26900	shikimate kinase like 1	239	394
Chloroplast	AT5G04740_1	AT5G04740	ACT domain-containing protein	239	394
Cytosolic	AT3G50440	AT3G50440	methyl esterase 10	240	395
Chloroplast	AT4G09020	AT4G09020	isoamylase 3	240	395
Chloroplast	AT1G32160	AT1G32160	Protein of unknown function (DUF760)	240	395
Cytosolic	AT1G24100	AT1G24100	UDP-glucosyl transferase 74B1	240	396
Chloroplast	AT4G15550	AT4G15550	indole-3-acetate beta-D-glucosyltransferase	240	396
Chloroplast	AT5G14910_1	AT5G14910	Heavy metal transport/detoxification superfamily protein	240	396
Cytosolic	AT3G18490_2	AT3G18490	Eukaryotic aspartyl protease family protein	241	397
Cytosolic	AT5G58770	AT5G58770	Undecaprenyl pyrophosphate synthetase family protein	241	398
Cytosolic	AT4G34350_2	AT4G34350	4-hydroxy-3-methylbut-2-enyl diphosphate reductase	241	399
Cytosolic	AT2G44060	AT2G44060	Late embryogenesis abundant protein, group 2	241	399
Cytosolic	AT1G76030	AT1G76030	ATPase, V1 complex, subunit B protein	241	399
Chloroplast	AT2G44050	AT2G44050	6,7-dimethyl-8-ribityllumazine synthase / DMRL synthase / lumazine synthase / riboflavin synthase	242	400
Cytosolic	AT1G07110	AT1G07110	fructose-2,6-bisphosphatase	242	401
Chloroplast	AT4G26500	AT4G26500	chloroplast sulfur E	242	401
Chloroplast	AT2G04842	AT2G04842	threonyl-tRNA synthetase, putative / threonine--tRNA ligase, putative	243	402
Chloroplast	AT5G49910_1	AT5G49910	chloroplast heat shock protein 70-2	244	403
Chloroplast	AT2G39730_2	AT2G39730	rubisco activase	245	404
Chloroplast	AT4G20360	AT4G20360	RAB GTPase homolog E1B	245	404
Chloroplast	AT5G50920	AT5G50920	CLPC homologue 1	245	404
Chloroplast	AT5G13510	AT5G13510	Ribosomal protein L10 family protein	245	404
Chloroplast	AT3G15190	AT3G15190	chloroplast 30S ribosomal protein S20, putative	246	405
Chloroplast	AT4G01310	AT4G01310	Ribosomal L5P family protein	247	406
Chloroplast	ATCG00180	ATCG00180	DNA-directed RNA polymerase family protein	247	406
Chloroplast	ATCG00170	ATCG00170	DNA-directed RNA polymerase family protein	247	406
Chloroplast	AT3G04260	AT3G04260	plastid transcriptionally active 3	247	406
Chloroplast	ATCG00740	ATCG00740	RNA polymerase subunit alpha	247	406
Chloroplast	AT3G06730	AT3G06730	Thioredoxin z	247	406
Chloroplast	AT5G54810	AT5G54810	tryptophan synthase beta-subunit 1	248	407
Chloroplast	AT5G63420_1	AT5G63420	RNA-metabolising metallo-beta-lactamase family protein	248	407
Chloroplast	AT3G44890	AT3G44890	ribosomal protein L9	248	407
Chloroplast	ATCG00120	ATCG00120	ATP synthase subunit alpha	248	408
Chloroplast	AT3G63490	AT3G63490	Ribosomal protein L1p/L10e family	248	408
Chloroplast	AT5G23120	AT5G23120	photosystem II stability/assembly factor, chloroplast (HCF136)	249	409
Chloroplast	AT5G17990	AT5G17990	tryptophan biosynthesis 1	249	409
Chloroplast	AT3G02760	AT3G02760	Class II aaRS and biotin synthetases superfamily protein	249	409
Chloroplast	AT1G74970	AT1G74970	ribosomal protein S9	250	410
Chloroplast	AT4G18480	AT4G18480	P-loop containing nucleoside triphosphate hydrolases superfamily protein	251	411
Chloroplast	AT5G13650	AT5G13650	elongation factor family protein	251	411
Chloroplast	AT1G16720_1	AT1G16720	high chlorophyll fluorescence phenotype 173	251	412
Chloroplast	AT5G24300	AT5G24300	Glycogen/starch synthases, ADP-glucose type	251	412
Chloroplast	AT2G22230	AT2G22230	Thioesterase superfamily protein	251	412
Chloroplast	AT1G32990	AT1G32990	plastid ribosomal protein l11	252	413
Chloroplast	AT1G09795	AT1G09795	ATP phosphoribosyl transferase 2	252	413
Chloroplast	AT1G50200	AT1G50200	Alanyl-tRNA synthetase	252	414
Chloroplast	AT1G53280	AT1G53280	Class I glutamine amidotransferase-like superfamily protein	252	414
Chloroplast	ATCG00160	ATCG00160	ribosomal protein S2	252	415
Cytosolic	AT3G17390	AT3G17390	S-adenosylmethionine synthetase family protein	253	416
Cytosolic	AT5G65010	AT5G65010	asparagine synthetase 2	253	417
Cytosolic	AT5G28840	AT5G28840	GDP-D-mannose 3',5'-epimerase	253	417
Cytosolic	AT4G01850	AT4G01850	S-adenosylmethionine synthetase 2	253	417
Cytosolic	AT2G36880_2	AT2G36880	methionine adenosyltransferase 3	253	417
Cytosolic	AT1G14410	AT1G14410	ssDNA-binding transcriptional regulator	253	417
Cytosolic	AT3G52930_2	AT3G52930	Aldolase superfamily protein	254	418
Cytosolic	AT5G60390	AT5G60390	GTP binding Elongation factor Tu family protein	254	419
Cytosolic	AT5G20990_1	AT5G20990	molybdopterin biosynthesis CNX1 protein / molybdenum cofactor biosynthesis enzyme CNX1 (CNX1)	254	419
Chloroplast	AT3G26650_2	AT3G26650	glyceraldehyde 3-phosphate dehydrogenase A subunit	255	420
Chloroplast	AT2G01140	AT2G01140	Aldolase superfamily protein	255	420
Cytosolic	AT4G17190_2	AT4G17190	farnesyl diphosphate synthase 2	256	421
Cytosolic	AT2G19520_1	AT2G19520	Transducin family protein / WD-40 repeat family protein	256	421
Cytosolic	AT5G13520	AT5G13520	peptidase M1 family protein	256	422
Cytosolic	AT4G03200	AT4G03200	catalytics	256	422
Cytosolic	AT5G55220	AT5G55220	trigger factor type chaperone family protein	257	423
Cytosolic	AT5G47770	AT5G47770	farnesyl diphosphate synthase 1	257	423
Cytosolic	AT5G66120	AT5G66120	3-dehydroquinate synthase, putative	257	423
Chloroplast	AT1G17160	AT1G17160	pfkB-like carbohydrate kinase family protein	257	423
Chloroplast	AT1G58280	AT1G58280	Phosphoglycerate mutase family protein	257	423
Cytosolic	AT5G06060	AT5G06060	NAD(P)-binding Rossmann-fold superfamily protein	258	424
Cytosolic	AT1G07440	AT1G07440	NAD(P)-binding Rossmann-fold superfamily protein	258	424
Cytosolic	AT2G29360	AT2G29360	NAD(P)-binding Rossmann-fold superfamily protein	258	425
Chloroplast	AT4G33680	AT4G33680	Pyridoxal phosphate (PLP)-dependent transferases superfamily protein	258	425
Chloroplast	AT3G57610	AT3G57610	adenylosuccinate synthase	258	425
Cytosolic	AT3G48170	AT3G48170	aldehyde dehydrogenase 10A9	259	426
Cytosolic	AT2G44350	AT2G44350	Citrate synthase family protein	259	426
Cytosolic	AT2G29340	AT2G29340	NAD-dependent epimerase/dehydratase family protein	259	427
Cytosolic	AT2G29290	AT2G29290	NAD(P)-binding Rossmann-fold superfamily protein	259	427
Chloroplast	AT5G63310	AT5G63310	nucleoside diphosphate kinase 2	259	428
Chloroplast	AT1G19920	AT1G19920	Pseudouridine synthase/archaeosine transglycosylase-like family protein	259	428
Cytosolic	AT5G38470	AT5G38470	Rad23 UV excision repair protein family	260	429
Cytosolic	AT1G35160	AT1G35160	GF14 protein phi chain	260	429
Cytosolic	AT2G30110	AT2G30110	ubiquitin-activating enzyme 1	261	430
Cytosolic	AT3G02520	AT3G02520	general regulatory factor 7	261	431
Cytosolic	AT1G60420	AT1G60420	DC1 domain-containing protein	261	431
Cytosolic	AT5G16050	AT5G16050	general regulatory factor 5	262	432
Cytosolic	AT5G10450_1	AT5G10450	G-box regulating factor 6	262	432
Cytosolic	AT4G09000_1	AT4G09000	general regulatory factor 1	262	432
Cytosolic	AT2G42590_1	AT2G42590	general regulatory factor 9	262	432
Cytosolic	AT1G22300	AT1G22300	general regulatory factor 10	262	432
Cytosolic	AT1G17290	AT1G17290	alanine aminotransferas	262	432
Cytosolic	AT5G65430_1	AT5G65430	general regulatory factor 8	263	433
Cytosolic	AT5G38480	AT5G38480	general regulatory factor 3	263	433
Cytosolic	AT1G78300	AT1G78300	general regulatory factor 2	263	433
Chloroplast	AT4G35450_1	AT4G35450	ankyrin repeat-containing protein 2	263	434
Chloroplast	AT5G06580	AT5G06580	FAD-linked oxidases family protein	263	435
Cytosolic	AT2G44040	AT2G44040	Dihydrodipicolinate reductase, bacterial/plant	264	436
Cytosolic	AT5G60980	AT5G60980	Nuclear transport factor 2 (NTF2) family protein with RNA binding (RRM-RBD-RNP motifs) domain	265	437
Chloroplast	AT3G54050	AT3G54050	high cyclic electron flow 1	265	437
Chloroplast	AT5G53460_2	AT5G53460	NADH-dependent glutamate synthase 1	266	438
Chloroplast	AT5G45390	AT5G45390	CLP protease P4	266	439
Chloroplast	AT1G02560	AT1G02560	nuclear encoded CLP protease 5	266	439
Chloroplast	AT1G66670	AT1G66670	CLP protease proteolytic subunit 3	266	439
Chloroplast	AT1G11750	AT1G11750	CLP protease proteolytic subunit 6	267	440
Chloroplast	AT2G33800	AT2G33800	Ribosomal protein S5 family protein	267	440
Chloroplast	AT5G54600	AT5G54600	Translation protein SH3-like family protein	267	440
Chloroplast	AT3G10405	AT3G10405	unknown protein; FUNCTIONS IN: molecular_function unknown; INVOLVED IN: pollen development; LOCATED IN: chloroplast; Has 44 Blast hits to 44 proteins in 20 species: Archae - 0; Bacteria - 4; Metazoa - 0; Fungi - 0; Plants - 39; Viruses - 0; Other Eukaryotes - 1 (source: NCBI BLink).	268	441
Chloroplast	AT5G22510_1	AT5G22510	alkaline/neutral invertase	268	442
Cytosolic	AT3G02540	AT3G02540	Rad23 UV excision repair protein family	268	443
Chloroplast	AT5G19220	AT5G19220	ADP glucose pyrophosphorylase large subunit 1	269	444
Chloroplast	AT5G48300	AT5G48300	ADP glucose pyrophosphorylase 1	269	444
Cytosolic	AT1G03110	AT1G03110	Transducin/WD40 repeat-like superfamily protein	270	445
Chloroplast	AT5G11880	AT5G11880	Pyridoxal-dependent decarboxylase family protein	270	446
Cytosolic	AT5G64460	AT5G64460	Phosphoglycerate mutase family protein	270	447
Cytosolic	AT5G41970	AT5G41970	Metal-dependent protein hydrolase	270	447
Cytosolic	AT3G25230	AT3G25230	rotamase FKBP 1	270	447
Cytosolic	AT3G16190	AT3G16190	Isochorismatase family protein	270	447
Chloroplast	AT5G04360	AT5G04360	limit dextrinase	270	448
Chloroplast	AT4G20960	AT4G20960	Cytidine/deoxycytidylate deaminase family protein	270	448
Chloroplast	AT3G55010	AT3G55010	phosphoribosylformylglycinamidine cyclo-ligase, chloroplast / phosphoribosyl-aminoimidazole synthetase / AIR synthase (PUR5)	270	448
Cytosolic	AT4G14930	AT4G14930	Survival protein SurE-like phosphatase/nucleotidase	271	449
Cytosolic	AT1G79690	AT1G79690	nudix hydrolase homolog 3	271	449
Cytosolic	AT5G58330	AT5G58330	lactate/malate dehydrogenase family protein	271	450
Cytosolic	AT5G14590_2	AT5G14590	Isocitrate/isopropylmalate dehydrogenase family protein	271	450
Cytosolic	AT2G27860	AT2G27860	UDP-D-apiose/UDP-D-xylose synthase 1	271	450
Cytosolic	AT3G19450	AT3G19450	GroES-like zinc-binding alcohol dehydrogenase family protein	271	451
Cytosolic	AT1G08200	AT1G08200	UDP-D-apiose/UDP-D-xylose synthase 2	271	451
Chloroplast	AT3G22890	AT3G22890	ATP sulfurylase 1	271	451
Cytosolic	AT3G18490_1	AT3G18490	Eukaryotic aspartyl protease family protein	272	452
Cytosolic	AT5G08100	AT5G08100	N-terminal nucleophile aminohydrolases (Ntn hydrolases) superfamily protein	272	453
Cytosolic	AT5G38530	AT5G38530	tryptophan synthase beta type 2	272	454
Chloroplast	AT1G03475	AT1G03475	Coproporphyrinogen III oxidase	272	454
Chloroplast	AT3G55400	AT3G55400	methionyl-tRNA synthetase / methionine--tRNA ligase / MetRS (cpMetRS)	272	454
Chloroplast	AT1G76140	AT1G76140	Prolyl oligopeptidase family protein	272	454
Cytosolic	AT4G30310	AT4G30310	FGGY family of carbohydrate kinase	273	455
Cytosolic	AT3G09440_1	AT3G09440	Heat shock protein 70 (Hsp 70) family protein	273	455
Cytosolic	AT2G40840	AT2G40840	disproportionating enzyme 2	273	455
Cytosolic	AT1G56070	AT1G56070	Ribosomal protein S5/Elongation factor G/III/V family protein	273	455
Cytosolic	AT4G20260	AT4G20260	plasma-membrane associated cation-binding protein 1	274	456
Chloroplast	AT3G54660	AT3G54660	glutathione reductase	274	457
Chloroplast	AT5G27380	AT5G27380	glutathione synthetase 2	274	457
Cytosolic	AT2G44100	AT2G44100	guanosine nucleotide diphosphate dissociation inhibitor 1	275	458
Cytosolic	AT3G19000	AT3G19000	2-oxoglutarate (2OG) and Fe(II)-dependent oxygenase superfamily protein	275	459
Cytosolic	AT2G29450_2	AT2G29450	glutathione S-transferase tau 5	275	459
Chloroplast	AT2G30695	AT2G30695	FUNCTIONS IN: molecular_function unknown; INVOLVED IN: protein folding, protein transport; LOCATED IN: chloroplast stroma, chloroplast; EXPRESSED IN: 23 plant structures; EXPRESSED DURING: 13 growth stages; CONTAINS InterPro DOMAIN/s: Trigger factor, ribosome-binding, bacterial (InterPro:IPR008881); Has 253 Blast hits to 253 proteins in 72 species: Archae - 0; Bacteria - 138; Metazoa - 0; Fungi -…	276	460
Cytosolic	AT1G36160	AT1G36160	acetyl-CoA carboxylase 1	276	461
Cytosolic	AT2G19770	AT2G19770	profilin 5	277	462
Chloroplast	AT3G47650_2	AT3G47650	DnaJ/Hsp40 cysteine-rich domain superfamily protein	277	462
Cytosolic	AT3G54440	AT3G54440	glycoside hydrolase family 2 protein	278	463
Cytosolic	AT5G37830	AT5G37830	oxoprolinase 1	278	464
Cytosolic	AT2G41790	AT2G41790	Insulinase (Peptidase family M16) family protein	278	464
Chloroplast	AT3G01120	AT3G01120	Pyridoxal phosphate (PLP)-dependent transferases superfamily protein	278	464
Chloroplast	AT5G47870	AT5G47870	FUNCTIONS IN: molecular_function unknown; INVOLVED IN: biological_process unknown; LOCATED IN: chloroplast; EXPRESSED IN: 22 plant structures; EXPRESSED DURING: 13 growth stages; BEST Arabidopsis thaliana protein match is: cobalt ion binding (TAIR:AT1G71310.1); Has 1807 Blast hits to 1807 proteins in 277 species: Archae - 0; Bacteria - 0; Metazoa - 736; Fungi - 347; Plants - 385; Viruses - 0; Oth…	279	465
Chloroplast	ATCG00670	ATCG00670	plastid-encoded CLP P	279	466
Chloroplast	AT4G32520_1	AT4G32520	serine hydroxymethyltransferase 3	279	466
Chloroplast	AT5G04140	AT5G04140	glutamate synthase 1	279	467
Chloroplast	AT2G47390	AT2G47390	Prolyl oligopeptidase family protein	279	467
Chloroplast	AT4G18440	AT4G18440	L-Aspartase-like family protein	279	467
Cytosolic	AT2G44160	AT2G44160	methylenetetrahydrofolate reductase 2	280	468
Cytosolic	AT1G10760	AT1G10760	Pyruvate phosphate dikinase, PEP/pyruvate binding domain	280	468
Cytosolic	AT3G02720	AT3G02720	Class I glutamine amidotransferase-like superfamily protein	281	469
Chloroplast	AT4G17300	AT4G17300	Class II aminoacyl-tRNA and biotin synthetases superfamily protein	281	469
Chloroplast	AT5G26570	AT5G26570	catalytics;carbohydrate kinases;phosphoglucan, water dikinases	281	469
Cytosolic	AT4G08870	AT4G08870	Arginase/deacetylase superfamily protein	281	470
Chloroplast	AT3G23940	AT3G23940	dehydratase family	281	470
Chloroplast	AT2G35040	AT2G35040	AICARFT/IMPCHase bienzyme family protein	281	470
Chloroplast	AT4G04350	AT4G04350	tRNA synthetase class I (I, L, M and V) family protein	281	470
Chloroplast	AT1G75330	AT1G75330	ornithine carbamoyltransferase	281	470
Cytosolic	AT1G74230_1	AT1G74230	glycine-rich RNA-binding protein 5	282	471
Cytosolic	AT1G74230_2	AT1G74230	glycine-rich RNA-binding protein 5	282	472
Cytosolic	AT1G07370	AT1G07370	proliferating cellular nuclear antigen 1	283	473
Cytosolic	AT4G24220	AT4G24220	NAD(P)-binding Rossmann-fold superfamily protein	283	474
Chloroplast	AT2G04030	AT2G04030	Chaperone protein htpG family protein	283	475
Chloroplast	AT5G28500_1	AT5G28500	unknown protein; FUNCTIONS IN: molecular_function unknown; INVOLVED IN: biological_process unknown; LOCATED IN: chloroplast stroma, chloroplast; EXPRESSED IN: 23 plant structures; EXPRESSED DURING: 13 growth stages; BEST Arabidopsis thaliana protein match is: unknown protein (TAIR:AT3G04550.1); Has 109 Blast hits to 109 proteins in 49 species: Archae - 0; Bacteria - 67; Metazoa - 0; Fungi - 0; Pl…	284	476
Chloroplast	AT3G04550	AT3G04550	unknown protein; INVOLVED IN: biological_process unknown; LOCATED IN: chloroplast stroma, chloroplast; EXPRESSED IN: 22 plant structures; EXPRESSED DURING: 13 growth stages; BEST Arabidopsis thaliana protein match is: unknown protein (TAIR:AT5G28500.1); Has 110 Blast hits to 110 proteins in 51 species: Archae - 0; Bacteria - 67; Metazoa - 1; Fungi - 0; Plants - 41; Viruses - 0; Other Eukaryotes -…	284	476
Chloroplast	AT4G24620	AT4G24620	phosphoglucose isomerase 1	285	477
Chloroplast	AT2G41680	AT2G41680	NADPH-dependent thioredoxin reductase C	285	477
Chloroplast	AT5G16715	AT5G16715	ATP binding;valine-tRNA ligases;aminoacyl-tRNA ligases;nucleotide binding;ATP binding;aminoacyl-tRNA ligases	285	477
Chloroplast	AT3G52380	AT3G52380	chloroplast RNA-binding protein 33	286	478
Cytosolic	AT2G17390	AT2G17390	ankyrin repeat-containing 2B	287	479
Chloroplast	AT5G28500_2	AT5G28500	unknown protein; FUNCTIONS IN: molecular_function unknown; INVOLVED IN: biological_process unknown; LOCATED IN: chloroplast stroma, chloroplast; EXPRESSED IN: 23 plant structures; EXPRESSED DURING: 13 growth stages; BEST Arabidopsis thaliana protein match is: unknown protein (TAIR:AT3G04550.1); Has 109 Blast hits to 109 proteins in 49 species: Archae - 0; Bacteria - 67; Metazoa - 0; Fungi - 0; Pl…	287	479
Cytosolic	AT3G14420	AT3G14420	Aldolase-type TIM barrel family protein	288	480
Cytosolic	AT3G14415	AT3G14415	Aldolase-type TIM barrel family protein	288	480
Cytosolic	AT1G20620	AT1G20620	catalase 3	288	480
Cytosolic	AT3G16910	AT3G16910	acyl-activating enzyme 7	289	481
Cytosolic	AT2G13360	AT2G13360	alanine:glyoxylate aminotransferase	289	481
Cytosolic	AT1G20630	AT1G20630	catalase 1	289	481
Chloroplast	AT2G05990	AT2G05990	NAD(P)-binding Rossmann-fold superfamily protein	289	482
Cytosolic	AT3G59970	AT3G59970	methylenetetrahydrofolate reductase 1	290	483
Cytosolic	AT1G11870	AT1G11870	Seryl-tRNA synthetase	291	484
Cytosolic	AT4G17830	AT4G17830	Peptidase M20/M25/M40 family protein	291	485
Cytosolic	AT3G25530	AT3G25530	glyoxylate reductase 1	291	485
Cytosolic	AT1G59900	AT1G59900	pyruvate dehydrogenase complex E1 alpha subunit	291	485
Cytosolic	AT3G03980	AT3G03980	NAD(P)-binding Rossmann-fold superfamily protein	292	486
Cytosolic	AT1G63660	AT1G63660	GMP synthase (glutamine-hydrolyzing), putative / glutamine amidotransferase, putative	292	486
Chloroplast	AT4G29840	AT4G29840	Pyridoxal-5'-phosphate-dependent enzyme family protein	292	487
Chloroplast	AT3G20330_1	AT3G20330	PYRIMIDINE B	292	487
Cytosolic	AT2G27920	AT2G27920	serine carboxypeptidase-like 51	293	488
Cytosolic	AT1G74920	AT1G74920	aldehyde dehydrogenase 10A8	293	488
Cytosolic	AT5G56260_1	AT5G56260	Ribonuclease E inhibitor RraA/Dimethylmenaquinone methyltransferase	293	489
Cytosolic	AT3G02770	AT3G02770	Ribonuclease E inhibitor RraA/Dimethylmenaquinone methyltransferase	293	489
Cytosolic	AT3G09440_2	AT3G09440	Heat shock protein 70 (Hsp 70) family protein	294	490
Cytosolic	AT1G70310	AT1G70310	spermidine synthase 2	294	490
Cytosolic	AT1G23820	AT1G23820	spermidine synthase 1	294	490
Chloroplast	AT1G62750	AT1G62750	Translation elongation factor EFG/EF2 protein	295	491
Chloroplast	AT2G36390	AT2G36390	starch branching enzyme 2.1	295	492
Cytosolic	AT3G53900_2	AT3G53900	uracil phosphoribosyltransferase	296	493
Cytosolic	AT3G24170	AT3G24170	glutathione-disulfide reductase	296	493
Chloroplast	AT1G63770	AT1G63770	Peptidase M1 family protein	297	494
Chloroplast	AT3G58610	AT3G58610	ketol-acid reductoisomerase	297	494
Cytosolic	AT2G26230	AT2G26230	uricase / urate oxidase / nodulin 35, putative	298	495
Cytosolic	AT4G16760	AT4G16760	acyl-CoA oxidase 1	298	496
Cytosolic	AT5G42740	AT5G42740	Sugar isomerase (SIS) family protein	299	497
Cytosolic	AT2G22990	AT2G22990	sinapoylglucose 1	299	497
Cytosolic	AT1G76180	AT1G76180	Dehydrin family protein	299	498
Cytosolic	AT5G14590_1	AT5G14590	Isocitrate/isopropylmalate dehydrogenase family protein	300	499
Cytosolic	AT3G27890	AT3G27890	NADPH:quinone oxidoreductase	300	499
Chloroplast	AT5G20720	AT5G20720	chaperonin 20	300	500
Chloroplast	AT2G44650	AT2G44650	chloroplast chaperonin 10	300	500
