# Supplementary material for: A Label-free Mass Spectrometry Method to Predict Endogenous Protein Complex Composition
Source: Mol Cell Proteomics. 2019 Jun 11;18(8):1588–606. doi: 10.1074/mcp.RA119.001400 (PMC6683005; doi:10.1074/mcp.RA119.001400)
Supplement: SupplementalTable1: Peptide and Protein Abundances [file 143826_2_supp_343617_psnxn3.xlsx]

## Sheet: Table of Contents
Supplemental table one contains the raw mass spectrometry data showing the intensity for the peptides and proteins across the fractions for all profiling experiments. This study separated soluble protein complexes under native condition with either size exclusion (SEC) or ion exchange (IEX) chromatography. The elution profile was quantified by LC-MS/MS with either an AB Sciex 5600 (5600) and Ther…
Tab		Description
1.1_B1_Pep_IEX	Supplemental Table 1A	The abundance of peptides across the fractions for biological replicate one when separated by ion exchange chromatography (IEX). Profiling was performed in the columbia (wt) background.
1.2_B2_Pep_IEX	Supplemental Table 1A	The abundance of peptides across the fractions for biological replicate two when separated by ion exchange chromatography (IEX). Profiling was performed in the columbia (wt) background.
1.3_B1_Pro_IEX	Supplemental Table 1A	The abundance of proteins across the fractions for biological replicate one when separated by size exclusion chromatography (SEC). Profiling was performed in the columbia (wt) background.
1.4_B2_Pro_IEX	Supplemental Table 1A	The abundance of proteins across the fractions for biological replicate two when separated by size exclusion chromatography (SEC). Profiling was performed in the columbia (wt) background.
1.5_B1_Pep_SEC_5600	Supplemental Table 1B	The abundance of peptides across the fractions for biological replicate one when separated by size exclusion chromatography (SEC). Profiling was performed in the columbia (wt) background.
1.6_B2_Pep_SEC_5600	Supplemental Table 1B	The abundance of peptides across the fractions for biological replicate two when separated by size exclusion chromatography (SEC). Profiling was performed in the columbia (wt) background.
1.7_B1_Pro_SEC_5600	Supplemental Table 1B	The abundance of proteins across the fractions for biological replicate one when separated by size exclusion chromatography (SEC). Profiling was performed in the columbia (wt) background.
1.8_B2_Pro_SEC_5600	Supplemental Table 1B	The abundance of proteins across the fractions for biological replicate two when separated by size exclusion chromatography (SEC). Profiling was performed in the columbia (wt) background.
1.9_B1B2_Pep_SEC_QE_wt	Supplemental Table 1C	The abundance of peptides across the fractions for biological replicate one and two when separated by size exclusion chromatography (SEC). Profiling was performed in the columbia (wt) background.
1.10_B1B2_Pro_SEC_QE_wt	Supplemental Table 1C	The abundance of proteins across the fractions for biological replicate one and two when separated by size exclusion chromatography (SEC). Profiling was performed in the colombia (wt) background.
1.11_B1B2_Pep_SEC_QE_aimp1l	Supplemental Table 1C	The abundance of peptides across the fractions for biological replicate one and two when separated by size exclusion chromatography (SEC). Profiling was performed in the aim1pl background.
1.12_B1B2_Pro_SEC_QE_aimp1l	Supplemental Table 1C	The abundance of proteins across the fractions for biological replicate one and two when separated by size exclusion chromatography (SEC). Profiling was performed in the aim1pl background.
1.13_CoIP_Pep	Supplemental Table 1C	The peptide identifications from the CoIP experiments
1.14 CoIP_Pro	Supplemental Table 1C	The protein identifications from the CoIP experiments

## Sheet: 1.1_B1_Pep_IEX
The abundance of peptides across the fractions for biological replicate one when separated by ion exchange chromatography (IEX). Profiling was performed in the columbia (wt) background.
									.wiff file name	21115_Uma_1Ex_Bio1_10	21115_Uma_1Ex_Bio1_11	21115_Uma_1Ex_Bio1_12	21115_Uma_1Ex_Bio1_13	21115_Uma_1Ex_Bio1_14	21115_Uma_1Ex_Bio1_15	21115_Uma_1Ex_Bio1_16	21115_Uma_1Ex_Bio1_17	21115_Uma_1Ex_Bio1_18	21115_Uma_1Ex_Bio1_19	21115_Uma_1Ex_Bio1_20	21115_Uma_1Ex_Bio1_21	21115_Uma_1Ex_Bio1_22	21115_Uma_1Ex_Bio1_23	21115_Uma_1Ex_Bio1_24	21115_Uma_1Ex_Bio1_25	21715_Uma_IEX_Bio1_26	21715_Uma_IEX_Bio1_27	21715_Uma_IEx_Bio1_28	21715_Uma_IEx_Bio1_29	21715_Uma_IEx_Bio1_30	21715_Uma_IEx_Bio1_31	21715_Uma_IEx_Bio1_32	21715_Uma_IEx_Bio1_33	21715_Uma_IEx_Bio1_34	21715_Uma_IEx_Bio1_35	21715_Uma_IEx_Bio1_36	21715_Uma_IEx_Bio1_37	21715_Uma_IEx_Bio1_38	21715_Uma_IEx_Bio1_39	21715_Uma_IEx_Bio1_40	21715_Uma_IEx_Bio1_41	21715_Uma_IEx_Bio1_42	21715_Uma_IEx_Bio1_43	21715_Uma_IEx_Bio1_44	21715_Uma_IEx_Bio1_45	22415_Uma_lEx_Bio1_46	22415_Uma_lEx_Bio1_47	22515_Uma_lEx_Bio1_48	22515_Uma_lEx_Bio1_49
Sequence	Missed cleavages	Mass	Proteins	Leading razor protein	Unique (Groups)	Unique (Proteins)	Charges	PEP	Score	B1_IEX_F10	B1_IEX_F11	B1_IEX_F12	B1_IEX_F13	B1_IEX_F14	B1_IEX_F15	B1_IEX_F16	B1_IEX_F17	B1_IEX_F18	B1_IEX_F19	B1_IEX_F20	B1_IEX_F21	B1_IEX_F22	B1_IEX_F23	B1_IEX_F24	B1_IEX_F25	B1_IEX_F26	B1_IEX_F27	B1_IEX_F28	B1_IEX_F29	B1_IEX_F30	B1_IEX_F31	B1_IEX_F32	B1_IEX_F33	B1_IEX_F34	B1_IEX_F35	B1_IEX_F36	B1_IEX_F37	B1_IEX_F38	B1_IEX_F39	B1_IEX_F40	B1_IEX_F41	B1_IEX_F42	B1_IEX_F43	B1_IEX_F44	B1_IEX_F45	B1_IEX_F46	B1_IEX_F47	B1_IEX_F48	B1_IEX_F49
LSSELVDAAK	0	1031.55	ATCG01240.1;ATCG00900.1	ATCG01240.1	yes	no	2	0.0041398	70.412	0	0	0	0	0	0	0	0	0	0	0	0	0	0	0	0	0	0	0	0	0	0	0	0	0	0	0	0	0	0	0	0	0	0	0	0	0	0	0	0
TETNPLSVLR	0	1128.61	ATCG01240.1;ATCG00900.1	ATCG01240.1	yes	no	2	0.0086937	64.374	0	0	0	0	0	0	0	0	0	0	0	0	0	0	0	0	0	0	0	0	0	0	0	0	0	0	0	0	0	0	0	0	0	0	0	0	0	0	0	0
VGGSTHQVPIEIGSTQGK	0	1793.93	ATCG01240.1;ATCG00900.1	ATCG01240.1	yes	no	3	0.038935	21.309	0	0	0	0	0	0	0	0	0	0	0	0	0	0	0	0	0	0	0	0	0	0	0	0	0	0	0	0	0	0	0	0	0	0	0	0	0	0	0	0
AIIQYLPYVTR	0	1335.76	ATCG01110.1	ATCG01110.1	yes	yes	2	1.1765e-12	115.41	0	0	0	0	157.3	0	0	0	0	0	0	0	0	0	0	0	0	0	0	0	0	0	0	0	0	0	0	10123	0	0	0	0	0	0	0	0	0	0	0	0
IGGIAADLPYGWIDK	0	1587.83	ATCG01110.1	ATCG01110.1	yes	yes	2	4.2798e-05	69.431	0	0	0	0	0	0	0	0	0	0	0	0	0	0	0	0	0	0	0	0	0	0	0	0	0	0	0	7327.3	0	0	0	0	0	0	0	0	0	0	0	0
IIQQALEGLPGGPYENLESR	0	2183.12	ATCG01110.1	ATCG01110.1	yes	yes	2;3	1.9331e-14	84.66	0	0	0	0	0	0	0	0	0	0	0	0	0	0	0	0	0	0	0	0	0	0	0	0	0	0	0	9711.9	0	0	0	0	0	0	0	0	0	5335.9	0	0
KPSPTFELSKQELYVR	2	1921.03	ATCG01110.1	ATCG01110.1	yes	yes	4	0.0097702	32.998	0	0	0	0	0	0	0	0	0	0	0	0	0	0	0	0	0	0	0	0	0	0	0	0	0	0	0	4559.2	0	0	0	0	0	0	0	0	0	0	0	0
LIVTLDGEDVVDCEPILGYLHR	0	2525.28	ATCG01110.1	ATCG01110.1	yes	yes	3	1.8314e-05	55.453	0	0	0	0	0	0	0	0	0	0	0	0	0	0	0	0	0	0	0	0	0	0	0	0	0	0	0	0	0	0	0	0	0	7515.3	0	0	0	0	0	0
LSEMTESIK	0	1036.51	ATCG01110.1	ATCG01110.1	yes	yes	2	0.033056	55.084	255.45	0	0	0	0	0	0	0	0	0	0	0	0	0	0	0	0	0	0	0	0	0	0	0	0	0	0	0	0	0	0	0	0	0	7410.1	0	0	0	0	4331.4
NPIFLER	0	887.486	ATCG01110.1	ATCG01110.1	yes	yes	2	0.029395	92.47	0	0	0	0	0	0	0	0	0	0	0	0	0	0	0	0	0	0	0	0	0	0	0	0	0	0	0	0	0	0	0	0	0	0	0	0	0	0	0	0
VEAPKGELGIFLIGDQSGFPWR	1	2415.26	ATCG01110.1	ATCG01110.1	yes	yes	3	1.4355e-06	54.306	0	0	0	0	0	0	0	0	0	0	0	0	0	2141.6	0	0	0	0	0	0	0	0	0	0	0	0	0	0	0	0	0	0	3772.6	6064.9	0	1758.7	0	0	0	0
ACPTDVLEMIPWDGCK	0	1890.83	ATCG01060.1	ATCG01060.1	yes	yes	2;3	0.064016	24.481	0	0	0	0	0	0	0	0	0	0	0	0	0	0	0	0	0	0	0	0	0	0	0	0	0	0	0	0	0	0	0	0	0	0	0	0	0	0	0	0
IYDTCIGCTQCVR	0	1644.71	ATCG01060.1	ATCG01060.1	yes	yes	2	2.8529e-06	105.65	0	0	0	0	0	0	0	0	0	0	0	0	0	0	0	1396	0	0	1468.1	0	0	0	1476.7	0	0	0	0	0	0	0	0	0	0	0	0	0	0	0	0	0
AIELTEQANTK	0	1216.63	ATCG00800.1	ATCG00800.1	yes	yes	2	0.0025442	68.786	0	0	0	0	0	0	0	0	0	0	0	0	0	341.27	0	0	0	0	0	0	0	23.865	0	0	0	0	710.46	809.02	0	0	0	0	0	19.092	0	0	0	0	0	0
RVEELQMNVQK	1	1372.71	ATCG00800.1	ATCG00800.1	yes	yes	3	0.01192	58.172	0	0	0	0	0	0	0	0	0	0	0	0	0	0	0	0	0	0	0	0	0	0	0	0	0	0	0	0	0	0	0	0	0	0	0	0	0	0	0	0
GSPEYWVAVVKPGK	1	1515.81	ATCG00790.1	ATCG00790.1	yes	yes	3	0.0042018	43.761	0	0	0	0	0	0	0	0	0	0	0	0	0	0	0	0	0	0	0	0	0	0	0	0	0	955.96	0	0	0	0	0	0	0	0	0	0	0	0	0	0
IFPDKPVTVRPAETR	2	1724.96	ATCG00790.1	ATCG00790.1	yes	yes	3;4	9.3017e-18	121.18	0	0	0	0	0	0	0	0	0	0	0	0	0	1061.2	0	0	0	0	0	2036.5	0	0	0	0	0	0	0	0	0	0	0	0	0	0	0	0	0	0	0	0
ILYEMGGVPENIAR	0	1560.8	ATCG00790.1	ATCG00790.1	yes	yes	2;3	2.0855e-09	95.981	0	0	0	0	0	0	0	0	0	0	0	0	0	1642.3	0	0	0	0	0	0	0	0	2575.9	0	0	0	0	1508	0	0	0	0	0	0	0	0	0	0	0	0
YALQTLEPAWITSR	0	1647.86	ATCG00790.1;AT2G28830.1	ATCG00790.1	yes	no	2;3	1.5267e-37	148.48	0	142.9	0	0	0	0	0	0	0	0	0	0	0	0	0	0	0	0	0	0	0	0	0	0	0	0	0	0	0	0	0	0	0	0	0	1303.3	0	0	0	0
GRIIVICSNPR	1	1283.71	ATCG00760.1	ATCG00760.1	yes	yes	3	0.054622	35.652	0	0	0	0	0	0	0	0	0	0	0	0	0	0	0	0	0	0	0	0	0	0	0	0	0	0	0	0	0	0	0	0	0	0	0	0	0	0	0	0
IIVICSNPR	0	1070.59	ATCG00760.1	ATCG00760.1	yes	yes	2	2.6988e-05	141.52	0	0	0	0	0	0	0	0	0	0	0	0	0	0	0	0	0	0	0	0	0	0	0	0	0	0	0	23190	0	0	0	0	0	0	0	6063.4	0	0	0	0
ALLGEIEGTCITR	0	1431.74	ATCG00740.1	ATCG00740.1	yes	yes	2	6.5266e-11	122.46	0	0	0	0	0	0	0	0	0	0	0	0	0	0	0	0	0	0	0	0	0	0	0	0	0	0	0	0	0	0	0	0	0	0	0	0	0	0	0	0
FILSPLMK	0	947.551	ATCG00740.1	ATCG00740.1	yes	yes	2	0.036827	77.923	0	0	0	0	0	0	0	0	0	0	0	0	0	0	0	0	0	0	0	0	0	0	0	0	0	0	0	0	0	0	0	0	0	0	0	0	0	0	0	0
GQADTIGIAMR	0	1131.57	ATCG00740.1	ATCG00740.1	yes	yes	2	0.00086188	81.017	0	0	0	0	0	0	0	0	0	0	0	0	0	0	0	0	0	0	0	0	0	0	0	0	0	0	0	0	0	0	0	0	0	0	0	0	0	0	0	0
NALICVQGPGYITAR	0	1631.85	ATCG00740.1	ATCG00740.1	yes	yes	2;3	1.7322e-11	88.768	0	0	0	0	0	0	0	0	2328.1	2956.3	0	0	0	2922.7	0	0	0	0	0	0	0	0	0	0	0	0	0	0	0	0	0	0	0	0	0	0	0	0	0	0
IAFPHAR	0	810.45	ATCG00670.1	ATCG00670.1	yes	yes	2	0.038483	84.359	0	0	0	0	0	0	0	0	0	0	0	48.836	0	28.927	0	0	0	0	0	0	0	0	0	0	0	0	0	0	0	0	0	0	61.571	0	142.44	0	0	0	0	0
SPGEGDTSWVDIYNR	0	1694.75	ATCG00670.1	ATCG00670.1	yes	yes	2;3	1.9119e-193	242.92	0	0	0	0	0	0	0	0	761.88	0	0	0	0	0	0	0	0	0	0	0	0	68195	11723	23121	6797.4	0	9238.5	9002.7	0	0	0	0	0	0	0	0	1049.7	0	991.02	0
TGKPIWVISEDMER	1	1659.83	ATCG00670.1	ATCG00670.1	yes	yes	2;3	1.2062e-06	76.759	0	0	0	0	0	0	0	0	0	0	0	0	0	852.5	0	0	0	0	0	0	0	8821.7	14848	0	0	0	0	0	0	0	0	0	0	0	0	0	4902.6	0	0	0
VMIHQPASSFYEAQTGEFILEAEELLK	0	3079.52	ATCG00670.1	ATCG00670.1	yes	yes	3	3.3656e-19	73.212	0	0	0	0	0	0	0	0	0	0	0	0	0	0	0	0	0	0	0	0	0	12506	0	0	0	0	0	0	0	0	0	0	0	0	0	0	0	0	0	0
VPFRSPGEGDTSWVDIYNR	1	2194.04	ATCG00670.1	ATCG00670.1	yes	yes	2;3	1.5373e-38	126.07	0	0	0	0	0	0	0	0	0	0	0	0	0	0	0	0	0	0	0	0	0	38886	65667	0	0	0	0	0	0	0	0	0	0	3556.5	0	0	0	0	0	0
EVIDIIPR	0	953.555	ATCG00540.1	ATCG00540.1	yes	yes	2	0.08272	60.589	0	0	0	0	0	0	0	0	3527.7	0	0	0	0	0	0	0	0	0	0	0	0	0	0	0	0	0	0	0	0	0	0	0	0	0	0	0	0	0	0	0
GLELLVSEGESIK	0	1372.74	ATCG00540.1	ATCG00540.1	yes	yes	3	0.070983	23.711	0	0	0	90.346	0	0	0	0	0	0	0	0	0	0	0	0	0	0	0	0	0	0	0	0	0	0	0	0	0	57.2	0	0	0	0	0	0	0	0	0	0
SNNTVYNATAGGIISK	0	1608.81	ATCG00540.1	ATCG00540.1	yes	yes	2	0.00035547	56.817	0	0	0	0	0	0	0	1069.1	9712.3	2947.6	0	0	0	0	0	0	0	0	0	0	0	0	0	0	0	0	0	0	0	0	0	0	0	0	0	0	0	0	0	0
YPIYVGGNR	0	1037.53	ATCG00540.1	ATCG00540.1	yes	yes	2	0.0048827	81.296	32.365	0	0	0	0	0	24.769	0	0	0	0	0	0	0	0	0	0	0	0	0	0	0	0	0	0	0	0	0	0	0	0	0	0	0	0	0	0	0	0	0
AVPEGSQAAESLLR	0	1426.74	ATCG00500.1	ATCG00500.1	yes	yes	2	9.5765e-17	108.58	0	0	0	0	0	0	0	0	0	0	0	0	0	0	0	0	0	0	0	0	0	0	0	0	0	0	0	0	0	0	0	0	0	0	0	7966.6	0	0	0	0
FMGGSMGSVVGEK	0	1284.58	ATCG00500.1	ATCG00500.1	yes	yes	2	0.023689	38.376	0	0	44.065	0	0	0	0	0	0	0	0	0	0	0	0	0	0	0	0	0	0	0	0	0	0	0	0	0	0	0	0	0	0	0	0	0	0	2077.2	0	0
GELEYRGELSK	1	1279.64	ATCG00500.1	ATCG00500.1	yes	yes	2;3	0.0038156	78.903	0	0	0	0	0	166.47	0	0	0	0	0	0	0	0	0	0	2312.2	0	0	0	0	0	0	0	0	171.37	0	0	0	0	0	0	494.51	0	3782.1	4531.7	1684.3	0	0	0
GLLDAIVPR	0	952.571	ATCG00500.1	ATCG00500.1	yes	yes	2	0.00020283	122.52	0	0	0	0	0	0	0	0	0	0	0	0	0	0	0	0	0	0	0	0	0	0	0	0	0	0	0	0	0	0	0	0	0	0	3643.9	5370.1	1959.8	0	0	0
MNVCEQCGHYLK	0	1537.65	ATCG00500.1	ATCG00500.1	yes	yes	3	0.061208	27.357	0	0	0	0	0	0	0	0	0	0	0	0	0	0	0	0	0	0	0	0	0	603.18	0	0	0	0	0	0	0	0	0	0	0	0	1100.8	0	3713	0	0	0
NFISDDTFFVR	0	1359.65	ATCG00500.1	ATCG00500.1	yes	yes	2	0.00042902	88.155	0	0	0	0	0	0	0	0	0	0	0	0	0	0	0	0	0	0	0	0	0	0	0	0	0	0	1072.5	0	0	0	3646.5	0	0	4395.4	8152.4	9033.2	0	0	0	0
SKGDNDLHYDPYIKDTK	2	2007.95	ATCG00500.1	ATCG00500.1	yes	yes	4	0.040283	24.793	0	0	0	0	0	0	39.042	0	0	0	0	0	276.11	0	0	0	0	0	0	0	0	0	0	0	0	0	0	0	0	0	0	0	0	0	0	0	0	2684.8	0	0
ALAALRLEDLR	1	1239.73	ATCG00490.1	ATCG00490.1	yes	yes	1;2;3	2.3518e-50	195.4	156.27	0	38.764	97.543	1935.6	588.05	241.83	8785.2	2996.9	3963.9	8121.9	20338	952.14	0	4384.7	0	318.66	0	0	0	0	0	0	0	0	0	0	5781.2	1983100	842380	1767900	806990	227970	386490	42201	688890	574430	231140	527050	202730
ALAALRLEDLRIPPAYTK	2	2010.16	ATCG00490.1	ATCG00490.1	yes	yes	2;3;4	1.5617e-71	154.39	134.16	0	0	0	0	0	0	0	0	0	0	0	0	446.15	0	0	0	0	0	0	0	0	0	0	0	0	703.54	0	6058.9	206860	224810	10589	23180	0	10883	5892.3	14587	5598.7	9120.9	4577.9
ALRLSGGDHIHAGTVVGK	1	1786.98	ATCG00490.1	ATCG00490.1	yes	yes	3;4	1.9366e-135	190.8	0	0	0	0	0	0	0	0	0	0	0	0	0	0	0	0	0	0	0	0	0	0	225.75	0	0	0	0	0	0	55327	69291	0	17757	4384.1	9710.1	151.29	6448.6	0	8795.3	0
AMHAVIDR	0	911.465	ATCG00490.1	ATCG00490.1	yes	yes	2	4.0564e-07	161.9	0	0	0	0	0	19.93	0	0	0	165.06	0	0	0	712.37	0	0	0	0	0	0	0	0	1560.1	0	0	3275.7	0	0	1983.8	63.293	6935.6	3918.3	3024	3498.4	0	0	692.95	756.36	971.97	0
AMHAVIDRQK	1	1167.62	ATCG00490.1	ATCG00490.1	yes	yes	2	4.378e-05	115.82	0	0	0	0	0	0	0	0	0	0	0	0	0	0	0	0	24.687	0	0	0	0	0	0	0	0	0	0	0	0	0	0	0	0	0	0	0	0	33.01	0	0
AMHAVIDRQKNHGMHFR	2	2047.01	ATCG00490.1	ATCG00490.1	yes	yes	3;4;5	4.1011e-135	210.34	0	0	0	0	0	0	0	0	0	118.56	0	211.84	0	0	486.91	0	0	0	0	56.911	0	0	0	0	1224.9	1046.5	0	0	0	2711.7	6363.2	2127.4	10380	188.12	3074.3	0	3459.2	3307.1	1470.1	5577.4
ASVGFKAGVKEYK	2	1382.76	ATCG00490.1	ATCG00490.1	yes	yes	3	6.7262e-06	96.866	0	0	0	0	0	0	0	0	0	0	0	0	0	36.823	0	0	0	0	0	89.428	0	0	0	0	0	0	0	0	0	0	1399.1	0	0	0	0	0	0	0	0	0
AVFARELGVPIVMHDYLTGGFTANTSLSHYCR	1	3581.75	ATCG00490.1	ATCG00490.1	yes	yes	4;5	6.6703e-36	82.364	0	0	0	0	0	0	0	0	0	0	0	0	0	0	0	0	0	0	0	0	0	0	0	0	0	0	0	0	0	24372	38536	0	0	0	0	0	0	0	0	0
AVYECLR	0	909.438	ATCG00490.1;ATMG00280.1;AT2G07732.1	ATCG00490.1	yes	no	2	4.4589e-06	159.19	1229.5	0	1056.5	831.95	4263.4	1685.1	0	0	0	2354.8	773.88	0	0	0	0	328.79	0	0	0	1462.8	969.59	0	0	0	0	0	675.47	0	211090	4426.3	54105	116130	20935	162700	10037	9520.7	108580	104830	117520	333400
AVYECLRGGLDFTKDDENVNSQPFMR	2	3060.41	ATCG00490.1	ATCG00490.1	yes	yes	3;4;5	1.0256e-227	207.21	0	0	0	0	0	0	0	0	0	0	0	0	0	0	0	0	0	0	0	0	0	0	0	0	0	0	0	0	0	556810	789120	45883	92644	0	40230	13813	37933	35257	31890	13890
DDENVNSQPFMR	0	1450.61	ATCG00490.1;ATMG00280.1;AT2G07732.1	ATCG00490.1	yes	no	2;3	1.2858e-131	219.33	0	0	0	0	0	0	0	0	0	0	0	0	0	0	0	0	0	0	0	1913.7	0	0	0	0	0	0	0	0	0	0	0	0	90.423	4030.5	7771.1	16671	0	3603.4	0	0
DLAVEGNEIIR	0	1227.65	ATCG00490.1	ATCG00490.1	yes	yes	1;2;3	3.3449e-134	261.03	141.73	38.764	0	167.69	2690.1	884.88	2111.6	1682.8	5706.1	4866.1	43.609	1878.4	1174.9	4116	5685.7	29.073	362.2	5475.4	1160.5	5608.6	2342.4	0	3379.7	1291.3	3082.9	0	0	3870.9	155140	76805	1105300	215240	182650	779220	57472	1171200	377880	12170	323450	255720
DLAVEGNEIIREACK	1	1715.85	ATCG00490.1	ATCG00490.1	yes	yes	2;3	3.8275e-119	203.78	0	0	0	0	0	0	653.84	684.55	3492.1	0	3173.6	0	4256	0	2388.8	0	3466.2	0	1372	6659.8	1475.1	5554.4	13777	13807	20911	0	4324.8	2255.7	245350	178250	434590	395270	415170	222630	116930	77601	101920	109780	107430	55387
DLAVEGNEIIREACKWSPELAAACEVWK	2	3243.57	ATCG00490.1	ATCG00490.1	yes	yes	3;4	2.506e-05	43.306	0	0	0	0	0	0	0	0	0	0	0	0	0	0	0	0	0	0	0	0	0	0	0	0	0	0	0	0	8538.2	0	18459	0	0	0	0	0	0	0	0	0
DNGLLLHIHR	0	1186.66	ATCG00490.1	ATCG00490.1	yes	yes	2	6.8691e-116	228.54	177.79	0	146.32	0	400.58	198.18	19.092	0	0	0	0	0	0	0	850.89	1201.6	0	0	2488.9	0	0	0	0	616.91	2295.7	0	0	862.71	105490	34458	300430	158420	128160	98339	54650	51799	65348	0	62628	53650
DRFLFCAEAIYK	1	1531.75	ATCG00490.1	ATCG00490.1	yes	yes	2;3	1.8276e-25	164.68	0	0	0	278.8	146.04	148.05	183.7	0	0	0	0	1236.7	0	1885.5	16.45	0	10323	1657.4	1347.6	0	0	0	0	0	5752.1	12131	0	0	400170	923780	830980	799190	220610	159940	72928	88744	56174	63194	20695	6298.4
DTDILAAFR	0	1020.52	ATCG00490.1	ATCG00490.1	yes	yes	1;2	6.8456e-245	292.75	1755.9	163.97	513.38	1427	3211.4	1211.6	1297.5	2009.4	205.34	3348.7	51.094	5647.4	0	27.329	39.291	0	1143.4	26.194	3899.7	2283.2	330.38	0	147.27	148.52	0	1160.9	5893.6	11672	1188200	109670	188660	121840	881840	710870	540420	499810	335890	365680	329460	255620
EACKWSPELAAACEVWK	1	2033.93	ATCG00490.1	ATCG00490.1	yes	yes	2;3;4	3.5515e-71	163.02	0	0	0	181.8	0	0	0	0	0	0	0	0	0	0	0	0	0	0	1414.6	0	0	0	0	0	0	0	0	0	541320	784450	1362000	606450	415310	371050	109240	142000	210680	228020	12747	58516
EACKWSPELAAACEVWKEITFNFPTIDK	2	3339.59	ATCG00490.1	ATCG00490.1	yes	yes	4	1.1101e-12	61.03	0	0	0	0	0	0	0	0	0	0	0	0	0	0	0	0	0	0	0	0	0	0	0	0	0	0	0	0	0	7002.8	6736.1	0	0	0	0	0	0	0	0	0
EITFNFPTIDK	0	1323.67	ATCG00490.1	ATCG00490.1	yes	yes	2	0.00022078	100.93	0	0	73.442	0	0	96.699	0	0	0	0	0	0	0	0	2555.3	0	0	0	0	0	0	0	0	0	0	0	0	0	20392	0	0	16299	12774	0	0	80355	0	5086.9	0	3219.2
EITFNFPTIDKLDGQE	1	1865.9	ATCG00490.1	ATCG00490.1	yes	yes	2;3	8.8168e-64	167.56	323.52	0	119.02	150.58	137.91	0	0	0	35.781	0	2579.2	47.708	0	4749.9	95.291	1565.1	3589.1	1565.4	23.854	2330.2	131.2	0	62.617	1976.1	0	3722.7	2457.8	12785	1973900	407670	1681400	280540	876720	764330	503340	492300	335740	423130	320290	276340
ELGVPIVMHDYLTGGFTANTSLSHYCR	0	3037.44	ATCG00490.1	ATCG00490.1	yes	yes	3;4;5	4.3645e-188	175.57	0	0	0	0	0	0	0	0	0	0	0	0	0	0	0	0	0	0	0	0	0	0	0	0	0	0	0	0	1181500	1489100	2637800	801440	700800	801050	435890	443320	206980	445920	205090	61343
ELGVPIVMHDYLTGGFTANTSLSHYCRDNGLLLHIHR	1	4206.09	ATCG00490.1	ATCG00490.1	yes	yes	4;5;6	7.9563e-79	99.269	0	0	0	0	0	0	0	0	0	0	0	0	0	4809.2	0	0	0	0	0	0	0	0	0	0	0	0	0	0	26791	490830	367440	51007	93934	43571	24016	15468	45768	55904	0	4686.8
ESTLGFVDLLR	0	1248.67	ATCG00490.1	ATCG00490.1	yes	yes	2	3.3438e-15	155.26	0	0	0	0	458.07	0	851.15	0	0	0	0	0	0	0	0	0	0	1946.7	0	0	0	0	0	0	0	0	0	0	13510	10982	0	17951	9080.7	16162	8836.5	10332	0	9009.7	0	1438.8
ESTLGFVDLLRDDYVEK	1	1997.99	ATCG00490.1	ATCG00490.1	yes	yes	2;3	0.0029293	37.285	0	0	0	0	0	0	0	0	0	0	0	0	0	0	0	0	0	0	0	0	0	0	0	0	0	0	0	0	0	0	0	0	8285.8	0	0	0	0	0	0	0
ESTLGFVDLLRDDYVEKDR	2	2269.12	ATCG00490.1	ATCG00490.1	yes	yes	2;3;4	7.0455e-124	195.77	0	0	0	0	0	64.137	0	0	0	2118.2	0	0	0	0	7228.5	0	0	12323	6250.8	0	0	0	0	0	0	0	0	0	55836	89717	162770	131770	111500	167110	72721	98660	45578	89560	32278	32956
EYKLTYYTPEYETK	1	1826.86	ATCG00490.1	ATCG00490.1	yes	yes	2;3	2.0554e-121	217.39	0	119.27	0	0	0	0	0	0	0	0	822.96	0	0	460.68	0	0	0	0	973.54	229.59	2261.4	0	2449.5	0	0	2487.5	0	0	67291	32666	46804	41031	83371	59401	38384	31293	30661	34278	22007	7230.5
EYKLTYYTPEYETKDTDILAAFR	2	2829.37	ATCG00490.1	ATCG00490.1	yes	yes	3;4	6.7818e-166	189.98	0	0	0	0	0	0	0	0	0	0	0	0	0	0	0	0	0	0	0	0	0	0	0	0	26545	0	10506	0	84408	83027	45180	62958	69846	29534	15115	0	24033	30766	20153	20142
FLFCAEAIYK	0	1260.62	ATCG00490.1	ATCG00490.1	yes	yes	2;3	3.0372e-25	171.56	0	128.14	0	150.38	968.55	140.22	643.24	0	24.386	14.536	3450	48.455	0	897.39	148.97	1578.7	1903.1	29.073	4979.3	24.227	3102.3	0	24.227	0	0	0	0	1702	3224500	1271200	1136200	911140	1239200	465300	206750	743130	599110	134500	131870	62631
FLFCAEAIYKSQAETGEIK	1	2204.08	ATCG00490.1	ATCG00490.1	yes	yes	2;3	1.946e-26	94.281	0	0	0	0	0	0	0	1161.6	0	0	3740.2	1739.8	0	0	0	0	0	0	0	0	0	0	0	0	0	0	5099	0	0	44362	2452.4	0	0	0	0	0	0	0	0	0
GGLDFTKDDENVNSQPFMR	1	2168.98	ATCG00490.1	ATCG00490.1	yes	yes	2;3;4	0	300.54	98.272	0	0	124.55	797.82	124.52	2445.6	2906.4	26.206	5836.2	529.03	1352.9	713.57	2404.3	45.86	1649.1	0	0	0	0	1708.6	1349.6	1100.7	3053	2638.6	0	32.757	15628	1198400	255830	493320	781800	835590	1005500	627710	702420	530800	481550	400110	342410
GGLDFTKDDENVNSQPFMRWR	2	2511.16	ATCG00490.1	ATCG00490.1	yes	yes	4	0.012763	41.115	0	0	0	0	0	0	0	0	0	0	0	0	0	0	0	0	0	0	0	0	0	0	0	0	0	0	0	0	0	0	5290.4	0	0	0	0	0	0	0	0	0
GHYLNATAGTCEEMIK	0	1793.81	ATCG00490.1;ATMG00280.1	ATCG00490.1	yes	no	2;3	1.4622e-72	171.15	58.753	41.127	0	424.49	0	0	0	0	0	0	0	0	0	0	0	0	0	0	0	0	0	0	0	0	0	0	0	0	25875	2367.8	34776	13020	22849	42595	15303	15663	8187.7	11073	4481.4	0
GHYLNATAGTCEEMIKR	1	1949.91	ATCG00490.1;ATMG00280.1	ATCG00490.1	yes	no	2;3;4	0	287.91	175.44	0	0	144.66	61.557	0	85.082	0	2822.2	5677.5	1885.5	997.22	721.75	2502.4	0	2171.4	1822.1	531.58	5664.2	19087	4963.4	797.16	0	7816	0	3341.6	563.45	0	299920	453580	568530	188710	359580	352650	185170	198720	173270	162330	139500	74522
IPPAYTKTFQGPPHGIQVER	1	2235.18	ATCG00490.1	ATCG00490.1	yes	yes	3;4	4.0024e-10	75.349	0	0	0	0	0	0	0	0	0	0	0	0	0	0	0	0	0	0	0	0	0	0	0	0	0	0	0	0	0	0	0	0	0	0	0	0	0	0	0	0
LEDLRIPPAYTK	1	1414.78	ATCG00490.1	ATCG00490.1	yes	yes	2;3	2.9741e-19	145.52	21.042	0	0	0	0	0	0	1694	0	0	1737.3	164.39	1188.9	0	1397.9	0	4937.4	0	1002.1	6177.3	1073.1	883.76	0	1455.8	2693.4	3496	0	0	134050	37154	132970	91799	139210	144800	239890	179240	225300	131350	70447	64733
LEGDRESTLGFVDLLR	1	1818.95	ATCG00490.1	ATCG00490.1	yes	yes	2;3	4.8108e-137	218.57	186.54	0	0	0	762.28	0	0	0	0	0	2353.1	1458.5	1527.6	0	0	0	0	0	0	0	0	1417.4	14538	0	0	0	4291.9	0	185320	146350	131100	121290	90259	172540	110200	111380	46640	30272	47577	36238
LEGDRESTLGFVDLLRDDYVEK	2	2568.27	ATCG00490.1	ATCG00490.1	yes	yes	3;4	1.5457e-76	139.75	0	0	0	0	0	0	0	0	0	0	0	0	0	0	0	0	0	0	0	0	0	0	0	0	0	0	0	0	80861	28761	37467	0	96577	124590	73709	46944	25694	37578	0	12324
LGLSAKNYGR	1	1077.59	ATCG00490.1	ATCG00490.1	yes	yes	2	1.3695e-07	130.66	0	0	0	0	0	0	206.06	0	3916.7	0	0	0	0	0	0	0	0	0	0	0	0	0	0	1852	0	0	0	0	0	0	0	0	1177.1	0	0	0	0	0	0	0
LSGGDHIHAGTVVGK	0	1446.76	ATCG00490.1	ATCG00490.1	yes	yes	2;3	2.0152e-72	178.51	289.36	0	225.83	88.898	1548.5	0	1485.2	3518.2	0	0	2848.6	3759.2	2628.9	4314.2	0	0	4253.2	16629	1337.7	8377.5	4640.2	558.5	21.276	287.18	1546.3	0	2077.7	6605	231860	57777	316530	583830	153230	160470	53200	133440	13864	35145	108650	42585
LSGGDHIHAGTVVGKLEGDR	1	2017.03	ATCG00490.1	ATCG00490.1	yes	yes	2;3;4;5	2.7124e-221	233.37	0	0	0	0	0	0	0	0	0	0	0	0	0	0	0	0	0	0	0	1670.7	87.357	0	1429.2	2383.6	6035.5	0	0	0	69107	96831	113600	114510	88931	28602	89575	64358	46693	57097	25584	22937
LSGGDHIHAGTVVGKLEGDRESTLGFVDLLR	2	3247.69	ATCG00490.1	ATCG00490.1	yes	yes	3;4;5;6	3.907e-247	197.61	0	0	0	0	0	0	0	0	0	0	0	0	0	0	0	0	0	0	0	0	0	0	0	0	0	0	0	0	130720	119450	174500	62622	110200	72871	40756	27948	40711	38379	23909	0
LTYYTPEYETK	0	1406.66	ATCG00490.1	ATCG00490.1	yes	yes	2;3	9.5295e-19	163.12	0	26.302	36.55	97.912	0	0	1952.2	3578.1	778.55	1237.5	3846.4	196.73	0	0	0	1529.5	345.88	0	3471.9	1032.2	0	0	3696.2	0	0	0	2408	2235.8	217630	18594	241960	217120	274360	436390	583370	602940	402440	334400	353110	302110
LTYYTPEYETKDTDILAAFR	1	2409.17	ATCG00490.1	ATCG00490.1	yes	yes	2;3;4	5.7e-240	228.32	0	0	0	79.778	2890.7	310.42	1136.4	936.06	4265.4	0	2001.5	2225	1854.4	5811.4	3075.9	6582.5	1506.9	4250.7	8865.2	991.01	1791.3	0	1820.7	4804.4	56.731	3755.5	3230.1	14500	290910	1367000	727990	1041000	982560	615580	590970	432520	266520	418190	305160	455830
NEGRDLAVEGNEIIR	1	1683.85	ATCG00490.1	ATCG00490.1	yes	yes	2;3;4	0	313.32	1029	197.63	0	0	0	223.88	3381.8	7088.6	3564.5	0	2783.3	2736.4	6171.4	2446	1526.6	26223	10304	3679.1	4892.1	4151.7	5788.6	0	12349	11888	7034.5	6057.5	6883.6	15885	794650	440470	1564700	1537000	1396500	605430	456160	752950	730220	593720	533240	445310
NEGRDLAVEGNEIIREACK	2	2172.06	ATCG00490.1	ATCG00490.1	yes	yes	2;3;4	0	277.1	0	227.77	0	178.53	0	0	233.85	0	0	3737.6	0	4464.9	1700.1	0	0	1108.8	6917.6	0	0	0	14992	0	0	0	2969.5	5745.7	4213	2073.5	442310	100230	324180	288110	475560	261390	216360	153340	107870	135560	108440	110030
NHGMHFR	0	897.403	ATCG00490.1	ATCG00490.1	yes	yes	2	0.0010368	130.05	0	0	0	0	0	0	0	0	0	0	0	0	0	0	0	0	0	0	0	0	0	0	0	0	0	0	0	0	0	0	0	0	0	122.65	0	0	0	0	0	0
NHGMHFRVLAK	1	1308.69	ATCG00490.1	ATCG00490.1	yes	yes	3	0.021771	44.639	0	0	0	0	0	0	0	0	0	0	0	0	0	0	0	0	0	0	41.699	0	0	0	0	0	0	0	0	0	0	0	1048.8	0	0	0	0	0	0	0	0	0
PLLGCTIKPK	1	1125.66	ATCG00490.1	ATCG00490.1	yes	yes	2	0.00010683	99.568	0	0	0	0	0	0	0	0	0	0	0	0	0	0	0	0	0	0	0	0	0	0	0	0	0	0	0	0	0	0	0	0	0	0	0	0	0	0	0	0
SQAETGEIKGHYLNATAGTCEEMIK	1	2737.27	ATCG00490.1	ATCG00490.1	yes	yes	3;4	1.4209e-116	131.04	0	0	0	0	0	0	0	0	0	0	0	0	0	0	0	3871.5	0	0	0	0	0	0	0	0	0	0	0	0	142390	124770	5244.1	73889	119990	108040	61091	52975	32514	49003	12066	11511
SQAETGEIKGHYLNATAGTCEEMIKR	2	2893.37	ATCG00490.1	ATCG00490.1	yes	yes	3;4;5;6	6.7597e-245	218.93	0	0	0	0	0	0	0	0	0	0	0	0	0	0	0	0	0	0	0	0	0	0	0	0	0	0	0	4858.1	1137600	1991100	1304700	706220	1106100	911780	739800	555330	426120	407890	357100	152160
TFQGPPHGIQVER	0	1464.75	ATCG00490.1	ATCG00490.1	yes	yes	2;3	7.4793e-58	189.07	2083.4	0	995.15	1156.4	4118.8	2771	1996.2	10486	55227	2165.6	3822.9	4284.9	1350.4	1830.3	1719.4	1339.1	4477.2	3335.4	5279.1	2249.9	3214.9	1591.7	2482.1	1647.6	0	0	2418.8	12132	522610	183070	631400	489970	476500	505820	400050	913220	914100	867540	937830	110960
TFQGPPHGIQVERDK	1	1707.87	ATCG00490.1	ATCG00490.1	yes	yes	2;3;4	1.0252e-70	168.91	0	0	0	0	0	17.185	2765	2349.9	3576	0	0	464	0	657.5	0	1022.5	2255	17605	4051.1	0	0	705.63	1508	1883.2	0	0	2343.9	3413.3	91053	13182	55983	93831	108950	152520	51886	187850	127590	225370	168960	117290
TFQGPPHGIQVERDKLNK	2	2063.09	ATCG00490.1	ATCG00490.1	yes	yes	2;3;4;5	1.0648e-99	175.16	0	0	0	0	0	0	61.654	1088.1	1840.1	0	0	0	0	1547.7	0	0	3969.8	0	0	0	1384.8	0	0	3419	0	0	0	648.15	182920	102580	196540	176680	265380	232640	165630	238120	135930	270750	201490	150990
VALEACVQAR	0	1115.58	ATCG00490.1	ATCG00490.1	yes	yes	1;2	1.3522e-57	203.02	2477.8	79.232	2236.8	102.76	116.77	2331.4	759.99	323.7	3804.5	3747.3	3957.9	9388.8	98.527	2982.6	2202.9	1091.8	0	1122.2	1738.7	5699.2	8892.2	4130.5	6703.1	1729.4	2842.2	1592.8	3624.7	31702	1442700	2485300	1367800	415970	226950	239200	863780	372740	830670	390450	466750	166970
VLAKALRLSGGDHIHAGTVVGK	2	2198.26	ATCG00490.1	ATCG00490.1	yes	yes	4	1.8965e-13	77.469	0	0	0	0	0	0	0	0	0	0	0	0	0	0	0	0	0	0	0	0	0	0	0	0	0	2472.8	0	0	0	8299.6	0	0	0	0	0	0	0	0	0	0
VTPQPGVPPEEAGAAVAAESSTGTWTTVWTDGLTSLDR	0	3853.86	ATCG00490.1	ATCG00490.1	yes	yes	4;5;6	9.4538e-24	52.838	0	0	0	0	0	0	0	0	0	0	0	0	0	0	0	0	0	0	0	0	0	0	0	0	0	0	0	0	684630	635500	688470	524310	512510	221620	124790	173520	143030	117840	0	31233
VTPQPGVPPEEAGAAVAAESSTGTWTTVWTDGLTSLDRYK	1	4145.02	ATCG00490.1	ATCG00490.1	yes	yes	4;5;6	3.6564e-36	68.161	0	0	0	0	0	0	0	0	0	0	0	0	0	0	0	0	0	0	0	0	0	0	0	0	0	0	0	0	958300	745010	370390	218610	385650	157970	22601	38045	90631	94173	0	98369
VTPQPGVPPEEAGAAVAAESSTGTWTTVWTDGLTSLDRYKGR	2	4358.15	ATCG00490.1	ATCG00490.1	yes	yes	4;5;6	1.4043e-32	59.122	0	0	0	0	0	0	0	0	0	0	0	0	0	0	0	0	0	0	0	0	0	0	0	0	0	0	0	0	94328	46990	44088	74144	0	0	0	0	14131	0	0	0
WRDRFLFCAEAIYK	2	1873.93	ATCG00490.1	ATCG00490.1	yes	yes	2;3;4	7.0711e-15	122.64	0	0	0	0	0	0	35.706	0	0	0	0	0	0	0	2097.7	0	0	0	0	0	3090.6	0	0	0	0	0	0	0	0	68656	69536	0	0	0	0	0	1648.4	0	0	0
WSPELAAACEVWK	0	1545.73	ATCG00490.1	ATCG00490.1	yes	yes	2;3	5.4472e-40	162.13	206.55	102.82	0	0	0	0	0	0	0	756.72	0	0	0	0	1478.7	0	0	4596.5	0	2751.3	1469.7	0	0	0	0	1879.5	1665.6	1059.7	2345700	307640	1504900	1440700	878690	111550	451460	801960	308670	574310	5124.3	105630
WSPELAAACEVWKEITFNFPTIDKLDGQE	2	3393.62	ATCG00490.1	ATCG00490.1	yes	yes	3;4	8.4468e-07	41.818	0	0	0	0	0	0	0	0	0	0	0	0	0	0	0	0	0	0	0	0	0	0	0	0	0	0	0	0	349190	727920	621380	318200	565860	389580	47769	135280	101690	0	0	0
YGRPLLGCTIKPK	2	1501.84	ATCG00490.1	ATCG00490.1	yes	yes	2;3	1.2569e-29	158.42	63.551	0	0	0	281.24	0	0	0	312.34	0	0	2438.4	59.024	677.42	0	0	2277	3696.1	4796	113.58	4300.5	1078.2	0	0	0	1659.1	0	586.83	11021	60874	173230	192410	168080	111340	161000	291160	254620	335650	244520	128950
AHGGVSVFGGVGER	0	1327.66	ATCG00480.1	ATCG00480.1	yes	yes	2;3	4.5322e-137	211.77	0	0	0	0	36.4	0	122.52	0	530.4	0	0	0	0	1541.8	0	565.5	547.13	1514.1	2782.2	313.95	31028	6091.1	5924.2	5240.4	951.61	9788.3	105060	131460	11670	0	0	0	478.4	31.2	1952.6	0	0	1859	1379.3	0
ATNLEMESK	0	1021.48	ATCG00480.1	ATCG00480.1	yes	yes	2	0.0038642	83.358	0	0	0	0	0	0	0	0	0	0	0	0	0	0	0	0	0	0	0	0	0	0	0	0	0	0	0	0	0	0	0	0	0	0	0	0	0	0	0	0
AVAMSATEGLK	0	1076.55	ATCG00480.1	ATCG00480.1	yes	yes	2	1.5242e-12	134.57	0	14.013	0	23.355	0	0	37.661	0	0	0	0	0	0	0	33.135	0	0	1965.3	0	796.27	2036.5	2068	0	0	0	0	3424.4	0	0	28.025	0	0	2208.3	23.355	0	0	0	0	0	0
AVAMSATEGLKR	1	1232.65	ATCG00480.1	ATCG00480.1	yes	yes	2;3	4.0877e-39	178.46	0	0	324.37	0	0	0	0	1067.7	1324.9	0	909.62	0	58.7	67.837	69.093	198.66	1888.1	616.59	0	48.455	17246	2152.6	84.796	758.91	1028.1	7623.6	33686	38545	7908.5	0	1802.5	540.88	2868.4	2632.3	2183.7	5433.6	967.51	33.918	2182.6	5378.8
DTLGQEINVTCEVQQLLGNNR	0	2400.17	ATCG00480.1	ATCG00480.1	yes	yes	2;3	1.3499e-85	146.13	0	0	0	0	0	0	0	0	0	0	0	196.05	0	0	0	0	0	0	0	0	0	0	18504	0	0	0	70927	0	14411	0	0	0	0	0	0	0	0	596.33	0	0
DVNEQDVLLFIDNIFR	0	1948.99	ATCG00480.1	ATCG00480.1	yes	yes	2;3	1.4618e-53	157.58	0	0	0	0	0	0	0	0	0	0	0	0	0	0	0	35.837	0	0	0	0	178.51	0	0	0	0	0	48689	25189	0	0	0	0	0	0	0	30.778	0	0	0	0
EGNDLYMEMK	0	1228.51	ATCG00480.1	ATCG00480.1	yes	yes	2	0.0070818	66.663	0	0	0	0	0	0	0	0	0	0	0	0	0	0	0	0	0	0	0	0	0	0	0	0	0	0	0	0	23.994	0	0	0	0	0	0	0	0	0	0	0
ELQDIIAILGLDELSEEDRLTVAR	1	2710.44	ATCG00480.1	ATCG00480.1	yes	yes	3;4	1.369e-74	124.31	0	0	0	0	0	0	0	0	0	0	0	0	0	0	0	0	0	0	0	0	0	0	0	0	0	0	8733.8	7240.9	0	0	0	0	0	0	0	0	0	0	0	0
ESGVINEQNLAESK	0	1516.74	ATCG00480.1	ATCG00480.1	yes	yes	2;3	4.2129e-37	143.56	0	0	21.634	0	0	0	0	448.91	0	227.16	0	0	0	0	0	0	0	96.002	0	0	6697.3	0	0	0	0	0	53467	0	2153.8	0	0	0	70.311	0	64.903	0	0	1846.4	0	4786.6
FVQAGSEVSALLGR	0	1432.77	ATCG00480.1	ATCG00480.1	yes	yes	2;3	9.6415e-81	195.94	0	0	74.466	0	403.78	0	650.25	690.14	0	0	800.51	0	8088.2	0	0	0	0	0	962.74	3833.7	38505	13884	4804.4	0	0	23244	393110	136000	39171	5090.3	0	0	5551.7	7424	6076.3	0	4800.4	7779.1	4921.4	3744.6
GFNLILSGEFDSLPEQAFYLVGNIDEATAK	0	3257.61	ATCG00480.1	ATCG00480.1	yes	yes	4	4.9941e-06	30.922	0	0	0	0	0	0	0	0	0	0	0	0	0	0	0	0	0	0	0	0	0	0	0	0	0	0	3371.3	0	0	0	0	0	0	0	0	0	0	0	0	0
GIYPAVDPLDSTSTMLQPR	0	2060.02	ATCG00480.1	ATCG00480.1	yes	yes	2;3	6.0251e-78	142.35	0	0	0	0	0	0	0	3246.7	1065.5	0	1701	2018.3	0	1288.4	0	0	0	0	0	0	10993	9831.8	0	0	0	10937	222710	105110	19352	0	0	0	9286.8	10083	1171.4	1123.3	4303.1	6280.8	0	4208.3
GMDVVDMGNPLSVPVGGATLGR	0	2141.06	ATCG00480.1	ATCG00480.1	yes	yes	2;3	2.5509e-54	114.87	0	0	0	0	0	0	0	0	0	0	0	0	0	0	0	0	0	0	0	0	10985	0	0	2800.8	0	4137.3	150680	65633	7515.2	0	0	0	0	0	0	0	0	3960.4	0	0
GRDTLGQEINVTCEVQQLLGNNR	1	2613.29	ATCG00480.1	ATCG00480.1	yes	yes	3	6.3458e-145	161.2	0	0	0	0	0	0	0	0	0	0	0	0	0	0	0	0	0	0	0	0	0	0	0	0	0	0	65169	0	5125.7	0	0	0	0	0	0	0	0	0	0	0
IAQIIGPVLDVAFPPGK	0	1734.01	ATCG00480.1	ATCG00480.1	yes	yes	2;3	9.5817e-22	103.01	0	0	0	0	0	0	0	0	0	0	0	0	0	0	0	0	0	0	0	0	3101.1	1295.3	0	0	0	0	63080	24714	2525.5	0	0	0	0	0	0	0	0	0	0	0
IFNVLGEPVDNLGPVDTR	0	1954.02	ATCG00480.1	ATCG00480.1	yes	yes	2;3	7.8401e-137	204.81	163.13	0	0	0	0	0	0	6177.2	6483.5	13346	4082.8	0	1288.1	1637.9	0	0	1691.3	1691.3	0	0	43701	0	0	0	0	14534	328040	220500	33395	0	0	0	0	0	0	6066.4	0	7479.2	4607.5	2648.5
IGLFGGAGVGK	0	974.555	ATCG00480.1;AT5G08690.1;AT5G08670.1;AT5G08680.1	ATCG00480.1	no	no	2	0.00027874	97.277	0	0	0	0	0	0	0	0	1658.1	0	1004.8	0	0	0	204.57	788.9	0	0	5174.2	0	36552	8197.6	1003.6	0	0	0	2922.3	22511	6462.1	0	0	0	5010.3	8261.1	0	1330.3	1788.2	0	4604.6	0
IVGEEHYETAQQVK	0	1629.8	ATCG00480.1	ATCG00480.1	yes	yes	2;3	7.189e-69	188.19	0	0	0	33.707	0	0	0	0	0	0	367.96	0	0	2734.4	0	0	0	1534.5	2503.8	1172.9	15787	6171.5	1105.8	3124.9	1940.9	4937.7	25707	107450	1871.5	0	0	0	3446.1	4946.7	5878.6	15294	0	10332	0	6447.8
KGSITSIQAVYVPADDLTDPAPATTFAHLDATTVLSR	1	3841.97	ATCG00480.1	ATCG00480.1	yes	yes	4;5	2.6367e-34	72.389	0	0	0	0	0	0	0	0	0	0	0	0	0	0	0	0	0	0	0	0	14606	0	0	0	0	0	61051	17053	0	0	0	0	0	0	0	0	0	4661.8	0	0
LSIFETGIK	0	1006.57	ATCG00480.1	ATCG00480.1	yes	yes	2	2.1398e-05	138.98	0	0	0	0	0	0	0	0	0	0	0	0	0	0	0	0	0	0	1963.1	0	0	0	0	0	0	0	124550	70471	0	0	2704.4	2961.8	0	0	7600.8	0	2851.3	0	0	4347.2
MPNIYNALVVK	0	1260.69	ATCG00480.1	ATCG00480.1	yes	yes	2;3	3.5129e-12	130.63	0	0	0	0	0	0	0	0	0	0	0	0	0	0	0	0	0	0	0	0	0	0	0	0	0	0	0	27142	0	0	0	0	0	0	0	0	0	0	0	0
MPSAVGYQPTLSTEMGTLQER	0	2295.09	ATCG00480.1	ATCG00480.1	yes	yes	2;3	1.078e-134	179.75	0	0	0	0	0	0	0	0	0	0	0	0	0	1801.3	3558	0	0	0	0	0	11920	2070.1	0	0	11754	6477.3	200230	110470	0	0	0	0	0	3659.4	0	0	3049.5	0	0	0
RGMDVVDMGNPLSVPVGGATLGR	1	2297.16	ATCG00480.1	ATCG00480.1	yes	yes	2;3	1.4941e-49	111.24	0	0	0	0	0	0	0	0	0	0	0	0	0	0	0	0	0	0	0	0	0	0	0	0	0	0	28293	13719	0	0	0	0	0	0	0	0	0	0	0	0
SAPAFIELDTK	0	1190.62	ATCG00480.1	ATCG00480.1	yes	yes	2	2.789e-09	129	0	0	0	0	0	0	1875.9	0	9339.9	0	0	0	0	0	0	0	0	0	0	0	0	5763.3	0	0	0	4111.6	3833	66195	17883	0	3478.7	0	0	1581.5	0	0	0	7207.6	0	5953
SAPAFIELDTKLSIFETGIK	1	2179.18	ATCG00480.1	ATCG00480.1	yes	yes	3	0.0033703	31.917	0	0	0	0	0	0	0	0	0	0	0	0	0	0	0	0	0	0	0	0	0	0	0	0	0	0	0	0	0	0	2308.4	0	0	0	0	0	0	0	0	0
TNPTTSNPEVSIR	0	1414.71	ATCG00480.1	ATCG00480.1	yes	yes	2;3	1.8346e-06	109.15	0	0	21.042	0	0	0	0	0	0	0	0	0	36.823	0	0	0	0	0	0	0	0	0	0	794.33	0	0	15627	7425.2	1776.9	57.865	0	0	0	0	666.02	2454.9	0	0	0	1732.8
TNPTTSNPEVSIREK	1	1671.84	ATCG00480.1	ATCG00480.1	yes	yes	3	0.0029979	42.314	0	0	0	0	0	0	0	0	0	0	0	0	0	0	0	0	0	0	0	0	0	0	0	0	0	0	1608.1	0	0	0	0	0	0	0	0	0	0	0	0	0
TREGNDLYMEMK	1	1485.66	ATCG00480.1	ATCG00480.1	yes	yes	2;3	6.0098e-05	107.53	0	0	32.451	0	0	0	0	0	0	0	0	0	0	429.98	0	0	0	0	0	0	0	0	0	0	0	934.33	33851	31655	0	0	0	0	0	0	0	466.49	0	0	0	0
TVLIMELINNIAK	0	1470.85	ATCG00480.1	ATCG00480.1	yes	yes	2;3	1.5947e-30	154.74	380.08	0	0	0	0	0	0	0	0	47.487	28.492	31.914	0	53.19	0	37.233	0	0	0	0	6108.9	0	0	0	0	3800.4	117670	29227	10311	0	0	1270.3	0	0	0	0	0	912.21	0	31.914
VALVYGQMNEPPGAR	0	1600.8	ATCG00480.1	ATCG00480.1	yes	yes	2;3	2.1386e-71	175.15	0	0	0	0	0	0	0	0	0	0	1880.9	0	0	0	0	1344.1	0	0	0	0	8718.3	0	0	0	0	0	124540	55996	20042	0	1093	3354.1	0	0	0	0	2639.7	4437.4	0	0
VGLTALTMAEYFR	0	1470.75	ATCG00480.1	ATCG00480.1	yes	yes	2;3	2.3635e-80	191.29	0	0	0	0	0	0	0	2755.8	6332.1	0	0	8739.3	0	0	5501	0	0	0	0	5109.3	6717.9	4647.5	4287.1	3293.3	0	9376.1	259010	80760	4902.8	0	0	1210.1	0	0	0	0	1517.2	0	0	856.36
VVDLLAPYR	0	1044.6	ATCG00480.1	ATCG00480.1	yes	yes	2	1.6025e-20	175.44	0	0	0	0	0	0	0	2724.5	4147.3	0	0	0	0	0	0	0	0	0	0	0	0	0	0	0	0	0	31180	16552	0	0	0	1808.2	0	0	2219.5	2482.7	2407.7	2819.5	2251.7	2225.1
VVDLLAPYRR	1	1200.7	ATCG00480.1	ATCG00480.1	yes	yes	2;3	1.1852e-05	113.62	0	0	0	0	19.092	0	0	0	0	0	0	0	0	0	0	0	0	0	0	0	0	0	0	0	0	0	38265	19014	0	0	0	0	0	0	585.88	4316.7	2980.9	3864	0	2703.9
YKELQDIIAILGLDELSEEDRLTVAR	2	3001.6	ATCG00480.1	ATCG00480.1	yes	yes	3;4	5.1852e-104	137.62	0	0	0	0	0	0	0	0	0	0	0	0	0	0	0	0	0	0	0	0	11582	4378.6	0	0	0	0	147460	29248	0	0	121.72	0	0	0	0	0	0	0	0	0
YVGLAETIR	0	1020.56	ATCG00480.1	ATCG00480.1	yes	yes	2	0.0051501	80.755	27.329	27.329	0	22.774	27.329	0	31.884	0	0	0	0	0	0	0	0	0	0	0	0	0	0	0	0	0	0	0	5213	7391	13.664	0	0	0	0	0	0	1598.7	0	0	0	0
IGNNEITILVNDAEK	0	1641.86	ATCG00470.1	ATCG00470.1	yes	yes	2;3	3.8456e-14	99.747	0	0	0	0	0	0	0	521.05	0	0	0	0	0	0	0	0	0	0	0	0	0	0	0	0	0	0	24019	9272.8	0	0	0	0	0	0	0	0	0	0	0	0
IGNNEITILVNDAEKNSDIDPQEAQQTLEIAEANLR	1	3977.98	ATCG00470.1	ATCG00470.1	yes	yes	4;5	1.1768e-26	62.171	0	0	0	0	0	0	0	0	0	0	0	0	0	0	0	0	0	0	0	0	0	0	0	0	0	0	58850	21766	0	0	0	0	0	0	0	0	0	0	0	0
LANQWLTMALMGGFAR	0	1778.9	ATCG00470.1	ATCG00470.1	yes	yes	2;3	2.2361e-50	137.93	0	0	0	0	0	0	0	0	0	0	0	0	0	0	0	0	0	0	0	0	0	0	0	1209	0	0	13036	0	0	0	0	0	0	0	0	0	0	0	0	619.85
NSDIDPQEAQQTLEIAEANLR	0	2354.14	ATCG00470.1	ATCG00470.1	yes	yes	2;3	1.2881e-35	102.89	0	0	0	0	0	0	0	0	0	0	0	0	0	0	0	0	0	0	0	0	0	0	0	0	0	0	14183	7432.3	0	0	0	0	0	0	0	0	0	0	0	0
QTIEANLALR	0	1127.63	ATCG00470.1	ATCG00470.1	yes	yes	2	4.1477e-05	104.42	0	0	0	0	23.579	0	0	0	0	0	0	0	0	0	0	0	0	0	0	0	0	0	0	0	882.02	0	18486	0	0	0	0	0	0	0	0	0	0	0	0	0
QTIEANLALRR	1	1283.73	ATCG00470.1	ATCG00470.1	yes	yes	2;3	9.9428e-06	115.78	0	0	0	0	0	14.689	0	0	0	0	0	0	0	0	0	0	0	0	0	0	0	0	0	0	0	0	28747	0	0	0	0	0	0	0	0	0	0	0	0	0
RQTIEANLALR	1	1283.73	ATCG00470.1	ATCG00470.1	yes	yes	2;3	6.9804e-15	144.55	0	0	0	0	0	0	0	0	0	0	0	0	0	0	0	0	825	0	0	0	0	0	0	0	0	0	31893	0	0	0	0	0	0	0	0	0	0	14.689	0	0
RQTIEANLALRR	2	1439.83	ATCG00470.1	ATCG00470.1	yes	yes	3	3.5112e-05	113.52	0	0	0	0	0	0	0	0	0	0	0	718.07	0	0	0	0	0	0	0	0	0	0	0	0	0	0	9474.9	0	0	0	0	0	0	0	0	37.989	0	0	0	0
ESYDMLGITYDSHPR	0	1782.79	ATCG00420.1	ATCG00420.1	yes	yes	3	0.040927	24.481	0	0	0	0	0	0	0	0	0	0	0	0	0	0	0	0	0	0	0	0	0	0	0	0	0	0	0	0	0	0	0	0	0	0	0	0	0	0	0	0
ILMPESWIGWPLRK	1	1724.94	ATCG00420.1	ATCG00420.1	yes	yes	3	0.00025353	62.088	0	0	0	0	189.04	221.98	0	0	0	0	0	0	0	0	0	0	0	0	0	0	0	0	0	0	0	0	4191.8	0	0	0	0	0	0	0	2005	1823.1	0	0	0	0
IPSVFWVWK	0	1160.64	ATCG00420.1	ATCG00420.1	yes	yes	2	0.014905	68.016	0	0	0	0	0	0	0	0	0	0	0	0	0	0	0	0	0	0	0	0	0	0	0	0	0	0	5934	0	0	0	0	0	0	0	0	0	0	0	0	0
DIITVKDEQNSR	1	1416.72	ATCG00380.1	ATCG00380.1	yes	yes	2;3	2.9123e-21	152.96	0	0	0	73.647	152.19	0	0	0	0	1596	1349.3	0	0	0	0	0	1854.3	0	2407.9	0	0	0	0	1511.1	0	0	0	0	0	0	0	0	0	0	0	0	1245.8	0	0	0
INELLVVEYYSR	0	1496.79	ATCG00380.1	ATCG00380.1	yes	yes	2	0.0011134	67.997	0	0	0	0	555.73	0	0	0	0	0	0	0	0	0	0	0	0	0	0	0	0	0	0	0	0	0	0	0	0	0	0	0	0	0	0	0	0	0	0	0
IVDIPSYR	0	961.523	ATCG00380.1	ATCG00380.1	yes	yes	2	3.6536e-11	167.9	0	0	0	0	0	0	0	0	949.4	0	0	0	0	0	0	0	0	0	0	0	0	0	0	0	0	0	0	0	0	0	0	0	0	0	0	0	0	0	0	0
LDNILFR	0	889.502	ATCG00380.1	ATCG00380.1	yes	yes	2	0.00099341	124.89	0	0	0	0	0	0	0	0	0	0	0	0	0	0	0	0	0	0	0	0	0	0	0	0	0	0	0	0	0	0	0	0	0	0	0	0	0	0	0	0
LGMALTIPQAR	0	1169.66	ATCG00380.1	ATCG00380.1	yes	yes	2	0.019966	56.404	0	0	0	0	0	0	0	0	0	0	0	0	0	0	0	0	0	0	0	0	0	0	0	0	0	0	0	0	0	0	0	0	0	0	0	0	0	0	0	0
DVLAAADHLIGMK	0	1352.71	ATCG00190.1	ATCG00190.1	yes	yes	2;3	0.0089443	50.088	0	0	0	0	0	0	0	0	0	0	0	0	0	0	0	0	0	0	0	0	0	0	0	0	0	0	0	0	0	0	0	0	0	0	0	0	0	0	0	0
EIPHLEGR	0	949.498	ATCG00190.1	ATCG00190.1	yes	yes	2	0.071421	64.42	0	0	0	0	0	0	0	0	0	0	0	0	0	0	0	0	0	0	0	0	0	0	0	0	0	0	0	0	0	0	0	0	0	0	0	0	0	0	0	0
GGSSYNPEIIR	0	1191.59	ATCG00190.1	ATCG00190.1	yes	yes	2	0.055353	39.179	0	0	0	0	0	0	0	0	0	0	0	0	0	0	0	0	0	0	0	0	0	0	0	0	0	0	0	0	0	0	0	0	0	0	0	0	0	0	0	0
GIQEEQAVPAR	0	1196.61	ATCG00190.1	ATCG00190.1	yes	yes	2	1.0381e-08	128.03	0	0	0	0	0	130.06	0	0	0	0	0	0	0	0	0	0	0	805.44	0	408.09	0	0	0	0	0	0	3304.9	0	0	0	0	0	0	0	0	0	0	0	0	0
IAPFDERYEQEASR	1	1709.8	ATCG00190.1	ATCG00190.1	yes	yes	3	0.00026713	63.185	0	0	0	0	0	0	0	0	0	0	0	0	0	0	0	0	0	0	0	0	0	0	0	0	0	0	0	0	0	0	0	0	0	0	0	0	4092.4	0	0	0
IGDWGSLESPFYELFEK	0	2015.95	ATCG00190.1	ATCG00190.1	yes	yes	2	0.00020215	62.203	0	0	0	0	0	0	0	0	0	0	0	0	0	0	0	0	0	0	0	0	0	0	0	0	0	0	0	0	0	0	0	0	0	0	0	0	0	0	0	0
ILYTDTEK	0	981.502	ATCG00190.1	ATCG00190.1	yes	yes	2	0.023137	85.161	0	0	0	0	0	0	0	0	0	0	0	0	0	0	0	0	0	0	0	0	0	0	0	0	0	0	0	0	0	0	0	0	0	0	0	0	0	0	0	0
KLSYLGPGGLTGR	1	1317.74	ATCG00190.1	ATCG00190.1	yes	yes	3	5.8257e-05	74.475	0	0	0	0	0	0	0	0	0	0	0	0	0	0	0	0	0	0	0	0	0	0	0	0	0	0	0	0	0	0	0	0	0	0	0	0	0	0	0	0
LELEIDKKAR	2	1213.7	ATCG00190.1	ATCG00190.1	yes	yes	3	0.049732	51.872	0	0	0	0	0	0	0	0	0	0	0	0	0	0	0	0	0	0	3293.3	0	0	0	0	0	0	0	0	0	0	0	0	0	0	0	0	0	0	0	0	0
LIHQVDDKIHGR	1	1429.78	ATCG00190.1	ATCG00190.1	yes	yes	3	0.019854	58.754	0	0	0	0	0	0	0	0	816.47	0	0	0	0	0	0	0	0	7259.1	1841	0	0	0	0	0	0	0	0	0	0	0	0	0	460.09	77.126	404.25	0	0	0	0	0
LNLNIPQNNIFLLPR	0	1778.02	ATCG00190.1	ATCG00190.1	yes	yes	2;3	3.6784e-14	95.428	0	0	0	0	0	0	0	0	0	0	0	0	0	0	0	0	0	0	0	0	0	0	0	0	0	0	0	0	0	0	0	0	0	0	0	0	0	47.527	0	0
NGIVMLGSWVETGDILVGK	0	1987.04	ATCG00190.1	ATCG00190.1	yes	yes	3	0.029657	21.676	0	0	0	0	0	0	0	0	0	0	0	0	0	0	0	0	19226	0	0	0	0	0	0	0	0	0	0	0	0	0	0	0	0	0	0	0	0	1675.4	0	0
PVDMVFNPLGVPSR	0	1526.79	ATCG00190.1	ATCG00190.1	yes	yes	3	0.046457	25.982	0	0	0	0	0	0	0	0	1284.5	0	0	0	0	0	0	0	0	0	0	0	0	0	0	0	0	0	0	0	0	0	0	0	0	0	0	0	0	0	0	0
QVALDSGVPAIAEHEGK	0	1719.88	ATCG00190.1	ATCG00190.1	yes	yes	3	0.0059377	30.593	0	0	0	0	0	0	0	0	0	0	0	0	0	0	0	0	0	0	0	0	0	0	0	0	0	0	0	0	0	0	0	0	0	0	0	0	0	0	0	0
SSGHYALVTQQPLR	0	1555.81	ATCG00190.1	ATCG00190.1	yes	yes	2;3	1.1117e-11	102.97	0	0	0	0	0	0	0	0	723.82	0	0	0	0	0	0	3013.2	0	0	0	0	0	0	0	0	0	0	0	0	0	0	0	0	0	0	0	0	0	0	0	0
SVADLLQDQLGLALAR	0	1681.94	ATCG00190.1	ATCG00190.1	yes	yes	2;4	5.5384e-13	89.911	0	0	0	0	0	0	0	0	0	0	0	0	0	0	0	0	0	0	0	0	1466.6	0	0	0	0	0	0	0	0	0	0	0	0	0	0	0	0	0	0	0
TGDPFEQPVIIGKPYILK	1	2014.11	ATCG00190.1	ATCG00190.1	yes	yes	3	0.0015174	39.982	0	0	0	0	0	0	0	0	0	0	0	0	0	0	0	0	0	0	0	0	0	0	0	0	0	0	0	0	0	0	0	0	0	0	0	0	0	0	0	0
EQLADLDLR	0	1071.56	ATCG00180.1	ATCG00180.1	yes	yes	2	0.049343	50.353	0	0	0	0	0	0	0	1333.9	0	0	0	0	0	0	0	0	0	0	0	0	0	0	0	0	0	0	0	0	0	0	0	0	0	0	0	0	0	0	0	0
IGLVSPQQISAWATK	0	1597.88	ATCG00180.1	ATCG00180.1	yes	yes	2	3.2282e-05	71.08	0	0	0	0	0	0	0	0	585.36	0	0	0	0	2170.8	0	0	0	0	0	0	0	0	0	0	0	0	0	0	0	0	0	0	0	0	0	0	0	0	0	0
IIIENSLVEWK	0	1342.75	ATCG00180.1	ATCG00180.1	yes	yes	2	0.0025638	69.721	0	0	0	0	0	0	0	0	0	0	0	0	0	0	0	0	0	0	0	0	0	0	0	0	0	0	0	0	0	0	0	0	0	0	0	0	0	0	0	0
INLDSPLWLR	0	1225.68	ATCG00180.1	ATCG00180.1	yes	yes	2	0.0023091	80.706	0	93.275	0	0	0	0	0	0	0	0	0	0	0	0	0	0	0	0	0	0	0	0	0	0	0	0	0	0	0	0	0	0	0	0	0	0	0	0	0	0
LGIQSFQPILVEGR	0	1555.87	ATCG00180.1	ATCG00180.1	yes	yes	2	9.0014e-10	109.44	0	0	0	0	0	0	0	0	0	0	0	0	0	0	0	0	0	0	1030.9	0	0	0	0	0	0	0	0	0	0	0	0	0	0	0	0	0	0	0	0	0
LVQEAVDTLLDNGIR	0	1654.89	ATCG00180.1	ATCG00180.1	yes	yes	2;3	2.069e-05	72.898	0	0	0	0	0	0	0	0	0	0	0	0	0	0	0	0	0	0	0	0	0	0	0	0	0	0	0	0	0	0	0	0	728.91	0	0	0	0	0	0	0
NNTLTDLLTTSR	0	1347.7	ATCG00180.1	ATCG00180.1	yes	yes	2	8.3476e-05	92.906	0	0	0	0	0	0	0	0	0	0	0	0	0	0	0	0	0	0	0	0	0	0	0	0	0	0	0	0	0	0	0	0	0	0	0	0	0	0	0	0
SFSDVIEGK	0	980.481	ATCG00180.1	ATCG00180.1	yes	yes	2	0.036506	55.064	0	0	0	0	0	0	0	0	0	0	0	0	0	0	0	0	0	0	0	0	0	0	0	0	0	0	0	0	0	0	0	0	0	0	0	0	0	0	0	0
SFSDVIEGKEGR	1	1322.65	ATCG00180.1	ATCG00180.1	yes	yes	3	0.0022979	59.155	0	0	0	0	0	0	0	0	0	0	0	0	0	0	0	0	0	0	0	0	0	0	0	0	0	0	1015.4	0	0	0	0	0	0	0	0	0	0	0	0	0
STPGELVMCQEK	0	1377.63	ATCG00180.1	ATCG00180.1	yes	yes	2	0.00078052	71.176	0	0	0	0	0	0	0	0	0	0	0	0	0	0	0	0	0	0	0	0	0	0	0	0	0	0	0	0	0	0	0	0	0	1101.2	0	0	0	0	0	0
SVIVVGPSLSLHR	0	1362.8	ATCG00180.1	ATCG00180.1	yes	yes	3	1.3485e-06	104.59	0	0	0	0	0	0	0	0	0	0	0	0	0	0	0	0	0	0	0	0	0	0	0	0	0	0	0	0	0	0	0	0	0	0	0	0	0	0	0	0
TICLHPLVCK	0	1239.65	ATCG00180.1	ATCG00180.1	yes	yes	3	0.039342	37.344	0	0	0	0	0	0	0	0	0	0	0	0	0	0	0	0	0	0	0	0	0	0	0	0	0	0	0	0	0	0	0	0	0	0	0	0	0	0	0	0
TNKPEKDGLFCER	2	1592.76	ATCG00180.1	ATCG00180.1	yes	yes	3	0.024415	43.761	0	0	0	0	208.07	0	0	0	0	0	0	0	0	0	0	0	0	0	0	0	0	0	0	0	0	0	0	0	0	0	0	0	0	0	0	0	0	0	0	0
ALEEAICYR	0	1123.53	ATCG00170.1	ATCG00170.1	yes	yes	2	0.0030881	86.67	0	0	0	0	0	0	0	0	0	0	0	0	0	0	0	0	0	0	0	0	0	0	0	0	0	0	0	0	0	0	0	0	0	0	0	0	0	0	0	0
EFCDSSISK	0	1071.45	ATCG00170.1	ATCG00170.1	yes	yes	2	0.082145	43.77	0	0	0	0	0	0	0	0	0	0	0	0	0	0	0	0	0	0	0	0	0	0	0	0	0	0	0	0	0	0	0	0	0	0	0	0	0	0	0	0
FFSSDFADPKK	1	1287.61	ATCG00170.1	ATCG00170.1	yes	yes	3	0.018487	42.976	0	0	0	0	0	0	0	0	0	0	0	0	0	0	0	0	0	0	0	0	0	0	0	0	0	0	0	0	0	0	0	0	0	0	0	0	0	0	0	0
GNASQVHQLVGMR	0	1395.7	ATCG00170.1	ATCG00170.1	yes	yes	3	3.6016e-05	75.788	0	0	0	0	0	0	0	0	0	0	0	0	0	0	0	0	0	0	0	0	0	0	0	0	0	0	1609.7	0	0	0	0	0	0	0	0	0	0	0	0	0
IFIQTLIGR	0	1059.64	ATCG00170.1	ATCG00170.1	yes	yes	2	0.0016934	95.502	0	0	0	0	0	0	0	0	0	0	0	0	0	0	0	0	0	0	0	0	0	0	0	0	0	0	0	0	0	0	0	0	0	0	0	0	0	0	0	0
LITFGTQSISIR	0	1334.76	ATCG00170.1	ATCG00170.1	yes	yes	2	0.0034034	59.155	0	0	0	0	0	0	0	0	0	0	0	0	0	0	0	0	2476.5	0	0	0	0	0	0	0	0	0	0	0	0	0	0	0	0	0	0	0	0	0	0	0
MTDPFNPVHMMSFSGAR	0	1923.84	ATCG00170.1	ATCG00170.1	yes	yes	3	0.016324	27.271	0	0	0	0	0	0	0	0	0	0	0	0	0	0	0	0	0	0	0	0	0	0	0	0	0	0	0	0	0	0	0	0	0	0	0	0	0	0	0	0
NLALFEGDMR	0	1164.56	ATCG00170.1	ATCG00170.1	yes	yes	2	0.023514	51.276	0	0	399.82	0	0	0	420.88	0	0	0	0	0	0	0	0	0	0	0	0	0	0	0	0	0	0	0	0	0	0	0	0	0	0	0	0	0	0	0	0	0
NNSPDSGLISADHMNPFYSISPK	0	2490.15	ATCG00170.1	ATCG00170.1	yes	yes	3	0.0070604	24.303	0	0	0	0	0	0	0	0	0	0	0	0	0	0	0	0	0	0	0	0	0	0	0	0	0	0	0	0	0	0	0	0	0	0	0	0	0	0	0	0
SAKPYLATPGAK	1	1202.67	ATCG00170.1	ATCG00170.1	yes	yes	2;3	8.4582e-05	85.672	0	0	0	0	0	0	0	0	0	0	0	0	0	0	0	0	0	0	0	0	0	0	0	0	0	0	0	0	0	0	0	0	0	0	0	0	0	0	0	0
SGILQQSLR	0	1000.57	ATCG00170.1	ATCG00170.1	yes	yes	2	0.011297	70.363	0	0	0	0	0	0	0	0	0	0	0	0	0	0	0	0	0	0	0	0	0	0	0	0	0	0	0	0	0	0	0	0	0	0	0	0	0	0	0	1376.7
SGQVLIVQR	0	998.587	ATCG00170.1	ATCG00170.1	yes	yes	2	2.2073e-05	141.48	0	0	0	0	0	0	0	0	0	0	0	0	0	0	0	0	0	0	768.18	1146.7	0	0	0	0	0	0	0	0	0	0	0	0	0	0	0	0	0	0	0	0
SISSLSVNNDQVSQK	0	1604.8	ATCG00170.1	ATCG00170.1	yes	yes	2	9.8538e-17	117.08	0	0	0	0	0	0	0	0	0	0	0	0	0	0	0	0	0	0	0	0	0	0	0	0	0	0	0	0	0	0	0	0	0	0	0	0	0	0	0	0
TFHTGGVFTGGTAEHVR	0	1772.86	ATCG00170.1	ATCG00170.1	yes	yes	4	0.075482	19.297	0	0	0	0	0	0	0	0	0	0	0	0	0	0	0	0	0	0	0	0	0	0	0	0	0	0	0	0	0	0	0	0	0	0	0	0	0	0	0	0
TSDAGYLTR	0	982.472	ATCG00170.1	ATCG00170.1	yes	yes	2	0.001625	96.143	0	0	0	0	0	0	0	0	0	0	0	0	0	0	356.41	0	0	0	0	0	0	0	0	0	0	0	0	0	43.647	0	0	0	1319.5	0	0	0	0	0	0	0
VLADDIYIGSR	0	1220.64	ATCG00170.1	ATCG00170.1	yes	yes	2	0.0013582	75.819	0	0	0	0	0	0	0	0	0	0	0	0	0	0	0	0	0	0	0	0	0	0	0	0	0	0	0	0	0	0	0	0	0	0	0	0	0	0	0	0
FLSEACDLVFDAASR	0	1699.79	ATCG00160.1	ATCG00160.1	yes	yes	2;3	6.6913e-06	67.415	0	0	0	0	0	0	0	0	0	0	0	0	0	0	0	0	0	0	0	0	0	0	0	0	0	0	0	0	0	0	0	0	0	0	0	0	0	0	0	0
LETYLGGIK	0	992.554	ATCG00160.1	ATCG00160.1	yes	yes	2	0.0014877	97.431	0	0	0	0	0	0	0	0	0	0	0	0	0	0	0	0	1640.9	0	0	0	0	0	0	0	0	0	0	0	0	0	0	0	0	0	0	0	0	0	0	7318.4
LVFAICEGR	0	1063.55	ATCG00160.1	ATCG00160.1	yes	yes	2	0.00019756	125.82	0	0	0	0	0	0	0	0	0	0	0	0	0	0	0	0	0	0	0	0	0	0	0	0	0	0	0	0	0	0	0	0	0	0	0	0	0	2167.3	0	6755.4
RKGIHIINLTR	2	1319.82	ATCG00160.1	ATCG00160.1	yes	yes	3	0.035943	50.786	0	0	0	0	0	0	0	0	0	0	0	0	0	0	0	0	0	0	0	0	0	0	0	0	0	0	0	0	0	0	0	0	0	0	0	0	0	0	0	2712.8
WLGGMLTNWSTTEKR	1	1778.88	ATCG00160.1	ATCG00160.1	yes	yes	3	0.00088605	46.318	0	0	0	0	0	0	0	0	0	0	0	0	0	0	0	0	0	0	0	0	0	0	0	0	0	0	0	0	0	0	0	0	0	0	0	0	0	0	0	1924.2
YWNIDLEEMMR	0	1498.66	ATCG00160.1	ATCG00160.1	yes	yes	2	0.063838	37.995	0	0	0	0	0	0	0	0	0	0	0	0	0	0	0	0	0	0	0	0	0	0	0	0	0	0	0	0	0	0	0	0	0	0	0	0	0	0	0	2070.8
ADEISNIIR	0	1029.55	ATCG00120.1	ATCG00120.1	yes	yes	2	5.2257e-19	166.16	23.118	23.118	0	36.988	0	0	0	0	0	0	0	0	0	0	0	0	0	0	1152.4	0	0	0	0	0	0	0	0	0	0	0	0	0	0	0	0	6201.3	0	3867.6	4932.5	3301.2
ADEISNIIRER	1	1314.69	ATCG00120.1	ATCG00120.1	yes	yes	3	0.059767	34.773	0	0	0	0	0	0	0	0	0	0	0	0	0	0	0	0	0	0	0	0	0	0	0	0	0	0	0	0	0	0	0	0	0	0	0	0	0	0	0	0
ASSVAQVVTSLQER	0	1473.78	ATCG00120.1	ATCG00120.1	yes	yes	2;3	8.8004e-81	197.06	0	0	0	0	0	0	0	0	9088.9	0	5779.1	0	0	0	0	1198.1	0	0	5312.2	0	0	1702.4	0	0	0	0	230640	139240	22049	86.434	0	0	0	0	0	0	0	0	0	0
EAYPGDVFYLHSR	0	1552.73	ATCG00120.1	ATCG00120.1	yes	yes	2;3	8.8851e-17	135.26	0	0	0	0	0	226.19	0	0	1296.8	757.33	475.69	0	0	0	0	7775.4	0	0	0	0	0	0	0	0	0	0	37930	7543.2	4577.3	0	0	0	0	8391.4	3089.9	7493.2	3091.3	3264	0	3180.4
EGIQEQLER	0	1100.55	ATCG00120.1	ATCG00120.1	yes	yes	2	0.00016202	130.66	28.025	0	0	0	0	25.107	0	0	0	0	0	0	0	0	18.684	0	0	0	0	28.025	25.107	0	0	0	0	0	4811.3	5643.9	0	23.355	0	0	0	0	0	2465.1	0	0	0	0
EQHTLIIYDDLSK	0	1573.8	ATCG00120.1	ATCG00120.1	yes	yes	2;3	4.49e-57	183.28	0	0	0	0	0	72.656	0	570.28	0	90.477	795.11	0	320.78	0	493.51	0	0	0	0	0	4193.8	0	2764.3	2469.6	0	6117.1	250040	181480	20850	0	0	0	0	5901.4	0	0	0	1468.2	0	1889.7
EVTIVNTGTVLQVGDGIAR	0	1941.05	ATCG00120.1	ATCG00120.1	yes	yes	2;3	1.6183e-94	174.78	0	0	0	0	0	0	0	0	0	727.91	0	0	0	2396.1	0	0	0	0	0	0	0	0	2399.2	0	0	0	154010	62819	13397	0	0	0	0	2407	0	0	0	0	0	0
FLLQEKV	1	875.512	ATCG00120.1	ATCG00120.1	yes	yes	2	0.011335	124.83	0	0	0	0	0	0	0	0	0	0	0	0	0	0	0	0	0	0	0	0	0	0	0	0	0	0	0	35873	0	0	0	0	0	0	0	0	0	0	0	0
IAQIPVSEAYLGR	0	1415.78	ATCG00120.1	ATCG00120.1	yes	yes	2;3	1.7164e-57	184.34	0	0	0	0	0	0	0	0	0	0	0	0	0	0	0	0	0	0	0	0	0	0	0	0	0	0	27158	118450	3988.4	0	0	0	9683.4	0	0	10630	0	2888.4	0	6185.5
LELAQFAELEAFSQFSSDLDKATQNQLAR	1	3269.62	ATCG00120.1	ATCG00120.1	yes	yes	3;4	2.1038e-69	113.91	0	0	0	0	0	0	0	0	0	0	0	0	0	0	0	0	0	0	0	0	0	0	0	0	0	0	81609	8928.5	0	0	0	0	0	0	0	0	0	0	0	0
LIESPAPGIISR	0	1251.72	ATCG00120.1	ATCG00120.1	yes	yes	2;3	1.5354e-15	131.17	0	0	0	0	0	0	0	727.46	0	0	0	0	0	0	0	0	761.95	0	0	0	0	0	0	0	0	0	7786	0	3903.6	0	0	0	0	6185.2	0	0	0	0	0	0
LIESPAPGIISRR	1	1407.82	ATCG00120.1	ATCG00120.1	yes	yes	3	1.5477e-06	96.756	0	0	0	0	0	0	0	0	0	0	0	163.07	0	0	0	0	0	0	0	0	0	0	0	0	0	0	5672.2	0	0	0	0	0	0	0	0	0	0	0	0	0
LKLELAQFAELEAFSQFSSDLDKATQNQLAR	2	3510.8	ATCG00120.1	ATCG00120.1	yes	yes	4	2.8242e-07	40.685	0	0	0	0	0	0	0	0	0	0	0	0	0	0	0	0	0	0	0	0	0	0	0	0	0	0	12856	0	0	0	0	0	0	0	0	0	0	0	0	0
QMSLLLR	0	859.495	ATCG00120.1;AT2G07698.1;ATMG01190.1	ATCG00120.1	no	no	2	0.027685	94.262	0	0	0	0	0	0	0	0	0	0	0	0	0	0	0	0	0	0	0	0	0	0	0	0	0	0	0	0	2559.4	0	0	0	0	0	0	0	0	0	0	0
QSQSAPLTVEEQIMTIYTGTNGYLDGLEIGQVR	0	3610.78	ATCG00120.1	ATCG00120.1	yes	yes	3;4	1.1401e-05	26.963	0	0	0	0	0	0	0	0	0	0	0	0	0	0	0	0	0	0	0	0	0	0	0	0	0	0	0	0	0	0	0	0	0	0	0	0	0	0	0	0
RSVYEPLQTGLIAIDSMIPIGR	1	2428.31	ATCG00120.1	ATCG00120.1	yes	yes	2;3;4	5.9895e-67	125.45	0	0	0	0	0	0	0	0	0	0	0	0	0	0	0	0	0	2005.5	0	2541.9	0	0	0	0	0	0	39908	6193.7	3268.4	0	0	0	0	0	0	0	0	0	0	0
SVYEPLQTGLIAIDSMIPIGR	0	2272.21	ATCG00120.1	ATCG00120.1	yes	yes	2;3	2.2901e-75	137.73	0	0	0	0	0	0	0	0	0	0	33.757	0	0	54.01	0	61.37	0	0	54.01	1716.5	0	33.757	0	0	0	6581.2	93825	27313	17758	0	0	0	0	5185.3	0	254.86	0	27.005	20.254	47.259
TLTAEAESFLK	0	1208.63	ATCG00120.1	ATCG00120.1	yes	yes	2	0.00023334	96.756	0	0	0	0	0	0	0	0	0	0	0	0	0	0	0	0	0	0	0	0	651.51	0	0	0	0	0	0	40720	0	0	0	0	0	0	0	0	0	0	0	0
TLTAEAESFLKEGIQEQLER	1	2291.16	ATCG00120.1	ATCG00120.1	yes	yes	2;3;4	1.0349e-165	199.99	0	0	0	0	0	0	0	2893	0	0	0	0	0	6574.9	0	0	0	0	1433.1	0	2249.9	0	6352.3	5003.5	0	0	210050	108660	30983	0	0	1724.2	0	6364.3	0	0	0	0	876.66	2753.2
TNKPQFQEIIASTK	1	1603.86	ATCG00120.1	ATCG00120.1	yes	yes	2;3	6.8535e-59	176.4	0	0	0	0	0	0	0	0	0	0	0	0	0	11749	0	0	796.62	0	0	0	0	0	0	0	542.32	0	72791	40143	0	0	0	0	0	0	0	0	259.39	0	0	0
TYLKTNKPQFQEIIASTK	2	2109.15	ATCG00120.1	ATCG00120.1	yes	yes	3;4	0.00039794	52.185	0	0	0	0	0	0	0	0	0	0	0	0	0	0	0	0	0	0	0	0	0	0	0	1328.2	0	0	0	0	0	0	0	0	0	0	0	0	0	0	0	0
VINALANPIDGR	0	1251.69	ATCG00120.1	ATCG00120.1	yes	yes	2;3	5.5804e-10	107.17	0	0	119.93	0	0	0	0	0	0	0	0	0	0	0	0	0	0	0	0	0	0	0	0	0	0	0	2931.5	0	0	0	0	0	0	0	0	0	0	831	0	7725.1
VTIRADEISNIIR	1	1498.85	ATCG00120.1	ATCG00120.1	yes	yes	3	2.2584e-30	153.32	0	0	0	0	0	0	0	0	0	0	0	0	0	0	0	0	0	0	0	0	0	0	0	0	0	1484.6	12016	0	0	0	0	0	0	0	0	1122.3	0	0	0	0
AAGGVGMILANTAANGEELVADAHLLPATTVGEK	0	3260.67	AT5G67360.1	AT5G67360.1	yes	yes	3;4	2.5777e-11	39.516	0	0	0	0	0	0	0	0	5955.3	0	0	0	0	0	0	0	0	0	0	0	0	0	0	0	0	0	0	0	0	0	0	0	0	0	0	0	0	0	0	0
GYESTMGPIDESKESR	1	1784.79	AT5G67360.1	AT5G67360.1	yes	yes	3	4.381e-11	84.41	0	0	0	0	0	0	0	1727.7	4798.7	0	1508.6	0	0	0	0	0	0	0	0	0	0	0	0	0	0	0	0	0	0	0	0	0	0	0	1479.1	0	0	0	0	0
HYVTTDPNPTASISILGTVVGVKPSPVVAAFSSR	1	3466.85	AT5G67360.1	AT5G67360.1	yes	yes	4	0.00125	21.479	0	0	0	0	0	0	0	0	0	0	7962.3	0	0	0	0	0	0	0	0	0	0	0	0	0	0	0	0	0	0	0	0	0	0	0	0	0	0	0	0	0
ISVEPAVLNFK	0	1215.69	AT5G67360.1	AT5G67360.1	yes	yes	2	0.0025638	69.721	0	0	0	0	0	0	328.14	2128.3	0	0	7993.5	0	6056.9	0	0	0	0	0	0	0	0	0	0	0	0	0	7038.9	0	0	0	0	0	0	0	0	0	0	0	0	0
ISVEPAVLNFKEANEK	1	1786.95	AT5G67360.1	AT5G67360.1	yes	yes	3	0.0021277	39.338	0	0	0	0	0	0	130.73	0	0	0	3306.3	0	4277	0	0	0	0	0	0	0	0	0	0	0	0	0	0	0	0	0	0	0	0	0	0	0	0	0	0	0
IVMCDRGINAR	1	1303.65	AT5G67360.1	AT5G67360.1	yes	yes	3	0.0064723	57.174	0	0	0	0	0	444.95	253.38	0	0	0	0	0	0	0	0	0	0	0	0	0	0	0	0	0	0	0	0	0	0	0	0	0	0	0	0	0	0	0	0	0
SPRDDDGHGTHTSSTAAGSVVEGASLLGYASGTAR	1	3386.57	AT5G67360.1	AT5G67360.1	yes	yes	4	1.3665e-15	41.218	0	0	0	0	0	966.95	0	0	0	0	0	0	0	0	0	0	0	0	0	0	0	0	0	0	0	0	0	0	0	0	0	0	0	0	0	0	0	0	0	0
SVHPEWSPAAIR	0	1348.69	AT5G67360.1	AT5G67360.1	yes	yes	2;3	5.348e-05	86.463	0	0	0	0	0	0	0	2089.1	8342.2	0	2533.7	0	0	0	0	0	0	0	0	0	0	0	0	0	0	0	0	0	0	0	0	0	0	0	0	0	0	0	0	0
TVTSVGGAGTYSVK	0	1325.68	AT5G67360.1	AT5G67360.1	yes	yes	2	1.9626e-09	102.5	0	0	0	0	0	362.45	0	3551.6	7611.6	1686.2	7062.2	7604.4	4945.7	743.6	0	7166.9	0	5066.1	2432.3	0	518.7	0	0	0	0	0	1095.9	0	0	0	1309.1	0	0	0	0	0	0	0	0	0
VNSVVLEGGR	0	1028.56	AT5G67290.1	AT5G67290.1	yes	yes	2	0.00091051	88.596	0	50.935	0	0	0	0	0	1305.5	0	0	0	0	0	0	0	0	0	0	0	0	0	0	0	0	0	0	0	0	0	0	0	1164	0	0	0	0	0	0	0	0
AFSNSITIASSPR	0	1349.69	AT5G67150.1	AT5G67150.1	yes	yes	2	1.0462e-12	122.52	0	0	0	0	0	0	0	0	0	0	0	0	0	0	0	0	0	0	0	0	16501	0	0	0	0	0	0	0	0	0	0	0	0	0	0	0	0	0	0	0
FNVYGNDFGWGKPIAVR	1	1938.97	AT5G67150.1	AT5G67150.1	yes	yes	3	6.5233e-05	66.826	0	0	0	0	0	0	377.04	0	0	2559.1	0	0	0	0	0	0	1097.3	0	0	0	11834	0	0	0	0	0	0	0	1066.5	0	0	0	0	0	0	0	0	0	0	0
SIVRPESYNEESDRVK	2	1906.94	AT5G67150.1	AT5G67150.1	yes	yes	3;4	3.1932e-27	135.23	0	0	0	0	24.118	0	0	0	0	108.53	0	0	0	0	0	0	0	0	0	0	1721	0	0	778.87	0	0	0	0	0	0	0	0	0	235.19	0	667.77	0	0	0	0
SSLSVALK	0	803.475	AT5G67150.1	AT5G67150.1	yes	yes	2	0.0051661	95.741	0	0	0	0	0	0	0	0	0	0	0	0	0	0	0	0	0	330.94	0	0	0	0	0	0	0	0	0	0	0	0	0	0	0	0	0	0	0	0	0	0
SVSVSDVLEPVDSNVPEFLNR	0	2301.15	AT5G67150.1	AT5G67150.1	yes	yes	2;3	7.382e-33	103.41	0	0	0	0	0	0	0	0	0	0	1335.5	0	0	0	0	0	0	1719.1	0	2868	30221	7247.8	0	0	0	0	0	0	8311.7	0	0	0	0	0	0	0	0	0	0	0
TVGSQTNEEFREFAENWVK	1	2270.06	AT5G67150.1	AT5G67150.1	yes	yes	3	4.069e-05	58.024	0	0	0	0	0	0	0	0	0	0	0	0	0	0	0	0	0	0	0	0	16657	0	0	0	0	0	0	0	0	0	0	0	0	0	0	0	0	0	0	0
VVVTSSLLQEK	0	1201.69	AT5G67150.1	AT5G67150.1	yes	yes	2	0.00025486	94.82	0	0	0	0	0	0	0	0	0	0	0	0	0	0	0	0	0	0	0	0	5292	1703.9	0	0	0	0	0	0	0	0	0	0	0	0	0	0	0	0	0	0
AVIELENYGLPFSR	0	1606.84	AT5G66760.1;AT2G18450.1	AT5G66760.1	yes	no	2	0.0003913	63.257	0	0	0	0	0	0	0	0	0	0	0	0	0	0	0	0	0	0	0	0	0	0	0	0	5952.1	0	0	0	0	0	0	0	0	0	0	0	0	2360.9	0	0
LGANSLLDIVVFGR	0	1472.84	AT5G66760.1;AT2G18450.1	AT5G66760.1	yes	no	2	0.0035303	45.992	0	0	0	0	0	0	0	0	0	0	0	0	0	0	0	0	0	0	0	0	0	0	0	0	0	0	0	0	0	0	0	0	0	0	0	0	0	0	0	0
SSQTILATGGYGR	0	1309.66	AT5G66760.1	AT5G66760.1	yes	yes	2	0.016654	41.621	0	0	0	0	0	0	0	0	0	0	0	0	0	0	0	0	0	0	0	0	0	0	0	0	0	0	0	0	0	0	0	0	0	0	0	0	0	0	0	0
AKGSSTACIIVLK	1	1346.76	AT5G66720.2;AT5G66720.1	AT5G66720.2	yes	no	3	0.0051354	46.069	0	0	0	0	0	0	0	0	0	0	0	0	0	0	0	0	0	1242.8	0	2249.1	0	0	0	0	0	0	0	0	0	0	0	0	0	0	0	0	0	0	0	0
GLHAINLGDSGFTVVR	0	1654.88	AT5G66720.2;AT5G66720.1	AT5G66720.2	yes	no	2;3	3.0573e-05	70.197	0	0	0	0	0	0	0	0	0	0	0	0	0	2983	0	10820	0	0	9699.1	0	0	0	0	0	0	0	0	0	0	0	0	0	0	1793.5	0	0	0	0	0	0
YYGGKLDDITAVVSYVTSS	1	2036.99	AT5G66720.2;AT5G66720.1	AT5G66720.2	yes	no	2	0.011158	35.624	0	0	0	0	0	0	0	0	0	0	0	2284.3	0	0	0	0	0	0	0	0	0	0	0	0	0	0	0	0	0	0	0	0	0	0	0	0	0	0	0	0
FCFEPTSFTVK	0	1361.63	AT3G50820.1;AT5G66570.1	AT5G66570.1	no	no	2;3	3.1122e-13	143.24	0	0	0	0	0	0	0	0	0	0	0	9622	0	15931	62802	41988	19418	13878	0	0	0	0	0	0	0	0	0	0	0	0	0	0	0	0	0	0	0	0	0	0
FCFEPTSFTVKADSVSK	1	1948.92	AT3G50820.1;AT5G66570.1	AT5G66570.1	no	no	3	3.2848e-05	69.805	0	0	0	0	0	0	0	0	0	0	0	0	0	0	0	0	0	0	0	0	0	0	0	0	0	0	0	0	0	0	0	0	0	0	0	0	0	0	0	0
FLVPSYR	0	880.481	AT3G50820.1;AT5G66570.1	AT5G66570.1	no	no	2	0.00016345	135.87	0	0	0	0	1107.9	0	0	641.07	0	0	0	0	1684.2	3431	0	0	0	0	1534.1	0	0	0	0	0	0	0	0	0	0	0	0	0	0	0	0	0	3182.7	2920	2602.3	2528.6
GGSTGYDNAVALPAGGRGDEEELVKENVK	2	2931.42	AT5G66570.1	AT5G66570.1	yes	yes	3;4	2.6999e-06	45.137	0	0	0	0	0	0	0	0	0	0	0	0	0	0	26172	24008	0	10356	0	0	0	0	0	0	0	0	0	0	0	0	0	0	0	0	0	0	0	0	0	0
GTGTANQCPTIDGGSETFSFK	0	2173.96	AT3G50820.1;AT5G66570.1	AT5G66570.1	no	no	2;3	3.1547e-42	108.13	0	0	0	0	0	0	0	0	0	1144.9	0	10774	8191.2	7682.1	37029	0	0	0	0	0	0	0	0	0	0	0	0	0	0	0	0	0	0	0	0	0	0	0	0	0
GTGTANQCPTIDGGSETFSFKPGK	1	2456.13	AT5G66570.1	AT5G66570.1	yes	yes	2;3;4	1.6281e-65	116.74	0	0	0	0	0	0	0	0	0	0	0	0	0	24679	56480	66283	36965	26644	12228	0	1285.4	2743.8	0	0	2603.2	0	0	0	0	0	0	0	0	0	0	0	0	0	0	0
IQGVWYGQLE	0	1191.59	AT5G66570.1	AT5G66570.1	yes	yes	2	0.0030763	76.943	0	0	0	0	0	0	0	1177.7	0	0	3440.1	0	0	0	0	12828	13555	0	0	0	0	0	0	0	0	0	0	0	0	0	0	0	0	0	0	0	0	0	0	0
KFCFEPTSFTVK	1	1489.73	AT3G50820.1;AT5G66570.1	AT5G66570.1	no	no	2;3	7.9936e-13	135.02	0	27.043	0	0	0	0	0	0	0	0	0	0	2308.1	7346.2	37250	24580	8476.6	5935.9	4243	0	0	0	0	0	0	0	0	0	0	0	0	0	0	0	0	0	0	0	1350.8	0
KFCFEPTSFTVKADSVSK	2	2077.02	AT3G50820.1;AT5G66570.1	AT5G66570.1	no	no	4	0.0035889	36.207	0	0	0	0	0	0	0	0	0	0	0	0	0	0	0	0	0	0	0	0	0	0	0	0	0	1533.7	0	0	0	0	0	0	0	0	0	0	0	0	0	0
NAPPEFQNTK	0	1144.55	AT5G66570.1	AT5G66570.1	yes	yes	2	0.026478	51.162	0	0	0	0	0	0	0	0	0	0	0	0	0	0	0	0	0	0	1921.2	0	0	0	0	0	0	0	0	0	0	0	0	0	0	0	0	0	0	0	0	0
NTAASVGEITLK	0	1202.65	AT3G50820.1;AT5G66570.1	AT5G66570.1	no	no	2;3	3.865e-09	126.83	0	0	0	0	0	0	0	8764.7	21360	6089.7	10494	11299	12653	25508	70747	50775	27516	69154	0	0	0	0	2261.2	0	0	2176	0	0	1570	14.319	0	1441.4	0	232.68	0	0	0	0	0	0
QLDASGKPDSFTGK	1	1449.71	AT5G66570.1	AT5G66570.1	yes	yes	2;3	6.8221e-07	79.804	0	0	0	21.276	0	0	0	472.06	0	109.19	0	0	0	1128.8	4920.1	2944.9	2941.9	0	0	226.06	0	0	2870.6	1920.7	0	0	0	0	0	0	0	0	0	0	0	0	12357	0	0	0
RLTYDEIQSK	1	1251.65	AT3G50820.1;AT5G66570.1	AT5G66570.1	no	no	2;3	5.0075e-08	130.23	0	0	0	0	0	0	0	0	0	0	0	0	927.91	2027.8	4154.7	993.32	920.64	0	640.81	0	0	0	0	0	0	0	0	0	0	0	0	0	0	0	0	0	0	2077.5	0	1324.9
SKPETGEVIGVFESLQPSDTDLGAK	1	2603.3	AT3G50820.1;AT5G66570.1	AT5G66570.1	no	no	3;4	5.112e-87	117.21	0	0	0	0	0	0	0	4699.3	17267	0	12258	22170	0	35984	89044	57969	0	0	0	0	0	0	0	0	0	0	0	0	0	0	0	0	0	0	0	0	0	0	0	0
SKPETGEVIGVFESLQPSDTDLGAKVPK	2	2927.51	AT3G50820.1;AT5G66570.1	AT5G66570.1	no	no	3;4	1.251e-05	37.045	0	0	0	0	0	0	0	0	0	7364.1	0	0	0	10831	0	0	0	0	3022.1	0	0	0	0	0	0	0	0	0	0	0	0	0	0	0	0	0	0	0	0	0
VPFLFTVK	0	949.564	AT3G50820.1;AT5G66570.1	AT5G66570.1	no	no	2	3.0574e-11	169.06	0	0	0	0	0	0	0	0	0	0	0	3186.1	0	12136	23959	14476	0	14031	7022.7	0	5673.8	0	0	0	0	0	0	0	0	0	0	0	0	0	0	0	0	0	0	0
AIRTEKPEDLVVALAEAK	2	1952.09	AT5G66550.1	AT5G66550.1	yes	yes	4	0.00036288	49.924	0	0	0	0	0	0	0	0	0	0	3004	0	5819.7	0	0	0	0	0	0	0	0	0	0	0	0	0	0	0	0	0	0	0	0	0	0	0	0	0	0	0
FINDVLL	0	832.469	AT5G66550.1	AT5G66550.1	yes	yes	2	0.095226	63.148	0	0	0	0	0	0	0	0	0	0	0	0	0	0	0	0	0	0	0	0	0	0	0	0	0	0	0	0	0	0	0	0	0	0	0	0	0	0	0	0
GFKLILGSQSMARK	2	1534.87	AT5G66550.1	AT5G66550.1	yes	yes	2	0.05031	47.242	0	0	0	0	0	0	0	0	0	0	0	0	0	0	0	0	0	0	0	0	0	0	0	0	0	0	0	0	0	0	0	0	0	0	0	0	0	0	0	0
GYSGSHGGVVGSVLVR	0	1529.8	AT5G66550.1	AT5G66550.1	yes	yes	2;3	3.832e-58	163.9	0	0	38.384	0	0	0	0	0	0	0	0	25827	28775	27616	0	5374.7	418.12	0	0	0	0	3380.6	0	0	0	0	0	8183.8	0	0	0	0	0	1313.3	0	0	0	0	0	0
LILGSQSMAR	0	1074.59	AT5G66550.1;AT2G25500.1	AT5G66550.1	yes	no	2	0.01235	59.908	0	0	0	0	0	0	0	0	0	0	0	0	0	0	0	0	0	0	164060	0	0	0	129140	0	0	0	0	0	0	0	0	0	0	0	0	0	0	0	0	0
TEKPEDLVVALAEAK	1	1611.87	AT5G66550.1	AT5G66550.1	yes	yes	3	0.0003474	55.011	0	0	0	70.743	0	0	0	0	0	0	0	0	12267	5154.5	0	0	0	0	0	0	0	0	0	0	0	0	0	0	0	0	0	0	0	0	0	0	0	0	0	0
AMWDFAFQALYK	0	1489.71	AT5G66530.2;AT5G66530.1	AT5G66530.2	yes	no	2	0.0009441	69.261	270.31	0	0	0	0	0	0	0	0	0	46817	13531	0	0	0	0	0	0	0	0	0	0	0	0	0	0	0	0	0	0	1584.7	0	0	0	0	0	0	0	0	0
DFVCVENAK	0	1080.49	AT5G66530.2;AT5G66530.1	AT5G66530.2	yes	no	2	0.0014022	98.233	0	0	0	62.128	0	0	0	2587.7	24709	149.11	5894.6	0	0	0	0	0	70.064	0	0	0	0	0	0	0	0	0	0	0	0	0	0	0	0	0	0	0	0	0	0	0
DLLFVRPDAVFNK	1	1532.84	AT5G66530.2;AT5G66530.1	AT5G66530.2	yes	no	2;3	7.408e-12	128.68	0	0	0	0	0	0	0	3233.9	24897	9057.4	89751	10088	12178	6840	0	0	0	0	0	0	0	0	0	0	0	0	0	0	0	0	0	0	0	0	0	0	4790.6	0	0	0
IKPISGGIPHCFPQFGPGLIQQHGFGR	1	2944.53	AT5G66530.2;AT5G66530.1	AT5G66530.2	yes	no	3;4;5;6	2.0171e-28	83.602	0	0	0	0	0	0	0	12147	103520	29425	107800	29512	0	0	8605.9	0	0	0	0	0	0	0	0	0	0	0	0	0	0	0	0	0	0	0	0	0	0	0	0	0
ITNTDDKPFSFSTALHTYFR	1	2360.14	AT5G66530.2;AT5G66530.1	AT5G66530.2	yes	no	2;3;4	1.2577e-97	162.77	0	0	0	0	97.839	0	0	5718.3	44694	10430	130710	9869.8	12478	7874.9	11025	0	2110.5	0	0	3356.2	0	0	0	0	0	0	0	0	0	3167.5	3315.8	0	1693	0	0	0	0	0	0	0
LGDVKLEPGQSWTATQLLSIS	1	2242.18	AT5G66530.2;AT5G66530.1	AT5G66530.2	yes	no	2;3	9.3239e-10	72.568	0	0	0	0	0	0	0	7137.5	15746	47402	64855	0	0	0	0	0	0	0	0	0	0	0	0	0	0	0	0	0	0	0	0	0	0	0	0	0	0	0	0	0
LVLTSPQNSEAEIYLFGGCITSWK	0	2712.35	AT5G66530.2;AT5G66530.1	AT5G66530.2	yes	no	3	7.2576e-13	61.437	0	0	0	0	0	0	0	0	0	0	0	0	0	0	0	0	0	0	0	0	0	0	0	0	0	0	0	0	0	0	0	0	0	0	0	0	0	0	0	0
NTNWSDAVLWNPHTQMEACYR	0	2592.13	AT5G66530.2;AT5G66530.1	AT5G66530.2	yes	no	3;4	4.3514e-67	131.67	0	0	0	0	0	0	0	0	0	9276.9	47684	0	0	0	0	0	0	0	0	0	0	0	0	0	0	0	0	0	0	0	0	0	0	0	0	0	0	0	0	0
NTNWSDAVLWNPHTQMEACYRDFVCVENAK	1	3654.61	AT5G66530.2;AT5G66530.1	AT5G66530.2	yes	no	4	5.2409e-06	31.775	0	0	0	0	0	0	0	0	0	0	19526	0	0	0	0	0	0	0	0	0	0	0	0	0	0	0	0	0	0	0	0	0	0	0	0	0	0	0	0	0
TLNKDPDPKNPIEGK	2	1664.87	AT5G66530.2;AT5G66530.1	AT5G66530.2	yes	no	3;4	0.0004077	54.812	0	0	0	0	0	0	0	1143.9	2811.7	480	1183.2	0	0	0	0	0	0	0	0	0	0	0	0	0	0	0	0	0	0	0	0	0	0	0	0	0	0	0	0	0
VAEGEGNLPK	0	1012.52	AT5G66530.2;AT5G66530.1	AT5G66530.2	yes	no	2	0.0036692	74.841	0	0	0	0	0	31.884	0	0	539.35	935.47	795.8	0	0	0	0	36.438	0	0	0	0	0	0	0	0	0	0	0	0	0	0	0	0	0	0	0	0	0	0	0	0
VASGKDLLFVRPDAVFNK	2	1975.09	AT5G66530.2;AT5G66530.1	AT5G66530.2	yes	no	2;3;4	4.2964e-31	113.86	0	0	0	0	0	0	0	22994	41488	48119	189000	24553	15573	0	0	0	0	0	0	0	0	0	0	0	0	0	0	0	0	0	0	0	0	0	0	0	0	0	0	0
VIVGADSLSTELK	0	1330.73	AT5G66530.2;AT5G66530.1	AT5G66530.2	yes	no	2	4.1306e-06	84.297	0	0	0	0	0	0	0	9202.2	0	0	0	0	0	0	0	0	0	0	0	0	0	0	0	0	0	0	0	0	0	0	0	0	0	0	0	0	0	0	0	0
TAVSVEESVVR	0	1174.62	AT5G66420.1;AT5G66420.2	AT5G66420.1	yes	no	2	0.0015671	73.632	28.295	0	0	0	0	0	0	1817.9	0	0	0	0	0	0	0	0	0	0	0	0	0	0	0	0	0	0	0	2047.8	0	18.863	0	0	0	0	0	0	0	0	0	0
AQVTTDTTEAPPVK	0	1456.74	AT5G66190.1	AT5G66190.1	yes	yes	2	0.0005576	60.55	0	0	42.552	0	0	0	0	0	0	0	0	0	0	0	0	0	0	874.76	583.86	0	0	0	0	0	0	0	0	0	0	0	0	0	0	0	0	0	0	0	0	0
AQVTTDTTEAPPVKVVK	1	1782.97	AT5G66190.1	AT5G66190.1	yes	yes	2;3	0.0073038	32.366	0	0	0	0	0	0	0	0	0	0	0	0	0	0	0	0	0	0	0	0	0	0	0	0	0	0	0	0	0	0	0	947.39	0	0	0	0	0	0	0	0
DGIDWLEYK	0	1137.53	AT5G66190.1;AT5G66190.2	AT5G66190.1	yes	no	2	0.00042249	117.31	0	0	0	0	0	0	0	0	0	0	0	0	0	0	0	0	0	5218	65125	0	0	2334.3	0	0	0	0	0	0	0	2487.2	0	0	0	0	0	0	0	0	0	0
DGIDWLEYKK	1	1265.63	AT5G66190.1;AT5G66190.2	AT5G66190.1	yes	no	2;3	2.9878e-05	120.63	0	0	0	29.073	0	0	0	0	0	0	0	0	0	2899.4	0	0	2771.6	0	46799	0	0	0	0	0	0	0	846.75	0	0	0	0	0	0	0	0	0	0	0	0	0
DNTFVYMCGLK	0	1346.6	AT1G20020.1;AT1G20020.3;AT1G20020.2;AT5G66190.1;AT5G66190.2	AT5G66190.1	no	no	2;3	9.9673e-05	91.313	27.104	61.259	0	0	0	94.901	0	0	0	0	0	199680	91225	33343	21388	2627.3	0	0	214170	27358	0	0	0	0	0	0	0	0	0	0	0	0	0	0	0	0	0	2442.9	0	0
DPNATIIMLGTGTGIAPFR	0	1944.01	AT5G66190.1;AT5G66190.2	AT5G66190.1	yes	no	2;3	2.4672e-167	219.23	0	0	0	786.83	1066.3	290.86	0	974.14	951.05	43.09	0	4872.6	8168.6	0	0	0	0	6751.3	362470	20624	20839	1514.3	30.778	0	0	0	2968.6	2279.1	0	0	0	0	0	0	1549.7	2000.9	1787.6	4640.5	73.868	30.778
EGQSIGVIPEGIDK	0	1440.75	AT5G66190.1;AT5G66190.2	AT5G66190.1	yes	no	2	3.5108e-05	72.523	0	0	0	0	0	0	0	0	0	0	0	0	0	0	0	0	0	0	0	0	0	0	0	0	0	0	0	0	0	0	0	0	0	0	0	0	0	0	0	0
EGQSIGVIPEGIDKNGKPHK	2	2102.11	AT5G66190.1;AT5G66190.2	AT5G66190.1	yes	no	3;4	9.8835e-08	73.918	25.696	0	0	0	0	0	0	0	0	0	0	0	0	0	0	0	0	0	0	0	0	0	0	0	0	990.9	0	0	0	0	0	0	0	0	0	0	0	0	0	0
EKNPDNFRLDFAVSR	2	1806.9	AT5G66190.1;AT5G66190.2	AT5G66190.1	yes	no	2;3;4	2.3493e-14	102.15	0	0	0	0	0	0	0	0	0	1388	0	0	0	0	0	0	0	1806.7	117590	7642.2	6831.7	0	0	0	0	0	702.1	0	0	0	0	0	0	0	1492.3	0	0	1477.6	0	0
EMLMPKDPNATIIMLGTGTGIAPFR	1	2673.37	AT5G66190.1;AT5G66190.2	AT5G66190.1	yes	no	3	3.7786e-83	126.32	0	0	0	0	0	0	0	0	0	0	0	0	0	0	0	0	0	0	38231	5839.5	0	0	0	0	0	0	3275.5	0	0	0	0	0	0	0	0	0	0	0	0	0
ESKKQEEGIVVNK	2	1486.8	AT5G66190.1	AT5G66190.1	yes	yes	3	3.3782e-22	137.62	0	0	0	0	0	0	0	0	0	0	0	81.128	0	0	0	0	0	0	0	36.97	0	0	0	0	0	0	0	0	0	0	255.55	0	0	0	0	0	0	0	0	0
FKPKNPYTGR	2	1206.65	AT5G66190.1	AT5G66190.1	yes	yes	3	0.00084505	93.096	0	0	0	0	0	0	0	0	0	0	0	0	0	0	0	0	0	0	1054.6	205.75	0	0	0	0	0	1717.7	0	0	0	0	0	0	0	0	0	0	0	0	0	0
GIDDIMVSLAAK	0	1231.65	AT5G66190.1;AT5G66190.2	AT5G66190.1	yes	no	2;3	3.1534e-06	117.79	0	0	0	0	0	0	0	0	0	0	0	3093.3	0	0	0	5437.5	0	0	269340	26721	0	6295.8	1743.2	0	0	0	0	0	1708	0	0	0	0	3823.1	0	0	0	0	0	0
GIDDIMVSLAAKDGIDWLEYK	1	2351.17	AT5G66190.1;AT5G66190.2	AT5G66190.1	yes	no	3	2.755e-06	56.017	0	0	0	0	0	0	0	0	0	0	0	0	0	0	0	0	0	0	9294.9	0	0	0	0	0	0	0	0	0	0	0	0	0	0	0	0	0	0	0	0	0
GIDDIMVSLAAKDGIDWLEYKK	2	2479.27	AT5G66190.1;AT5G66190.2	AT5G66190.1	yes	no	3;4	7.1112e-11	72.99	0	0	0	0	0	0	0	0	0	0	0	0	0	0	0	0	0	0	81691	0	3900.3	1732.4	0	0	0	0	0	0	0	0	0	0	0	0	0	0	0	0	0	2019.6
GMEKGIDDIMVSLAAK	1	1676.85	AT5G66190.1;AT5G66190.2	AT5G66190.1	yes	no	2;3	1.6078e-11	87.647	0	0	0	0	0	0	0	0	0	0	0	0	0	0	0	0	0	0	0	0	0	0	13274	0	0	6455.6	0	5232.2	0	0	0	0	0	0	0	0	0	0	0	0
GVCSNFLCDLKPGDEAK	1	1908.87	AT5G66190.1;AT5G66190.2	AT5G66190.1	yes	no	2;3;4	8.3023e-108	195.28	0	0	0	0	0	0	0	0	0	0	0	0	0	0	0	0	0	33182	330290	23933	44329	7279.1	0	0	0	0	0	0	0	0	0	0	0	0	0	0	0	0	0	0
ITGDDAPGETWHIVFTTEGEVPYR	0	2689.27	AT5G66190.1	AT5G66190.1	yes	yes	3;4	5.4903e-31	94.359	0	0	0	0	0	0	0	0	0	0	0	0	0	0	0	0	0	0	230950	17909	15209	0	0	0	0	0	0	0	0	0	0	0	0	0	0	0	0	0	0	0
ITGDDAPGETWHIVFTTEGEVPYREGQSIGVIPEGIDK	1	4112	AT5G66190.1	AT5G66190.1	yes	yes	4	0.0020923	16.487	0	0	0	0	0	0	0	0	0	0	0	0	0	0	0	0	0	0	23443	0	0	0	0	0	0	0	0	0	0	0	0	0	0	0	0	0	0	0	0	0
KDNTFVYMCGLK	1	1474.69	AT1G20020.1;AT1G20020.3;AT1G20020.2;AT5G66190.1;AT5G66190.2	AT5G66190.1	no	no	2;3	3.7816e-14	134.75	0	0	0	0	0	160.06	0	0	0	0	287.23	12745	9332.8	6448.5	2628.9	0	0	0	12339	0	0	0	0	0	0	0	0	0	0	0	0	0	0	2057.1	0	1994.4	0	0	0	0
KQEEGIVVNK	1	1142.63	AT5G66190.1	AT5G66190.1	yes	yes	2	8.2901e-07	132.62	0	0	0	0	0	0	0	0	0	0	0	0	0	0	0	0	0	0	0	0	0	0	0	0	0	0	0	0	0	0	0	0	0	0	0	0	0	0	0	0
LDFAVSR	0	806.429	AT5G66190.1;AT5G66190.2	AT5G66190.1	yes	no	2	5.9091e-05	147.69	0	0	0	0	0	0	0	0	657.23	0	0	0	1312.8	0	0	0	0	3408.4	65650	6859.4	4336.6	0	0	0	0	0	0	0	0	0	0	0	0	0	0	0	0	0	162.71	0
LRLYSIASSAIGDFGDSK	1	1898.97	AT5G66190.1;AT5G66190.2	AT5G66190.1	yes	no	3	0.00020238	54.008	0	0	0	0	0	0	0	0	0	0	0	10936	0	0	0	0	0	0	0	0	0	0	0	0	0	0	0	0	0	0	0	0	0	0	0	0	0	0	0	0
LVYTNDGGEIVK	0	1306.68	AT5G66190.1;AT5G66190.2	AT5G66190.1	yes	no	2;3	1.2778e-06	120.57	0	0	0	0	0	0	0	0	0	570.12	0	341.51	0	155.45	0	0	0	18638	254980	19768	14020	0	0	0	3792.1	0	0	1934	0	0	0	0	0	0	0	2434.6	0	0	0	0
LVYTNDGGEIVKGVCSNFLCDLKPGDEAK	2	3197.54	AT5G66190.1;AT5G66190.2	AT5G66190.1	yes	no	4	2.4044e-57	103.12	0	0	0	0	0	0	0	0	0	0	0	0	0	0	0	0	0	0	0	0	0	0	0	0	0	0	0	0	0	0	0	0	0	0	0	0	0	0	0	0
LYSIASSAIGDFGDSK	0	1629.79	AT5G66190.1;AT5G66190.2	AT5G66190.1	yes	no	2;3	2.7644e-108	203.27	0	0	0	0	0	0	0	0	0	1228.9	0	0	957.83	0	0	0	0	60341	633210	18675	15142	0	0	0	0	0	0	19626	2821.5	0	0	0	0	1955	0	0	0	0	0	0
MAEYAEELWELLK	0	1623.79	AT5G66190.1;AT5G66190.2	AT5G66190.1	yes	no	2;3	3.5545e-16	130.15	0	0	0	0	0	291.81	0	0	0	0	0	0	0	0	22.194	0	0	0	166650	0	0	0	0	0	0	0	0	0	0	0	0	0	0	0	0	62.42	0	0	0	0
MAEYAEELWELLKK	1	1751.88	AT5G66190.1;AT5G66190.2	AT5G66190.1	yes	no	2;3	3.0033e-27	137.4	0	0	0	0	0	0	959.88	0	0	0	0	14586	2545.8	0	1114.4	34.735	0	14601	270110	53679	11687	4024.9	0	110.87	0	2872.6	34557	0	0	0	0	0	2935.3	0	0	0	0	0	0	0
MFFEEHEDYK	0	1373.56	AT5G66190.1;AT5G66190.2	AT5G66190.1	yes	no	3	0.0009845	81.335	0	0	0	0	0	31.2	0	161.19	0	0	126.48	0	0	0	0	0	0	0	3704.2	0	0	0	0	0	0	0	0	0	0	0	0	0	0	0	0	0	0	0	0	0
MKEKNPDNFR	2	1277.62	AT5G66190.1;AT5G66190.2	AT5G66190.1	yes	no	3	1.5723e-07	132.32	0	0	0	0	0	0	0	0	0	0	0	0	0	0	0	0	0	0	0	35.572	0	0	0	0	0	0	0	0	0	0	0	0	0	0	0	0	0	0	0	0
NPDNFRLDFAVSR	1	1549.76	AT5G66190.1;AT5G66190.2	AT5G66190.1	yes	no	2;3	7.7349e-40	171.36	0	0	71.842	0	331.75	0	0	0	0	430.45	0	0	0	493.51	0	0	0	5934.5	136880	13442	10771	0	0	0	0	0	0	0	0	0	0	0	0	0	0	0	0	0	0	0
RLVYTNDGGEIVK	1	1462.78	AT5G66190.1;AT5G66190.2	AT5G66190.1	yes	no	2;3	2.1297e-40	174.72	0	0	0	0	0	0	0	0	1506.6	0	0	0	0	0	0	0	89.823	7118.4	74454	9560.6	0	0	0	0	0	0	0	0	0	0	0	0	0	0	0	0	0	0	0	0
RSEQWNVEVY	1	1308.61	AT5G66190.1;AT5G66190.2	AT5G66190.1	yes	no	2;3	1.2136e-07	136.84	0	0	0	0	0	0	0	0	0	0	0	10104	0	0	0	0	0	0	447910	0	18587	0	0	0	0	0	0	0	0	0	0	1952.3	0	0	0	0	0	0	0	0
SEQWNVEVY	0	1152.51	AT5G66190.1;AT5G66190.2	AT5G66190.1	yes	no	1;2	0.00058387	124.08	0	0	0	0	0	0	0	0	0	0	0	0	0	0	0	0	0	0	116760	14586	0	0	0	0	0	0	0	0	0	0	0	0	0	0	0	0	0	0	0	0
TVSLCVK	0	805.437	AT5G66190.1;AT5G66190.2	AT5G66190.1	yes	no	2	0.063184	82.305	0	0	0	0	0	0	0	0	0	0	113.75	0	0	0	0	0	0	0	0	2946.9	0	0	0	0	0	0	0	0	0	0	0	0	0	0	0	0	0	0	0	0
TVSLCVKR	1	961.538	AT5G66190.1;AT5G66190.2	AT5G66190.1	yes	no	2	0.0071503	135.77	0	22.605	0	13.563	0	0	0	0	0	0	0	0	0	0	0	0	0	0	0	721.75	1454.8	0	0	0	0	0	0	0	0	26.732	0	0	0	0	0	0	0	0	0	0
LNVHLVPHSHDDVGWLK	0	1965.02	AT5G66150.1	AT5G66150.1	yes	yes	3;4	0.00062697	44.734	0	0	0	0	0	0	0	0	0	1608.2	0	3473.5	5960.1	6643.7	0	0	0	0	0	0	0	0	0	2654.3	0	0	0	0	0	0	0	0	0	0	0	0	0	0	0	0
WKVEGEAEQPSSPLR	1	1711.85	AT5G66150.1	AT5G66150.1	yes	yes	2;3	0.018588	37.657	0	0	0	0	0	0	0	0	0	0	0	0	0	0	0	0	0	0	0	0	0	0	0	0	0	0	0	0	0	0	0	0	0	0	0	0	0	0	0	0
EETGLRQLEEAEIDAIVAK	1	2113.09	AT5G66140.1	AT5G66140.1	yes	yes	2;3	1.1927e-31	110.09	0	0	0	0	0	0	0	0	0	0	0	0	0	0	0	0	0	0	0	0	0	0	0	0	0	0	0	0	0	0	0	0	0	0	0	0	0	0	10756	0
IEAEKAAAEAAK	1	1200.63	AT5G66140.1	AT5G66140.1	yes	yes	2;3	2.7274e-21	153.39	0	0	0	0	25.026	0	0	0	0	0	71.594	343.65	0	0	243.42	0	0	0	0	0	0	0	0	0	0	1373.4	0	0	0	0	0	1076.3	0	0	0	0	0	681.82	4421.7	1569.4
LPSLYQTDPSGTFSAWK	0	1896.93	AT5G66140.1	AT5G66140.1	yes	yes	2;3	2.1275e-28	104.16	0	0	0	0	0	0	0	0	0	0	0	0	0	0	0	0	0	0	0	0	0	0	0	0	0	0	0	0	0	0	0	0	0	0	0	0	0	0	0	0
NYKESSGQETIK	1	1382.67	AT5G66140.1	AT5G66140.1	yes	yes	3	6.229e-20	145.31	0	0	0	0	0	0	0	0	0	0	0	0	0	0	0	0	0	0	0	0	0	0	0	0	0	0	0	0	0	0	0	0	0	0	0	0	0	0	0	0
QLEEAEIDAIVAK	0	1427.75	AT5G66140.1	AT5G66140.1	yes	yes	2	6.4955e-09	115.79	0	0	0	0	0	0	0	0	0	0	0	0	0	0	0	0	0	0	0	0	0	0	0	0	0	0	0	0	0	0	0	0	0	0	0	0	0	0	0	0
QLEEAEIDAIVAKIEAEK	1	1998.05	AT5G66140.1	AT5G66140.1	yes	yes	3	0.0027037	36.816	0	0	0	0	627.1	0	0	0	0	0	0	0	0	0	0	0	0	0	0	0	0	0	0	0	0	0	0	0	0	0	0	0	0	0	0	0	0	0	0	0
QLEEAEIDAIVAKIEAEKAAAEAAK	2	2610.38	AT5G66140.1	AT5G66140.1	yes	yes	4	6.2749e-39	98.491	0	0	0	0	0	0	0	0	0	0	0	0	0	0	0	0	0	0	0	0	0	0	0	0	0	0	0	0	0	0	0	0	0	0	0	0	0	0	5898.7	0
YTQSGGVRPFGLSTLIVGFDPYSR	1	2616.33	AT5G66140.1	AT5G66140.1	yes	yes	3;4	7.7577e-24	83.857	0	0	0	0	0	0	0	0	0	0	0	0	0	0	0	0	0	0	0	0	0	0	0	0	0	0	0	0	0	0	0	0	0	0	0	0	1947.8	0	55356	5320.7
AGASQLMNEPLNDQR	0	1642.77	AT5G66120.2	AT5G66120.2	yes	yes	2	5.0647e-11	83.869	0	0	0	0	0	0	0	0	0	0	98.311	0	0	0	0	0	0	0	0	0	0	0	0	0	0	0	0	0	0	0	0	0	0	0	0	0	0	0	0	0
AKLPTTPPESMTVSMFK	1	1863.95	AT5G66120.2;AT5G66120.1	AT5G66120.2	yes	no	2;3	2.5198e-34	133.52	0	0	0	0	0	0	0	606.57	0	0	0	0	0	0	0	0	0	0	0	7639.2	0	0	0	0	0	1462.5	0	0	0	0	0	0	0	0	0	0	0	0	0	0
DAEFFEWQEK	0	1327.57	AT5G66120.2;AT5G66120.1	AT5G66120.2	yes	no	2	2.2742e-08	122.98	0	46.8	0	0	0	0	0	0	0	0	0	0	0	0	0	0	0	0	0	0	10238	0	0	0	0	0	0	0	0	0	0	0	0	0	0	0	0	0	0	0
DAEFFEWQEKNIEALLAR	1	2208.09	AT5G66120.2;AT5G66120.1	AT5G66120.2	yes	no	3	0.00020082	54.103	0	0	0	0	0	0	0	0	0	0	46.5	53.143	0	0	39.857	0	0	0	0	6499.1	0	0	0	26.572	0	0	0	0	0	0	0	0	0	0	0	0	0	0	0	0
GNPNVTVESVILPDGEK	0	1766.9	AT5G66120.2;AT5G66120.1	AT5G66120.2	yes	no	2	0.00702	35.625	0	0	0	0	0	0	0	0	0	0	0	0	0	0	0	0	0	0	0	0	4786.2	0	0	0	0	0	0	0	0	0	0	0	0	0	0	0	0	0	0	0
GNPNVTVESVILPDGEKYKDMDTLMK	2	2892.42	AT5G66120.2;AT5G66120.1	AT5G66120.2	yes	no	3;4	2.5365e-08	59.687	0	0	0	0	0	0	0	0	0	0	0	0	0	0	0	0	0	0	0	11936	0	0	0	0	0	0	0	0	0	0	0	0	0	2221	0	0	0	0	0	0
GPLGNCVFTGDYDREALDATLR	1	2439.15	AT5G66120.2;AT5G66120.1	AT5G66120.2	yes	no	2;3;4	2.2649e-125	173.21	0	0	0	0	0	0	0	0	0	0	0	0	0	0	0	0	0	0	0	39524	57713	0	0	0	0	0	0	0	0	0	0	0	0	0	0	0	0	0	0	0
GVNFIQIPTTVMAQVDSSVGGK	0	2247.16	AT5G66120.2;AT5G66120.1	AT5G66120.2	yes	no	2;3	4.9887e-86	146.13	0	0	0	0	0	0	0	0	27.005	0	0	1694.6	0	0	0	0	0	0	0	24724	15917	0	67.513	5342.4	0	11722	0	0	0	0	0	0	0	0	0	0	0	0	0	0
LGWIDESIVK	0	1158.63	AT5G66120.2;AT5G66120.1	AT5G66120.2	yes	no	2	0.0006606	90.149	0	0	0	0	0	0	0	0	0	0	0	0	0	0	0	0	0	0	0	0	27029	6702.1	0	0	0	0	0	0	0	0	0	0	0	0	0	0	0	0	0	0
LGWIDESIVKR	1	1314.73	AT5G66120.2;AT5G66120.1	AT5G66120.2	yes	no	2;3	7.8802e-06	117.02	0	0	0	0	0	0	0	0	0	0	0	0	0	0	0	0	0	0	0	0	6833.8	3359.7	0	0	0	0	0	4403.2	0	0	0	0	0	0	0	0	0	1251	0	0
LPTTPPESMTVSMFK	0	1664.82	AT5G66120.2;AT5G66120.1	AT5G66120.2	yes	no	3	0.0066621	35.726	0	0	0	0	0	0	0	0	0	0	0	0	0	0	0	0	0	0	0	0	0	0	0	0	0	0	0	0	0	0	0	0	0	0	0	0	0	0	0	0
NIEALLARDPAALAFAIK	1	1896.08	AT5G66120.2;AT5G66120.1	AT5G66120.2	yes	no	3	0.0016302	39.387	0	0	0	0	0	0	263.79	0	2028.9	0	0	0	0	0	0	0	0	0	0	0	6531.5	0	0	0	0	0	0	0	0	0	0	0	0	0	0	0	0	0	0	0
NIEALLARDPAALAFAIKR	2	2052.18	AT5G66120.2;AT5G66120.1	AT5G66120.2	yes	no	3;4	1.0319e-08	70.094	0	0	0	0	0	0	0	0	0	0	0	0	0	0	0	0	0	0	0	0	11136	0	0	0	0	0	0	0	0	0	0	0	0	0	0	0	0	0	0	0
SCENKADVVSQDEKESGLR	2	2149.99	AT5G66120.2;AT5G66120.1	AT5G66120.2	yes	no	3;4	6.1659e-73	156.29	0	0	0	0	0	0	0	0	0	0	0	0	0	0	0	0	0	0	0	4443.2	7591.3	0	0	0	0	0	0	0	0	0	0	0	0	0	0	0	0	68.791	0	0
SISSPTVVEVDLGDR	0	1572.8	AT5G66120.2	AT5G66120.2	yes	yes	2;3	5.3499e-82	187.97	40.466	0	0	0	0	0	0	0	0	0	2289.1	0	0	346.49	0	0	0	0	8520.1	63998	7007.9	1540.1	5985.2	0	0	1030.9	0	1886.3	0	0	0	0	2963.5	0	0	0	0	0	0	0
SISSPTVVEVDLGDRSYPIYIGAGLLDHSELLQR	1	3698.92	AT5G66120.2	AT5G66120.2	yes	yes	4	0.002104	26.683	0	0	0	0	0	0	0	0	0	0	0	0	0	0	0	0	0	0	0	0	10131	0	0	0	0	0	0	0	0	0	0	0	0	0	0	0	0	0	0	0
SYPIYIGAGLLDHSELLQR	0	2144.13	AT5G66120.2	AT5G66120.2	yes	yes	2;3	2.03e-38	122.87	0	0	0	0	0	0	0	0	0	0	0	0	0	0	1146.5	0	0	0	0	30230	35356	0	13252	0	0	0	0	0	0	0	0	0	0	0	0	0	0	0	0	0
VAPLYLDK	0	917.522	AT5G66120.2;AT5G66120.1	AT5G66120.2	yes	no	2	0.084888	60.019	0	0	0	0	0	0	0	0	0	0	0	0	0	0	0	0	0	0	0	3876.6	0	0	0	0	0	0	0	0	0	0	0	0	0	0	0	0	0	0	0	0
VAPLYLDKTIDALTR	1	1687.95	AT5G66120.2;AT5G66120.1	AT5G66120.2	yes	no	2;3	1.1997e-81	182.72	0	0	0	0	0	0	0	0	0	0	0	0	0	1266	0	0	0	0	0	16662	31918	8664.1	0	0	0	0	0	2993.1	0	0	0	0	0	0	0	0	0	0	0	0
VFDKAIESR	1	1063.57	AT5G66120.2;AT5G66120.1	AT5G66120.2	yes	no	2	0.034548	71.451	0	0	0	0	0	0	0	0	0	0	0	0	0	0	0	0	0	0	0	0	0	0	0	0	0	0	0	0	0	0	0	0	0	0	0	0	0	0	0	0
VLVVTNDR	0	914.519	AT5G66120.2;AT5G66120.1	AT5G66120.2	yes	no	2	0.07187	64.265	0	0	0	0	0	0	0	0	0	0	0	0	0	0	0	0	0	0	0	0	0	0	0	0	0	0	0	0	0	0	0	0	0	0	0	0	0	0	0	0
VLVVTNDRVAPLYLDK	1	1814.03	AT5G66120.2;AT5G66120.1	AT5G66120.2	yes	no	3	0.0029515	41.695	0	0	0	0	0	0	0	0	0	0	0	0	0	0	0	0	0	0	0	0	0	3129.3	0	0	0	0	0	0	0	0	0	0	0	0	0	0	0	0	0	0
EAEASPSPVGVGDAFSNVK	0	1859.89	AT5G66090.1	AT5G66090.1	yes	yes	2;3	2.1392e-09	70.837	0	0	0	47.708	0	0	0	0	0	2588.4	3013.1	0	0	0	0	0	0	0	0	0	0	0	0	0	0	0	0	0	0	0	0	0	0	0	0	0	0	0	0	0
HLLLPVIDRNPYLSEGTR	1	2092.14	AT5G66090.1	AT5G66090.1	yes	yes	3;4	1.152e-60	147.09	0	0	0	0	0	0	0	0	0	0	0	0	0	0	0	0	0	0	0	0	0	0	0	0	0	0	0	4419	17342	0	0	1941.7	28931	0	0	0	0	0	0	0
WHLSEGGFEEFK	0	1464.67	AT5G66090.1	AT5G66090.1	yes	yes	3	0.00035297	72.29	0	0	0	0	0	0	0	0	0	0	0	0	0	0	0	0	0	0	0	0	0	0	0	0	0	0	0	0	0	0	0	0	0	0	0	0	0	0	0	0
ATTDLLHAGFTGVK	0	1429.76	AT5G66040.1;AT5G66040.2	AT5G66040.1	yes	no	2;3	2.1066e-05	71.279	0	0	0	0	0	0	0	11367	27869	8592.9	5517.1	0	4359	0	0	0	0	1888.3	0	0	0	0	0	0	0	0	0	0	0	0	0	800.15	0	0	0	0	0	1230.2	0	0
ATTDLLHAGFTGVKDIVGGYSAWAK	1	2577.32	AT5G66040.1;AT5G66040.2	AT5G66040.1	yes	no	3;4	4.58e-05	47.225	0	0	0	0	0	0	0	0	0	0	0	0	0	0	0	0	0	0	0	0	0	0	0	0	0	0	0	0	0	0	0	0	0	0	0	0	0	0	0	0
GASGMSKNPDFLEQVSSHFGQSDNIIVGCQSGGR	1	3565.63	AT5G66040.1	AT5G66040.1	yes	yes	4	1.4119e-06	29.71	0	0	0	0	0	0	0	0	7385	0	0	0	0	0	0	0	0	0	0	0	0	0	0	0	0	0	0	0	0	0	0	0	0	0	0	0	0	0	0	0
TPEEFSQGHACGAINVPYMNR	0	2377.06	AT5G66040.1	AT5G66040.1	yes	yes	2;3	3.0851e-67	133.21	35.457	0	0	0	0	0	0	7536.3	15672	386.48	11702	8332	0	0	0	0	1643.4	0	0	0	151.12	0	0	0	0	3928.6	0	0	0	0	0	0	0	0	0	0	0	0	0	0
GEISKDFVEGCR	1	1395.65	AT5G65940.3;AT5G65940.1	AT5G65940.3	yes	no	3	0.041008	35.077	0	0	0	0	0	0	0	0	2649.9	0	0	0	36.823	0	0	0	0	0	0	0	0	0	0	0	0	0	0	0	0	0	0	0	0	0	0	0	0	0	0	0
LDGAEMLACGLATHFVPSTR	0	2145.03	AT5G65940.3;AT5G65940.1;AT5G65940.2	AT5G65940.3	yes	no	3	2.2267e-05	54.225	227.77	0	0	0	0	0	0	0	6298.2	0	0	0	0	0	0	0	0	0	0	0	0	0	0	0	0	0	0	0	0	0	0	0	0	0	0	0	0	0	0	0
LPGFFGEYVGLTGAR	0	1582.81	AT5G65940.3;AT5G65940.1;AT5G65940.2	AT5G65940.3	no	no	2	3.2298e-14	91.969	0	0	0	0	0	0	0	0	0	0	0	9299.8	0	0	2692.4	0	0	0	0	0	0	0	0	0	0	0	0	0	0	0	0	0	0	0	0	0	0	0	0	0
LTALEADLCR	0	1160.59	AT5G65940.3;AT5G65940.1;AT5G65940.2	AT5G65940.3	yes	no	2	1.467e-07	126.29	0	0	47.158	0	0	0	0	0	0	5422	8694.7	13739	0	0	0	0	386.69	0	0	0	0	0	0	0	0	0	0	0	0	0	0	0	0	0	0	0	0	0	0	0
DGIAAVVLLR	0	1025.62	AT5G65840.1	AT5G65840.1	yes	yes	2	0.0016587	83.948	0	13.871	0	0	0	0	0	0	18.494	18.494	38.201	24.769	0	57.423	0	0	0	24.656	0	0	0	0	0	0	0	0	0	0	0	0	4675.1	33409	4403.9	0	0	0	0	46.434	0	0
FSEIREATKNYTIEATPEDR	2	2369.15	AT5G65840.1	AT5G65840.1	yes	yes	3	0.054982	24.793	0	0	0	0	0	0	0	0	0	0	0	0	0	47852	0	0	0	0	0	0	0	0	0	0	0	0	0	0	0	0	0	0	0	0	0	0	0	0	0	0
NYTIEATPEDR	0	1307.6	AT5G65840.1	AT5G65840.1	yes	yes	2	9.3164e-13	116.55	0	0	0	0	0	0	0	1262.3	0	0	0	0	0	0	0	0	0	0	0	0	0	0	0	0	0	0	0	0	0	0	0	0	0	0	694.03	0	0	0	0	0
AKGYSDVLYLDCLHKR	2	1936.98	AT5G65780.1	AT5G65780.1	yes	yes	4	0.058514	23.073	0	0	0	0	0	0	0	0	1870.1	0	0	0	0	0	0	0	0	5526.3	3778.1	0	0	0	0	0	0	0	0	0	0	0	0	0	0	0	0	5215.3	0	0	0	0
EGVAPINLIVETEFHR	0	1822.96	AT5G65780.1	AT5G65780.1	yes	yes	3	8.8463e-28	134.81	0	0	0	0	0	0	0	0	0	0	0	2360.4	0	0	5229	9291.2	0	27696	14447	0	3786	0	0	0	0	0	0	0	2629.2	0	4142.1	0	0	0	2022.3	1064.9	0	0	0	0
FSYGEDGFGTVSK	0	1392.62	AT5G65780.1	AT5G65780.1	yes	yes	2	4.3203e-23	142.77	0	0	0	0	0	0	0	0	0	0	0	0	0	0	5685.4	10339	8161.6	0	10047	0	0	0	0	0	0	0	0	0	0	0	0	0	0	0	0	1178.3	0	0	0	0
GYSDVLYLDCLHKR	1	1737.85	AT5G65780.1	AT5G65780.1	yes	yes	3;4	0.00027835	64.534	0	0	0	0	0	0	0	0	0	0	0	0	0	0	0	0	0	5741.2	0	0	0	0	0	0	0	0	0	0	0	0	0	0	0	0	0	0	0	0	0	0
KQDGNILLFRPEENAIR	2	2012.08	AT5G65780.1	AT5G65780.1	yes	yes	4	1.7102e-05	73.279	0	0	0	0	0	0	0	0	0	0	0	0	0	0	5996.8	11356	0	17601	6509.3	0	3127.7	0	0	0	0	0	0	0	0	0	0	0	0	0	0	0	0	0	0	0
MCMPSPTVEQFVEAVK	0	1851.86	AT5G65780.1	AT5G65780.1	yes	yes	2;3	4.1073e-07	78.326	0	0	0	0	0	0	0	0	0	0	0	0	0	0	7252.8	23664	0	2811.8	0	0	0	0	0	0	0	0	0	0	0	0	0	0	0	0	0	0	5294.1	0	0	0
ESSSCFNTIK	0	1171.52	AT5G65760.1	AT5G65760.1	yes	yes	2	0.0038846	71.221	0	28.295	0	0	0	0	0	0	0	0	0	0	0	0	0	0	0	0	0	0	0	0	0	0	0	0	0	0	0	0	0	0	0	0	0	0	0	0	0	0
FFSQQLDHFSFADLPK	0	1925.93	AT5G65760.1	AT5G65760.1	yes	yes	3	0.00016722	55.546	0	109.26	0	0	0	0	0	0	0	0	0	0	0	0	1443.5	1860.6	0	0	0	0	858.72	0	0	0	0	0	0	0	0	2820.8	8990.4	0	0	0	0	0	0	0	0	286.7
FGALLVFPEHR	0	1284.7	AT5G65760.1	AT5G65760.1	yes	yes	2;3	9.5386e-06	115.78	739.32	0	0	68.546	0	0	0	702.64	0	0	0	0	0	0	0	0	0	0	0	0	0	0	0	0	0	0	0	0	0	0	0	0	0	0	5131	0	0	0	0	1916.8
LIQGWIETYR	0	1277.68	AT5G65760.1	AT5G65760.1	yes	yes	2	0.00090542	85.355	0	0	0	0	0	0	0	0	0	0	0	0	0	0	0	0	0	0	0	0	0	0	0	0	0	0	0	0	0	0	0	0	0	0	0	0	0	0	0	0
LIQGWIETYRVEK	1	1633.88	AT5G65760.1	AT5G65760.1	yes	yes	3	0.019337	37.32	0	0	0	0	0	0	0	0	0	0	0	0	0	0	0	0	0	0	0	0	0	0	0	0	0	0	0	0	0	0	0	0	0	0	0	0	0	0	0	0
WVTTEFGGHDIATTLK	0	1774.89	AT5G65760.1	AT5G65760.1	yes	yes	2;3	0.0034647	38.376	0	0	50.851	0	0	0	0	0	0	0	0	0	0	0	0	0	0	0	0	0	0	0	0	0	0	0	0	0	0	0	0	0	0	0	0	0	0	0	0	0
YYGESMPYGSR	0	1308.54	AT5G65760.1	AT5G65760.1	yes	yes	2	0.039848	42.843	0	0	0	0	0	0	0	0	0	0	0	0	0	0	0	0	154.23	0	0	0	0	0	0	0	0	0	669.55	0	0	0	0	0	0	0	0	0	750.34	0	0	0
AISTFPENFKPHR	1	1542.79	AT5G65750.1	AT5G65750.1	yes	yes	2	0.064308	40.377	0	0	0	0	0	0	0	0	0	0	0	0	0	0	0	0	0	0	0	0	0	0	0	0	0	0	0	0	0	0	0	0	0	0	0	0	0	0	0	0
HSVLHDQETGEEYCPLDHLIK	0	2519.18	AT5G65750.1	AT5G65750.1	yes	yes	4	0.0009023	37.015	0	0	0	0	0	0	0	0	0	0	0	0	0	0	0	0	0	0	0	0	0	0	5036.1	0	0	0	0	0	0	0	0	0	0	0	0	0	0	0	0	0
RFGLEGAESLIPGMK	1	1603.84	AT5G65750.1	AT5G65750.1	yes	yes	3	0.11064	16.363	0	0	0	0	0	0	0	0	0	0	0	0	0	0	0	0	0	0	0	0	0	0	0	0	0	0	0	0	0	0	0	0	0	0	0	0	0	0	0	0
VSSILNEEYEASKDYIPQKR	2	2368.19	AT5G65750.1	AT5G65750.1	yes	yes	4	0.00071017	42.066	0	0	0	0	0	0	0	0	0	0	0	0	0	0	0	0	0	0	0	0	0	0	5313	0	0	0	0	0	0	0	0	0	0	0	0	0	0	0	0	0
HIVFYVDDVPIREYK	1	1891.98	AT5G65730.1	AT5G65730.1	yes	yes	4	0.036148	27.767	0	0	0	0	0	0	0	0	0	0	0	0	0	0	0	3613.2	0	0	0	0	0	0	0	0	0	0	0	0	0	0	0	0	0	0	0	0	0	0	0	0
NIAYPTSQPMGVYSTLWEADDWATR	0	2871.32	AT5G65730.1	AT5G65730.1	yes	yes	3	8.9943e-05	42.44	0	0	0	0	0	0	0	0	0	0	0	0	0	0	0	0	0	0	0	0	0	0	0	0	0	0	0	0	0	0	0	0	0	0	0	0	0	0	0	0
SGQPYSVQTNIFAHGK	0	1732.85	AT5G65730.1	AT5G65730.1	yes	yes	2;3	2.9267e-05	70.451	0	0	0	0	0	0	0	0	554.31	0	18848	0	0	0	4609.6	9039	0	0	0	0	0	0	0	0	0	0	0	2737.5	0	0	0	1168	0	0	0	0	0	0	0	0
SGQPYSVQTNIFAHGKGDR	1	2061	AT5G65730.1	AT5G65730.1	yes	yes	4	0.046591	21.242	0	0	0	0	0	0	0	369.92	0	0	0	0	0	0	0	2795.4	0	0	0	0	0	0	0	0	0	0	0	0	0	0	0	0	0	0	0	0	0	0	0	0
SGQPYSVQTNIFAHGKGDREQR	2	2474.21	AT5G65730.1	AT5G65730.1	yes	yes	3	0.023808	27.129	0	0	0	0	0	0	0	0	0	0	0	0	0	0	0	1622.5	0	0	0	0	0	0	0	0	0	0	0	1815.4	0	0	0	0	0	0	0	0	0	0	0	0
VNLWFDPSMDYHTYTILWSHK	0	2652.25	AT5G65730.1	AT5G65730.1	yes	yes	4	0.030231	21.223	0	0	0	0	0	0	0	0	0	0	0	0	0	0	0	13435	0	0	0	0	0	0	0	0	0	0	0	0	0	0	0	0	0	0	0	0	0	0	0	0
AAIEDVQPEK	0	1098.56	AT5G65620.1	AT5G65620.1	yes	yes	2	9.5956e-08	130.98	0	0	0	0	0	0	0	0	0	0	0	0	0	0	0	0	0	0	0	0	0	0	888.92	0	0	0	0	0	0	0	0	0	23.355	0	0	0	0	0	0	0
AAIEDVQPEKVK	1	1325.72	AT5G65620.1	AT5G65620.1	yes	yes	2;3	8.7862e-19	128.36	0	31.2	24.504	0	0	0	0	0	0	0	61.259	0	0	0	0	0	3453	10020	2636.7	1059.1	0	0	0	0	0	0	301.6	0	0	0	0	0	0	73.511	0	0	0	0	0	0
AIRESPDWSSLSEAR	1	1702.83	AT5G65620.1	AT5G65620.1	yes	yes	2;3	1.8638e-20	122.33	0	0	0	0	0	0	0	0	0	1542.4	0	0	306.47	0	0	0	0	2241.3	0	0	0	0	0	0	0	0	0	0	0	0	0	0	0	1288.9	0	0	0	0	0	0
ALLQHLEAELEELEK	0	1763.93	AT5G65620.1	AT5G65620.1	yes	yes	2;3	2.4449e-52	144.46	0	0	0	0	0	0	0	0	0	0	0	0	1311.2	0	0	0	17282	33220	7080.1	0	0	0	0	0	0	0	0	0	0	0	0	0	0	0	1332.9	0	0	0	0	0
ALLQHLEAELEELEKSVEPTWPK	1	2688.4	AT5G65620.1	AT5G65620.1	yes	yes	3;4	2.5064e-08	59.55	0	0	0	0	0	0	0	0	0	0	0	0	0	0	0	0	0	21420	0	0	0	0	0	0	0	0	0	0	0	0	0	0	0	0	0	0	0	0	0	0
ALREEVYR	1	1034.55	AT5G65620.1;AT5G10540.1	AT5G65620.1	no	no	2	0.030284	98.582	0	0	0	63.669	32.365	0	0	0	0	0	0	0	0	23.118	68.197	165.12	0	0	405.59	0	0	0	0	0	0	0	0	0	0	0	0	0	0	0	0	0	0	0	0	0
APLKVFVEFR	1	1204.7	AT5G65620.1;AT5G10540.1	AT5G65620.1	no	no	2;3	0.0080837	80.102	0	0	0	0	0	0	0	0	0	0	0	0	0	0	0	0	0	16346	2708.1	0	0	1589.4	0	0	0	0	0	0	0	0	0	0	0	0	0	0	0	0	0	0
ASSGDLDNTAIIDQILK	0	1772.92	AT5G65620.1;AT5G10540.1	AT5G65620.1	no	no	2;3	4.0705e-29	127.94	0	0	0	0	0	0	0	0	0	0	0	2477.6	0	0	0	286.56	50455	152740	57957	27443	11991	0	17.367	0	0	0	3899	2350.3	259.06	0	0	0	0	0	0	43.418	0	0	3053.6	0
DSSGNPIAYFYFDPYSRPSEK	1	2439.1	AT5G65620.1	AT5G65620.1	yes	yes	3	3.2034e-10	70.126	0	0	0	0	0	0	241.57	0	0	0	0	0	0	0	0	0	0	27294	9569	0	0	0	0	0	0	0	0	0	0	0	0	0	0	0	0	0	0	0	0	0
DTLMSIAK	0	877.458	AT5G65620.1;AT5G10540.1	AT5G65620.1	no	no	2	0.031427	80.684	0	0	0	0	0	0	0	1866.5	0	0	0	0	0	0	0	0	0	0	0	0	0	0	0	0	0	0	0	0	0	0	0	0	0	0	0	0	0	0	0	0
EIEGLPPSALGLFAQAAVSK	0	1997.08	AT5G65620.1;AT5G10540.1	AT5G65620.1	no	no	2;3	1.0121e-20	94.176	0	0	0	0	244.91	0	0	752.21	0	0	0	0	0	0	3715.8	0	35901	57128	13437	0	0	0	0	0	0	0	0	0	0	0	0	0	1315	0	0	0	0	0	0	0
ESKYDINEEELRPYFSLPK	2	2356.16	AT5G65620.1;AT5G10540.1	AT5G65620.1	no	no	3;4	0.00024936	49.188	0	0	0	0	0	0	0	3189.2	0	0	7329.2	0	0	0	6587.7	18839	21799	82619	46905	14102	9716.9	0	0	0	0	0	0	0	0	0	0	0	0	1928.8	0	0	0	0	0	0
ESPDWSSLSEAR	0	1362.61	AT5G65620.1	AT5G65620.1	yes	yes	2;3	9.6236e-20	145.01	0	85.764	0	0	0	0	0	0	0	0	0	0	0	972.41	0	0	3290.3	9977.2	0	0	0	0	0	0	0	0	0	0	0	0	0	0	0	0	0	4727.1	0	0	0	0
EVETVFHEFGHALQHMLTK	0	2252.1	AT5G65620.1;AT5G10540.1	AT5G65620.1	no	no	3;4	0.00015628	49.768	0	0	0	0	0	0	0	1463.7	0	0	0	0	3418.3	0	0	0	0	41746	15848	0	0	0	0	0	0	0	3662.6	0	0	0	0	0	0	0	0	0	0	0	0	0
FASVDLELHTK	0	1258.66	AT5G65620.1	AT5G65620.1	yes	yes	2;3	4.0764e-13	135.8	0	0	0	0	0	0	0	0	0	0	0	1951.5	0	0	0	2594.3	63616	96763	31768	14608	6446.9	0	0	1981.8	0	0	707.44	0	185.34	0	0	0	0	0	0	0	577.13	0	0	0
FLCSFSHIFAGGYAAGYYSYK	0	2408.09	AT5G65620.1;AT5G10540.1	AT5G65620.1	no	no	3	0.0027131	29.842	0	0	0	0	0	0	0	0	0	0	0	0	0	0	0	0	0	4912.5	3487.2	0	0	0	0	0	0	0	0	0	0	0	0	0	0	0	0	0	0	0	0	0
FRNTILALGGGK	1	1245.72	AT5G65620.1;AT5G10540.1	AT5G65620.1	no	no	2;3	0.00015435	80.69	0	0	0	0	0	0	0	0	0	0	0	0	0	0	0	2150.2	4306.9	0	0	0	0	0	0	0	0	0	0	0	0	0	0	0	0	0	0	0	0	2879.4	0	0
FRNTILALGGGKAPLK	2	1654.99	AT5G65620.1;AT5G10540.1	AT5G65620.1	no	no	4	0.0022507	40.187	0	0	0	0	0	0	0	0	0	0	0	0	0	0	0	0	3102.7	0	0	0	0	0	0	0	0	0	0	0	0	0	0	0	0	0	0	0	0	0	0	0
FSENVLDATK	0	1122.56	AT5G65620.1;AT5G10540.1	AT5G65620.1	no	no	2	1.7067e-08	141.08	0	18.684	20.709	0	0	0	25.107	0	0	0	0	0	360.83	2172	0	0	0	11607	5007.5	0	0	0	0	0	0	0	5792.9	0	0	28.025	0	0	0	0	0	0	0	0	0	0
GGAWMDEVVSR	0	1205.55	AT5G65620.1	AT5G65620.1	yes	yes	2	0.0013111	77.062	0	0	0	0	0	0	0	0	0	0	0	0	0	0	0	0	0	5638.2	0	0	0	0	0	0	0	0	0	0	0	0	0	0	0	0	0	0	0	0	0	0
GHENATAENGPWIITLDAPSYLPVMQHAK	0	3159.54	AT5G65620.1	AT5G65620.1	yes	yes	3;4	3.8471e-20	72.791	0	0	0	0	0	0	0	0	0	0	0	0	0	5269	0	0	13449	15550	11765	0	0	0	0	0	0	0	0	0	0	0	0	0	0	0	0	0	0	0	0	0
GREPSPEPLLR	1	1249.68	AT5G65620.1;AT5G10540.1	AT5G65620.1	no	no	2;3	1.8191e-12	132.25	0	0	0	0	0	0	0	0	0	0	0	0	228.95	0	0	1293.7	0	10163	7672.9	1673.7	1413	0	0	0	0	0	0	0	0	58.146	0	0	0	0	0	0	0	0	5099.9	0
GSSVRLPVAHMVCNQTPPVGDKPSLMTFR	2	3180.6	AT5G65620.1	AT5G65620.1	yes	yes	4	0.016045	18.295	0	0	0	0	0	0	0	0	0	0	0	0	0	0	0	0	3579.6	0	0	0	0	0	0	0	0	0	0	0	0	0	0	0	0	0	0	0	0	0	0	0
HNGLLAASASA	0	1010.51	AT5G65620.1	AT5G65620.1	yes	yes	2	1.0242e-09	123.79	65.484	13.664	0	0	0	0	0	0	0	0	0	0	36.438	0	0	0	0	16420	3479.6	682.14	0	0	0	0	0	1297	0	0	0	0	0	0	0	0	0	1375.5	0	0	0	0
HYETGETLPEEVYK	0	1693.78	AT5G65620.1	AT5G65620.1	yes	yes	2;3	5.7181e-92	188.09	0	0	0	0	0	0	0	0	0	0	0	1343.3	0	0	0	0	0	6418.7	0	0	0	0	0	0	0	0	0	0	0	0	0	0	0	0	0	1048.3	0	237.7	0	0
HYETGETLPEEVYKK	1	1821.88	AT5G65620.1	AT5G65620.1	yes	yes	2;3;4	1.5192e-33	139.77	0	0	0	0	0	0	0	0	0	0	0	0	0	0	0	0	2772.6	10793	2551.6	1523.2	0	0	0	0	2204.7	2237	0	4789.9	0	0	0	0	0	0	0	0	0	0	0	0
IVDRLTVVWGMINHLK	1	1893.07	AT5G65620.1	AT5G65620.1	yes	yes	3;4	8.3829e-07	68.978	0	0	0	0	0	0	0	0	0	0	0	0	0	0	0	0	6085.6	10570	7570.9	0	0	0	0	0	0	0	0	1511.9	0	0	0	0	0	0	0	0	0	0	0	0
LGQSKPIYNAFK	1	1364.75	AT5G65620.1;AT5G10540.1	AT5G65620.1	no	no	2;3	6.314e-05	89.356	0	0	0	0	0	0	0	0	0	0	0	0	529.1	0	0	3091.6	0	8276.6	3819.9	1947.4	0	0	0	0	0	0	0	0	0	15.6	0	0	0	0	0	0	0	0	0	0
LLGYNNYAEVSMAMK	0	1702.81	AT5G65620.1	AT5G65620.1	yes	yes	2	3.2662e-12	89.624	0	0	0	0	209.09	0	0	0	0	0	0	0	1459.3	0	0	0	0	0	6325.9	16615	0	0	0	0	0	0	0	0	0	0	0	0	0	0	2482.1	0	0	0	0	0
LPVAHMVCNQTPPVGDKPSLMTFR	1	2694.34	AT5G65620.1	AT5G65620.1	yes	yes	3;4;5	5.7912e-31	95.703	0	0	0	0	0	0	0	0	0	0	0	0	0	0	0	0	27695	28119	54594	15816	0	0	0	0	0	0	0	0	0	0	0	0	0	0	0	0	0	0	0	0
LSHKFSENVLDATK	1	1587.83	AT5G65620.1;AT5G10540.1	AT5G65620.1	no	no	3	9.9511e-10	106.33	0	0	124.55	0	0	0	0	0	2907.4	184.49	0	0	3147.6	0	0	0	3825.2	5066.9	0	0	0	0	0	0	0	0	0	0	0	0	0	0	2587.4	0	0	0	0	0	0	0
LTVVWGMINHLK	0	1409.79	AT5G65620.1	AT5G65620.1	yes	yes	3	0.00025674	73.655	0	0	0	0	0	0	0	0	0	0	0	0	0	0	0	0	8980.4	17052	5931	0	0	0	0	0	0	0	0	0	0	0	0	0	0	0	0	0	0	0	0	48.733
LVEAQIK	0	799.48	AT5G65620.1;AT5G10540.1	AT5G65620.1	no	no	2	0.027546	94.407	0	0	0	0	0	0	0	0	0	0	0	0	0	0	0	183.14	0	1448.8	0	0	0	0	0	0	0	0	0	0	0	0	0	0	0	0	0	0	0	0	0	0
LVEPLEK	0	826.48	AT5G65620.1;AT5G10540.1	AT5G65620.1	no	no	2	0.0038432	114.78	0	0	0	0	0	0	0	0	0	0	0	0	0	0	0	0	0	4158.4	0	384.08	0	0	0	0	0	0	0	0	0	0	0	0	0	0	0	0	0	0	0	0
MATVEKAAELLEK	1	1431.76	AT5G65620.1	AT5G65620.1	yes	yes	3	0.00030881	66.989	0	0	0	0	0	0	0	0	0	0	0	0	0	0	0	0	0	0	0	0	0	0	0	0	0	0	0	0	0	0	0	0	0	0	0	0	0	0	0	0
NIEWDAVELPSQFMENWCYHR	0	2723.19	AT5G65620.1;AT5G10540.1	AT5G65620.1	no	no	3;4	1.1691e-26	83.229	0	0	0	0	0	0	0	0	0	0	0	0	0	0	0	0	20862	0	0	0	0	0	0	0	0	0	0	0	0	0	0	0	0	0	0	0	0	0	0	0
NQGAAESDSMTHWDTTFWSER	0	2455.01	AT5G65620.1	AT5G65620.1	yes	yes	2;3	1.0924e-75	141.31	0	0	0	0	0	0	0	0	0	0	0	0	0	0	0	0	0	0	13331	0	0	0	0	0	0	0	0	0	0	0	0	0	0	0	0	0	0	0	0	0
NTILALGGGK	0	942.55	AT5G65620.1;AT5G10540.1	AT5G65620.1	no	no	2	0.0016714	83.869	0	0	0	0	0	0	0	0	0	0	0	0	385.41	0	0	1689.1	0	0	0	5161.4	0	0	0	0	0	0	0	0	0	0	0	0	0	2853.9	0	0	0	0	0	0
NTILALGGGKAPLK	1	1351.82	AT5G65620.1;AT5G10540.1	AT5G65620.1	no	no	2;3	5.0763e-06	77.776	0	0	0	0	0	0	26	0	1482.5	0	0	0	0	0	0	0	0	7189	0	0	0	0	0	0	0	0	0	0	0	0	0	0	0	0	0	0	0	0	0	0
QDEGLVAGIR	0	1056.56	AT5G65620.1	AT5G65620.1	yes	yes	2	5.7392e-10	153.05	64.729	13.871	0	0	0	0	0	0	0	0	0	0	0	0	0	1629.8	12170	26610	16747	7721.6	0	0	0	0	0	0	0	4173.9	0	0	0	0	0	0	0	0	0	0	0	0
RGGAWMDEVVSR	1	1361.65	AT5G65620.1	AT5G65620.1	yes	yes	2;3	1.0532e-20	152.55	0	0	0	52	0	0	0	0	0	0	0	0	0	0	0	0	7983.8	15467	5075.2	0	0	0	0	0	0	0	0	0	0	0	0	0	0	545.21	0	0	0	0	0	0
SASWDAAVQDMEDLK	0	1664.74	AT5G65620.1	AT5G65620.1	yes	yes	2	0.00056234	53.924	0	0	0	0	0	0	0	0	0	0	0	0	0	0	0	0	0	0	0	0	0	0	0	0	0	0	0	0	0	0	0	0	0	0	0	0	0	0	0	0
SASWDAAVQDMEDLKSFAK	1	2097.97	AT5G65620.1	AT5G65620.1	yes	yes	2;3	8.3883e-31	108.34	0	0	0	0	0	165.42	0	0	0	0	0	7911.1	0	0	0	0	31315	14589	38030	0	0	0	0	0	0	1140.3	0	0	2426.7	0	0	0	0	0	0	0	0	0	0	621.34
TLFGIDIEPADGLAPVWNNDVR	0	2411.21	AT5G65620.1	AT5G65620.1	yes	yes	2;3	1.3478e-88	129.2	0	0	0	0	0	0	0	0	0	0	0	0	0	0	709.13	0	72922	103920	20636	0	6009.2	0	0	0	0	0	0	0	0	0	317.13	0	0	0	0	1155.9	0	0	0	0
TQVIPPLPEDR	0	1263.68	AT5G65620.1;AT5G10540.1	AT5G65620.1	no	no	2;3	3.119e-13	137.55	0	0	0	0	0	0	294.36	0	0	0	0	0	0	0	0	0	500.29	11021	0	0	2482.1	0	0	0	0	0	0	0	1771	0	0	0	0	0	0	0	0	0	0	0
VKDSSGNPIAYFYFDPYSRPSEK	2	2666.27	AT5G65620.1	AT5G65620.1	yes	yes	3;4	6.4442e-12	63.559	0	0	0	0	0	0	0	0	0	0	0	0	0	0	0	0	17619	0	0	0	0	0	0	0	0	0	0	0	0	0	0	0	0	0	0	0	0	0	0	0
VMDGLFSLAK	0	1079.57	AT5G65620.1	AT5G65620.1	yes	yes	2	0.00044361	92.239	0	0	0	197.35	326.96	0	3693.8	0	0	4297.2	4118.6	0	0	0	0	0	21498	51613	0	0	0	2270.1	0	0	0	0	0	0	0	0	0	0	0	0	0	0	0	0	0	0
WAEVLSADAFSAFEDAGLDDIK	0	2369.11	AT5G65620.1;AT5G10540.1	AT5G65620.1	no	no	2;3	0.00071191	35.187	0	0	0	0	0	0	0	0	0	0	0	125.79	0	0	0	0	0	16760	0	0	0	0	0	0	0	0	0	0	0	0	0	0	0	0	0	0	0	0	0	0
YDINEEELRPYFSLPK	1	2011.99	AT5G65620.1;AT5G10540.1	AT5G65620.1	no	no	2;3	0.04033	30.489	0	0	0	0	0	0	0	0	0	0	0	0	0	0	0	0	0	0	0	0	1870.4	0	0	0	0	0	0	0	0	0	0	0	2058.8	0	0	0	0	0	0	0
YVPGGPESIYDVDQR	0	1693.79	AT5G65620.1	AT5G65620.1	yes	yes	2;3	6.3829e-63	160.46	0	0	0	0	0	0	0	2887.7	2768.3	0	0	0	0	0	0	0	0	66539	12219	0	0	0	1841.7	0	0	0	0	0	0	0	0	0	0	0	0	0	0	0	1197.2	0
AAQDVAVADLAPTHPIR	0	1743.93	AT5G65430.1;AT5G65430.2;AT5G65430.3	AT5G65430.1	yes	no	2;3;4	4.8186e-66	142.4	0	0	0	0	131.7	0	0	0	0	0	0	0	0	0	0	0	0	0	0	0	0	0	0	4545.6	0	0	0	0	0	0	0	25919	23852	27013	39993	35225	15571	29709	15680	12850
KNEEHVSLVKDYR	2	1615.83	AT5G65430.1;AT5G65430.2;AT5G65430.3	AT5G65430.1	yes	no	4	0.0080945	44.511	0	0	0	0	0	27.742	0	0	0	0	0	0	0	0	1041.7	0	0	0	0	0	0	0	0	0	0	0	0	0	0	38.839	0	1831.3	0	0	0	0	0	0	0	0
LLDSHLIPSATASESK	0	1667.87	AT5G65430.1;AT5G65430.2;AT5G65430.3	AT5G65430.1	yes	no	2;3	1.8848e-18	119	0	0	0	0	0	0	0	0	0	0	0	0	0	0	0	0	442.4	0	0	0	0	0	0	5500.3	1455	0	0	0	283.7	50.56	5051.5	38375	26752	21603	36131	15184	15342	18119	16331	8100.5
LLDSHLIPSATASESKVFYLK	1	2318.25	AT5G65430.1;AT5G65430.2;AT5G65430.3	AT5G65430.1	yes	no	4	0.078043	17.43	0	0	0	0	0	0	0	0	0	0	0	0	0	0	0	0	0	0	0	0	0	0	0	0	0	0	0	0	0	0	0	0	0	0	0	0	0	0	0	0
SKVETELSSICSGILR	1	1777.92	AT5G65430.1;AT5G65430.2;AT5G65430.3	AT5G65430.1	yes	no	2;3	1.5187e-153	220.72	0	0	0	0	0	0	240.89	0	890.11	0	0	0	0	0	0	0	0	0	994.4	0	1405.7	0	0	0	0	1626	2591.3	0	0	1609	5058.7	53962	39110	27413	15508	8846.1	8554	13021	5131.6	9249.3
YLAEFKSGDER	1	1313.63	AT5G65430.1;AT5G65430.2;AT5G65430.3	AT5G65430.1	yes	no	3	0.00039406	85.813	0	0	0	0	0	0	0	0	0	260.86	0	0	0	0	0	0	0	0	0	0	0	0	0	0	0	0	0	0	0	34.273	0	0	0	0	0	0	0	0	0	0
KLQEEEAAEEAAEAAK	1	1715.82	AT5G65220.1	AT5G65220.1	yes	yes	2;3	1.3472e-49	135.89	0	0	0	0	0	0	0	0	0	0	0	0	0	0	0	0	0	0	0	0	0	0	0	0	0	0	0	5258.3	0	0	0	0	0	0	0	0	0	5063.7	11821	12437
LQEEEAAEEAAEAAK	0	1587.73	AT5G65220.1	AT5G65220.1	yes	yes	2;3	4.8899e-05	68.481	0	0	0	0	0	0	0	0	0	0	0	0	0	0	0	0	0	0	0	0	0	0	0	0	0	0	0	0	0	0	0	4730.4	0	1451	0	0	0	3927.2	9387.2	0
SIVPRPPPSLKK	2	1317.81	AT5G65220.1	AT5G65220.1	yes	yes	3	0.020611	50.222	0	0	0	0	0	0	0	0	0	0	0	0	0	0	0	0	0	0	0	0	0	0	0	0	0	0	0	0	0	0	0	0	0	0	0	0	0	3647.8	0	0
SKTTEQLQEEVVDLKGELFMLR	2	2592.35	AT5G65220.1	AT5G65220.1	yes	yes	3;4	2.8005e-05	51.469	0	0	0	0	0	0	0	0	0	0	0	0	0	0	0	0	0	0	0	0	0	0	0	0	0	0	0	0	0	0	0	0	0	0	0	0	0	6715.3	0	0
ALDKELSSDFER	1	1408.68	AT5G65020.1;AT5G65020.2	AT5G65020.1	yes	no	2;3	7.0893e-72	202.72	0	0	0	0	0	26.302	0	494.49	1291.4	0	0	0	0	0	0	0	0	5241.9	0	0	0	0	0	0	0	0	2576.3	0	0	0	0	0	0	682.55	0	0	0	0	0	0
AQLGATLNHYNNEYGNAINK	0	2204.06	AT5G65020.1;AT5G65020.2	AT5G65020.1	yes	no	2;3	2.7045e-07	71.434	0	0	0	0	0	0	0	0	4198.3	0	0	0	0	0	0	0	0	12010	0	0	0	1320.3	0	0	0	0	0	0	0	0	0	0	0	0	0	0	0	0	0	0
ASLKVPSNVPLPEDDAEQLHK	1	2286.19	AT5G65020.1	AT5G65020.1	yes	yes	3	4.3655e-22	92.034	0	0	0	0	0	0	0	0	0	0	0	0	0	0	0	0	0	35416	0	0	0	0	0	0	0	0	0	0	0	0	0	0	0	0	0	0	0	0	0	0
AVITCLTYPEK	0	1293.66	AT5G65020.1;AT5G65020.2	AT5G65020.1	yes	no	2	0.00024053	93.345	0	0	0	0	0	0	0	0	0	0	0	0	0	389.25	0	0	0	2981	0	0	0	0	0	0	0	0	813.99	0	0	0	0	0	0	0	0	0	0	0	0	0
AVITCLTYPEKHFEK	1	1834.93	AT5G65020.1;AT5G65020.2	AT5G65020.1	yes	no	3;4	2.0202e-14	91.993	35.781	0	0	0	0	0	0	0	0	0	923.3	964.6	0	0	0	0	5598.2	23322	0	0	0	0	0	0	0	0	0	0	0	0	0	0	0	0	0	0	0	0	0	0
AVMLWTLDPPERDAYLAK	1	2088.07	AT5G65020.1;AT5G65020.2	AT5G65020.1	yes	no	3	0.0087905	32.191	0	0	0	0	0	1146.6	0	0	0	0	0	0	0	0	0	0	0	6847.8	0	0	0	0	0	0	0	0	0	0	0	0	0	0	0	0	0	0	0	0	0	0
LIISILAHR	0	1034.66	AT5G65020.1;AT5G65020.2	AT5G65020.1	yes	no	2	0.0001137	132.76	0	0	0	0	0	0	0	0	0	0	0	0	0	0	0	0	0	9830	0	0	0	0	0	0	0	0	0	0	0	0	0	0	0	0	0	0	0	0	0	0
LLLPLVSTFR	0	1157.72	AT5G65020.1;AT5G65020.2	AT5G65020.1	yes	no	2	3.0731e-18	169.41	0	0	0	0	0	0	0	0	0	0	0	0	0	0	0	0	7913.3	16567	0	0	0	0	0	0	0	0	0	0	0	0	0	0	0	0	0	0	0	0	0	0
MGTDEWGLTR	0	1164.52	AT5G65020.1;AT5G65020.2	AT5G65020.1	yes	no	2	1.6816e-07	123.96	0	0	0	0	0	0	0	0	0	0	0	0	0	0	0	0	0	0	0	0	0	0	0	0	0	0	0	0	0	0	0	0	0	0	0	0	0	0	0	0
NLKEESDDNDYMK	1	1599.67	AT5G65020.1;AT5G65020.2	AT5G65020.1	yes	no	3	3.6334e-16	132.31	0	0	0	0	0	0	0	0	0	0	0	0	0	0	0	0	0	0	0	0	0	0	0	0	0	0	0	0	0	0	0	0	0	0	0	0	0	1431.5	0	0
NNWVLVEIACTRPALELIK	1	2238.22	AT5G65020.1;AT5G65020.2	AT5G65020.1	yes	no	3	5.1253e-09	78.225	0	0	0	0	0	0	0	0	0	0	0	0	0	0	0	0	11837	17598	0	0	0	0	0	0	0	0	0	0	0	0	0	0	0	0	0	0	0	0	2249.2	0
SIEEDVAQHTSGDLR	0	1655.78	AT5G65020.1;AT5G65020.2	AT5G65020.1	yes	no	2;3	6.156e-52	153.08	0	0	0	0	0	0	0	0	6243.7	0	0	0	0	0	0	0	0	13138	0	0	0	0	0	1296.3	0	11451	0	0	0	0	0	0	0	0	0	0	0	0	0	0
SIEEDVAQHTSGDLRK	1	1783.87	AT5G65020.1;AT5G65020.2	AT5G65020.1	yes	no	2;3;4	3.1255e-26	133.93	0	0	0	0	0	0	0	0	0	0	0	0	0	0	0	0	4395.7	23768	1504.1	0	0	0	5221.7	0	0	7239.9	0	0	0	0	0	0	0	0	0	0	0	0	1134.7	0
SKAQLGATLNHYNNEYGNAINK	1	2419.19	AT5G65020.1;AT5G65020.2	AT5G65020.1	yes	no	4	0.00019554	43.09	0	0	0	0	0	0	0	0	0	0	0	0	0	0	0	13671	4274.4	7276.2	0	0	0	0	0	0	0	0	0	0	0	0	0	0	0	0	0	0	0	0	0	0
SVYAATYNEDLLK	0	1485.74	AT5G65020.1;AT5G65020.2	AT5G65020.1	yes	no	2	7.4813e-12	128.57	0	0	0	0	0	0	0	0	0	0	0	1721	0	0	0	0	21468	30140	0	1565.8	0	1350.8	0	0	0	0	0	0	0	0	0	0	0	0	0	0	0	0	3988.7	0
SYSDDDFIR	0	1116.47	AT5G65020.1;AT5G65020.2	AT5G65020.1	yes	no	2	0.082967	43.651	0	0	0	0	0	0	0	0	0	0	0	0	0	0	0	0	0	0	0	0	0	0	0	0	0	0	0	0	0	0	0	0	0	0	0	0	0	0	0	0
VPSNVPLPEDDAEQLHK	0	1886.94	AT5G65020.1	AT5G65020.1	yes	yes	2;3	2.0697e-28	122.16	0	0	0	0	0	0	0	0	0	0	0	0	0	0	2488.7	0	0	0	0	0	0	0	0	0	0	0	0	0	0	0	0	0	0	0	0	0	0	0	0	0
VSEKSYSDDDFIR	1	1559.71	AT5G65020.1;AT5G65020.2	AT5G65020.1	yes	no	2;3	5.675e-08	115.57	0	0	0	0	0	0	0	0	0	0	0	0	0	0	0	0	0	0	8877.8	0	0	0	0	1078.9	0	0	0	0	0	0	0	0	0	0	0	1909.6	0	0	0	0
VVTTRTEVDMER	1	1434.71	AT5G65020.1;AT5G65020.2	AT5G65020.1	yes	no	2;3	9.0564e-05	99.589	0	0	0	0	0	0	0	0	0	0	0	0	0	0	0	0	0	0	0	0	0	0	0	0	0	0	0	0	0	0	0	0	0	0	0	0	0	0	0	0
YEGDDVNMMLAR	0	1412.61	AT5G65020.1;AT5G65020.2	AT5G65020.1	yes	no	2	7.8289e-05	91.123	0	0	0	0	0	0	0	0	0	0	0	0	0	0	0	0	0	0	0	0	0	0	0	0	0	0	0	0	0	0	0	0	0	0	0	0	0	0	0	0
AALGVHVAAYEEDKAAAAAK	1	1955.01	AT5G65010.1;AT5G65010.2	AT5G65010.1	yes	no	3;4	2.6493e-39	110.44	0	0	0	0	0	0	0	0	0	0	164.66	0	0	0	755.61	0	0	3019.4	18977	18994	10227	2532.7	0	0	0	0	0	0	0	0	0	0	0	0	0	0	0	0	0	0
AGSDLVDPLPK	0	1110.59	AT5G65010.1;AT5G65010.2	AT5G65010.1	yes	no	2	1.7754e-05	116.74	23.355	0	0	0	0	0	0	0	0	0	0	0	0	0	0	0	0	0	2527.9	0	0	0	0	0	0	0	0	0	0	0	0	0	0	3618.9	0	0	0	0	0	0
ASTPMFLMSR	0	1139.55	AT5G65010.1;AT5G65010.2	AT5G65010.1	no	no	2	0.00018564	102.52	0	0	0	0	0	0	0	0	0	0	0	0	0	0	0	0	0	0	0	0	0	0	0	0	0	0	0	0	0	0	0	0	0	0	0	0	0	0	0	0
ATVPGGPSIACSTAK	0	1415.71	AT5G65010.1;AT5G65010.2	AT5G65010.1	yes	no	2	6.0694e-13	95.067	0	0	0	0	0	0	0	805.62	0	0	0	0	0	1687.3	0	0	0	2144.2	3737.7	1891.1	2175.2	786.5	0	0	0	0	0	0	0	0	0	0	0	958.72	0	0	0	2872.2	3770	0
AVEWDATWSK	0	1191.56	AT5G65010.1;AT5G65010.2	AT5G65010.1	yes	no	2	0.00015259	105.4	0	0	101.43	0	0	0	0	0	0	0	0	0	0	0	1315	3395.2	0	0	16829	0	0	5956.8	0	0	0	0	0	0	0	0	0	0	0	0	0	0	0	0	0	0
CGILAVLGCIDNSQAKR	1	1873.95	AT5G65010.1;AT5G65010.2	AT5G65010.1	yes	no	3	8.1299e-07	75.911	0	0	0	0	0	0	0	0	0	0	0	0	0	0	0	0	0	0	0	0	0	0	0	0	0	0	0	0	0	2346.6	0	0	0	0	0	0	0	0	0	0
EVADYLGTR	0	1022.5	AT5G65010.1;AT5G65010.2	AT5G65010.1	no	no	2	0.0048989	81.263	0	0	0	0	0	0	0	0	0	0	0	0	0	0	0	0	0	0	2613.5	0	0	0	0	0	0	0	0	0	0	0	0	0	0	0	0	0	1555.4	0	0	18.219
GPDWSGLHCYEDCYLAHER	0	2363.97	AT5G65010.1;AT5G65010.2	AT5G65010.1	no	no	4	0.00071743	39.905	0	0	0	0	0	0	0	0	0	0	0	0	0	0	0	0	0	0	4172.4	3754.6	0	0	0	0	0	0	0	0	0	0	0	0	0	0	0	0	0	0	0	0
HRGPDWSGLHCYEDCYLAHER	1	2657.13	AT5G65010.1;AT5G65010.2	AT5G65010.1	no	no	3;4;5	1.2041e-10	73.675	62.915	0	0	0	0	0	0	0	0	0	0	0	0	0	0	0	0	0	9341.8	12768	19970	0	0	0	0	0	0	0	0	0	0	0	0	0	0	0	0	0	0	0
HVSDTMLSNASFVFPDNTPLTK	0	2420.17	AT5G65010.1;AT5G65010.2	AT5G65010.1	yes	no	2;3	3.2834e-05	49.497	0	0	0	0	0	0	0	0	0	0	0	0	0	0	0	0	0	0	0	0	0	0	0	0	0	0	0	0	0	0	0	0	0	0	0	0	0	0	0	0
LAIIDPTSGDQPLYNEDKTVAVTVNGEIYNHK	1	3513.76	AT5G65010.1;AT5G65010.2	AT5G65010.1	yes	no	4	1.374e-10	39.302	0	0	0	0	0	0	0	0	0	0	0	0	0	0	0	0	0	0	0	0	0	0	0	0	0	0	0	0	0	0	0	0	0	0	0	0	0	0	0	0
MVLSGEGSDEILGGYLYFHK	0	2214.07	AT5G65010.1;AT5G65010.2	AT5G65010.1	yes	no	3	0.00047797	39.905	0	0	0	0	0	0	0	0	0	0	0	0	0	0	0	0	0	0	8072.8	0	0	0	0	0	0	0	0	0	0	0	0	0	0	0	0	0	0	0	0	0
NAFDDEERPYLPK	1	1592.75	AT5G65010.1;AT5G65010.2	AT5G65010.1	yes	no	2;3	0.0010336	74.133	0	0	0	0	0	0	0	0	0	0	0	0	0	0	0	0	0	0	0	0	0	0	0	0	0	0	0	0	1540	0	0	0	0	0	0	1351.1	0	0	0	0
STSAWGVEAR	0	1062.51	AT5G65010.1;AT5G65010.2	AT5G65010.1	no	no	2	0.0011869	86.879	52.51	18.494	0	0	23.118	136.11	0	0	0	0	0	0	0	0	0	0	0	1310.7	2936.1	3668.1	0	0	799.87	0	0	0	1629.8	0	0	0	0	0	0	0	13938	0	0	0	0	0
TVAVTVNGEIYNHK	0	1543.8	AT5G65010.1;AT5G65010.2	AT5G65010.1	yes	no	3	0.00041808	54.871	0	0	0	0	0	0	0	0	0	126.12	0	0	0	0	0	0	0	0	0	0	0	2541.6	0	0	0	0	0	0	0	0	0	0	0	0	0	0	0	0	0	0
VPFLDKEFLNVAMSIDPEWK	1	2377.2	AT5G65010.1;AT5G65010.2	AT5G65010.1	yes	no	3	0.016484	25.496	0	0	0	0	0	0	0	0	0	0	0	0	0	0	0	0	0	0	5850.5	0	5640.6	0	882.24	0	0	0	0	0	0	0	0	0	0	0	0	0	0	0	0	0
WYNPPWYNEQVPSTPYDPLVLR	0	2733.32	AT5G65010.1;AT5G65010.2	AT5G65010.1	yes	no	3	1.162e-11	75.224	0	0	0	0	0	0	0	0	0	0	0	0	0	0	2952.4	0	4719.9	8043.8	20367	0	9822.5	0	0	0	0	0	0	0	0	0	0	0	0	0	0	0	0	0	0	0
AMESDQYSWWVNR	0	1670.71	AT5G64860.1	AT5G64860.1	yes	yes	2;3	1.3581e-30	148.13	0	0	0	0	0	0	0	0	0	0	0	0	0	0	0	0	0	0	0	0	0	0	0	0	0	2838.4	4855.2	0	0	0	0	0	0	0	0	0	0	0	0	0
AQDLYDECR	0	1168.48	AT5G64860.1	AT5G64860.1	yes	yes	2	0.072554	45.158	49.375	0	0	0	0	0	0	0	0	0	0	0	0	0	0	0	0	0	0	0	0	0	0	0	0	0	0	0	0	0	0	0	0	0	0	0	0	0	0	0
AQDLYDECRIDHFR	1	1836.82	AT5G64860.1	AT5G64860.1	yes	yes	4	0.00039935	59.294	0	0	0	0	0	0	0	0	0	0	0	0	0	0	0	0	0	0	0	0	0	0	0	0	0	0	2604.2	0	0	0	0	0	0	0	0	0	0	0	0	0
DGLLIKDELPQPIDADSVNYQTANK	1	2756.39	AT5G64860.1	AT5G64860.1	yes	yes	3	1.8467e-17	71.427	0	0	0	0	0	0	0	0	0	0	0	0	0	0	0	0	0	0	0	0	0	0	0	0	0	0	15680	0	0	0	0	0	0	0	0	0	0	0	0	0
DLLSLYGRL	1	1048.59	AT5G64860.1	AT5G64860.1	yes	yes	2	0.0075998	106.93	0	0	0	0	0	0	0	0	0	0	0	0	0	0	0	0	0	0	0	0	0	0	0	0	0	10097	0	15933	0	0	0	0	0	0	0	0	0	0	0	0
EFIDLFIAK	0	1094.6	AT5G64860.1	AT5G64860.1	yes	yes	2	0.014342	66.504	0	0	0	0	0	0	0	0	0	0	0	0	0	0	0	0	0	0	0	0	0	0	0	0	0	3334.2	0	4450.2	0	0	0	0	0	0	0	0	0	0	0	0
GFAGFWAVPSEAK	0	1365.67	AT5G64860.1	AT5G64860.1	yes	yes	2	2.4444e-06	107.39	0	0	0	0	1827.6	182.95	0	0	0	0	0	0	0	0	0	0	0	0	0	0	0	0	0	0	0	0	2414.1	0	0	0	0	0	3889.6	0	0	0	0	0	0	0
GPHGIGDLGEEAFR	0	1453.69	AT5G64860.1	AT5G64860.1	yes	yes	2;3	1.6034e-40	152.38	1085.3	58.509	0	0	0	0	1508	0	0	101.06	0	341.54	0	472.06	0	3009.2	0	0	0	0	0	0	0	0	0	3793.8	31129	22717	0	0	0	1529.2	0	0	5748.9	8912.3	3143.5	3163.5	3420.1	0
GWWDTLDQEEK	0	1405.62	AT5G64860.1	AT5G64860.1	yes	yes	2	3.7216e-13	128.01	0	0	0	0	0	0	0	0	0	0	0	0	0	0	0	0	0	0	0	0	0	0	0	0	0	0	21650	21598	0	0	0	0	0	0	0	0	0	0	0	0
GWWDTLDQEEKSK	1	1620.74	AT5G64860.1	AT5G64860.1	yes	yes	2;3	0.0001247	72.659	0	0	0	0	0	0	0	0	0	0	0	0	0	0	0	0	0	18135	0	0	0	0	0	0	0	0	12701	0	0	0	0	0	0	0	0	0	0	0	0	0
IIAEDLGVITK	0	1170.69	AT5G64860.1	AT5G64860.1	yes	yes	2	0.0013253	76.165	0	0	0	0	0	0	0	0	0	0	0	0	0	0	0	0	0	854.73	0	0	0	0	0	0	0	0	18056	25530	0	0	0	0	0	0	0	0	0	0	0	0
IPSSTSFDNLETESDR	0	1796.81	AT5G64860.1	AT5G64860.1	yes	yes	2	5.957e-08	82.922	0	0	0	0	0	0	0	0	0	0	0	0	0	0	0	0	0	0	0	0	0	0	0	0	0	0	0	0	0	0	0	0	0	0	0	0	0	0	0	0
IPSSTSFDNLETESDRLR	1	2065.99	AT5G64860.1	AT5G64860.1	yes	yes	2;3	8.1326e-123	193.47	0	0	0	0	0	0	0	0	0	0	0	0	0	0	0	0	0	0	0	0	0	0	0	0	0	11950	49367	55074	0	0	0	0	0	4375.8	0	0	4025.6	0	0	0
MNTPATEVGNWGWR	0	1617.74	AT5G64860.1	AT5G64860.1	yes	yes	2;3	1.2227e-35	145	0	0	0	0	0	0	0	0	0	0	0	0	0	0	0	0	0	0	0	0	0	0	0	0	0	0	23959	26286	661.66	0	0	0	0	0	0	0	8990.4	0	0	0
RAQDLYDECRIDHFR	2	1992.92	AT5G64860.1	AT5G64860.1	yes	yes	4	0.0012756	47.639	0	0	0	0	0	0	0	0	0	606.82	0	0	0	0	0	0	0	0	0	0	0	0	0	0	0	0	0	3853.1	0	0	0	0	0	0	0	0	0	0	0	0
ALAEASSAAASITKK	1	1417.78	AT5G64830.2;AT5G64830.1	AT5G64830.2	yes	no	3	0.00059934	49.595	0	0	0	0	0	0	0	0	0	0	0	1388.8	0	0	0	0	0	0	0	0	0	0	0	0	0	0	0	0	0	0	0	0	0	0	0	0	0	3496.9	0	0
IADLPVAFPK	0	1069.62	AT5G64830.2;AT5G64830.1	AT5G64830.2	yes	no	2	0.015105	56.404	0	0	0	0	0	0	0	0	0	0	0	0	0	0	0	0	0	0	0	0	0	0	0	0	0	0	0	0	0	0	0	0	0	0	0	0	0	10612	0	0
RLDANPEQCFR	1	1404.66	AT5G64830.2;AT5G64830.1	AT5G64830.2	yes	no	3	0.019178	42.629	0	0	0	0	0	0	0	0	0	0	0	0	0	0	0	0	0	0	0	0	0	0	0	0	0	0	0	0	0	0	0	0	0	1241.4	0	0	0	2756.3	0	0
AISNNFLTLMR	0	1278.68	AT5G64570.1	AT5G64570.1	yes	yes	2	0.00024053	105.36	149.33	0	0	0	0	3907.3	205.64	0	0	0	0	0	0	0	0	0	0	0	0	0	0	2016	0	0	0	0	0	0	0	0	0	0	0	0	0	0	0	0	0	0
DRVDLHLPGQQQELVIQVAK	1	2285.25	AT5G64570.1	AT5G64570.1	yes	yes	3;4	5.332e-10	78.456	0	0	0	0	0	1071.9	0	0	0	0	0	0	0	0	0	0	0	0	0	0	0	0	0	0	0	0	0	0	0	0	0	0	0	0	0	0	0	0	0	0
FYTGETVYAFGDGLSYTK	0	2017.93	AT5G64570.1	AT5G64570.1	yes	yes	2;3	5.6038e-05	61.477	0	93.597	0	0	0	795.84	0	0	0	0	0	0	0	0	0	0	0	0	0	0	0	0	0	0	0	0	1890.7	0	0	0	0	0	0	0	0	0	0	0	0	0
GLQETDGGDSNRLK	1	1488.72	AT5G64570.1	AT5G64570.1	yes	yes	2;3	6.0112e-51	167.73	0	0	0	0	0	8554.8	0	0	0	0	0	0	0	0	466.49	0	0	0	0	0	0	0	0	0	0	0	0	0	0	0	0	0	0	0	0	0	0	0	0	0
GQETPGEDPLLASK	0	1440.71	AT5G64570.1	AT5G64570.1	yes	yes	2;3	1.7117e-09	104.94	0	0	0	0	0	6072.4	0	0	0	0	0	0	2851.6	0	0	0	0	0	0	0	0	0	0	0	0	0	0	0	0	0	0	0	0	0	0	0	0	0	0	0
GQETPGEDPLLASKYASGYVK	1	2209.09	AT5G64570.1	AT5G64570.1	yes	yes	3	9.7242e-05	50.237	0	0	0	0	0	2122.9	0	0	0	0	0	0	0	0	0	0	0	0	0	0	0	0	0	0	0	0	0	0	0	0	0	0	0	0	0	0	0	0	0	0
HYTAYDVDNWK	0	1410.62	AT5G64570.1	AT5G64570.1	yes	yes	2;3	0.002738	61.958	0	0	0	0	0	590.19	0	0	0	0	0	0	0	0	0	0	0	0	0	0	0	0	0	0	0	0	0	0	0	0	0	0	0	0	0	0	0	0	0	0
HYTAYDVDNWKGVER	1	1851.85	AT5G64570.1	AT5G64570.1	yes	yes	3;4	2.4902e-63	167.56	0	0	0	0	0	3847.5	0	0	0	0	0	0	0	0	0	0	0	0	0	0	0	0	0	0	0	0	0	0	0	0	0	0	0	0	0	0	0	0	0	0
LAATADVSVLVIGADQSIEAESR	0	2314.2	AT5G64570.1	AT5G64570.1	yes	yes	3	1.643e-61	118.05	0	0	0	0	0	916.91	0	0	0	0	0	0	0	0	0	0	0	0	0	0	0	0	0	0	0	0	0	0	0	0	0	0	0	0	0	0	0	0	0	0
LGFFDGNPK	0	993.492	AT5G64570.1;AT5G09700.1	AT5G64570.1	yes	no	2	0.00016995	130.31	0	0	0	0	474.62	9330.8	1962.4	0	0	0	0	0	0	0	0	0	0	0	0	0	0	0	0	0	0	0	0	0	0	0	0	0	0	0	0	0	0	0	0	0
LGFFDGNPKNQIYGGLGPTDVCTSANQELAADAAR	1	3666.74	AT5G64570.1	AT5G64570.1	yes	yes	4	5.7849e-42	76.415	0	0	0	0	0	3041	0	0	0	0	0	0	0	0	0	0	0	0	0	0	0	0	0	0	0	0	0	0	0	0	0	0	0	0	0	0	0	0	0	0
LNGYIVSDCDSVDVLYK	0	1958.93	AT5G64570.1	AT5G64570.1	yes	yes	2;3	0.00058071	46.543	0	0	0	0	0	0	0	0	0	0	0	0	0	0	0	0	0	0	0	0	0	0	0	0	0	0	0	0	0	0	0	0	0	0	0	0	0	0	0	0
NQIYGGLGPTDVCTSANQELAADAAR	0	2691.26	AT5G64570.1	AT5G64570.1	yes	yes	3;4	1.1683e-144	144.63	0	0	0	0	0	0	0	0	0	0	0	0	0	0	0	0	0	0	0	0	0	0	0	0	0	0	0	0	0	0	0	0	0	0	0	0	0	0	0	0
NTGCLPLSPK	0	1085.55	AT5G64570.1	AT5G64570.1	yes	yes	2	0.0011869	86.879	0	0	0	0	0	3244.8	0	0	0	0	0	0	0	0	0	0	0	0	0	0	0	0	0	0	0	0	0	0	0	0	0	0	0	0	0	0	0	0	0	0
QGIVLLKNTGCLPLSPK	1	1837.05	AT5G64570.1	AT5G64570.1	yes	yes	2;3	0.00096362	43.955	0	0	0	0	0	1653	0	0	0	0	0	0	0	0	0	0	0	0	0	0	0	0	0	0	0	0	0	0	0	0	0	0	0	0	0	0	0	0	0	0
SGLVNEAAIDK	0	1115.58	AT5G64570.1	AT5G64570.1	yes	yes	2	0.01425	52.463	0	0	0	0	0	0	0	0	0	0	0	0	0	0	0	0	0	0	0	0	0	0	0	0	0	0	0	0	0	0	0	0	0	0	0	0	0	0	0	0
SGLVNEAAIDKAISNNFLTLMR	1	2376.25	AT5G64570.1	AT5G64570.1	yes	yes	3	2.7051e-98	158.02	0	0	0	0	0	2537.6	0	0	0	0	0	0	0	0	0	0	0	0	0	0	0	0	0	0	0	0	0	0	0	0	0	0	0	0	0	0	0	81.55	0	0
TMIGNYEGTPCK	0	1369.6	AT5G64570.1	AT5G64570.1	yes	yes	2	0.00018204	95.417	0	0	0	0	0	890.82	0	0	0	0	886.44	1187.6	0	0	0	0	0	0	0	0	0	0	0	0	0	0	0	0	0	0	0	0	0	1298	0	0	0	0	0	0
TPAEAAAISILAGLDLNCGSFLGQHTEEAVK	0	3182.59	AT5G64570.1	AT5G64570.1	yes	yes	4	1.5195e-52	95.654	0	0	0	0	0	1182.7	0	0	0	0	0	0	0	0	0	0	0	0	0	0	0	0	0	0	0	0	0	0	0	0	0	0	0	0	0	0	0	0	0	0
VDLHLPGQQQELVIQVAK	0	2014.12	AT5G64570.1	AT5G64570.1	yes	yes	3	0.019257	24.793	0	0	0	0	0	785.71	0	0	0	0	0	0	0	0	0	0	0	0	0	0	0	0	0	0	0	0	0	0	0	0	0	0	0	0	0	0	0	0	0	0
WGRGQETPGEDPLLASK	1	1839.91	AT5G64570.1	AT5G64570.1	yes	yes	2;3	1.1746e-11	75.91	0	0	0	0	0	9314.9	0	0	0	0	0	0	0	0	0	0	0	0	0	0	0	0	0	0	0	0	0	0	1632.7	0	0	0	0	0	0	0	0	4673.9	2678.9	0
YASGYVKGLQETDGGDSNRLK	2	2257.1	AT5G64570.1	AT5G64570.1	yes	yes	4	1.5904e-18	90.453	0	0	0	0	0	1286.9	0	0	0	0	0	0	0	0	0	0	0	0	0	0	0	0	0	0	0	0	0	0	0	0	0	0	0	0	0	0	0	0	0	0
YSFNAVVTQQDMDDTYQPPFK	0	2493.12	AT5G64570.1	AT5G64570.1	yes	yes	3	1.5221e-08	62.002	0	0	0	0	0	1958.6	0	0	0	0	0	0	0	0	0	0	0	0	0	0	0	0	0	0	0	0	0	0	0	0	0	0	0	0	0	0	0	0	0	0
YTTPLQGLAGTVSTTYLPGCSNVACAVADVAGATK	0	3513.71	AT5G64570.1	AT5G64570.1	yes	yes	3	6.0423e-07	29.307	0	0	0	0	0	573.71	0	0	0	0	0	0	0	0	0	0	0	0	0	0	0	0	0	0	0	0	0	0	0	0	0	0	0	0	0	0	0	0	0	0
AAISSLNCPPVITEESCR	0	2002.95	AT5G64460.8;AT5G64460.6;AT5G64460.4;AT5G64460.3;AT5G64460.2;AT5G64460.1;AT5G64460.7;AT5G64460.5	AT5G64460.8	yes	no	3	0.041977	36.127	0	0	0	0	0	0	0	0	0	0	0	0	0	0	0	0	0	0	0	0	0	0	3988.8	0	0	0	0	0	0	0	0	0	0	0	0	0	0	0	0	0
AAISSLNCPPVITEESCREHLGVHPCDQR	1	3331.55	AT5G64460.8;AT5G64460.6;AT5G64460.4;AT5G64460.3;AT5G64460.2;AT5G64460.1;AT5G64460.7;AT5G64460.5	AT5G64460.8	yes	no	3;4;5	8.0455e-28	79.016	0	0	0	0	0	0	0	0	0	0	0	0	0	0	0	0	0	0	0	23629	0	0	14507	4885.3	0	0	0	0	0	0	0	0	0	0	0	0	0	0	0	0
ADVRETIEELAAR	1	1471.76	AT5G64460.8;AT5G64460.6;AT5G64460.4;AT5G64460.3;AT5G64460.2;AT5G64460.1;AT5G64460.7;AT5G64460.5	AT5G64460.8	yes	no	2;3	1.0492e-06	109.95	0	0	0	0	0	0	205.53	0	0	0	659.56	0	0	0	3636.1	0	0	0	0	0	1504	8358.8	13289	4411.3	0	4040.2	0	0	0	2410.8	0	0	1928.1	1875	0	0	0	0	0	0
AYMSHDYFDAELTQLGWK	0	2173.98	AT5G64460.8;AT5G64460.6;AT5G64460.4;AT5G64460.3;AT5G64460.2;AT5G64460.1	AT5G64460.8	yes	no	2;3	6.0124e-18	95.9	0	0	0	0	0	0	0	0	0	0	0	0	0	0	0	0	0	0	0	0	0	0	8910	0	0	0	0	0	0	0	0	0	0	0	0	0	0	0	0	0
EICGHFANCELR	0	1504.66	AT5G64460.8;AT5G64460.6;AT5G64460.4;AT5G64460.3;AT5G64460.2;AT5G64460.1;AT5G64460.7;AT5G64460.5	AT5G64460.8	yes	no	2;3	3.2885e-09	124.6	0	0	0	0	0	0	0	0	0	0	0	0	0	0	189.22	0	0	0	0	0	0	4309.1	9141.5	2583.9	0	0	0	0	0	0	0	1634.7	0	0	0	0	0	0	0	0
FLNWLWTR	0	1134.6	AT5G64460.8;AT5G64460.6;AT5G64460.4;AT5G64460.3;AT5G64460.2;AT5G64460.1;AT5G64460.7;AT5G64460.5	AT5G64460.8	yes	no	2	0.00012455	153.08	0	114.36	0	0	0	0	0	0	0	0	0	42.442	0	0	702.65	0	0	3200.8	3786.4	13630	0	16410	67459	0	0	1204.9	0	0	0	0	0	0	0	0	0	0	0	0	1672.9	0
GIDLPSDAVVDDNNIKVE	1	1911.94	AT5G64460.8;AT5G64460.6;AT5G64460.4;AT5G64460.3;AT5G64460.2;AT5G64460.1;AT5G64460.7;AT5G64460.5	AT5G64460.8	yes	no	2;3	2.1482e-05	68.261	0	0	0	0	0	0	0	0	0	0	0	0	0	0	0	0	4201.5	9634.1	9554.8	0	7142	19702	62343	0	0	3319.3	0	0	0	0	0	0	2461.9	0	0	0	0	0	0	0
HAQGIHNVDGEKNYK	1	1708.83	AT5G64460.8;AT5G64460.6;AT5G64460.4;AT5G64460.3;AT5G64460.2;AT5G64460.1	AT5G64460.8	yes	no	4	2.5306e-33	138.55	0	0	0	0	0	0	0	0	0	0	0	0	0	0	0	0	0	0	0	0	0	0	549.54	0	0	0	0	0	0	0	0	0	0	0	0	0	0	0	0	0
IELVISSPLMR	0	1256.72	AT5G64460.8;AT5G64460.6;AT5G64460.4;AT5G64460.3;AT5G64460.2;AT5G64460.1;AT5G64460.7	AT5G64460.8	yes	no	2	2.5425e-40	188.49	0	0	0	0	0	0	0	0	0	0	0	0	1309.5	0	0	0	0	0	0	0	2186.6	0	20536	0	0	0	0	0	0	0	0	0	0	0	0	0	0	0	0	0
KEICGHFANCELR	1	1632.75	AT5G64460.8;AT5G64460.6;AT5G64460.4;AT5G64460.3;AT5G64460.2;AT5G64460.1;AT5G64460.7;AT5G64460.5	AT5G64460.8	yes	no	3	8.6563e-05	72.681	0	0	0	0	0	0	0	0	0	0	0	0	0	0	0	0	0	0	0	0	0	0	1107	0	0	0	0	0	0	0	0	0	0	0	0	0	0	0	0	0
KIELVISSPLMR	1	1384.81	AT5G64460.8;AT5G64460.6;AT5G64460.4;AT5G64460.3;AT5G64460.2;AT5G64460.1;AT5G64460.7	AT5G64460.8	yes	no	2	7.5657e-05	115.57	0	0	0	0	0	0	0	0	0	0	0	0	0	0	0	0	0	0	0	7495.4	0	0	0	0	0	0	0	0	0	0	0	0	0	0	0	0	0	0	0	0
RSISDYQFLFPAVDFSLIESEEDKLWK	2	3261.62	AT5G64460.8;AT5G64460.6;AT5G64460.4;AT5G64460.3;AT5G64460.2;AT5G64460.1;AT5G64460.7;AT5G64460.5	AT5G64460.8	yes	no	3	0.060623	19.486	0	0	0	0	0	0	0	0	0	0	0	0	0	0	0	0	0	0	0	0	0	0	5743.2	0	0	0	0	0	0	0	0	0	0	0	0	0	0	0	0	0
LSTVCGGGDGGGGEVTFK	0	1696.77	AT5G64430.1	AT5G64430.1	yes	yes	2	0.00012355	61.52	0	0	0	0	0	0	0	0	0	0	0	0	0	0	0	0	0	0	645.88	0	0	0	0	0	0	0	0	0	0	0	0	0	0	0	0	0	0	0	0	0
VIQPDHVVNPMEIQRQMQEFQR	1	2721.35	AT5G64430.1	AT5G64430.1	yes	yes	4	0.063563	18.015	0	0	0	0	0	0	0	0	0	0	0	0	0	0	0	0	0	0	0	9185.5	0	0	0	0	0	0	0	0	0	0	0	0	0	0	0	0	0	0	0	0
IASLVASPFNSSLGK	0	1489.81	AT5G64380.1	AT5G64380.1	yes	yes	2	3.7637e-08	82.822	0	0	0	0	0	0	0	0	0	0	0	0	0	0	0	0	0	0	0	0	0	3813	0	0	0	0	0	0	0	0	0	0	0	0	0	0	0	0	0	0
LVELDHLPVEEKAELNSLQR	1	2331.24	AT5G64380.1	AT5G64380.1	yes	yes	3;4	1.7546e-05	57.41	0	0	0	0	0	0	0	0	0	0	0	0	0	0	0	0	0	0	0	0	13392	0	0	0	0	0	4871	3130.9	0	0	0	0	0	0	0	0	0	0	0	0
LVYEGNPLAFLVEQAGGK	0	1904	AT5G64380.1	AT5G64380.1	yes	yes	2;3	2.4498e-12	89.374	0	0	0	0	0	0	0	0	0	0	0	0	0	0	0	0	0	1496.8	0	0	12418	0	0	0	0	9790.2	0	0	0	0	0	0	0	0	0	0	0	0	0	0
NIDASIPTGTIFGIYNR	0	1850.95	AT5G64380.1	AT5G64380.1	yes	yes	2;3	0.00032335	56.817	0	0	0	0	0	0	0	0	0	0	0	1801	0	0	0	0	4213.1	0	0	0	10529	0	0	0	0	0	0	0	0	0	1613.1	0	0	0	0	0	0	0	0	0
TLLYGGVAMNPR	0	1290.68	AT5G64380.1	AT5G64380.1	yes	yes	2	2.2147e-06	97.734	0	0	0	0	0	0	0	0	0	0	0	0	0	0	0	0	0	0	0	0	7018.2	7754	0	0	0	0	0	0	0	0	0	0	0	0	0	0	0	0	0	0
YFDWPEGLR	0	1181.55	AT5G64380.1	AT5G64380.1	yes	yes	2	0.062672	47.187	0	0	0	0	0	0	0	0	0	0	0	0	0	0	0	0	0	0	0	0	0	4717.9	0	0	0	0	0	0	0	0	0	0	0	0	0	0	0	0	0	0
YICSLVADLHR	0	1345.68	AT5G64380.1	AT5G64380.1	yes	yes	2;3	1.7709e-06	120.65	0	0	0	0	0	0	46.8	0	0	0	0	0	0	0	0	0	0	1271.4	1015.3	2476.3	0	5200.9	3066.7	1977.3	0	0	0	0	0	0	0	0	0	0	0	0	0	0	898.31	0
SLEQIVLPESAK	0	1312.72	AT5G64370.1	AT5G64370.1	yes	yes	2	0.021155	45.28	0	0	0	0	0	0	0	0	0	0	0	0	0	0	0	0	0	0	0	0	0	0	0	0	0	0	0	0	0	0	0	0	0	0	0	0	0	0	0	0
DRATTILSLASR	1	1302.73	AT5G64300.1	AT5G64300.1	yes	yes	2	0.021878	52.891	0	0	0	0	0	0	0	0	0	0	0	0	0	0	0	0	0	0	0	0	0	0	0	0	0	0	0	0	0	0	0	0	0	0	0	0	0	0	0	0
VVSIADLIR	0	984.597	AT5G64300.1	AT5G64300.1	yes	yes	2	0.00059103	113.18	0	0	0	0	0	0	0	0	0	0	0	0	0	0	0	0	0	0	0	0	0	0	0	0	0	2639.8	0	2796.6	0	0	0	0	0	0	0	0	0	0	0	0
HRWDLPEEDGAAAKK	2	1721.85	AT5G64270.1	AT5G64270.1	yes	yes	3	0.0008641	57.042	0	0	0	0	0	0	0	0	0	0	0	0	0	0	0	0	0	0	0	0	0	0	0	0	0	0	0	0	0	0	0	0	0	0	0	0	0	0	0	0
SILNDVARPHNEDDDVGFKPR	2	2393.17	AT5G64270.1	AT5G64270.1	yes	yes	4;5	0.0011822	38.377	0	0	0	0	0	0	0	0	0	0	0	0	0	0	0	0	0	1425.4	0	9483.3	0	1005.2	0	0	0	0	0	0	0	0	0	1269.3	0	0	0	0	0	0	0	0
CPDWECPDYLR	0	1509.6	AT5G64250.2	AT5G64250.2	yes	yes	2	0.027955	45.653	0	0	0	0	0	0	0	0	0	0	0	0	0	0	0	0	0	0	0	0	0	0	0	0	0	0	0	0	0	0	0	0	0	0	0	0	0	0	0	0
DGLFSLLPR	0	1016.57	AT5G64250.2;AT5G64250.1	AT5G64250.2	yes	no	2	0.00076202	105.52	0	0	0	0	0	0	0	0	0	0	0	0	1386.9	0	0	0	0	0	0	0	0	0	14282	0	0	0	0	0	0	0	0	0	0	0	0	0	0	0	0	0
EAGGHVIGKDGLFSLLPR	1	1865.02	AT5G64250.2;AT5G64250.1	AT5G64250.2	yes	no	3;4	7.7412e-05	61.495	0	0	0	0	0	0	0	0	0	0	0	0	0	0	0	0	0	0	0	0	0	0	6147.3	0	0	0	0	0	0	0	0	0	0	0	0	0	0	669.4	0	0
FVATHESYAHPIYK	0	1661.82	AT5G64250.2;AT5G64250.1	AT5G64250.2	yes	no	3;4	0.0015845	47.621	0	0	0	0	0	0	0	0	0	0	0	0	0	0	0	0	0	355.32	0	0	0	940.36	5165	1682.3	0	0	0	0	0	0	0	0	0	0	0	0	0	0	0	0
FVATHESYAHPIYKR	1	1817.92	AT5G64250.2;AT5G64250.1	AT5G64250.2	yes	no	4	3.8142e-05	67.136	0	0	0	0	0	0	0	0	64.628	0	0	0	0	0	0	0	0	0	0	0	0	0	2511.8	0	0	299.64	0	0	0	0	0	0	0	0	0	0	0	0	0	0
KAVAVGVDAIIVQGR	1	1494.89	AT5G64250.2;AT5G64250.1	AT5G64250.2	yes	no	2;3	1.8866e-15	112.17	0	0	0	0	0	0	0	0	0	0	0	0	0	0	0	0	0	0	0	0	0	0	11300	0	0	0	0	0	0	0	0	0	0	0	0	0	0	0	0	0
KLIEYEKTEYTDVFGR	2	1990	AT5G64250.2;AT5G64250.1	AT5G64250.2	yes	no	3	0.0017379	48.907	0	0	0	0	0	0	0	0	0	0	0	0	0	0	0	0	0	0	0	0	0	0	0	0	0	0	0	0	0	0	0	0	0	0	0	0	0	0	204.97	0
LIEYEKTEYTDVFGR	1	1861.91	AT5G64250.2;AT5G64250.1	AT5G64250.2	yes	no	2;3	2.9058e-15	112.02	0	0	0	0	0	0	0	0	0	0	0	0	0	0	0	0	980.07	0	0	0	0	0	12646	0	0	0	0	0	0	0	0	0	0	0	0	0	0	0	541.19	0
SLPAHENEVNQPIIGR	0	1772.92	AT5G64250.2;AT5G64250.1	AT5G64250.2	yes	no	3	2.4646e-27	130.95	0	0	0	0	0	0	0	0	0	0	0	0	0	0	0	0	0	0	0	0	0	0	0	0	0	0	0	0	0	0	0	0	0	0	0	0	0	0	0	0
SLVEEAQALILQK	0	1440.82	AT5G64250.2;AT5G64250.1	AT5G64250.2	yes	no	2;3	8.0039e-31	156.36	0	0	0	0	0	0	0	0	0	0	37.989	0	0	0	0	0	0	0	0	0	0	7770.4	58318	7966.6	0	0	0	0	0	0	0	0	0	0	0	0	0	0	0	0
STIHGVEKEIR	1	1267.69	AT5G64250.2;AT5G64250.1	AT5G64250.2	yes	no	3	0.0021325	67.749	0	0	0	0	0	0	0	0	0	0	0	0	0	0	0	0	0	0	0	0	0	0	378.41	0	0	0	0	0	0	0	0	0	0	0	0	0	0	0	0	0
TLTEKPFGIGVVLAFPHDLNIK	1	2408.35	AT5G64250.2;AT5G64250.1	AT5G64250.2	yes	no	3;4	0.0012626	33.794	0	0	0	0	0	0	0	0	0	0	0	0	0	0	0	0	0	0	0	0	0	0	20057	0	0	0	0	0	0	0	0	0	0	0	0	0	0	0	0	0
VAVLQLYWGDCSQELVDDAHFAGVK	0	2819.36	AT5G64250.2;AT5G64250.1	AT5G64250.2	yes	no	3;4	2.989e-05	47.371	0	0	0	0	0	0	0	0	0	0	0	0	0	0	0	0	0	0	0	0	0	0	6956.8	0	0	0	0	0	0	0	0	0	0	0	0	0	0	0	0	0
VIPQVGNVEEAR	0	1309.7	AT5G64250.2;AT5G64250.1	AT5G64250.2	yes	no	2	0.0011092	67.519	0	0	34.273	0	0	0	0	0	0	0	0	0	0	0	0	0	0	0	0	0	0	56.306	1805.5	0	0	0	0	0	0	0	0	0	0	0	0	0	0	0	0	0
VLETPFFDDWR	0	1423.68	AT5G64250.2;AT5G64250.1	AT5G64250.2	yes	no	2	6.372e-20	167.12	0	0	0	0	0	0	0	0	2156.8	0	0	0	0	0	42.084	0	0	11465	0	0	0	10599	60281	6215.3	0	0	0	0	0	0	0	0	0	0	0	877.19	0	0	0	0
VVDLVGERDIPVIAAGGIVDGR	1	2219.23	AT5G64250.2;AT5G64250.1	AT5G64250.2	yes	no	2;3	6.6963e-33	101.41	0	0	0	0	0	0	0	0	0	0	0	0	0	0	0	0	0	0	0	0	0	6696	26108	0	0	0	0	0	0	0	0	0	0	0	471.65	0	0	0	0	0
GMVCPICGDRPLPDVDAK	1	1998.93	AT5G64160.1	AT5G64160.1	yes	yes	3	0.00033787	49.141	0	0	0	0	0	0	0	0	0	0	0	0	0	0	0	0	0	0	0	0	0	0	0	0	0	0	0	0	0	0	0	0	0	0	0	0	0	0	0	0
GVVMEAKPQLVGIHER	1	1761.96	AT5G64160.1	AT5G64160.1	yes	yes	3;4	1.2785e-15	102.65	0	0	0	0	0	0	0	0	0	0	0	0	0	0	0	0	0	0	0	0	0	0	0	0	0	0	0	0	0	0	0	0	0	0	0	0	0	0	0	0
ISTATNPNAEESADLLR	0	1800.89	AT5G64160.1	AT5G64160.1	yes	yes	2	7.2116e-19	94.922	0	0	0	0	0	0	0	0	0	0	0	0	0	0	0	0	0	0	0	0	0	0	0	0	0	0	0	0	0	0	0	0	0	0	0	0	0	3047.7	0	0
MCVQCGVPK	0	1077.48	AT5G64160.1	AT5G64160.1	yes	yes	2	0.05942	47.96	23.355	0	0	0	0	0	0	0	0	0	0	0	0	0	0	0	0	0	0	0	0	0	0	0	0	0	0	0	0	0	0	0	0	0	0	0	0	0	0	0
VRNDIDAPPSSESGEKR	2	1855.9	AT5G64160.1	AT5G64160.1	yes	yes	3;4	1.5898e-41	141.99	0	0	0	0	0	0	0	0	0	0	0	0	0	59.635	0	0	47.608	0	0	0	0	0	0	0	0	0	0	0	0	0	0	0	0	0	0	0	0	0	0	0
EGDVLTLLESER	0	1359.69	AT5G64140.1	AT5G64140.1	yes	yes	2	0.0015351	66.004	0	0	0	0	0	0	0	0	0	0	0	0	2558.4	0	0	0	0	0	0	0	0	0	0	0	0	0	0	0	0	0	0	0	0	0	0	0	0	0	0	0
FTDSDRFIMR	1	1286.61	AT5G64140.1	AT5G64140.1	yes	yes	3	0.06383	37.696	0	0	0	0	0	0	0	0	0	0	0	0	0	0	0	0	0	0	0	0	0	0	1993.7	0	0	0	0	0	0	0	0	280.85	0	0	0	0	0	0	0	0
GPVREGDVLTLLESER	1	1768.93	AT5G64140.1	AT5G64140.1	yes	yes	2;3	1.923e-15	97.235	0	0	0	0	0	0	0	0	0	0	0	0	0	0	0	0	0	0	0	0	0	0	0	0	0	0	0	0	0	0	0	0	0	0	0	0	0	0	0	0
AYFDSADWALGK	0	1342.62	AT5G64130.1;AT5G64130.3	AT5G64130.1	yes	no	2	0.00078831	71.085	0	0	0	0	305.07	0	0	0	0	0	0	11757	0	0	0	0	0	0	0	0	1064.7	0	0	0	0	0	0	0	0	0	0	0	0	0	0	0	0	0	0	0
KSPCAPSEGGEDGGAAQAEGGSGN	1	2188.89	AT5G64130.1;AT5G64130.3	AT5G64130.1	yes	no	3	6.5562e-17	75.539	0	0	0	0	0	0	0	0	0	0	0	0	0	0	0	0	0	0	0	0	0	0	0	0	0	0	0	546.38	0	0	0	0	0	0	0	0	0	0	0	0
SMPSSQQEEAVVK	0	1418.67	AT5G64130.1;AT5G64130.3	AT5G64130.1	yes	no	2	0.001142	59.227	0	0	60.916	0	0	0	0	0	4847.8	0	0	0	0	0	523.42	0	0	0	0	0	0	0	0	0	0	0	0	0	0	0	0	0	0	0	0	0	0	0	0	0
SPCAPSEGGEDGGAAQAEGGSGN	0	2060.8	AT5G64130.1;AT5G64130.3	AT5G64130.1	yes	no	3	9.4416e-31	95.988	0	0	0	0	0	0	0	0	0	0	0	0	0	0	0	0	0	0	0	0	0	0	0	0	0	0	0	0	0	0	0	0	0	0	0	0	0	0	0	0
SSAEDVKEQGNLTNEAEK	1	1947.9	AT5G64130.1;AT5G64130.3	AT5G64130.1	yes	no	2;3	4.0414e-10	87.24	0	0	0	0	0	0	0	0	5245.1	0	0	2408.6	0	0	0	640.08	0	1728.4	0	0	0	0	0	9321.7	0	0	0	0	0	0	0	736.38	0	0	0	0	0	77.998	0	0
IGFYLTTCPR	0	1226.61	AT5G64120.1	AT5G64120.1	yes	yes	2	0.0057982	68.49	0	0	0	0	0	0	0	0	0	0	906.1	0	989.69	0	0	0	0	0	0	0	0	0	0	3134.2	0	0	0	0	0	0	0	0	0	0	0	0	0	0	0	0
TAGPNLNLQGFEVIDNAK	0	1899.97	AT5G64120.1	AT5G64120.1	yes	yes	2	0.035762	25.995	0	0	0	0	0	0	0	0	0	0	0	0	0	0	0	0	0	0	0	0	0	0	0	0	0	0	0	0	0	0	0	0	0	0	0	0	0	0	0	0
TQLEAACPGVVSCADILALAAR	0	2285.15	AT5G64120.1	AT5G64120.1	yes	yes	2	0.069351	19.992	0	0	0	0	0	0	0	0	0	0	0	0	0	0	0	0	0	0	0	0	0	0	0	0	0	0	0	0	0	0	0	0	0	0	0	0	0	0	0	0
ADSQCLCEAFK	0	1327.55	AT5G64080.2;AT5G64080.1	AT5G64080.2	yes	no	2	0.081404	35.594	0	0	0	0	36.138	0	0	0	0	0	0	0	0	0	0	0	0	0	0	0	0	0	0	0	0	0	0	0	0	0	0	0	0	0	0	0	0	0	0	0
TVLKADSQCLCEAFK	1	1768.85	AT5G64080.2;AT5G64080.1	AT5G64080.2	yes	no	3	9.9896e-07	75.911	0	0	0	0	0	0	0	0	0	0	0	0	0	0	0	0	0	0	2579.1	0	0	0	0	0	0	0	0	0	0	0	0	0	0	0	0	0	0	0	0	0
AGSPGIVVPQAGFVSMEER	0	1929.96	AT5G64050.1	AT5G64050.1	yes	yes	2;3	4.7563e-55	124.45	0	0	0	0	0	0	0	0	0	0	0	0	1740.5	2499.2	0	0	2357.6	1365	23187	23630	48399	0	0	0	0	0	0	0	0	0	0	0	0	2673.4	0	0	983.37	0	2637.7	0
ALKFPMPQFAHVSLILAPDR	1	2250.23	AT5G64050.1	AT5G64050.1	yes	yes	3;4	1.9353e-43	114.55	0	0	0	0	0	0	0	0	0	0	0	0	0	0	0	0	0	0	0	24743	11698	0	0	0	0	0	0	0	0	0	0	0	0	0	0	0	0	0	0	0
CFCSSEELVK	0	1257.54	AT5G64050.1	AT5G64050.1	yes	yes	2	0.0045545	72.2	0	19.382	0	19.382	0	0	0	0	0	0	0	0	0	0	0	0	0	0	4291.4	10841	0	0	0	0	0	0	0	0	0	0	0	0	0	0	0	0	0	0	0	0
FAPSPTGNLHVGGAR	0	1479.76	AT5G64050.1	AT5G64050.1	yes	yes	2;3	2.3017e-52	154.23	0	0	43.268	0	0	0	0	0	2788.1	0	141.97	0	0	0	586.83	0	74.626	0	25425	47090	27377	8473.2	2507.8	1909.2	2184.1	6678.4	0	0	0	0	0	1089.8	3814.4	0	3617	0	0	3964.4	0	1715.9
FVLRIEDTDLER	1	1504.79	AT5G64050.1	AT5G64050.1	yes	yes	3	0.00019203	78.744	0	0	36.041	0	0	0	0	0	0	0	0	0	0	0	0	0	0	0	0	8042.1	0	0	0	0	0	0	0	0	3138.3	0	0	0	0	0	0	0	0	0	0	0
IEDTDLER	0	989.467	AT5G64050.1	AT5G64050.1	yes	yes	2	0.0059737	109.71	0	26.194	0	0	0	0	0	0	0	22.774	0	0	0	0	0	0	0	0	0	0	18.219	0	0	0	0	0	0	0	0	0	0	0	0	0	40.993	0	0	0	0	0
LHGPEMGTSIVLIYK	0	1656.89	AT5G64050.1	AT5G64050.1	yes	yes	2;3	2.0714e-15	111.88	0	0	0	0	0	0	0	0	0	0	0	0	0	2987.3	0	0	0	0	8719.3	40587	22871	0	0	0	0	0	0	0	0	0	0	0	0	0	0	0	0	0	0	0
LKQLPPVYTGK	1	1242.73	AT5G64050.1	AT5G64050.1	yes	yes	3	0.013748	49.448	0	0	0	0	0	0	0	0	0	0	0	0	0	0	0	536.64	0	0	0	2243.2	2752.6	0	0	0	0	0	0	0	0	0	0	0	0	0	751.05	0	1530.2	0	0	0
LLESGHVYR	0	1072.57	AT5G64050.1	AT5G64050.1	yes	yes	2	0.0042194	83.623	0	0	0	18.494	0	0	0	0	0	0	0	0	0	0	0	0	0	0	0	0	0	0	0	0	0	0	0	0	0	0	0	0	0	0	0	0	0	0	0	0
SAGILTESEGSFVNEAVELLK	0	2192.12	AT5G64050.1	AT5G64050.1	yes	yes	3	0.0015588	33.127	0	0	0	0	0	0	0	0	0	0	0	0	0	0	0	0	0	0	0	0	0	0	0	0	0	0	0	0	0	0	0	0	0	0	0	0	0	0	0	0
SNGQPVYNFCVTVDDATMAISHVIR	0	2793.32	AT5G64050.1	AT5G64050.1	yes	yes	3;4	1.7192e-05	41.908	0	0	0	0	0	0	0	0	0	0	0	0	0	0	0	0	0	0	0	0	0	0	0	0	0	0	0	0	0	0	0	0	0	0	0	0	0	0	0	0
TALFNYLFAR	0	1214.64	AT5G64050.1	AT5G64050.1	yes	yes	2	1.4866e-08	138.98	0	0	0	0	0	0	0	0	0	0	33.411	39.243	0	0	0	0	0	0	0	76199	56471	18037	28.638	0	0	0	973.68	0	0	0	1442.6	0	0	0	1201.6	0	169.44	0	0	0
VRFAPSPTGNLHVGGAR	1	1734.93	AT5G64050.1	AT5G64050.1	yes	yes	4	7.9763e-05	65.467	0	0	0	0	0	0	0	0	0	0	0	0	0	0	0	0	0	0	0	0	2806.3	0	0	0	0	0	0	0	0	0	0	0	0	0	0	0	0	0	0	0
WATASDAEIEQELEK	0	1718.8	AT5G64050.1	AT5G64050.1	yes	yes	2;3	4.8063e-22	108.06	0	34.371	0	0	0	0	0	0	0	0	0	0	0	0	0	0	0	4077.8	12539	36255	12251	0	0	0	0	0	0	0	0	0	0	0	0	0	0	0	0	0	0	0
WATASDAEIEQELEKGTPFTYR	1	2541.2	AT5G64050.1	AT5G64050.1	yes	yes	3	4.8585e-111	161.04	0	0	0	0	0	0	0	0	0	0	0	0	0	0	0	0	0	0	0	0	0	10708	0	0	0	0	0	0	0	0	0	0	0	0	0	0	0	0	0	0
ALLQSDVQSK	0	1087.59	AT5G63980.1	AT5G63980.1	yes	yes	2	1.6967e-07	123.79	23.355	0	0	0	57.986	0	14.013	0	0	0	0	0	0	0	8067.8	533.65	0	0	0	0	0	0	0	0	0	0	0	0	0	0	0	0	0	0	0	0	0	0	0	0
AVRDSIAEQEKASAL	2	1586.83	AT5G63980.1	AT5G63980.1	yes	yes	2;3	3.9994e-11	90.476	0	0	0	0	0	0	0	0	0	0	0	0	552.61	175.84	4581	0	0	0	0	0	0	0	0	0	0	0	0	0	0	0	0	0	0	0	0	0	629.75	0	0	0
DSIAEQEKASAL	1	1260.62	AT5G63980.1	AT5G63980.1	yes	yes	2	0.00026104	105.13	0	0	0	0	48.455	0	81.162	0	0	0	0	0	0	0	4133.2	0	0	0	2758.3	0	0	0	0	0	0	0	0	0	0	0	0	0	0	0	0	0	0	0	0	0
ELSSEPFSLVAEEDSGDLRK	1	2207.06	AT5G63980.1	AT5G63980.1	yes	yes	3	1.3274e-28	101.49	0	0	0	0	0	0	1564	0	0	0	0	0	0	4510.5	22437	0	0	0	0	0	0	0	0	0	0	0	0	0	0	0	0	0	0	0	0	2811.6	0	0	0	0
ELSSEPFSLVAEEDSGDLRKDGSQDTLER	2	3208.5	AT5G63980.1	AT5G63980.1	yes	yes	3;4	1.2752e-108	133.46	0	0	0	0	0	0	0	0	0	0	0	0	0	12743	47383	0	0	0	0	0	0	0	0	0	0	0	0	0	0	0	0	0	0	0	0	0	0	0	0	0
GFLRGDQYAVALGLLEEGK	1	2035.07	AT5G63980.1	AT5G63980.1	yes	yes	3	4.4345e-06	66.636	0	0	0	0	0	0	0	0	0	0	0	0	0	0	12683	0	0	0	0	0	0	0	0	0	0	0	0	0	0	0	0	0	0	0	0	0	0	0	0	0
GKYLDLDTGIIVANEK	1	1747.94	AT5G63980.1	AT5G63980.1	yes	yes	2;3	3.2816e-18	118.72	0	0	0	0	0	0	0	0	0	0	0	0	0	0	26851	0	0	0	0	0	3862.8	0	0	0	0	0	0	0	0	0	0	0	0	0	0	0	0	0	0	0
HWVLDPIDGTK	0	1279.66	AT5G63980.1	AT5G63980.1	yes	yes	2;3	6.7664e-06	117.52	0	0	0	0	0	0	0	0	0	0	0	0	0	0	11237	1270.6	0	0	0	0	0	0	0	0	0	0	947.41	0	0	0	0	0	0	0	0	0	0	0	0	0
LVNDTLATEESFNGSTLSTDDLLR	0	2610.27	AT5G63980.1	AT5G63980.1	yes	yes	3	9.817e-18	69.913	0	0	0	0	0	0	0	0	0	0	0	0	0	0	0	0	0	0	0	0	0	0	0	0	0	0	0	0	0	0	0	0	0	0	0	0	0	0	0	0
SDKSPVTVADYGSQAVVSLVLEK	1	2391.25	AT5G63980.1	AT5G63980.1	yes	yes	3;4	5.4631e-32	85.387	0	0	0	0	0	0	0	0	0	0	0	0	0	0	3928.6	0	0	0	0	0	4321.4	1522.9	1944.8	0	0	0	0	0	0	0	0	0	0	0	0	0	0	0	0	0
VQVSSVENPEEASFFESFEGAHSLHDLSSSIANK	0	3677.71	AT5G63980.1	AT5G63980.1	yes	yes	3;4	4.826e-13	50.224	0	0	0	0	0	0	0	0	0	0	0	0	0	0	96990	0	0	0	0	0	0	0	0	0	0	0	0	0	0	0	0	0	0	0	0	0	0	0	0	0
VVLGVLACPNLPLASIAGNNK	0	2119.18	AT5G63980.1	AT5G63980.1	yes	yes	2;3	1.7618e-32	99.092	0	0	0	0	0	0	0	0	0	0	0	0	0	0	11695	0	0	0	0	0	0	0	0	0	0	0	0	0	0	0	0	0	0	0	0	0	0	0	0	0
YGALSRGDGAIYLR	1	1510.79	AT5G63980.1	AT5G63980.1	yes	yes	2;3	1.7251e-09	110.44	0	0	0	0	0	0	0	0	0	0	0	0	0	0	0	0	0	13520	0	0	0	0	0	0	0	0	0	0	0	0	0	0	0	0	0	0	0	961.6	0	0
YLDLDTGIIVANEK	0	1562.82	AT5G63980.1	AT5G63980.1	yes	yes	2;3	4.2144e-10	112.02	0	0	0	0	0	121.4	0	0	0	0	0	5217.5	0	0	15742	0	0	0	0	0	0	0	0	0	0	0	0	0	0	0	0	0	0	0	0	0	0	0	0	0
AGGAQAIAAMAWGTDSCPK	0	1861.85	AT5G63890.1;AT5G63890.2	AT5G63890.1	yes	no	2;3	1.9268e-31	109.72	0	0	0	0	0	0	0	1012.3	0	0	0	0	0	0	25369	8837.1	0	0	1605.7	0	0	0	0	0	0	0	0	0	0	0	0	0	0	0	0	0	0	0	0	0
AGGAQAIAAMAWGTDSCPKVEK	1	2218.05	AT5G63890.1;AT5G63890.2	AT5G63890.1	yes	no	3;4	4.2114e-33	103.31	0	0	0	0	0	0	0	0	0	829.27	0	0	0	4992.4	53530	13577	0	0	0	0	0	0	0	0	0	0	0	0	0	0	0	0	0	0	0	0	0	0	0	0
ALSHSFTVFAR	0	1234.65	AT5G63890.1;AT5G63890.2	AT5G63890.1	yes	no	2;3	2.2106e-40	186.87	0	0	0	0	0	0	0	0	0	0	0	0	0	12213	71312	51398	9434	4916.1	2668.2	0	0	0	0	0	2430.5	1515.4	0	3200.6	0	0	0	0	0	0	0	0	0	0	2792.8	0
DMIEAISFSNLYAPEHLIINVK	0	2516.3	AT5G63890.1;AT5G63890.2	AT5G63890.1	yes	no	3	0.00013021	43.463	0	0	0	0	0	0	0	0	0	0	0	0	0	0	28358	19597	0	0	0	0	0	0	0	0	0	0	0	0	0	0	0	0	0	0	0	0	0	0	0	0
FMTVQSLTEEGLR	0	1509.75	AT5G63890.1;AT5G63890.2	AT5G63890.1	yes	no	2;3	6.1247e-41	174.05	0	0	0	0	0	0	0	2298.1	0	2627.2	3151.8	0	0	8885.5	63248	30960	0	0	5757.3	5311.7	0	0	0	0	0	0	4281.2	0	0	1091.2	0	0	0	1269.7	1881.4	0	0	2389.2	2700.2	0
IDFSSIFATVNPIIDAVR	0	1977.06	AT5G63890.1;AT5G63890.2	AT5G63890.1	yes	no	2;3	3.0063e-33	120.39	0	0	0	0	0	0	0	46.799	0	0	0	0	0	0	128490	25304	0	0	0	0	0	0	0	0	0	0	0	0	0	0	0	0	0	0	0	0	0	0	0	0
IFGPGNQYVTAAK	0	1364.71	AT5G63890.1;AT5G63890.2	AT5G63890.1	yes	no	2	2.3007e-06	95.183	0	0	0	0	0	119.71	0	0	0	0	0	0	0	0	7398.6	4535	0	20111	0	0	0	0	0	0	0	0	0	0	0	0	0	0	0	0	0	0	0	0	0	0
LSELSSSQVDSLK	0	1391.71	AT5G63890.1;AT5G63890.2	AT5G63890.1	yes	no	2;3	2.7498e-40	168.31	0	47.344	0	0	0	0	0	0	0	0	2718.8	0	11707	1591.4	36798	15095	503.69	7775.3	0	0	0	0	0	858.77	0	1867.1	0	1601.8	0	0	1608.2	0	0	0	1626.3	0	0	0	0	0
MYSGVSLDSFLK	0	1345.66	AT5G63890.1;AT5G63890.2	AT5G63890.1	yes	no	2	0.00011197	87.216	279.5	0	0	0	0	0	0	0	0	0	0	0	0	0	54938	17654	0	0	0	0	0	0	0	0	0	0	0	0	0	0	0	0	0	0	0	0	0	0	0	710.6
NLGPYVATMAEIEGLDAHKR	1	2184.1	AT5G63890.1;AT5G63890.2	AT5G63890.1	yes	no	3;4	3.4338e-48	122.44	0	0	0	0	0	0	0	0	0	0	0	0	0	0	39010	11781	0	0	0	0	0	0	0	0	0	0	0	4949	0	0	0	0	0	0	0	2823.2	0	0	0	0
SIGSVGLYVPGGTAVLPSTALMLAIPAQIAGCK	0	3211.73	AT5G63890.1;AT5G63890.2	AT5G63890.1	yes	no	3;4	3.5576e-11	42.032	0	0	0	0	0	0	0	0	0	0	0	0	0	0	0	0	0	0	0	0	0	0	0	0	0	0	0	0	0	0	0	0	0	0	0	0	0	0	0	0
TVVLATPPSKDGSICK	1	1671.89	AT5G63890.1;AT5G63890.2	AT5G63890.1	yes	no	3	1.719e-15	93.106	0	0	0	0	0	0	0	0	0	0	0	0	0	0	7761	2650.2	0	0	0	0	66.467	0	0	0	0	0	0	0	0	0	0	0	0	0	0	0	0	0	0	0
TVVLATPPSKDGSICKEVLYCAK	2	2535.31	AT5G63890.1;AT5G63890.2	AT5G63890.1	yes	no	3;4	3.0604e-19	82.635	0	0	0	0	0	0	0	0	0	0	0	0	0	0	30018	15350	0	0	0	0	0	0	0	0	0	0	0	0	0	0	0	0	0	0	0	0	0	0	0	0
VVEDMSELSVPELDSNVK	0	1988.96	AT5G63890.1;AT5G63890.2	AT5G63890.1	yes	no	2	0.00016132	59.372	0	0	0	0	0	0	0	0	0	0	0	1673.8	0	0	9832.1	0	0	0	0	0	1155.9	0	1199.6	0	0	0	0	0	0	0	0	0	0	0	0	0	641.14	0	0	0
VVEDMSELSVPELDSNVKEAFDVAYDNIYAFHLAQK	1	4084.96	AT5G63890.1;AT5G63890.2	AT5G63890.1	yes	no	4	0.0018418	25.012	0	0	0	0	0	0	0	0	0	0	0	0	0	0	38263	16523	0	0	0	0	0	0	0	0	0	0	0	0	0	0	0	0	0	0	0	0	0	0	0	0
FGQVGVGNNLDQCSPVQVR	0	2073.01	AT5G63860.1	AT5G63860.1	yes	yes	2;3	1.7456e-30	99.11	0	0	0	18.97	0	0	0	0	0	0	0	0	0	0	0	0	0	0	0	0	0	0	0	9626	45722	11253	0	0	0	0	0	0	0	0	0	0	0	0	0	0
FPDDQKVVQVSCGWR	1	1819.87	AT5G63860.1	AT5G63860.1	yes	yes	2;3	5.4446e-21	127.3	0	0	0	0	0	0	0	0	0	0	0	2484.2	0	0	1257.3	0	0	0	0	0	0	0	0	0	0	3632.4	0	0	0	0	0	0	0	0	0	0	0	517.03	0	0
GTNGQLGIGESVDR	0	1401.68	AT5G63860.1	AT5G63860.1	yes	yes	2	1.9108e-06	81.578	0	0	0	0	0	0	0	0	0	0	0	0	0	0	0	0	0	0	0	0	0	0	631.26	0	0	1629.4	0	0	0	0	0	0	0	0	0	0	0	0	0	0
GTNGQLGIGESVDRNFPK	1	1887.94	AT5G63860.1	AT5G63860.1	yes	yes	2;3	4.5382e-26	105.06	23.809	0	0	0	0	0	0	0	0	0	0	0	0	0	0	0	0	0	0	0	0	0	0	0	2083.2	5630.1	0	0	0	0	0	0	0	0	0	0	0	0	0	0
IIEALSVDGASGQHIESSNIDPSSGK	0	2610.28	AT5G63860.1	AT5G63860.1	yes	yes	3	3.7597e-13	68.074	0	0	0	0	0	0	0	0	0	0	0	0	0	0	0	0	0	0	0	0	0	0	0	0	28269	12457	0	0	0	0	0	0	0	0	0	0	0	0	0	0
IKQIACGDSHCLAVTMEGEVQSWGR	1	2831.32	AT5G63860.1	AT5G63860.1	yes	yes	4	7.9209e-12	65.428	0	0	0	0	0	0	0	0	0	0	0	0	0	0	0	0	0	0	0	0	0	0	0	0	0	0	0	0	0	0	0	0	0	0	0	0	0	0	0	0
IQAFEGIR	0	932.508	AT5G63860.1	AT5G63860.1	yes	yes	2	0.00026508	141.2	0	0	0	0	0	0	0	0	0	0	54.251	0	0	0	0	0	0	0	0	0	0	0	0	5090.6	15625	7026.8	0	0	47.822	0	0	250.91	660.97	0	1274.9	0	0	0	0	0
LGHGNSSDLFTPLPIK	0	1694.9	AT5G63860.1	AT5G63860.1	yes	yes	2;3	5.6585e-19	120.92	87.359	0	0	0	0	0	0	0	0	0	2294.1	0	0	0	903.1	716.06	0	0	0	0	1765.3	0	0	11351	7569.7	12590	18645	0	0	0	0	0	0	0	0	0	15846	4922.7	0	2711
LVPERVTSTGGEK	1	1371.74	AT5G63860.1	AT5G63860.1	yes	yes	3	0.00053685	63.185	0	0	0	0	0	0	0	0	0	0	0	0	0	0	0	0	0	0	0	0	0	0	0	0	0	425.76	0	0	0	0	0	0	0	0	0	0	0	0	0	0
MSMVACGWR	0	1096.46	AT5G63860.1	AT5G63860.1	yes	yes	2	0.0013102	99.139	29.755	0	0	0	91.083	0	0	0	0	0	0	0	0	0	0	0	0	0	0	0	0	0	0	0	2003.6	0	0	0	0	0	0	0	0	0	0	0	0	0	0	0
NQNGQLGLGDTEDSLVPQKIQAFEGIR	1	2926.48	AT5G63860.1	AT5G63860.1	yes	yes	3	1.3548e-08	58.272	0	0	0	0	0	0	0	0	0	0	0	0	0	0	0	0	0	0	0	0	0	0	14386	0	0	0	0	0	0	0	0	0	0	0	0	0	0	0	0	0
VVQVSCGWR	0	1089.54	AT5G63860.1	AT5G63860.1	yes	yes	2	0.0099727	72.928	0	0	0	0	23.355	14.877	33.135	0	0	0	994.9	0	0	0	46.709	0	0	0	0	0	0	0	0	0	0	0	2113.4	0	0	0	0	0	0	0	0	0	0	14.013	0	0
YAVVPDETGLTDGSSKGNGGDISVPQTDVK	1	3005.45	AT5G63860.1	AT5G63860.1	yes	yes	3	0.00034056	25.016	0	0	0	0	0	0	0	0	0	0	0	0	0	0	0	0	0	0	0	0	0	0	0	0	0	0	0	0	0	0	0	0	0	0	0	0	0	0	0	0
YGNLGLGDRTDR	1	1335.65	AT5G63860.1	AT5G63860.1	yes	yes	3	0.00032881	74.611	0	0	0	0	0	0	0	0	0	0	0	0	0	0	0	0	0	0	36.4	0	0	63.242	0	0	4597.5	2032.8	1368.1	0	0	0	0	0	0	0	0	0	2356.9	3866.5	0	0
YGNLGLGDRTDRLVPER	2	1930	AT5G63860.1	AT5G63860.1	yes	yes	4	0.046411	23.635	0	0	0	0	0	0	0	0	0	0	0	0	0	0	0	0	0	1200.4	0	0	0	0	0	0	0	0	0	0	0	0	0	0	0	0	0	0	0	0	0	0
YGQLGHGDLEDHLIPHKLEALSNSFISQISGGWR	1	3773.89	AT5G63860.1	AT5G63860.1	yes	yes	5	3.508e-08	31.977	0	0	0	0	0	0	0	0	0	0	0	0	0	0	0	0	0	0	0	0	0	0	0	0	9595.1	0	0	0	0	0	0	0	0	0	0	0	0	0	0	0
AEIEMGPLR	0	1014.52	AT5G63840.1	AT5G63840.1	yes	yes	2	0.00035449	118.5	0	0	0	0	0	0	0	0	0	0	0	0	0	0	0	0	0	0	0	0	0	0	0	0	0	0	0	0	0	0	0	0	0	0	0	0	0	0	4642.2	3660.4
AIFPGTQR	0	888.482	AT5G63840.1	AT5G63840.1	yes	yes	2	0.0013825	132.08	0	0	0	0	0	0	0	0	0	0	0	0	0	0	0	0	0	0	0	0	0	0	0	0	0	0	0	0	0	0	0	0	0	0	0	0	0	0	0	0
APNQGDGDQIKPLILSLSVYK	1	2255.22	AT5G63840.1	AT5G63840.1	yes	yes	3	0.00029915	44.863	0	0	0	0	0	0	0	0	0	0	9396.2	266.68	12868	0	0	0	0	0	0	0	0	0	0	0	0	0	0	0	0	0	3777.4	0	0	0	0	0	0	0	0	0
APNQGDGDQIKPLILSLSVYKDGIVR	2	2795.52	AT5G63840.1	AT5G63840.1	yes	yes	4	6.7954e-08	57.694	0	0	0	0	0	0	0	0	0	0	0	0	0	0	0	0	0	0	0	0	0	0	0	0	0	0	0	0	0	0	0	0	0	0	0	0	0	0	0	0
EATQMGYYVK	0	1188.55	AT5G63840.1	AT5G63840.1	yes	yes	2	0.011745	60.398	0	101.43	0	0	0	0	0	0	0	0	0	0	0	0	0	0	0	0	0	0	0	0	0	0	0	0	0	0	0	0	0	0	0	0	1641.9	0	0	0	0	2766.6
FQVPDVVVSEFEEK	0	1650.81	AT5G63840.1	AT5G63840.1	yes	yes	2;3	5.7102e-09	85.837	0	0	0	0	0	0	0	0	0	0	2110.9	0	0	0	0	0	0	0	0	0	0	0	0	0	0	0	0	0	0	0	0	0	0	0	0	0	0	2746.4	0	0
FQVPDVVVSEFEEKK	1	1778.91	AT5G63840.1	AT5G63840.1	yes	yes	3	1.8821e-14	97.904	0	0	0	0	0	0	0	0	0	0	0	0	0	0	0	0	0	0	0	0	0	0	0	0	0	0	0	0	0	0	0	0	0	0	0	1945.7	0	0	0	0
GPGVEESEPYR	0	1218.55	AT5G63840.1	AT5G63840.1	yes	yes	2	0.00046778	87.568	0	0	0	89.493	0	0	0	0	0	0	0	0	0	0	0	0	0	0	0	0	0	0	0	0	0	0	0	0	0	0	0	0	0	0	0	0	872.26	0	0	0
GTTQASVYLPGKESWYDLR	1	2170.07	AT5G63840.1	AT5G63840.1	yes	yes	3	2.3781e-06	68.088	0	0	0	0	0	0	0	0	0	0	0	0	0	0	0	0	0	0	2653.4	0	0	0	0	0	0	0	0	0	0	0	0	0	0	0	0	0	0	0	0	0
GVLTSTNLAPPEAR	0	1424.76	AT5G63840.1	AT5G63840.1	yes	yes	2;3	6.0303e-27	137.8	0	0	0	0	0	0	0	0	606.27	0	0	0	0	0	0	0	0	0	0	0	0	1634.7	0	0	0	0	0	0	0	0	0	0	0	0	0	0	0	0	9958.1	8063.4
HDPFEVYVR	0	1160.56	AT5G63840.1	AT5G63840.1	yes	yes	2	0.01959	61.48	0	0	0	0	0	0	0	0	0	0	0	0	0	0	0	0	0	0	0	0	0	0	0	0	0	0	0	0	0	0	0	0	0	0	0	0	0	0	0	0
IDEDHSLNPPK	0	1263.61	AT5G63840.1	AT5G63840.1	yes	yes	3	0.046678	33.057	0	0	0	0	0	0	0	0	0	0	0	0	0	0	0	0	0	0	0	0	0	0	0	0	0	0	0	0	0	0	0	0	0	0	0	0	0	0	0	0
IILLGHSSGPK	0	1120.66	AT5G63840.1	AT5G63840.1	yes	yes	2	5.2357e-08	122.69	0	0	0	0	0	0	0	0	0	0	0	0	0	0	0	0	0	0	0	0	0	0	0	0	0	0	0	0	0	0	0	0	0	0	0	0	0	0	0	3310.5
KTEGDNWEEKFR	2	1537.72	AT5G63840.1	AT5G63840.1	yes	yes	2;3	4.8644e-09	127.79	0	0	0	0	0	0	0	0	0	0	493.51	0	0	0	0	0	0	0	0	0	0	0	0	0	0	0	0	1307.8	0	38.384	0	0	0	0	0	0	0	0	0	0
LFNLDVFEYDHESPFGLYGSIPFMVSHGK	0	3344.59	AT5G63840.1	AT5G63840.1	yes	yes	4	0.0059671	20.497	0	0	0	0	0	0	0	0	0	0	0	0	0	0	0	0	0	0	0	0	0	0	0	0	0	0	0	0	0	0	0	0	0	0	0	0	0	0	0	0
LKIDEDHSLNPPK	1	1504.79	AT5G63840.1	AT5G63840.1	yes	yes	3	2.333e-06	86.803	0	0	0	0	0	0	333.98	0	2613.7	0	0	0	0	0	0	0	0	0	0	0	3677.8	0	0	0	0	0	0	0	1641.5	1982.2	0	0	0	0	0	0	0	0	0	3608.9
LSSQCLIDR	0	1090.54	AT5G63840.1	AT5G63840.1	yes	yes	2	5.3298e-29	185.6	0	0	23.355	0	0	0	0	0	0	0	0	0	0	461.25	0	0	0	0	0	0	0	1140.9	0	0	0	0	0	0	0	0	0	0	0	0	1881.2	0	0	2058.8	5020.7	7302.1
MDAPEESIPAFQK	0	1461.68	AT5G63840.1	AT5G63840.1	yes	yes	2	0.00022162	71.558	0	0	0	0	0	0	0	964.07	0	0	0	0	0	1916.2	0	0	0	0	0	0	0	0	0	0	0	0	0	0	0	0	0	0	0	0	0	0	0	0	0	0
MVTIVDPHIKR	1	1307.74	AT5G63840.1	AT5G63840.1	yes	yes	3	0.026049	39.179	0	0	0	0	0	0	0	0	0	0	0	0	0	0	0	0	0	0	0	0	0	0	0	0	0	0	0	0	0	0	0	0	0	0	0	0	0	0	0	0
QYASVTGTSAMPQLFATGYHQCR	0	2573.18	AT5G63840.1	AT5G63840.1	yes	yes	3	0.00082272	33.37	0	0	0	0	0	0	0	0	0	0	0	0	0	0	0	0	0	0	0	0	0	0	0	0	0	0	0	0	0	0	0	0	0	0	0	0	0	0	0	0
RREPWLFGER	2	1344.71	AT5G63840.1	AT5G63840.1	yes	yes	3	0.0006125	96.626	0	0	0	0	0	0	0	0	0	0	0	0	0	0	0	0	0	0	0	0	0	0	0	0	0	0	0	0	0	0	0	0	0	0	0	0	0	0	0	0
SALVEPLNQKAEIEMGPLR	1	2094.11	AT5G63840.1	AT5G63840.1	yes	yes	2;3	3.1618e-37	114.52	0	0	0	0	0	0	0	0	0	0	0	0	0	0	0	0	0	0	0	0	0	0	0	0	0	0	0	0	0	0	0	0	0	0	0	0	0	0	0	0
SCDQTPFCKR	1	1297.55	AT5G63840.1	AT5G63840.1	yes	yes	3	0.042843	37.556	0	0	0	0	0	0	0	0	0	0	0	0	0	0	0	0	0	0	0	0	0	0	0	0	0	0	0	0	0	0	0	0	0	0	0	0	0	0	0	0
SRTPGACSLIVGDVSITDGDLVAK	1	2430.24	AT5G63840.1	AT5G63840.1	yes	yes	3	0.009433	23.951	0	0	0	0	0	0	0	0	0	0	0	0	0	0	0	0	0	0	0	0	0	0	0	0	0	0	0	0	0	0	0	0	0	0	0	0	0	0	0	0
THKMDAPEESIPAFQK	1	1827.88	AT5G63840.1	AT5G63840.1	yes	yes	3	0.00018468	62.055	0	0	0	0	0	0	0	0	0	0	0	0	0	0	0	0	0	0	0	0	0	0	0	0	0	0	0	0	0	0	0	0	0	0	0	0	0	0	0	0
VVSLNSHGLFDFEQLGR	0	1916.97	AT5G63840.1	AT5G63840.1	yes	yes	2;3	9.3371e-22	103.16	167.99	0	0	0	0	0	331.62	0	0	0	0	0	0	0	0	0	0	0	0	0	0	0	0	0	0	0	0	0	0	0	0	0	0	0	0	0	0	0	0	7755.1
WYQVGAYYPFFR	0	1595.76	AT5G63840.1	AT5G63840.1	yes	yes	2	1.6603e-06	99.283	0	0	0	0	0	0	0	0	0	0	0	0	0	0	0	0	0	0	765.69	0	0	0	0	0	0	0	0	0	0	0	0	0	0	0	0	0	0	0	0	2385.8
YFTWDSVLFPHPEEMQK	0	2152.99	AT5G63840.1	AT5G63840.1	yes	yes	3	0.004591	32.858	0	0	0	0	0	0	0	0	0	0	0	0	0	0	0	0	0	0	0	0	0	0	0	0	0	0	0	0	0	0	0	0	0	0	0	0	0	0	0	1928.7
YGAIWTGDNTAEWEHLR	0	2017.93	AT5G63840.1	AT5G63840.1	yes	yes	3	1.7197e-63	137.21	0	0	0	0	0	0	0	0	0	0	0	0	0	0	0	0	0	0	0	0	0	0	0	0	0	0	0	0	0	0	0	0	0	0	0	0	0	0	0	3100.6
YTLLPYFYTLFR	0	1595.84	AT5G63840.1	AT5G63840.1	yes	yes	2;3	5.9778e-05	110.64	0	0	0	0	0	0	0	0	0	0	0	0	0	0	0	0	0	0	0	0	0	0	0	0	0	0	0	0	0	0	0	0	0	0	0	0	0	0	3975	0
GGSVHNYYMYHGGTNFGR	0	2015.87	AT5G63810.1	AT5G63810.1	yes	yes	4	0.0019567	37.157	0	0	0	0	0	0	0	0	0	0	0	0	0	0	951.57	0	0	0	0	0	3990.9	2124	0	0	0	0	0	0	0	0	0	0	0	0	0	0	0	0	0	0
IVQQAGMHMILR	0	1395.75	AT5G63810.1	AT5G63810.1	yes	yes	3	0.1012	21.039	0	0	0	0	0	0	0	0	0	0	0	0	0	2180.2	0	0	0	0	0	0	0	0	0	0	0	0	0	0	0	0	0	0	0	0	0	0	0	0	0	0
LFAPQGGPIILSQVENEYGYYEKDYGEGGKR	2	3476.69	AT5G63810.1	AT5G63810.1	yes	yes	4	1.9537e-16	67.055	0	0	0	0	0	0	0	0	0	0	0	0	0	0	0	0	0	0	0	0	7594	0	0	0	0	0	0	0	0	0	0	0	0	0	0	0	0	0	0	0
LGVEGEHLELFKPGNSGAVK	1	2080.1	AT5G63810.1	AT5G63810.1	yes	yes	2;4	1.515e-05	57.985	0	0	0	0	0	0	0	0	0	0	0	2450.8	0	0	0	0	0	0	0	0	17523	2394.6	3690.3	0	0	0	0	0	0	0	0	0	0	0	0	0	0	0	0	0
QLIISAAIHYPR	0	1380.79	AT5G63810.1	AT5G63810.1	yes	yes	3	0.0040014	51.998	0	0	0	0	0	0	0	0	0	0	0	0	0	0	0	0	0	0	0	0	4040	0	0	0	0	0	0	0	0	0	0	0	0	0	0	0	0	0	0	0
SSGNELVIFEEK	0	1350.67	AT5G63810.1	AT5G63810.1	yes	yes	2	9.8403e-05	94.122	0	0	220.69	0	0	0	0	0	0	0	0	0	0	0	0	0	0	0	0	0	8712.7	0	0	0	0	2996.6	0	0	0	0	0	0	0	0	0	0	0	0	0	0
TFGGRDPHRPAEDVAYSVAR	2	2200.08	AT5G63810.1	AT5G63810.1	yes	yes	3;4	3.6135e-14	84.107	0	0	0	0	0	0	0	3997	1184.1	0	0	798.81	0	0	0	0	0	0	0	0	13524	7480	0	0	0	0	2034.4	4092	0	0	0	0	0	0	0	0	0	0	3169.2	0
TSGGPFITTSYDYEAPIDEYGLPRLPK	1	2986.46	AT5G63810.1	AT5G63810.1	yes	yes	3	0.00013122	35.621	0	0	0	0	0	0	0	0	0	0	0	0	0	0	0	0	0	0	0	0	0	0	0	0	0	0	0	0	0	0	0	0	0	0	0	0	0	0	0	0
WEVFSEKPGIWGAADFVK	1	2065.03	AT5G63810.1	AT5G63810.1	yes	yes	3	0.083062	19.58	0	0	0	142.28	0	0	0	0	0	0	0	0	0	0	0	0	0	0	0	0	0	0	0	0	0	0	0	0	0	0	0	0	0	0	0	0	0	0	0	0
CGETFPGPNSPNKPK	1	1628.76	AT5G63800.1	AT5G63800.1	yes	yes	3	3.2796e-11	84.173	0	0	0	0	0	0	0	0	0	0	0	0	0	0	2080.1	0	0	0	0	0	0	0	0	0	4370.6	4904.8	0	0	0	0	0	0	0	0	0	0	0	0	0	0
DKTDYLWYTSSFK	1	1652.77	AT5G63800.1	AT5G63800.1	yes	yes	3	0.00095806	58.508	0	0	0	0	0	0	0	0	0	0	0	0	0	0	9708.3	0	0	0	0	0	0	0	0	0	0	0	0	0	0	0	0	0	0	0	0	0	0	0	0	0
EGGIDVIQTYVFWNLHEPK	0	2244.12	AT5G63800.1	AT5G63800.1	yes	yes	3	6.5488e-05	50.358	0	0	0	0	0	0	460.78	0	0	0	0	0	0	0	0	8934.2	0	0	0	0	0	0	0	0	0	0	0	0	0	0	0	0	0	0	0	0	0	0	0	0
GEIWVNGESIGR	0	1315.65	AT5G63800.1	AT5G63800.1	yes	yes	2	4.0699e-05	101.89	0	0	0	0	0	0	0	0	0	0	0	0	0	0	0	6632.3	0	0	0	0	0	0	0	0	0	0	0	0	0	0	0	0	0	1084.5	0	0	0	4092	0	0
KLLFSGSIHYPR	1	1416.79	AT5G63800.1	AT5G63800.1	yes	yes	3	5.269e-05	104.04	0	0	0	0	73.647	0	0	0	0	0	0	0	0	5646.6	36296	11276	0	0	0	0	0	0	0	0	0	0	0	0	0	0	0	4238.6	0	0	0	6093	0	0	0	0
LDSPCTNPSIYTESSGHVVHVFVNNALAGSGHGSR	0	3665.73	AT5G63800.1	AT5G63800.1	yes	yes	4;5	0.0038801	20.327	0	0	0	0	0	0	0	0	0	0	0	0	0	0	30446	0	0	0	0	0	0	0	0	0	0	0	0	0	0	0	0	0	0	0	0	0	0	0	0	0
LGQYDFSGRNDLVK	1	1610.81	AT5G63800.1	AT5G63800.1	yes	yes	2;3	0.00026713	63.185	0	0	0	0	0	0	0	0	0	0	0	0	2076.5	0	18833	7966.4	0	0	0	0	0	0	0	0	0	0	0	0	0	0	0	0	0	0	0	0	0	0	0	0
LLFSGSIHYPR	0	1288.69	AT5G63800.1	AT5G63800.1	yes	yes	2;3	0.00012073	103.31	0	0	0	0	0	0	0	0	0	0	0	0	0	4589.7	0	11234	0	0	0	0	0	1303.6	0	0	0	0	0	0	0	0	0	0	0	0	0	0	0	0	0	0
NLIYETAK	0	950.507	AT5G63800.1	AT5G63800.1	yes	yes	2	0.093106	57.859	0	0	0	0	0	0	0	0	0	0	0	0	0	0	2956.8	0	0	0	0	0	0	0	0	0	0	0	0	0	0	0	0	0	0	0	0	0	0	0	0	0
SAEDIAFHAALFVAK	0	1588.82	AT5G63800.1	AT5G63800.1	yes	yes	2;3	0.00012641	60.345	0	0	0	0	0	0	0	0	0	0	0	0	0	0	19039	0	0	0	0	0	0	0	0	0	0	0	0	0	0	0	0	0	0	0	0	0	0	0	0	0
SEGLYASQGGPIILSQIENEYANVEGAFHEK	0	3349.61	AT5G63800.1	AT5G63800.1	yes	yes	3;4	5.9084e-16	61.844	0	0	0	0	0	0	0	0	0	0	0	0	0	0	28533	0	0	0	0	0	0	0	0	0	0	0	0	0	0	0	0	0	0	0	0	0	0	0	0	0
SIGILQNCK	0	1031.54	AT5G63800.1	AT5G63800.1	yes	yes	2	0.015354	65.535	21.778	0	0	23.118	0	0	0	0	0	0	0	0	0	0	0	0	0	0	0	0	0	0	0	0	0	0	0	0	0	0	0	0	0	0	0	0	0	0	0	0
SLIIDGQR	0	900.503	AT5G63800.1	AT5G63800.1	yes	yes	2	0.028382	82.241	0	0	0	0	0	0	0	0	0	0	0	0	0	0	4253.8	0	0	0	0	0	0	0	0	1327.3	0	0	0	0	0	0	0	0	0	0	0	0	0	0	0	0
SPDAPDPVINTCNGMK	0	1714.77	AT5G63800.1	AT5G63800.1	yes	yes	2	0.038548	27.714	0	0	0	0	0	0	0	0	0	0	0	0	0	0	0	0	0	0	0	0	0	0	0	0	0	0	0	0	0	0	0	0	0	0	0	0	0	0	1457.9	0
SQGLYVCLR	0	1094.55	AT5G63800.1	AT5G63800.1	yes	yes	2	0.0005849	113.66	0	0	102.76	0	0	0	0	0	0	0	0	0	0	0	50151	0	0	0	0	0	0	0	0	0	0	0	0	0	0	0	0	0	0	0	0	0	0	0	2118.5	0
SQWGYSVGLLGEK	0	1422.71	AT5G63800.1	AT5G63800.1	yes	yes	2	2.5322e-06	99.161	0	0	57.865	0	0	0	302.48	0	0	0	0	0	0	0	65764	27571	0	0	3482.4	0	0	0	0	0	0	0	0	0	10731	0	21288	0	0	0	1192.8	0	2479	0	0	0
TKEGGIDVIQTYVFWNLHEPK	1	2473.26	AT5G63800.1	AT5G63800.1	yes	yes	3;4	5.904e-09	66.889	0	0	0	0	0	0	0	0	0	0	0	0	0	0	23056	0	0	0	0	0	0	1265.5	0	0	0	0	0	0	0	0	0	0	0	0	0	0	0	0	0	0
TSSSYFITGYYDQAPLDEYGLLRQPK	1	3011.46	AT5G63800.1	AT5G63800.1	yes	yes	3;4	1.0948e-06	51.39	0	0	0	0	0	0	0	0	1538.3	0	0	0	0	0	8809.3	5395.7	0	0	0	0	0	0	0	0	0	0	0	0	0	0	0	0	0	0	0	0	0	0	0	0
TTFDGPNGDGPVGLHMSSMGK	0	2103.94	AT5G63800.1	AT5G63800.1	yes	yes	3	6.6044e-07	59.163	0	0	0	0	0	0	0	0	0	0	0	0	0	0	7130.7	4169.2	0	0	0	0	0	0	0	0	0	0	0	0	0	0	0	0	0	0	0	0	0	0	0	0
VQISCGGTKPIDLSR	1	1629.85	AT5G63800.1	AT5G63800.1	yes	yes	2;3	7.1481e-14	104.66	0	0	0	0	0	0	0	0	0	0	0	0	0	0	7457.4	507.01	0	0	0	0	0	0	0	0	0	0	0	0	0	0	0	0	0	0	0	0	0	0	0	0
VTTPVQVFNVPDNWNLFR	0	2145.1	AT5G63800.1	AT5G63800.1	yes	yes	2;3	2.5214e-37	124.46	229.3	50.774	0	0	0	127.75	0	0	0	0	58.963	0	0	0	158440	40748	0	0	0	0	0	1205.5	0	0	0	0	0	0	0	0	0	0	0	0	0	0	0	0	0	0
WAGQMAVGLK	0	1059.55	AT5G63800.1	AT5G63800.1	yes	yes	2	0.0026694	78.939	0	0	0	0	0	0	0	940.89	0	1501.6	2929.9	0	0	3849.1	61348	30558	1680.9	0	0	0	0	0	0	0	0	0	0	0	0	0	0	0	0	0	1698	0	0	0	0	0
YGHLKELHAAIK	1	1378.77	AT5G63800.1	AT5G63800.1	yes	yes	3	0.051706	32.859	0	0	0	0	0	0	0	0	0	0	0	0	0	0	1099.4	0	0	0	0	0	0	0	0	0	0	0	0	0	0	0	0	0	0	0	0	0	0	0	0	0
YWVSFLTPAGQPSQSIYHIPR	0	2446.24	AT5G63800.1	AT5G63800.1	yes	yes	2;3;4	1.5209e-42	107.72	0	0	0	0	0	0	0	0	0	0	0	0	0	23992	64134	32835	0	0	0	1810	0	0	0	0	0	0	0	0	0	0	0	2528.6	0	0	0	0	0	0	0	0
CNLAGKPVVTATQMLESMIK	1	2190.12	AT5G08570.1;AT5G63680.1	AT5G63680.1	no	no	3	3.2012e-06	61.276	0	0	0	0	0	0	0	0	0	0	0	0	0	0	0	0	0	0	0	0	0	0	0	0	0	0	0	0	0	0	0	0	0	0	0	0	0	0	0	0
FNFSHGSHEYHQETLDNLR	0	2330.05	AT5G08570.1;AT5G63680.1	AT5G63680.1	no	no	3;4;5	6.6555e-06	62.739	0	0	0	0	0	0	0	0	0	258.58	3077	0	0	0	11859	0	1467.6	2086.1	4575.7	0	0	4104.1	0	2192.3	0	0	1848.1	0	623.72	0	0	0	0	0	0	0	0	1476.2	0	0
GLCNHGDAVVALHR	0	1517.75	AT5G63680.1	AT5G63680.1	yes	yes	3	8.5283e-07	76.357	0	0	0	0	0	27.043	0	0	0	0	0	0	0	0	0	0	916.75	0	1865.1	1328.9	1616.4	380.51	0	1517.1	0	0	0	0	0	0	0	0	0	0	0	0	569.25	0	0	0
LIIVLTR	0	826.564	AT5G08570.1;AT5G63680.1	AT5G63680.1	no	no	2	0.014508	104.45	0	0	0	0	0	0	0	0	0	0	0	0	0	0	4013.4	0	0	0	0	2110.8	0	4813.2	0	0	0	0	0	0	0	0	0	0	0	0	0	0	0	0	0	0
WGVPNNIDMIALSFVR	0	1830.95	AT5G63680.1	AT5G63680.1	yes	yes	2	0.0008094	49.343	0	0	0	0	0	0	0	0	0	0	2547.9	0	0	0	0	3690.2	0	0	0	0	0	0	0	0	0	0	0	0	0	0	0	0	0	0	0	0	0	0	0	0
TLGATHIVNAAKEDAVER	1	1893.99	AT5G63620.2;AT5G63620.1	AT5G63620.2	yes	no	3;4	0.0026991	37.884	0	0	0	0	0	0	0	0	0	0	434.13	0	904.43	0	0	0	0	0	0	0	0	0	0	0	0	0	0	0	0	0	0	0	0	0	0	0	0	0	0	0
AATSDTLTAPYNDLEAVEK	0	2007.96	AT5G63570.1	AT5G63570.1	yes	yes	2;3	4.6192e-34	118.32	0	0	0	0	0	0	0	670.78	0	0	0	0	2215.1	0	51744	234800	126640	74928	41032	12074	0	0	0	0	2655.2	0	0	0	0	0	0	0	0	0	0	0	0	0	0	0
AATSDTLTAPYNDLEAVEKLFAAHK	1	2675.34	AT5G63570.1	AT5G63570.1	yes	yes	4	1.5269e-25	82.267	0	0	0	0	0	0	0	0	0	0	0	0	0	0	0	15392	6677.1	3055	0	0	0	0	0	0	0	0	0	0	0	0	0	0	0	0	0	0	0	0	0	0
AGSGVATLGLPDSPGVPK	0	1621.87	AT5G63570.1;AT3G48730.1	AT5G63570.1	no	no	2;3	1.1395e-33	121.23	0	0	0	0	0	0	0	0	0	0	0	0	0	32397	267630	381650	54053	82108	28291	0	7599.7	0	1563.3	0	0	0	0	0	0	0	0	0	0	0	0	0	0	0	873.89	0
DIMEMVAPAGPMYQAGTLSGNPLAMTAGIHTLK	0	3385.65	AT5G63570.1;AT3G48730.1	AT5G63570.1	no	no	3;4	1.8545e-20	62.706	0	0	0	0	0	0	0	0	0	0	0	0	0	0	0	80726	0	0	0	0	0	0	0	0	0	0	0	0	0	0	0	0	0	0	0	0	0	0	0	0
DIMEMVAPAGPMYQAGTLSGNPLAMTAGIHTLKR	1	3541.76	AT5G63570.1;AT3G48730.1	AT5G63570.1	no	no	3;4;6	2.1783e-85	107.04	0	0	0	0	0	0	0	0	0	0	0	0	0	0	52186	211330	5971.7	0	8307.5	0	0	0	0	0	0	0	0	0	0	0	0	0	0	0	3527.6	0	0	0	0	0
DNGVLLIFDEVMTGFR	0	1824.91	AT5G63570.1	AT5G63570.1	yes	yes	2;3	1.0536e-64	168.45	0	0	0	0	0	0	0	0	0	0	0	0	0	0	0	16158	17601	0	4758.6	0	0	0	0	0	0	0	0	0	0	0	0	0	0	0	0	0	0	0	0	0
ELTNGILEAGK	0	1143.61	AT5G63570.1;AT3G48730.1	AT5G63570.1	no	no	2	3.6719e-06	101.39	0	0	0	0	0	0	0	0	0	0	0	0	0	0	0	0	0	0	0	0	0	0	0	0	0	0	0	0	0	0	0	0	0	0	0	0	0	0	0	0
ELTNGILEAGKK	1	1271.71	AT5G63570.1;AT3G48730.1	AT5G63570.1	no	no	2;3	0.0011791	82.85	24.386	0	0	0	0	0	0	0	0	0	0	0	0	848.01	10708	5972.7	1769.4	1118.1	560.86	0	0	0	1811.5	0	0	0	0	0	0	0	0	2417.3	0	0	6918.9	0	0	0	0	0
FEGCYHGHANAFLVK	0	1748.81	AT5G63570.1	AT5G63570.1	yes	yes	2;3;4	2.0484e-14	96.673	0	0	0	0	0	0	0	646.93	0	0	0	0	0	0	6593.9	54256	6490.9	0	1638.3	0	0	0	0	0	0	0	0	1166.5	0	0	0	0	0	0	0	0	1469	0	0	0
FIKFEGCYHGHANAFLVK	1	2137.06	AT5G63570.1	AT5G63570.1	yes	yes	3;4	0.00025882	51.089	0	0	0	26.206	0	0	0	857.89	0	0	0	0	0	0	0	53074	0	0	0	0	0	0	0	0	0	0	0	0	0	0	0	0	0	0	0	0	0	0	0	0
FVNSGTEACMGVLR	0	1539.72	AT5G63570.1;AT3G48730.1	AT5G63570.1	no	no	2;3	5.9031e-93	199.4	0	0	0	0	49.351	0	0	0	1229.7	1191.4	1704.5	638.83	0	46113	270830	482790	133830	45329	7208	19474	623.75	0	0	0	0	0	1662.9	25578	0	0	0	1036.9	2754.1	0	0	0	2392.7	1993.6	0	0
GMLEEGVYFAPSQFEAGFTSLAHTPEDIQLTIAAAER	0	3995.93	AT5G63570.1	AT5G63570.1	yes	yes	4	8.9653e-16	42.996	0	0	0	0	0	0	0	0	0	0	0	0	0	0	0	62920	0	0	0	0	0	0	0	0	0	0	0	0	0	0	0	0	0	0	0	0	0	0	0	0
GTSFGAPCLLENVLAEMVISAVPSIEMVR	0	3089.56	AT5G63570.1;AT3G48730.1	AT5G63570.1	no	no	3;4	4.1478e-35	74.392	0	0	0	0	0	0	0	0	0	0	0	0	0	0	155060	195860	24654	7294.7	5478.6	0	0	0	0	0	0	0	0	0	0	0	0	0	0	0	0	0	0	0	0	0
IIGGGLPVGAYGGR	0	1285.71	AT5G63570.1;AT3G48730.1	AT5G63570.1	no	no	2;3	3.886e-15	126.48	0	0	102.16	0	0	0	0	767.47	0	0	0	0	0	8514.6	14811	34531	0	11225	0	0	0	0	0	0	0	0	0	0	0	0	0	0	0	3145.8	0	0	51725	0	0	0
IIGGGLPVGAYGGRR	1	1441.82	AT5G63570.1;AT3G48730.1	AT5G63570.1	no	no	2;3	1.3024e-14	102.87	0	0	0	0	0	0	0	0	0	0	0	0	0	0	0	51632	17212	9265.7	1086.4	0	0	0	9026.7	0	0	0	0	0	0	0	0	0	0	0	1339.1	0	0	0	0	0
LAYGGAQEYFGITPDLTTLGK	0	2214.12	AT5G63570.1;AT3G48730.1	AT5G63570.1	no	no	2;3	1.1658e-42	109.22	0	0	0	157.77	0	0	0	0	3650.3	53.143	2726.9	0	4626.8	85495	241700	488480	156070	28259	32194	23824	0	8371.4	3680.2	43.533	0	0	0	0	0	0	0	0	0	0	0	0	3085.6	0	0	0
LKQAGTYEYLDK	1	1427.73	AT5G63570.1	AT5G63570.1	yes	yes	2;3	1.7865e-20	150.26	15.957	0	0	0	0	0	0	0	0	0	0	832.77	0	0	4078.4	22499	8213.2	2428.5	0	0	0	1635.6	0	0	0	0	0	0	0	0	0	1214.1	1875	0	0	2624.9	0	2410.8	0	0
LKQAGTYEYLDKITK	2	1769.96	AT5G63570.1	AT5G63570.1	yes	yes	2;3;4	7.7931e-52	155.61	0	0	0	0	0	0	0	2164.7	0	0	0	0	0	0	7459.2	55436	29541	13815	11247	0	0	0	0	1262	0	0	822.06	0	0	0	0	0	0	0	0	0	0	0	0	0
NLMPGGVNSPVR	0	1239.64	AT5G63570.1;AT3G48730.1	AT5G63570.1	no	no	2;3	3.0568e-16	136.96	24.386	0	0	0	0	0	0	924.27	0	0	0	0	0	3836.5	24816	47442	0	0	0	0	87.218	0	0	0	2093.2	0	0	1464.5	0	0	2216.8	0	0	0	0	0	0	0	0	0
QAGTYEYLDK	0	1186.55	AT5G63570.1	AT5G63570.1	yes	yes	2	0.0032166	76.255	0	23.865	0	0	0	0	0	147.03	0	0	0	0	0	0	0	3067	0	0	0	0	0	0	0	0	0	0	0	0	0	0	0	0	0	0	0	0	0	0	0	0
QAGTYEYLDKITK	1	1528.78	AT5G63570.1	AT5G63570.1	yes	yes	2	0.00049535	73.722	0	0	0	0	0	0	0	0	0	0	0	0	0	0	0	0	0	0	0	0	0	0	0	0	0	0	0	0	0	0	0	0	0	0	0	0	0	0	0	0
SFSLQKSEEAFNAAK	1	1655.82	AT5G63570.1	AT5G63570.1	yes	yes	2;3	1.6446e-14	103.83	0	0	0	60.149	0	0	0	567.4	0	0	0	0	0	956.43	0	0	1809.9	0	0	0	0	0	0	0	0	0	0	0	0	0	0	0	0	0	0	0	0	0	2490.7	0
SVGGQPVLIDSVK	0	1297.72	AT5G63570.1	AT5G63570.1	yes	yes	2;3	5.4288e-25	119.88	0	0	0	0	0	0	0	0	0	0	0	0	0	0	0	35814	19415	6278.7	0	0	0	0	0	0	0	0	0	3274.3	0	0	0	0	0	0	0	0	0	0	0	0
SVGGQPVLIDSVKGSK	1	1569.87	AT5G63570.1	AT5G63570.1	yes	yes	3	0.0016734	41.513	0	0	0	0	0	0	0	0	0	0	0	0	283.77	0	0	10731	0	0	0	0	0	0	0	0	662.13	0	0	0	0	0	0	0	0	0	0	0	0	0	0	0
AALNLASYGSSHAFK	0	1535.77	AT5G63420.1	AT5G63420.1	yes	yes	3	0.0026864	40.242	0	0	0	0	0	0	0	0	0	0	0	0	0	0	0	0	0	0	0	0	0	0	0	0	0	0	0	0	0	0	0	0	0	0	4596.5	22045	9718.2	0	0	5430
DLLIVTTGSQAEPR	0	1498.8	AT5G63420.1	AT5G63420.1	yes	yes	2	0.00071795	58.079	0	0	0	0	0	0	0	0	0	0	0	0	0	0	0	0	0	0	0	0	0	0	0	0	876.19	0	0	5090.8	0	0	0	0	0	0	0	0	0	0	0	0
EVDRTLEDDIIDSAR	1	1745.84	AT5G63420.1	AT5G63420.1	yes	yes	2;3	1.0849e-11	91.317	0	0	0	0	0	0	0	0	0	0	0	0	0	0	0	0	0	0	0	0	0	0	0	0	0	0	0	0	0	0	0	0	4383.1	0	0	0	0	0	0	0
IMPDTGFIRR	1	1204.64	AT5G63420.1	AT5G63420.1	yes	yes	3	0.028591	71.614	0	0	0	0	0	24.36	0	0	0	0	0	0	0	0	0	0	0	0	0	0	0	0	0	0	0	0	0	2215.8	0	0	0	0	0	0	0	1647.9	0	0	0	0
LKEHGIFVQSR	1	1312.73	AT5G63420.1	AT5G63420.1	yes	yes	3	0.054962	35.594	0	0	0	0	0	0	0	0	0	0	0	0	0	0	0	0	0	0	0	0	0	0	0	0	0	0	587.54	0	0	0	0	0	0	0	0	0	0	0	0	0
LSGDPSVGSGVAALRK	1	1512.83	AT5G63420.1	AT5G63420.1	yes	yes	3	0.0038272	35.473	0	0	0	0	0	0	0	1609.8	0	0	0	0	0	0	0	0	2451.4	0	0	0	0	0	0	0	0	0	0	0	0	0	0	0	0	0	0	0	0	1833.5	0	0
SLWASLIQK	0	1044.6	AT5G63420.1	AT5G63420.1	yes	yes	2	0.065746	46.457	0	0	0	0	0	0	0	0	0	0	0	0	0	0	0	0	0	0	0	0	0	0	0	0	0	0	0	0	0	0	0	0	0	0	0	0	0	0	0	0
TYLEAAWR	0	1008.5	AT5G63420.1	AT5G63420.1	yes	yes	2	0.020401	86.833	0	0	0	13.967	351.86	0	0	0	0	0	0	0	0	0	0	0	0	0	0	0	0	0	0	0	0	0	0	0	0	0	0	2904.2	1215	2768.6	2523.4	5477.7	0	2736.3	5007.2	0
VITTQFASNIHR	0	1385.74	AT5G63420.1	AT5G63420.1	yes	yes	3	0.0001618	76.165	0	0	0	0	0	0	0	0	0	0	0	0	0	0	0	0	0	0	0	0	0	0	0	0	0	0	0	0	0	0	0	0	0	4734.2	0	0	0	0	0	0
AVLTNIQAEKAPQEVTSEVK	1	2154.15	AT5G63400.1	AT5G63400.1	yes	yes	3	0.0023027	34.65	0	0	0	0	0	0	0	0	0	0	0	0	0	0	0	0	0	0	0	0	0	0	0	0	0	0	0	0	0	0	0	0	0	0	0	0	0	0	0	0
FAPPKTPGVDDITGEPLIQR	1	2150.14	AT5G63400.1	AT5G63400.1	yes	yes	3	1.1777e-22	85.935	0	0	0	0	0	0	0	0	3963.7	0	0	0	0	0	0	0	0	0	0	0	0	0	0	0	0	0	0	0	0	0	0	4251.9	0	0	0	0	0	0	0	0
GFILDGFPR	0	1020.54	AT5G63400.1;AT5G63400.2	AT5G63400.1	no	no	2	0.0019448	93.143	0	0	119.56	0	0	0	0	6835.6	0	0	0	0	0	0	0	0	0	0	0	0	0	0	0	0	0	0	0	0	0	0	0	0	0	0	0	0	0	0	0	0
GTEIDKVLNFAIDDAILEER	1	2260.16	AT5G63400.1;AT5G63400.2	AT5G63400.1	yes	no	3	5.8703e-21	97.08	0	0	0	0	0	0	0	0	0	0	0	0	0	0	0	0	0	0	0	0	0	0	0	0	0	0	0	0	0	0	0	0	0	0	0	0	0	0	0	0
KAVLTNIQAEKAPQEVTSEVK	2	2282.25	AT5G63400.1	AT5G63400.1	yes	yes	3	0.05213	23.536	0	0	0	0	0	0	0	0	0	0	0	0	0	0	0	0	0	0	0	0	0	0	0	0	0	0	0	0	0	0	0	0	0	0	0	306.49	0	0	0	0
LAAFHSQTQPVIDYYAK	0	1950.98	AT5G63400.1	AT5G63400.1	yes	yes	2;3	0.00011759	59.625	0	0	0	0	0	0	0	13078	0	0	0	0	0	0	0	0	0	0	0	0	0	0	0	0	0	0	0	0	0	0	0	0	0	0	0	0	0	0	0	0
LAAFHSQTQPVIDYYAKK	1	2079.08	AT5G63400.1	AT5G63400.1	yes	yes	4	0.011375	27.779	0	0	0	0	0	0	0	5864.8	0	0	0	0	0	0	0	0	0	0	0	0	0	0	0	0	0	0	0	0	0	0	0	0	0	0	0	0	0	0	0	0
LIFIGPPGSGK	0	1084.63	AT5G63400.1;AT5G63400.2	AT5G63400.1	yes	no	2	0.0011978	78.342	0	0	173.99	0	0	0	0	10462	4608.1	0	0	0	0	0	0	0	0	0	0	0	0	0	0	0	0	0	2227.9	0	0	0	0	0	0	0	0	0	0	0	0	37.661
RGTEIDKVLNFAIDDAILEER	2	2416.26	AT5G63400.1;AT5G63400.2	AT5G63400.1	yes	no	3;4	2.5582e-08	66.137	0	0	0	0	0	0	0	5735.2	2377.4	0	0	16674	2695.7	0	0	0	0	0	0	0	0	0	1594.4	0	0	0	0	0	0	0	0	0	0	0	0	0	0	0	0	0
TPGVDDITGEPLIQR	0	1609.83	AT5G63400.1	AT5G63400.1	yes	yes	2	3.5517e-14	94.45	0	0	0	0	0	0	0	5901.9	0	0	0	0	0	0	0	0	0	0	0	0	0	0	0	0	0	0	0	0	0	0	0	0	0	0	0	0	0	0	0	0
TVTQAEKLDEMLK	1	1504.78	AT5G63400.1;AT5G63400.2	AT5G63400.1	yes	no	3	0.00014963	71.558	0	0	0	0	0	0	0	4844.8	0	0	0	0	0	0	0	0	0	0	0	0	0	0	0	0	0	0	0	0	0	0	0	6787.7	0	0	0	0	3316.8	0	0	0
TVTQAEKLDEMLKR	2	1660.88	AT5G63400.1;AT5G63400.2	AT5G63400.1	yes	no	3;4	0.0014369	50.897	0	0	0	0	0	0	0	4544.8	0	0	0	0	0	0	0	0	0	0	0	0	0	0	0	0	0	0	0	0	0	0	0	0	0	0	0	0	0	0	0	0
EGELCKWDSALATWLR	1	1933.94	AT5G63310.1	AT5G63310.1	yes	yes	3	0.0017621	41.088	0	0	0	0	0	0	0	0	0	0	0	0	0	0	0	0	0	0	0	9289.1	0	0	30.778	0	0	0	0	0	0	0	0	0	0	0	0	0	0	0	0	0
EGELCKWDSALATWLRE	2	2062.98	AT5G63310.1	AT5G63310.1	yes	yes	2;3	1.9252e-86	181.86	0	0	0	0	0	0	0	0	0	0	0	0	0	0	1010.2	0	0	0	40552	123260	35329	0	0	0	0	0	0	0	0	0	0	0	0	0	0	1252	0	0	951.68	0
EIGLWFK	0	891.485	AT5G63310.1	AT5G63310.1	yes	yes	2	0.020361	100.74	0	0	0	182.29	645.28	354.65	0	0	0	0	0	0	0	0	0	1081.2	0	0	57727	116620	50438	23762	0	7422.9	0	3013.9	3865.4	0	0	0	0	0	0	0	0	0	0	0	0	0
EIGLWFKEGELCK	1	1607.8	AT5G63310.1	AT5G63310.1	yes	yes	2;3	2.7302e-34	165.51	0	0	93.386	0	0	0	0	0	0	0	1695.1	2381.7	0	3517.7	0	0	0	0	55626	49353	26610	11556	6943.7	5603.2	0	0	0	0	0	0	0	0	0	0	0	2047	0	0	1161	0
ELAEEHYKDLSAK	1	1531.75	AT5G63310.1	AT5G63310.1	yes	yes	2;3	7.4207e-40	171.51	0	0	0	0	0	0	0	508.59	0	80.931	339.61	0	0	0	0	0	0	415.37	12823	19655	1205.3	4718.6	1383.2	1127.4	1384.6	1169.4	708.15	0	0	0	0	0	0	0	0	1165	0	3016.4	1965.9	2983.8
GDLAVQTGR	0	915.477	AT5G63310.1	AT5G63310.1	yes	yes	2	2.6144e-05	136.57	0	0	0	0	0	17.893	0	0	0	0	0	0	0	0	0	0	0	0	372.4	431.31	0	0	0	0	0	0	0	0	0	0	0	0	0	0	0	0	0	0	0	0
GLVGEIISR	0	942.55	AT5G63310.1	AT5G63310.1	yes	yes	1;2	7.254e-21	179.37	0	0	0	0	0	0	0	0	6836.9	2037.6	0	8588.1	0	3686.8	0	0	0	0	49223	91563	16347	18892	9845.5	0	0	2852.7	5004.1	0	2278.6	45.109	0	0	0	1366.5	0	0	0	5908.5	6673.6	22.605
GLVGEIISRFEK	1	1346.76	AT5G63310.1	AT5G63310.1	yes	yes	2;3	6.3389e-14	134.38	0	0	0	0	0	0	0	0	0	0	41.6	0	0	0	0	0	0	0	70530	117460	94535	18039	15399	9004	0	0	2141.1	0	0	0	0	0	0	0	0	0	0	0	1588.6	0
KLIGKTDPLQAEPGTIR	2	1836.05	AT5G63310.1	AT5G63310.1	yes	yes	2;3;4	5.7736e-36	116.6	0	0	0	0	0	0	0	0	0	0	0	0	0	0	0	0	0	0	6345.6	6127.1	0	0	611.26	0	0	0	0	0	0	0	0	0	0	0	0	0	0	0	0	0
LIGKTDPLQAEPGTIR	1	1707.95	AT5G63310.1	AT5G63310.1	yes	yes	2;3	0.00023112	57.936	0	0	0	0	0	0	0	0	0	0	0	0	0	0	0	0	0	0	0	0	0	0	0	1712.8	0	0	0	0	0	0	0	0	0	0	0	0	0	0	0	0
LIGKTDPLQAEPGTIRGDLAVQTGR	2	2605.42	AT5G63310.1	AT5G63310.1	yes	yes	3;4	1.3774e-83	128.4	0	0	0	0	0	0	0	0	0	0	0	0	0	0	0	0	0	0	26601	47889	52337	0	0	0	0	0	0	0	0	0	0	0	0	0	0	0	0	0	0	0
MFQCPKELAEEHYKDLSAK	2	2323.1	AT5G63310.1	AT5G63310.1	yes	yes	4	0.0026148	45.237	0	0	0	0	0	0	0	0	0	0	0	0	0	0	0	0	0	0	0	6780.5	5068.2	0	0	0	0	0	0	0	0	0	0	0	0	0	0	0	0	0	0	0
NIVHGSDSPENGKR	1	1508.73	AT5G63310.1	AT5G63310.1	yes	yes	3	3.6185e-53	174.95	0	0	0	0	0	0	0	0	0	0	0	0	0	0	0	0	0	0	0	0	0	0	0	0	0	0	0	0	0	0	0	0	0	0	0	0	0	0	0	0
TDPLQAEPGTIR	0	1296.67	AT5G63310.1	AT5G63310.1	yes	yes	2;3	1.8669e-22	158.34	0	0	0	0	0	0	33.36	425.33	0	597.33	66.719	0	0	0	0	0	0	0	9891.9	34131	10624	1092.5	0	0	0	2959.7	0	0	0	14.689	0	0	0	235.6	0	0	0	0	0	0
TDPLQAEPGTIRGDLAVQTGR	1	2194.13	AT5G63310.1	AT5G63310.1	yes	yes	2;3;4	2.3566e-134	178.43	0	0	0	0	0	0	0	0	0	0	0	0	0	936.65	0	0	0	4631.2	91260	222070	122810	17492	13153	11147	0	7294.6	0	4282.5	0	0	0	0	0	0	2889.7	0	3216.4	0	0	0
WDSALATWLR	0	1217.62	AT5G63310.1	AT5G63310.1	yes	yes	2	2.142e-08	123.42	0	0	0	0	0	0	0	0	0	0	0	0	0	0	0	0	0	0	11735	0	0	0	0	0	0	0	0	0	0	0	0	0	0	0	0	0	0	0	0	0
WDSALATWLRE	1	1346.66	AT5G63310.1	AT5G63310.1	yes	yes	2;3	2.3572e-07	126.71	0	0	0	0	0	0	0	0	0	26	5186.4	0	0	57.2	0	0	0	0	0	293240	0	93.601	0	0	0	0	0	0	0	0	0	0	0	0	0	0	0	0	0	0
SKPEETSDPNPTGPDPSR	1	1909.87	AT5G63260.1;AT5G63260.2	AT5G63260.1	yes	no	3	7.6737e-08	72.793	0	0	0	0	0	0	0	0	0	0	0	0	393.71	0	0	0	0	0	0	0	70.79	0	0	0	0	0	0	0	0	0	0	0	0	0	0	0	0	0	0	0
SGGWGSALADAYSR	0	1396.64	AT5G62930.1	AT5G62930.1	yes	yes	2	0.0027194	48.351	0	0	0	0	0	0	0	0	2648.7	0	0	0	0	0	849.57	0	0	0	0	0	0	591.8	0	0	0	0	0	0	0	0	0	2548.7	1633.4	0	0	0	0	0	0	0
YLSDGLHLTPEGNGVVFDEVSR	0	2403.17	AT5G62930.1	AT5G62930.1	yes	yes	3	0.00085042	34.217	0	0	0	0	0	0	0	0	0	0	0	0	0	0	0	0	0	0	0	0	0	0	4818.6	0	0	0	0	0	0	0	0	0	0	0	1664.7	0	0	0	0	0
IDQEAAASDGQSGVSDELQK	0	2046.93	AT5G62810.1	AT5G62810.1	yes	yes	2;3	0.0014247	35.091	25.294	0	0	0	0	0	0	0	0	0	0	0	0	0	0	0	0	0	1067.1	0	0	0	0	0	0	0	0	0	0	0	0	0	0	0	0	0	444.22	0	0	0
SASPPAAPADSSAPPHPK	0	1683.82	AT5G62810.1	AT5G62810.1	yes	yes	3	0.11618	12.977	0	0	0	0	0	0	0	0	0	0	0	0	0	0	0	0	0	0	0	0	0	0	0	0	0	2080.9	0	0	0	0	0	0	0	0	0	0	0	0	1061	0
STDFGYETTTAAR	0	1418.63	AT5G62810.1	AT5G62810.1	yes	yes	2	0.0012882	59.248	0	0	0	0	0	0	0	0	0	0	0	0	923.21	0	0	0	0	0	0	0	0	0	0	0	0	0	0	0	0	0	0	0	0	0	0	0	0	0	0	0
AGGTMTGVLSAANEK	0	1405.69	AT5G62790.1;AT5G62790.2	AT5G62790.1	yes	no	2;3	1.0071e-56	160.78	82.618	0	0	0	155.18	0	222.19	733.84	0	0	0	0	0	0	961.35	331.99	52161	36598	37610	685.31	155.23	0	0	2322.5	4146.6	8918.1	0	2529	0	0	0	0	4346.5	0	0	0	0	0	6470.4	0
AVEMFIDEK	0	1080.52	AT5G62790.1;AT5G62790.2	AT5G62790.1	yes	no	2	0.00035562	118.67	0	0	0	0	0	0	0	0	0	0	0	0	0	0	18257	0	56236	41084	22394	0	5886.1	0	0	0	0	0	0	0	0	0	0	0	1332.4	0	0	0	0	0	0	0
ETLIAGGPFVLPLANK	0	1638.93	AT5G62790.1;AT5G62790.2	AT5G62790.1	yes	no	2	2.3798e-15	101.3	0	0	0	0	0	0	0	0	0	0	0	0	0	0	0	0	0	10918	0	0	0	0	0	0	0	0	0	0	0	0	0	0	0	0	0	0	0	0	0	0
ETLIAGGPFVLPLANKHNVK	1	2117.2	AT5G62790.1;AT5G62790.2	AT5G62790.1	yes	no	4	0.0082306	28.488	0	0	0	0	0	0	0	0	0	0	0	0	0	0	0	0	0	6828.7	0	0	0	0	0	0	0	0	0	0	0	0	0	0	0	0	0	0	0	0	0	0
EYAANVQLSSGAR	0	1364.67	AT5G62790.1;AT5G62790.2	AT5G62790.1	yes	no	2	7.9376e-16	130.1	0	0	15.6	0	0	0	87.101	806.01	0	0	0	0	0	0	0	0	0	2441.4	1111.5	0	0	0	0	0	0	4199	0	0	0	0	0	0	0	0	0	1834.3	0	0	0	0
EYAANVQLSSGARPVHA	1	1768.89	AT5G62790.1;AT5G62790.2	AT5G62790.1	yes	no	2;3;4	3.3143e-134	202.32	0	0	0	0	40.798	0	0	700.48	2314.7	0	0	16155	0	2566.9	40460	32457	94921	137560	55615	30770	19747	5801.2	0	0	0	2356.2	0	0	0	0	0	0	1971.2	0	0	0	0	0	4681.2	0
IILTASGGAFR	0	1104.63	AT5G62790.1;AT5G62790.2	AT5G62790.1	yes	no	2	5.8579e-08	121.9	0	0	0	0	0	0	0	0	0	0	0	0	0	0	0	0	0	16720	7856.5	0	0	0	0	0	0	0	0	0	0	0	0	0	0	0	0	0	0	0	0	0
IILTASGGAFRDWPVEK	1	1858.99	AT5G62790.1;AT5G62790.2	AT5G62790.1	yes	no	2;3	0.00013649	62.203	0	0	0	0	0	0	0	0	0	0	0	0	0	0	0	0	17005	25072	10868	0	0	0	0	0	0	0	0	0	0	0	0	0	0	0	0	0	0	0	0	0
ILPADSEHSAIFQCIQGLPEGALR	0	2621.33	AT5G62790.1;AT5G62790.2	AT5G62790.1	yes	no	3;4	5.8107e-25	90.475	0	0	0	0	0	0	0	0	0	0	0	0	0	0	92.823	0	91824	92628	0	10381	0	0	0	0	0	0	0	0	0	0	0	0	0	0	0	0	0	0	0	0
ISYLDIFK	0	997.548	AT5G62790.1;AT5G62790.2	AT5G62790.1	yes	no	2	0.00040696	147.29	0	0	0	0	0	0	0	0	0	0	0	0	0	0	25180	10142	36835	100690	30671	8622.2	8903.5	4114.4	0	0	0	0	0	0	0	0	0	0	0	0	1605.6	0	0	0	0	0
ITVDSATLFNK	0	1207.64	AT5G62790.1;AT5G62790.2	AT5G62790.1	yes	no	2	3.0912e-24	172.21	0	0	0	0	0	0	0	0	0	0	0	0	0	0	0	0	50017	78355	0	0	0	0	0	0	0	0	0	0	0	0	0	0	0	0	0	0	0	0	0	0
KIILTASGGAFR	1	1232.72	AT5G62790.1;AT5G62790.2	AT5G62790.1	yes	no	2;3	4.2819e-05	107.34	0	0	0	0	0	0	0	0	0	0	0	0	0	0	2648.8	0	13168	16679	0	8570.1	0	0	0	0	0	632	0	0	0	0	0	0	0	0	0	0	0	0	0	0
KIILTASGGAFRDWPVEK	2	1987.09	AT5G62790.1;AT5G62790.2	AT5G62790.1	yes	no	3;4	1.3999e-12	77.899	0	0	0	0	0	0	0	0	0	0	0	0	0	0	11469	16911	55682	23534	22163	14008	6337.7	0	0	0	0	0	0	0	0	0	0	0	0	0	0	0	0	0	0	0
KITVDSATLFNK	1	1335.74	AT5G62790.1;AT5G62790.2	AT5G62790.1	yes	no	2;3	1.2685e-24	161.87	0	0	41.6	0	0	0	0	0	0	0	0	0	0	1545.7	7402.9	7869.5	39884	31155	8531.3	0	0	0	0	1680.9	0	0	0	0	0	0	0	0	0	0	0	0	0	0	0	0
KPDNVKYPSMDLAYAAGR	2	1994.99	AT5G62790.1;AT5G62790.2	AT5G62790.1	yes	no	3;4	8.9019e-05	66.777	0	0	0	0	0	0	0	0	0	0	0	1460.8	0	0	5785.4	0	8040	12093	4977.8	0	0	0	0	0	0	0	0	0	0	0	0	0	0	0	0	1931.2	0	0	0	0
LEIIPGEQGVIEVAR	0	1621.9	AT5G62790.1;AT5G62790.2	AT5G62790.1	yes	no	2	0.00090236	51.591	0	0	0	0	0	0	0	0	0	0	0	0	0	0	0	0	0	6006.2	0	0	0	0	0	0	0	0	0	0	0	0	0	0	0	0	0	0	0	0	0	0
LPILYTMSWPDRVPCSEVTWPR	1	2702.33	AT5G62790.1;AT5G62790.2	AT5G62790.1	yes	no	3;4	7.0149e-33	101.17	0	0	0	116.48	0	0	0	0	0	0	0	0	0	0	0	0	0	29700	5814.7	8360.2	0	0	0	0	0	0	0	0	0	0	0	0	0	0	0	0	0	0	0	0
NELVTSPSLEEIVHYDLWAR	0	2370.19	AT5G62790.1;AT5G62790.2	AT5G62790.1	yes	no	2;3	1.6645e-54	111.63	0	120.55	0	0	0	0	0	0	0	0	0	2770.9	0	0	0	0	0	25450	14889	0	0	0	0	2404	0	0	0	0	0	0	0	0	0	0	0	0	0	0	0	0
QSWDGPKPISIVGSTGSIGTQTLDIVAENPDKFR	2	3612.84	AT5G62790.1;AT5G62790.2	AT5G62790.1	yes	no	3;4	6.6512e-21	65.269	0	0	0	0	0	0	0	0	0	0	0	0	0	0	15227	11636	32974	30986	0	0	0	0	0	0	0	0	0	0	0	0	0	0	0	0	0	0	0	0	0	0
VQQQQQPPPAWPGR	0	1615.82	AT5G62790.1;AT5G62790.2	AT5G62790.1	yes	no	2;3	2.1862e-27	142.12	0	0	0	0	0	0	0	0	0	0	0	0	0	0	0	0	2175.6	2811.7	0	0	0	0	0	0	0	1305.3	0	0	0	0	0	0	0	0	0	0	0	0	0	0
VVALAAGSNVTLLADQVR	0	1796.02	AT5G62790.1	AT5G62790.1	yes	yes	2;3	4.0132e-54	136.39	0	35.252	0	0	0	0	0	508.48	0	0	0	0	0	775.54	0	0	1182.4	24266	0	0	0	0	0	0	0	0	0	0	0	3591.3	0	0	0	0	0	0	1852.2	0	0	0
VVALAAGSNVTLLADQVRR	1	1952.12	AT5G62790.1	AT5G62790.1	yes	yes	3	2.5393e-62	149.73	0	0	0	0	0	0	0	0	0	0	0	0	960.29	0	15377	0	49445	61123	21663	9512	6600.4	0	0	0	0	0	0	0	0	0	0	0	0	0	1558.9	22090	0	0	0	0
VVELTCDKHR	1	1255.63	AT5G62790.1;AT5G62790.2	AT5G62790.1	yes	no	3	6.439e-13	153.05	0	0	0	0	0	0	0	0	0	0	0	24.386	0	0	14.536	0	0	798.47	0	50.314	0	195.03	0	0	0	0	0	0	0	0	0	38.764	0	0	335.55	0	0	0	0	0
VVELTCDKHRNELVTSPSLEEIVHYDLWAR	2	3607.81	AT5G62790.1;AT5G62790.2	AT5G62790.1	yes	no	5	0.0023896	28.215	0	0	0	0	0	0	0	0	0	0	0	0	0	0	0	0	0	11579	0	0	0	0	0	0	0	0	0	0	0	0	0	0	0	0	0	0	0	0	0	0
YPSMDLAYAAGR	0	1313.61	AT5G62790.1;AT5G62790.2	AT5G62790.1	yes	no	2	8.4115e-05	108.98	0	0	0	63.65	0	0	0	0	0	0	0	811.54	0	0	0	0	7596.4	11082	0	0	0	0	0	0	0	0	0	0	0	0	0	0	0	0	0	0	0	0	0	0
EVDEQMLNVQNK	0	1445.68	AT5G62700.1;AT5G62690.1;AT2G29550.1	AT5G62700.1	no	no	2	0.0012131	66.267	0	0	0	0	0	0	0	0	0	0	0	0	0	0	0	0	0	0	0	0	0	0	0	0	0	0	0	0	0	0	0	0	0	0	0	0	0	0	0	0
KAAAEALGRLATMER	2	1586.86	AT5G62580.1	AT5G62580.1	yes	yes	2	0.016413	51.004	0	0	0	0	0	0	0	0	0	0	0	0	0	0	0	0	0	0	0	0	0	0	0	0	0	0	0	0	0	0	0	0	3772.8	0	0	0	0	0	0	0
DQLPLVLEALER	0	1394.78	AT5G62530.1	AT5G62530.1	yes	yes	2	3.8469e-05	112.08	0	0	0	0	0	0	0	0	0	0	0	0	0	0	0	0	0	0	0	0	22784	0	0	4481.9	0	3247	3846.1	3108.3	0	0	0	0	0	0	0	0	0	0	0	0
EIFGPFQIVTEYKK	1	1697.9	AT5G62530.1	AT5G62530.1	yes	yes	2;3	1.0613e-11	115.83	0	0	63.013	0	0	0	0	0	0	0	0	0	2116.1	4105.9	0	0	0	4532.6	0	3525.1	14780	7790.7	0	4040	0	0	0	0	0	0	0	2928.9	0	0	0	0	0	0	0	0
EIFGPFQIVTEYKKDQLPLVLEALER	2	3074.67	AT5G62530.1	AT5G62530.1	yes	yes	4	0.00052249	31.771	0	0	0	0	0	0	0	0	0	0	0	0	0	0	0	0	0	0	0	0	5347	0	0	0	0	0	0	0	0	0	0	0	0	0	0	0	0	0	0	0
FLENFCGDQVR	0	1383.62	AT5G62530.1	AT5G62530.1	yes	yes	2	0.00049332	87.184	0	0	0	0	0	0	0	0	0	0	194.64	0	0	0	0	0	0	0	0	0	0	3722.2	0	0	0	0	0	0	0	0	0	0	0	0	0	0	0	0	0	0
ILLEANPR	0	924.539	AT5G62530.1	AT5G62530.1	yes	yes	2	0.026493	83.206	0	0	0	0	0	0	0	0	0	0	0	0	0	0	0	242.68	0	0	0	0	0	0	0	0	0	0	0	0	0	0	0	0	0	0	0	250.51	0	0	0	0
IRLEDAGFDWK	1	1348.68	AT5G62530.1	AT5G62530.1	yes	yes	2;3	1.8683e-12	129.34	62.4	0	0	75.4	0	0	313.3	0	0	0	1309.1	0	0	0	0	0	284.7	973.71	0	2222.5	21147	14414	9154.3	0	0	0	0	0	1029.9	0	0	0	0	0	0	0	0	0	0	0
KFLENFCGDQVR	1	1511.72	AT5G62530.1	AT5G62530.1	yes	yes	3	0.051014	29.355	0	0	0	0	0	0	0	0	0	0	0	0	0	0	0	0	0	0	0	0	2830.7	0	0	0	0	0	0	0	0	0	0	0	0	0	0	0	0	0	0	0
LLHYCGLPAEDVDFINSDGK	0	2262.06	AT5G62530.1	AT5G62530.1	yes	yes	2;3	8.7318e-55	116.51	0	0	0	0	0	0	0	0	0	0	0	0	0	0	2354.5	0	0	0	0	0	0	21267	0	0	0	0	8257.3	0	0	0	0	0	0	0	0	0	0	0	0	0
NHSIPSIYGALEPTAVYVPIEEILKDNK	1	3109.63	AT5G62530.1	AT5G62530.1	yes	yes	4	6.5304e-09	58.342	0	0	0	0	0	0	0	0	0	0	0	0	0	0	0	0	0	0	0	0	5557.6	5393.8	0	0	0	0	0	0	0	0	0	0	0	0	0	0	0	0	0	0
SFAIPGNHLGQQSHGYR	0	1867.91	AT5G62530.1	AT5G62530.1	yes	yes	3;4	0.00012833	56.121	0	0	0	0	0	0	0	0	1434.2	0	0	0	0	0	0	0	0	0	0	0	5568.1	0	0	0	0	0	0	0	0	0	0	0	0	0	0	0	0	0	0	0
SYQQAAGEVFVTR	0	1454.72	AT5G62530.1	AT5G62530.1	yes	yes	2	5.1515e-16	132.51	0	0	0	0	0	0	0	0	0	0	677.04	0	0	0	0	0	0	0	0	0	11164	10236	4549.1	0	0	0	55.85	0	0	0	1339.1	0	0	0	0	0	0	0	769.29	0
SYQQAAGEVFVTRK	1	1582.81	AT5G62530.1	AT5G62530.1	yes	yes	2;3	7.2822e-05	67.136	0	0	0	0	0	0	0	0	0	0	0	0	0	0	339.75	0	0	0	416.14	0	12610	0	0	0	0	1075	0	0	0	0	0	0	0	0	1856	0	0	0	0	0
VAEKLALDLK	1	1098.66	AT5G62530.1	AT5G62530.1	yes	yes	2	0.0076849	80.69	0	0	0	18.684	0	0	0	0	0	0	0	0	0	0	0	0	0	0	0	0	0	0	0	0	0	0	0	0	0	0	0	0	0	0	0	0	0	0	112.1	0
VAEVDESGTQPFVDSLSQCPK	0	2292.06	AT5G62530.1	AT5G62530.1	yes	yes	2;3	2.5592e-35	104.84	0	0	0	0	0	0	0	679.75	0	0	0	0	0	0	0	0	0	0	0	0	0	0	6189.7	1654	0	0	0	0	0	0	0	0	0	0	0	2760.1	0	0	0	0
VSIVMEQMMR	0	1222.59	AT5G62530.1	AT5G62530.1	yes	yes	2	6.4125e-06	118.91	0	14.319	0	0	0	0	0	0	0	0	0	0	0	509.51	0	0	0	0	0	0	0	0	6301.7	0	0	0	0	0	0	0	0	0	0	0	0	0	0	0	0	0
WIGSSNHNTLLDPLNGEPFIK	0	2351.19	AT5G62530.1	AT5G62530.1	yes	yes	2;3	1.7524e-07	60.454	0	0	0	0	0	0	0	0	0	0	1741.9	3060.8	0	0	0	0	0	0	0	0	10970	0	0	1472.8	0	0	0	1764.6	0	0	0	0	0	0	0	0	0	0	0	0
YLLYGDISTK	0	1171.61	AT5G62530.1	AT5G62530.1	yes	yes	2	0.00081795	89.171	0	0	0	0	0	0	0	0	0	0	0	0	0	0	0	0	0	0	888.74	0	0	29036	18798	0	0	0	0	2433.3	0	0	0	0	0	0	0	0	0	0	0	0
AGLEEPLEQIHK	0	1362.71	AT5G62300.2;AT5G62300.1;AT3G45030.1	AT5G62300.2	yes	no	3	0.0046428	50.116	0	0	0	0	0	0	0	0	0	0	0	0	0	0	0	0	0	0	0	0	0	0	0	0	0	0	0	3819.3	0	0	0	0	0	0	0	0	0	0	0	0
KAPCGEGTNTWDRFELR	2	2035.95	AT5G62300.2;AT5G62300.1;AT3G45030.1;AT3G47370.3;AT3G47370.2;AT3G47370.1	AT5G62300.2	yes	no	3;4	1.6188e-21	103.13	0	0	0	0	0	0	0	0	0	0	0	0	0	0	0	0	0	472.77	0	0	0	0	0	40177	8001.5	6214.4	0	4173.4	0	0	0	0	0	0	0	4584.2	0	0	0	0
VIDLFSSPDVVK	0	1317.72	AT5G62300.2;AT5G62300.1;AT3G45030.1;AT3G47370.3;AT3G47370.2;AT3G47370.1	AT5G62300.2	yes	no	2;3	9.9107e-05	107.97	0	0	0	0	146.88	153.01	0	0	0	0	0	0	0	0	0	0	0	0	0	0	0	0	0	38462	10888	18082	0	13442	1232.6	0	0	0	0	0	0	5584.1	4140.2	4018.5	0	0
KIIVGSWEPVDAVAATEMIK	1	2156.16	AT5G61940.1	AT5G61940.1	yes	yes	4	5.2004e-05	52.814	0	0	0	0	0	0	0	0	0	14204	0	0	0	0	0	0	0	1937.6	0	0	0	0	0	0	0	0	0	0	0	0	0	0	0	0	0	0	0	0	0	0
LQVVDYDAALTDVENMCVR	0	2210.03	AT5G61940.1	AT5G61940.1	yes	yes	4	0.014695	25.995	0	0	0	0	0	26.572	0	0	0	0	0	0	0	0	0	0	0	0	0	0	0	0	0	1398.3	0	0	0	0	0	0	0	0	0	0	0	0	0	0	0	0
SDSVAQLSLQAQR	0	1401.72	AT5G61940.1	AT5G61940.1	yes	yes	3	0.078189	22.578	0	0	0	0	0	0	0	0	0	0	0	0	0	0	0	0	0	0	0	0	0	0	0	0	0	0	0	0	0	0	0	0	0	0	0	0	0	0	0	0
AVTSGDCLVITALTHNR	0	1826.93	AT5G61780.1	AT5G61780.1	yes	yes	3	7.6035e-05	63.681	0	0	0	0	0	0	0	0	0	0	0	0	0	0	0	0	0	0	0	0	0	0	0	0	0	0	0	0	7855.4	0	0	0	0	1756.2	0	0	0	0	0	0
EFGSVYLGNENLAK	0	1539.76	AT5G61780.1	AT5G61780.1	yes	yes	2	0.01062	40.53	0	0	0	0	0	0	0	0	0	0	0	0	0	0	0	0	0	0	0	0	0	0	0	0	0	0	0	0	7734.5	0	0	0	0	0	0	0	0	0	0	0
INQISAVVEYVLSGHR	0	1783.96	AT5G61780.1	AT5G61780.1	yes	yes	3	1.1254e-15	92.38	0	0	0	0	0	0	0	0	0	0	0	0	0	0	0	0	0	0	0	0	0	0	0	0	0	0	0	0	6806.6	0	0	0	0	0	0	0	0	0	0	0
MQTGFGADRIPEAHILEMAER	1	2371.14	AT5G61780.1	AT5G61780.1	yes	yes	4	0.0141	24.552	0	0	0	0	0	0	0	0	0	0	0	0	0	0	0	0	0	0	0	0	0	0	0	0	0	0	0	0	6363	0	0	0	0	0	0	0	0	0	0	0
TNAGTYLLEAGLAK	0	1420.76	AT5G61780.1	AT5G61780.1	yes	yes	2	0.00076107	57.414	0	0	0	0	0	0	0	0	0	0	0	0	0	0	0	0	0	0	0	0	0	0	0	0	0	0	0	0	10971	2798.2	0	0	0	0	0	0	0	0	0	0
GGLFEFIEER	0	1195.59	AT5G61580.2;AT5G61580.1	AT5G61580.2	yes	no	2	0.0032222	76.228	133.98	0	0	325.81	0	0	0	0	0	0	0	0	0	0	0	0	0	0	0	0	3360.2	0	0	0	7293.2	9877	5788.1	0	0	0	0	0	0	0	0	0	0	0	0	0
SFGFDTAVEEAQR	0	1455.66	AT5G56630.1;AT4G26270.1;AT5G61580.2;AT5G61580.1	AT5G61580.2	no	no	2;3	3.1014e-09	102.73	0	0	0	0	0	0	0	0	0	0	0	0	0	0	0	0	0	0	0	0	2977.4	0	0	0	0	2554.5	0	0	0	0	0	0	0	0	0	0	0	0	0	0
TIDNDIAVIDKSFGFDTAVEEAQR	1	2653.29	AT5G61580.2;AT5G61580.1	AT5G61580.2	yes	no	3	9.9995e-09	51.39	0	0	0	0	0	0	0	0	0	0	0	0	0	0	0	0	0	0	0	0	0	0	0	0	0	0	0	0	0	0	0	0	0	0	0	0	0	0	0	0
AIGLNFIDVYFR	0	1426.76	AT5G61510.1	AT5G61510.1	yes	yes	2	3.9361e-09	107.03	0	0	0	0	0	0	0	0	0	0	0	25458	0	0	0	0	2391	0	0	0	0	0	0	0	0	0	0	1416.2	0	0	0	0	0	0	0	0	0	0	0	0
AIGLNFIDVYFRK	1	1554.86	AT5G61510.1	AT5G61510.1	yes	yes	2;3	3.9197e-05	75.683	0	0	0	0	0	0	0	0	1491.4	5694.6	5212.1	7785.5	0	0	0	0	0	0	0	0	0	0	0	0	0	0	0	0	0	0	0	0	0	0	0	0	0	0	0	0
GVNVVYDSVGKDTFK	1	1626.83	AT5G61510.1	AT5G61510.1	yes	yes	2;3	2.5553e-14	96.247	0	0	0	0	0	0	0	0	1696.6	0	3696.5	5388.6	787.89	0	0	0	0	0	0	0	0	0	0	0	1647.4	0	0	0	0	0	0	0	0	1404.4	0	0	0	0	0	0
GVYKPASMPFTPGMEAVGEVVAVGSGLTGR	1	2963.49	AT5G61510.1	AT5G61510.1	yes	yes	3	4.3466e-12	48.655	0	0	0	0	0	0	0	0	0	0	0	8389.9	0	0	0	0	0	0	0	0	0	0	0	0	0	0	0	0	0	0	0	0	0	0	0	0	0	0	0	0
GYMVSFGQSSGSPDPIPLSDLAPK	0	2449.18	AT5G61510.1	AT5G61510.1	yes	yes	2;3	0.07784	18	0	0	0	0	0	0	0	0	0	0	0	0	0	0	0	0	0	0	0	0	0	0	0	0	0	0	0	0	0	0	0	0	0	5849.9	0	0	0	0	0	0
ITSGSVVLLP	0	984.586	AT5G61510.1	AT5G61510.1	yes	yes	2	0.0080949	65.224	0	0	0	0	0	0	0	0	0	0	0	6354	0	0	0	0	0	0	0	0	0	0	0	0	0	0	0	0	0	0	0	0	0	0	0	0	0	0	0	0
LSLADFSSFSLSTR	0	1529.77	AT5G61510.1	AT5G61510.1	yes	yes	3	0.046457	25.982	0	0	0	0	0	0	0	0	0	0	0	0	0	0	0	0	0	0	0	0	0	0	0	0	0	0	0	0	0	0	0	0	0	0	0	0	0	0	0	0
VADAHADLENR	0	1209.57	AT5G61510.1	AT5G61510.1	yes	yes	3	0.00011794	95.477	0	0	0	0	0	0	0	0	0	0	0	0	0	0	0	0	0	0	0	0	0	0	0	0	0	0	0	0	0	0	0	0	0	0	0	0	0	0	0	0
VADAHADLENRITSGSVVLLP	1	2176.15	AT5G61510.1	AT5G61510.1	yes	yes	3	0.00034756	44.238	0	0	0	0	0	0	0	0	0	4884.2	0	0	0	0	0	0	0	0	0	0	0	0	0	0	0	0	0	0	0	0	0	0	0	0	0	0	0	0	0	0
VYEHGGPEVLKWEDVEVGEPK	1	2395.17	AT5G61510.1	AT5G61510.1	yes	yes	4	0.0010355	37.091	0	0	0	0	0	0	0	0	0	0	0	9646.3	0	0	0	0	0	0	0	0	0	0	0	0	0	0	0	0	0	0	0	0	0	0	0	0	0	0	0	0
VYEHGGPEVLKWEDVEVGEPKEGEIR	2	2979.46	AT5G61510.1	AT5G61510.1	yes	yes	3;4	2.7895e-31	86.918	0	0	0	0	0	0	0	0	0	6943.5	8281.7	9773.8	0	0	0	0	0	0	0	0	0	0	0	0	0	0	0	0	0	0	0	0	0	0	0	0	0	0	0	0
LHEAFKGTVER	1	1285.68	AT5G61500.1	AT5G61500.1	yes	yes	3	9.3286e-19	161.19	0	0	0	0	0	0	0	0	0	0	0	0	0	88.131	0	0	0	0	0	0	0	0	0	0	1639	1517.8	0	0	0	0	0	148.11	0	743.68	428.41	0	759.6	0	0	0
MLLQPELVMEDVSQDHAR	0	2110.02	AT5G61500.1	AT5G61500.1	yes	yes	3	6.7357e-38	111.34	0	0	0	0	0	0	0	0	0	0	9856	0	0	0	0	0	0	0	0	0	0	0	0	0	0	0	0	0	0	0	0	0	0	0	6223.7	1891.9	0	0	0	0
VWLTGYDESR	0	1224.58	AT5G61500.1	AT5G61500.1	yes	yes	2	7.7442e-05	110.38	0	0	0	0	0	0	0	0	0	0	0	0	0	0	0	1410.4	0	0	644.35	0	0	0	894.93	0	0	0	0	0	0	0	0	0	0	3329.5	0	0	0	0	50.747	0
AGADIVSVHCEQQSTIHLHR	0	2257.1	AT5G61410.2;AT5G61410.1	AT5G61410.2	yes	no	2;3;4;5	2.3292e-154	204.78	0	0	0	0	0	0	7495.8	98577	238450	26449	23832	10198	5074.9	2347.8	4217.9	0	0	0	0	0	0	0	2766.3	0	0	0	3460.7	0	0	0	0	0	0	2418.7	1964.6	0	0	0	75.023	0
AVELAGCDWIHVDVMDGR	0	2041.93	AT5G61410.2;AT5G61410.1	AT5G61410.2	yes	no	2;3	1.2749e-19	83.758	0	0	0	0	689.26	105.12	3346.5	28923	95525	0	1166.7	3036.8	1467	0	0	0	0	0	0	0	0	0	0	0	0	3671.3	0	0	0	0	0	0	0	0	1150.3	0	0	0	0	0
DYAEAIK	0	808.397	AT5G61410.2;AT5G61410.1	AT5G61410.2	yes	no	2	0.00099992	124.83	0	0	0	87.958	0	0	0	0	0	0	0	0	0	0	0	0	0	0	0	0	0	0	0	556.33	0	0	0	0	0	0	0	0	894.97	0	0	0	0	0	0	0
DYAEAIKGIK	1	1106.6	AT5G61410.2;AT5G61410.1	AT5G61410.2	yes	no	2	2.0377e-08	150.1	0	0	0	14.013	171.66	0	2597	12953	31393	0	28.025	0	0	0	0	0	0	0	0	0	0	0	0	0	0	0	2932.2	0	60.722	25.107	0	1498.9	0	0	0	0	0	0	0	0
FSKSDIIVSPSILSANFAK	1	2023.1	AT5G61410.2;AT5G61410.1	AT5G61410.2	yes	no	2;3;4	3.9203e-66	133.29	0	0	0	0	0	0	2906.3	14146	32569	7745.5	0	0	0	0	0	0	0	0	0	0	0	0	0	0	0	0	0	0	1570.9	0	0	0	0	0	3654.9	0	0	0	0	0
GVNPWIEVDGGVTPANAYK	0	1985.98	AT5G61410.2;AT5G61410.1	AT5G61410.2	yes	no	2;3	7.1839e-86	163.44	0	0	0	0	0	0	10064	73518	154750	1514.7	0	0	0	0	0	0	0	2020.1	0	0	0	0	0	0	0	0	0	0	0	0	0	0	1282.3	0	1886	0	0	0	0	0
MCAEKGVNPWIEVDGGVTPANAYK	1	2605.23	AT5G61410.2;AT5G61410.1	AT5G61410.2	yes	no	3	9.0242e-05	44.167	0	0	0	0	0	0	0	0	0	0	0	0	0	0	0	0	0	0	0	0	0	0	0	0	0	0	0	0	0	0	0	0	0	0	0	0	0	0	0	0
SDIIVSPSILSANFAK	0	1660.9	AT5G61410.2;AT5G61410.1	AT5G61410.2	yes	no	2;3	3.5833e-83	185.57	0	0	0	0	2014.3	660.31	27803	85194	138580	130400	3759.3	7650.4	2432.5	0	3154.3	0	2264	0	2064.5	0	0	0	0	0	0	0	0	0	0	0	0	0	0	0	0	3370.1	0	0	0	0
VDRFSKSDIIVSPSILSANFAK	2	2393.3	AT5G61410.2;AT5G61410.1	AT5G61410.2	yes	no	3;4	3.1416e-09	66.467	0	0	0	0	0	0	0	3527.3	0	0	0	0	0	0	0	0	0	0	0	0	0	0	0	0	0	0	0	0	0	0	0	0	0	0	0	0	0	0	0	0
VIEAGANALVAGSAVFGAK	0	1743.95	AT5G61410.2;AT5G61410.1	AT5G61410.2	yes	no	2;3	1.1376e-54	121.26	0	46.313	0	0	0	0	7086.4	90332	219020	1978.7	2084.9	2257.8	12583	0	0	0	0	0	4244.9	0	0	0	0	0	0	0	1309.8	0	0	0	0	0	0	1792.4	0	0	0	0	4192.4	0
VPDFIKAGADIVSVHCEQQSTIHLHR	1	2956.5	AT5G61410.2;AT5G61410.1	AT5G61410.2	yes	no	4	0.057847	15.074	0	0	0	0	0	0	0	0	0	0	0	0	0	0	0	0	0	0	0	0	0	0	0	0	0	0	0	0	0	0	0	0	0	0	0	0	0	0	0	0
FTPSSLTSNSHR	0	1332.64	AT5G61150.2;AT5G61150.1	AT5G61150.2	yes	no	3	9.8424e-20	127.87	0	0	0	0	0	0	0	0	0	0	0	0	0	0	0	0	0	0	0	0	0	0	0	0	0	0	0	0	0	0	0	0	0	0	0	0	0	832.01	1748.7	0
LLTAIVESR	0	1000.59	AT5G61150.2;AT5G61150.1	AT5G61150.2	yes	no	2	0.00048611	105.94	0	0	0	0	0	0	0	0	0	0	0	0	0	0	0	0	0	0	0	0	0	0	0	0	0	0	0	0	0	0	0	0	0	0	0	0	0	0	0	0
VSNIMGIDPKPFDAK	1	1630.84	AT5G61150.2;AT5G61150.1	AT5G61150.2	yes	no	3	9.8787e-05	71.08	38.594	0	0	0	0	0	186.79	0	0	0	0	0	0	0	0	0	0	0	0	0	0	0	0	0	0	0	0	0	0	0	0	0	0	0	0	0	0	0	0	0
QSCFNPDNVR	0	1235.54	AT5G61130.1	AT5G61130.1	yes	yes	2	0.00013097	103.87	0	0	0	0	0	0	0	2075.7	0	0	0	0	0	0	0	0	0	0	0	0	0	0	0	0	0	0	0	0	0	0	0	0	0	0	0	0	0	0	0	0
SHCNYAVNSFFQK	0	1600.71	AT5G61130.1	AT5G61130.1	yes	yes	2;3	0.018396	35.246	0	0	0	0	0	0	0	0	1413.5	0	0	3480.3	0	0	0	0	0	830.35	280.2	0	0	0	0	0	0	0	0	0	0	0	0	0	0	0	0	0	0	0	0	0
AYANTLIR	0	920.508	AT5G61060.1;AT5G61060.2;AT5G61050.1	AT5G61060.1	yes	no	2	0.0020542	110.31	0	0	0	0	0	807.43	0	0	0	0	0	0	0	0	0	0	0	0	0	0	0	0	0	0	0	0	0	0	0	0	0	0	0	0	0	0	0	0	0	3154.8
CGDADYLAAWDHILIPVAR	0	2155.05	AT5G61060.1;AT5G61060.2	AT5G61060.1	yes	no	3	2.1124e-05	55.688	0	0	0	0	0	0	0	0	0	0	0	0	0	0	0	0	0	0	0	0	0	0	0	0	0	0	0	0	0	0	0	0	0	0	0	0	0	0	0	0
DIPILTMTCTLSAVEK	0	1790.92	AT5G61060.1;AT5G61060.2	AT5G61060.1	yes	no	2;3	0.0011511	49.537	0	0	0	0	0	0	0	0	0	12585	0	0	5633	2739.4	0	0	0	709.94	0	1168.5	0	0	0	0	0	0	0	0	0	0	0	0	0	0	0	0	0	0	0	0
LQLAGVSQR	0	970.556	AT5G61060.1;AT5G61060.2	AT5G61060.1	yes	no	2	0.00063293	109.88	0	0	0	0	0	0	0	0	0	0	0	0	0	0	0	0	0	0	0	0	0	0	0	0	0	0	0	0	0	0	0	0	0	0	0	0	0	0	0	0
LSIENPQGTLLENHQVEPASTSWR	0	2705.34	AT5G61060.1;AT5G61060.2	AT5G61060.1	yes	no	3	3.0003e-22	85.805	0	0	0	0	0	0	0	0	0	0	0	0	0	0	0	0	0	0	0	0	0	0	0	0	0	0	0	0	0	0	0	0	0	0	0	0	0	12035	0	0
VLFFSVHR	0	1003.56	AT5G61060.1;AT5G61060.2	AT5G61060.1	yes	no	2	0.0054879	93.374	0	0	0	40.993	0	0	0	0	0	0	0	0	0	0	0	0	0	0	0	0	0	0	0	0	0	0	0	0	0	0	0	0	0	0	0	0	0	8398.1	0	0
AFVEQYYHILHQSPGLVHR	0	2293.18	AT5G60980.1;AT5G60980.2	AT5G60980.1	yes	no	4;5	4.3705e-34	115.66	0	0	0	0	0	0	0	0	0	0	0	0	0	0	0	0	0	0	0	0	0	0	0	0	0	0	0	0	0	0	0	0	0	10798	10566	8627.9	8033.7	0	0	0
DVQAPIEPER	0	1152.58	AT5G60980.1;AT5G60980.2	AT5G60980.1	yes	no	2	0.0025226	79.659	49.375	0	0	0	0	0	0	0	0	0	0	0	0	398.48	0	0	0	0	0	0	0	0	0	0	0	0	0	0	0	0	0	0	0	0	0	0	0	0	0	0
FLEEKEVTAQAR	1	1419.74	AT5G60980.1;AT5G60980.2	AT5G60980.1	yes	no	2;3	2.1901e-31	168.83	0	0	0	0	0	0	0	1036	1505.6	0	0	0	0	0	0	0	0	0	0	0	0	764.08	0	0	0	0	0	0	0	0	0	0	0	12307	9001.7	13626	9712.1	3469.9	0	1596.9
GVIVLVTGR	0	912.576	AT5G60980.1;AT5G60980.2	AT5G60980.1	yes	no	2	2.6275e-05	145.16	0	0	0	0	0	0	0	0	0	0	0	0	0	0	0	0	0	0	0	0	0	0	0	0	0	0	0	0	0	0	0	0	3833.6	7741	7169.6	7218.7	4790.4	0	0	0
GYFVLNDVFR	0	1228.62	AT5G60980.1;AT5G60980.2	AT5G60980.1	yes	no	2	0.00012866	107.21	0	0	0	0	0	0	0	0	0	0	0	0	1835.2	0	0	0	0	0	0	0	0	1984.3	0	0	0	0	0	0	0	0	0	0	0	6241.1	4298.7	3731.7	0	0	0	0
QSALEASPVTIGDR	0	1442.74	AT5G60980.1;AT5G60980.2	AT5G60980.1	yes	no	2	0.0027355	50.305	0	0	0	0	0	0	0	0	0	0	0	0	0	0	0	0	0	0	0	0	0	0	0	0	0	0	0	0	0	0	0	0	0	0	0	3065.3	0	0	0	0
IGPLGLAPK	0	864.543	AT5G60670.1;AT3G53430.1;AT2G37190.1	AT5G60670.1	yes	no	2	0.0048827	81.296	0	0	0	0	0	0	0	0	0	0	0	0	1642.6	0	0	0	0	0	0	0	0	0	0	0	0	0	0	0	0	0	0	0	0	0	0	0	0	0	0	0
VTGGEVGAASSLAPK	0	1342.71	AT5G60670.1;AT3G53430.1;AT2G37190.1	AT5G60670.1	yes	no	2	0.00098978	51.03	0	0	0	0	0	0	0	0	0	0	0	0	0	0	0	0	0	0	0	0	0	0	1322	0	0	0	0	0	0	0	0	0	0	0	0	0	0	0	0	0
VTVVPSAAALVIK	0	1266.79	AT5G60670.1;AT3G53430.1;AT2G37190.1	AT5G60670.1	yes	no	2	0.003582	53.136	0	0	0	0	0	0	0	0	0	0	0	0	0	0	0	0	0	0	0	0	0	0	0	0	0	0	0	0	0	0	0	0	0	0	0	0	0	0	0	0
AEDDVNFYQTVNPDVAK	0	1923.88	AT5G60640.1;AT5G60640.3;AT5G60640.2	AT5G60640.1	yes	no	2	0.00016819	63.691	0	0	0	0	0	0	0	0	0	0	0	0	0	0	0	0	0	0	0	0	0	0	0	0	0	0	0	0	0	0	0	0	0	0	0	0	0	0	0	0
ETAPEIFESAIK	0	1333.68	AT5G60640.1;AT5G60640.3;AT5G60640.2	AT5G60640.1	yes	no	2;3	0.0017594	64.945	0	0	0	0	0	0	0	0	0	0	0	0	0	0	0	0	0	0	0	0	0	0	0	0	0	0	0	0	0	0	1364.2	0	0	0	1818.7	0	0	0	0	2276.3
ETAPEIFESAIKK	1	1461.77	AT5G60640.1;AT5G60640.3;AT5G60640.2	AT5G60640.1	yes	no	2;3	1.1116e-06	101.53	0	0	0	0	0	292.64	0	0	0	0	0	0	0	0	0	0	0	0	0	0	0	0	0	0	0	0	0	0	0	0	0	0	0	0	0	0	0	0	0	4692.4
HATIPFKLEKPASTESPK	2	1980.07	AT5G60640.1;AT5G60640.3	AT5G60640.1	yes	no	3;4	5.4487e-43	129.88	0	0	0	0	0	0	0	0	0	0	0	0	0	0	0	0	0	0	0	0	0	0	0	0	0	0	0	0	0	0	0	0	0	0	0	0	0	1391.5	0	0
IDATEENELAQEYR	0	1679.76	AT5G60640.1;AT5G60640.3;AT5G60640.2	AT5G60640.1	yes	no	2;3	1.4613e-138	223.39	0	0	23.776	0	0	118.87	0	0	0	0	917.98	1127.1	0	0	0	0	0	0	0	2832.7	0	0	0	0	0	0	0	0	0	0	0	0	1439.3	0	0	0	0	0	0	0
IFGEDFLNDK	0	1196.57	AT5G60640.1;AT5G60640.2	AT5G60640.1	yes	no	2	0.00013813	106.62	110.97	0	0	0	0	0	0	0	0	0	0	0	0	0	0	0	0	0	0	0	0	0	0	0	0	0	0	0	0	0	0	0	0	0	0	0	0	0	0	0
IFGEDFLNDKLKPFYK	2	1973.03	AT5G60640.1;AT5G60640.2	AT5G60640.1	yes	no	3;4	1.3733e-15	103.79	0	0	0	0	0	0	0	0	0	0	0	0	0	0	0	0	0	0	0	0	0	0	0	0	0	0	0	0	0	0	0	0	0	0	0	0	0	0	0	0
KEEEKISHFDGEFVK	2	1820.89	AT5G60640.1;AT5G60640.3;AT5G60640.2	AT5G60640.1	yes	no	3;4	6.7553e-15	109.79	0	0	0	0	0	0	0	0	1053.2	0	0	0	0	0	0	0	0	0	0	0	0	0	0	0	0	0	0	0	0	0	0	0	0	0	0	0	0	1294	0	0
LALVSVFTR	0	1004.6	AT5G60640.1;AT5G60640.3;AT5G60640.2	AT5G60640.1	yes	no	2	2.0759e-06	152.34	269.87	0	0	0	0	0	0	0	0	0	0	0	0	0	0	0	0	0	0	0	0	0	0	0	0	0	0	0	0	0	0	0	0	0	0	0	0	0	1269.7	2338.9
LIGYTGNEDPK	0	1205.59	AT5G60640.1;AT5G60640.2	AT5G60640.1	yes	no	2	0.001604	74.962	0	0	0	0	0	0	0	0	0	0	0	0	0	0	0	0	0	0	0	0	0	0	0	0	1600.1	0	0	0	0	0	0	0	0	0	0	0	0	0	0	0
LIGYTGNEDPKK	1	1333.69	AT5G60640.1;AT5G60640.2	AT5G60640.1	yes	no	2;3	2.7842e-18	138.89	45.173	0	0	49.007	0	0	0	0	0	0	0	0	0	0	0	0	0	0	0	0	0	0	5326.5	1569.1	0	0	0	0	11597	0	13827	8947.6	9595.4	4524.7	2864	2637.2	2502	0	0	2638.6
MFHLDPESK	0	1102.51	AT5G60640.1;AT5G60640.3;AT5G60640.2	AT5G60640.1	yes	no	2	0.011085	70.363	32.696	0	0	0	0	170.55	0	0	0	0	0	0	0	0	0	0	0	0	0	0	0	0	0	0	0	0	0	0	0	0	0	0	0	0	0	0	0	0	0	0
MFHLDPESKRPALVLVK	2	1979.1	AT5G60640.1;AT5G60640.3;AT5G60640.2	AT5G60640.1	yes	no	3;4	1.7264e-05	73.252	0	0	0	0	0	0	0	0	0	0	0	0	0	0	0	0	0	0	0	0	0	0	0	0	0	0	0	0	0	0	0	0	0	0	0	0	0	1193.4	0	0
SALVSFVSANK	0	1121.61	AT5G60640.1;AT5G60640.3;AT5G60640.2	AT5G60640.1	yes	no	2	3.1882e-08	125.3	0	0	0	98.089	0	0	0	0	0	0	0	0	0	0	0	0	0	0	0	0	0	0	0	0	0	0	0	0	0	0	0	0	0	0	0	0	0	0	0	0
SDPIPEKNDEDVK	1	1484.7	AT5G60640.1;AT5G60640.3;AT5G60640.2	AT5G60640.1	yes	no	2;3	9.5046e-07	94.547	0	0	0	0	0	0	0	0	2095.3	0	0	0	0	0	0	0	0	0	0	0	0	0	0	0	0	0	0	0	0	0	0	0	0	0	103.29	0	0	1820.1	0	0
SIDSLVITK	0	974.565	AT5G60640.1;AT5G60640.3;AT5G60640.2	AT5G60640.1	yes	no	2	1.0071e-05	150.27	0	52.142	0	0	0	0	0	0	0	0	0	0	0	0	0	0	0	0	0	1368.7	0	0	0	0	0	0	0	0	0	0	0	0	0	0	0	0	0	0	0	0
TAESTPKVETTETK	1	1520.76	AT5G60640.1;AT5G60640.3	AT5G60640.1	yes	no	3	5.9392e-10	109.55	0	0	0	0	0	16.226	0	0	0	0	32.451	0	0	0	0	0	0	0	0	264.3	36.041	0	0	1540.7	0	0	0	0	0	0	0	0	232.09	0	0	0	0	0	0	0
TAESTPKVETTETKESPDSTTK	2	2366.13	AT5G60640.1;AT5G60640.3	AT5G60640.1	yes	no	3;4	5.0973e-171	200.23	0	0	0	0	0	0	0	0	2626.6	0	0	0	0	0	0	0	0	3085.4	0	0	817.66	0	0	0	0	0	0	0	0	0	0	0	0	0	0	0	0	0	0	805.9
TKETIVTWVK	1	1203.69	AT5G60640.1;AT5G60640.3;AT5G60640.2	AT5G60640.1	yes	no	2;3	6.3847e-06	117.52	0	0	0	0	0	0	0	0	0	0	0	0	0	0	0	0	0	0	0	0	0	2355.5	0	0	0	0	0	0	0	0	0	0	0	0	0	0	0	0	0	0
TSEPITVDTDR	0	1232.59	AT5G60640.1;AT5G60640.3	AT5G60640.1	yes	no	2	3.7143e-12	130.23	0	35.99	0	0	0	0	0	0	0	0	0	0	0	0	0	644.45	0	0	0	0	0	1991.7	0	0	0	0	0	0	0	0	0	0	0	1688.6	0	0	0	0	0	0
TSEPITVDTDRTVVAFYK	1	2041.04	AT5G60640.1;AT5G60640.3	AT5G60640.1	yes	no	3	0.00054012	45.138	0	0	0	0	0	0	0	0	0	0	0	0	0	0	0	0	0	0	0	0	0	0	0	0	0	0	0	0	0	0	0	0	0	0	0	0	0	0	0	0
TVVAFYK	0	826.459	AT5G60640.1;AT5G60640.3	AT5G60640.1	yes	no	2	0.070182	71.378	0	0	0	0	0	0	0	0	0	0	0	0	0	0	0	0	0	0	0	0	0	0	0	0	0	0	0	0	0	0	0	0	0	0	0	0	0	0	0	0
VETTETKESPDSTTK	1	1651.78	AT5G60640.1;AT5G60640.3	AT5G60640.1	yes	no	3	4.5846e-43	151.07	0	0	0	0	0	0	0	0	0	0	0	0	0	0	0	0	0	0	0	0	0	0	0	0	0	0	0	0	0	0	0	0	0	0	0	0	0	0	0	0
VLTEFQEAAK	0	1134.59	AT5G60640.1;AT5G60640.3;AT5G60640.2	AT5G60640.1	yes	no	2	3.246e-08	135.55	0	0	0	0	0	0	0	0	0	0	0	0	0	0	0	0	0	0	0	0	0	0	0	0	0	0	0	0	0	0	0	0	1046.9	0	0	0	0	0	0	0
VQGFPTLLFFVDGEHKPYTGGR	1	2464.25	AT5G60640.1;AT5G60640.3;AT5G60640.2	AT5G60640.1	yes	no	3;4	9.4296e-55	117.68	0	0	0	0	0	0	0	0	0	0	0	0	0	0	0	0	0	0	0	0	0	0	0	0	0	0	0	0	0	0	0	0	0	0	0	0	0	0	0	0
YFFDGEIQSDKIK	1	1588.78	AT5G60640.1;AT5G60640.2	AT5G60640.1	yes	no	2;3	1.5421e-08	115.34	54.098	0	0	0	0	0	0	0	0	0	1991.9	0	0	0	0	0	0	0	0	0	0	0	0	0	0	0	1590.6	0	0	0	0	0	0	0	0	0	0	0	0	0
APELLYR	0	860.476	AT5G60600.1;AT5G60600.2;AT5G60600.3	AT5G60600.1	yes	no	2	0.029399	92.467	0	132.41	0	0	0	0	0	0	0	28.692	0	0	0	0	0	0	0	0	0	0	0	0	0	0	0	6205.6	0	0	0	0	0	0	0	0	0	0	0	0	0	0
AQFETIDYTEDEYQKELQHIEQVFTPLVEK	1	3669.77	AT5G60600.1;AT5G60600.2;AT5G60600.3	AT5G60600.1	yes	no	3;4	0.00026293	34.759	0	0	0	0	0	0	0	0	0	0	0	0	0	0	0	0	0	0	0	0	0	0	14593	0	0	0	0	0	0	0	0	0	0	0	0	0	0	0	0	0
ASNPVIMVQAYR	0	1347.7	AT5G60600.1;AT5G60600.2;AT5G60600.3	AT5G60600.1	yes	no	2;3	5.0142e-15	116.74	0	0	0	0	0	0	0	802.11	0	0	0	366.6	0	0	0	3343.6	0	1099.6	0	1867.1	0	0	3089.6	1287	7574.9	6725.7	39588	11874	371.8	0	0	0	0	0	4669.8	0	0	0	0	0
DGSVLMSISLDQLK	0	1504.78	AT5G60600.1;AT5G60600.2;AT5G60600.3	AT5G60600.1	yes	no	2	0.00015723	67.095	0	0	0	0	0	0	0	0	2556.9	0	0	0	0	0	0	0	1817.3	0	0	0	0	0	5647.1	0	0	16902	8296.3	3544	5415.4	0	0	2181.4	0	0	1659.1	0	0	0	0	0
DGSVLMSISLDQLKAPELLYR	1	2347.25	AT5G60600.1;AT5G60600.2;AT5G60600.3	AT5G60600.1	yes	no	3	1.8613e-76	124.08	0	0	0	0	0	0	0	0	0	0	0	0	0	0	0	0	0	0	1250.9	0	0	0	0	0	0	0	0	0	0	0	0	0	0	0	0	0	0	0	0	0
DITGTVDEVMR	0	1234.59	AT5G60600.1;AT5G60600.2;AT5G60600.3	AT5G60600.1	yes	no	2	3.5458e-13	125.3	0	0	0	0	0	0	0	0	0	0	0	0	0	0	0	0	0	0	0	0	0	0	0	0	0	6714.9	7368.6	6008.4	0	0	0	0	0	0	0	0	0	0	818.88	0
DLATVDSILLR	0	1214.69	AT5G60600.1;AT5G60600.2;AT5G60600.3	AT5G60600.1	yes	no	2	3.1162e-13	139.86	0	0	0	0	0	0	0	0	0	0	0	0	0	0	0	0	0	0	0	0	0	0	7246.2	0	0	16991	0	7921.9	0	0	0	0	0	0	0	0	0	0	0	0
EADACFEIKDK	1	1324.6	AT5G60600.1;AT5G60600.2;AT5G60600.3	AT5G60600.1	yes	no	2;3	1.8739e-07	122.18	0	0	0	0	0	0	0	0	0	19.585	19.585	24.481	505.53	253.38	0	0	0	0	0	0	0	36.755	1267.5	350.28	0	6283.7	3323.2	10137	0	0	0	0	0	0	2930.5	0	0	0	0	0
ELPPVDDQVAR	0	1237.63	AT5G60600.1;AT5G60600.2;AT5G60600.3	AT5G60600.1	yes	no	2	0.00023587	104.43	0	0	0	0	0	0	0	0	0	0	0	0	0	0	0	0	0	0	0	0	0	3328.1	0	0	0	3609	2343.3	0	0	0	0	0	0	0	0	0	0	0	0	0
GDEPYEELEILK	0	1433.69	AT5G60600.1;AT5G60600.2;AT5G60600.3	AT5G60600.1	yes	no	2	0.038747	38.3	0	0	0	0	0	0	0	0	0	0	0	0	0	0	0	0	0	0	0	0	0	0	0	0	0	0	0	0	0	0	0	0	0	0	0	0	0	0	0	0
GIAMTEATDALIGLIK	0	1615.89	AT5G60600.1;AT5G60600.2	AT5G60600.1	yes	no	2;3	1.3975e-16	112.02	0	0	0	0	0	0	0	0	0	0	0	0	72.13	0	38.839	0	0	0	0	0	0	0	0	0	0	35923	0	13280	0	0	33.291	0	0	0	0	0	0	0	0	0
GIAMTEATDALIGLIKEHGR	1	2095.11	AT5G60600.1;AT5G60600.2	AT5G60600.1	yes	no	3;4	2.3032e-84	154.49	0	0	0	0	0	0	0	0	0	0	0	0	0	0	0	0	0	0	0	2073.4	0	0	7561.4	2874.7	2343.2	47027	32810	10629	4527.3	0	0	0	0	0	0	0	0	0	0	0
GMVESAFEFAR	0	1242.57	AT5G60600.1;AT5G60600.2;AT5G60600.3	AT5G60600.1	yes	no	2;3	8.5743e-39	175.65	0	0	0	0	0	0	0	381.55	0	0	0	0	0	0	0	0	0	0	0	0	679.58	0	29255	6122.3	0	84484	42414	25207	0	0	0	0	4197.4	0	0	2456.9	0	0	0	0
IADKGADIVR	1	1056.59	AT5G60600.1;AT5G60600.2;AT5G60600.3	AT5G60600.1	yes	no	2	0.00052109	105.03	0	0	0	18.494	0	0	27.741	0	0	0	0	0	0	0	0	0	0	0	0	0	0	0	0	0	0	765.76	335.41	345.33	0	23.118	0	0	347.92	36.988	0	0	18.494	38.201	0	0
IDLYVGK	0	806.454	AT5G60600.1;AT5G60600.2	AT5G60600.1	yes	no	2	0.03945	83.614	0	0	0	0	0	0	0	0	0	0	0	0	25.278	0	0	0	0	0	0	0	0	0	0	0	0	0	0	3739.3	0	0	0	0	0	0	0	0	0	0	0	0
IQTMTTSDTKDITGTVDEVMR	1	2341.11	AT5G60600.1;AT5G60600.2;AT5G60600.3	AT5G60600.1	yes	no	2;3;4	1.0497e-110	162.32	0	0	0	0	0	0	0	0	0	3129.1	0	0	0	0	0	0	0	2617.2	2800.6	0	0	0	14762	0	0	42137	47891	22901	0	1105.9	0	0	3751.1	5702.6	0	1354	0	0	0	0
KEADACFEIK	1	1209.57	AT5G60600.1;AT5G60600.2;AT5G60600.3	AT5G60600.1	yes	no	3	0.019774	45.653	0	0	0	0	0	0	0	0	0	0	0	0	0	0	0	0	0	0	0	0	0	0	1032.3	0	0	0	0	839.42	0	0	0	0	33.411	0	0	0	0	0	0	0
KEADACFEIKDK	2	1452.69	AT5G60600.1;AT5G60600.2;AT5G60600.3	AT5G60600.1	yes	no	3	0.00018166	97.69	0	0	0	0	0	0	0	0	0	0	0	0	0	0	0	0	159.57	0	0	0	0	0	566.24	0	0	2401	1648.1	1512.9	0	0	0	0	0	0	0	0	0	0	0	0
KLDYHNFVFSMK	1	1527.75	AT5G60600.1;AT5G60600.2;AT5G60600.3	AT5G60600.1	yes	no	2;3	5.3065e-05	102.33	0	0	0	0	0	0	0	0	0	0	0	0	0	0	0	0	0	0	0	0	0	0	0	0	0	13455	43830	0	0	0	0	0	0	6633.4	0	0	0	0	0	0
LLVAEMYVHGWDYPLHLGVTEAGEGEDGR	0	3212.52	AT5G60600.1;AT5G60600.2;AT5G60600.3	AT5G60600.1	yes	no	4	0.0071354	19.985	0	0	0	0	0	0	0	0	0	0	0	0	0	0	0	0	0	0	0	0	0	0	0	0	0	4227.8	0	0	0	0	0	0	0	0	0	0	0	0	0	0
LQQGVAPFEEK	0	1244.64	AT5G60600.1;AT5G60600.3	AT5G60600.1	yes	no	2	0.00037422	89.266	0	0	0	0	0	0	0	0	0	0	0	0	0	1426.6	0	0	1011.5	0	0	0	0	0	0	0	0	0	0	0	0	0	0	0	0	0	0	0	1302.2	0	0	0
LVQLNYNIPLVADIHFAPTVALR	0	2576.45	AT5G60600.1;AT5G60600.2;AT5G60600.3	AT5G60600.1	yes	no	3;4	4.0903e-17	66.845	0	0	0	0	0	0	0	0	0	0	0	0	0	0	0	0	0	0	0	0	0	0	0	0	0	0	31482	5193.9	0	0	0	0	0	0	0	0	0	0	0	0
LVVGMPFKDLATVDSILLR	1	2086.19	AT5G60600.1;AT5G60600.2;AT5G60600.3	AT5G60600.1	yes	no	2;3	1.1896e-184	225.13	0	0	0	0	0	161.34	370.74	19.272	108.08	0	4150.2	0	0	0	0	0	2391.3	0	0	0	0	0	27676	4184	9361.5	72899	0	4560.4	0	0	0	0	0	0	0	5387.2	25.696	0	0	2296.6
LVVSLRGDEPYEELEILK	1	2101.13	AT5G60600.1;AT5G60600.2;AT5G60600.3	AT5G60600.1	yes	no	2;3	1.5412e-25	101.54	0	0	0	0	0	0	0	0	0	0	0	0	0	0	0	0	0	0	0	0	0	0	35994	4899.9	21845	80338	37610	43829	0	0	0	0	0	0	0	0	0	0	0	0
NIDATMILHDVPFTEDK	0	1957.95	AT5G60600.1;AT5G60600.2;AT5G60600.3	AT5G60600.1	yes	no	2;3	6.4208e-12	76.378	0	0	0	0	0	0	0	0	0	0	0	0	0	0	0	0	0	0	0	0	0	0	0	0	0	10770	0	0	0	0	0	0	0	0	0	0	0	0	0	0
NIDATMILHDVPFTEDKVSR	1	2300.15	AT5G60600.1;AT5G60600.2;AT5G60600.3	AT5G60600.1	yes	no	2;3;4	3.5902e-48	124.2	0	0	0	0	0	0	0	0	0	0	2131.7	0	0	0	0	0	0	0	0	3429.6	0	0	18018	0	13117	45315	43096	47310	5082.7	0	0	0	0	7562.9	0	0	0	0	4647.2	2093.2
NTKTEYVSCPSCGR	1	1657.72	AT5G60600.1;AT5G60600.2;AT5G60600.3	AT5G60600.1	yes	no	3	8.1457e-09	86.135	0	0	0	0	0	0	0	0	0	0	0	0	213.48	0	0	0	0	0	0	0	0	0	0	0	0	0	685.11	0	0	0	0	0	0	0	0	0	0	0	0	0
NTSFNLLQGCR	0	1308.62	AT5G60600.1;AT5G60600.2;AT5G60600.3	AT5G60600.1	yes	no	2	0.00013592	110.88	54.209	0	0	24.481	0	0	0	0	0	0	0	0	0	0	0	0	0	0	0	0	0	0	0	0	0	9632.1	9042.6	6364.4	0	0	0	0	0	0	334.16	0	0	0	6452.2	3405.3
RGIAMTEATDALIGLIK	1	1771.99	AT5G60600.1;AT5G60600.2	AT5G60600.1	yes	no	3	2.928e-09	81.594	0	0	0	0	0	0	0	0	0	0	0	0	1188.2	0	0	0	0	0	0	0	0	0	0	0	0	0	3485.9	0	0	0	0	0	0	0	0	0	0	0	0	0
RGIAMTEATDALIGLIKEHGR	2	2251.21	AT5G60600.1;AT5G60600.2	AT5G60600.1	yes	no	4	0.0023663	48.832	0	0	0	0	0	0	0	0	0	0	0	0	0	0	0	0	0	0	0	0	0	0	0	0	0	0	0	0	0	0	0	0	2246.5	0	0	0	0	0	0	0
RTGDLPVQKEGEEVDYR	2	1989.98	AT5G60600.1;AT5G60600.2;AT5G60600.3	AT5G60600.1	yes	no	3;4	3.7618e-07	79.514	0	0	0	0	0	0	0	0	0	0	0	0	0	0	0	0	0	0	0	0	0	0	0	0	0	2030.6	1799.3	1869.7	0	0	0	74.878	0	0	0	0	0	0	0	0
SAIGIGTLLQDGLGDTIR	0	1798.98	AT5G60600.1;AT5G60600.2;AT5G60600.3	AT5G60600.1	yes	no	2;3	4.5619e-183	223.32	0	0	0	171.85	239.42	61.691	0	487.16	0	0	0	0	0	0	0	0	1479.1	0	0	0	0	0	76205	3634.9	64278	215780	96359	51741	8096.4	0	2739.4	3943.8	0	15803	0	0	0	6414.4	0	2331
TEYVSCPSCGR	0	1314.53	AT5G60600.1;AT5G60600.2;AT5G60600.3	AT5G60600.1	yes	no	2	7.294e-06	109.16	0	29.377	0	0	19.585	0	0	0	0	0	0	0	0	0	0	0	0	0	0	0	0	0	0	0	0	0	0	0	0	0	0	0	0	0	0	0	23.715	0	0	0
TGDLPVQKEGEEVDYR	1	1833.87	AT5G60600.1;AT5G60600.2;AT5G60600.3	AT5G60600.1	yes	no	2;3	3.3203e-53	152.34	0	0	0	0	0	0	0	0	0	0	0	0	0	0	0	0	0	0	0	0	0	0	1922.1	0	0	7118.4	0	13918	0	0	0	0	0	0	29.817	0	0	0	2212.3	720.09
TGDLPVQKEGEEVDYRNVLHR	2	2453.23	AT5G60600.1;AT5G60600.2;AT5G60600.3	AT5G60600.1	yes	no	3;4;5	3.7518e-67	134.32	0	0	0	0	0	0	0	0	0	0	0	1361.1	0	0	0	0	0	0	0	0	0	0	10014	0	0	26349	18145	0	0	0	0	0	0	0	0	0	0	0	0	0
TLFDLQEISAEIR	0	1533.8	AT5G60600.1;AT5G60600.2;AT5G60600.3	AT5G60600.1	yes	no	2;3	6.4306e-69	196.38	0	0	0	0	0	0	0	0	0	0	0	0	0	2485.4	4135.1	0	0	0	0	0	0	0	13618	0	7668.7	56156	22776	19762	0	0	0	0	1823.3	0	0	0	1914.5	0	0	0
TLFDLQEISAEIREK	1	1790.94	AT5G60600.1;AT5G60600.2;AT5G60600.3	AT5G60600.1	yes	no	2;3	1.377e-20	124.16	0	0	0	0	0	0	0	0	1507	0	0	1915.4	0	1274.9	0	0	0	0	0	0	2298.7	0	26044	0	13297	0	40283	0	0	0	0	0	0	3125.7	0	3306.1	0	1416	0	1478.9
TVMVGNVALGSEHPIR	0	1678.88	AT5G60600.1;AT5G60600.2;AT5G60600.3	AT5G60600.1	yes	no	2;3	6.0205e-35	141.82	0	0	0	0	0	0	0	0	945.19	0	0	4446.1	136.71	0	0	0	0	0	558.33	0	0	0	23525	1933.3	1207.3	25570	24838	3543	0	0	0	0	0	0	8980.1	8801.9	0	13147	0	5397.6
VAECFDKIR	1	1136.56	AT5G60600.1;AT5G60600.2;AT5G60600.3	AT5G60600.1	yes	no	2	0.012112	83.948	0	0	33.01	0	0	0	0	0	0	0	0	0	0	0	0	0	0	0	0	0	0	0	0	0	0	0	0	0	0	0	0	0	0	0	0	0	2414.5	751.67	591.83	0
VSLTEPPEEEIDPCR	0	1769.81	AT5G60600.1;AT5G60600.2;AT5G60600.3	AT5G60600.1	yes	no	2	2.429e-07	73.415	0	0	0	0	0	0	0	0	0	0	0	0	0	0	0	0	0	0	0	0	0	0	0	0	0	5106.5	9025.4	0	0	0	0	0	0	0	0	0	0	0	0	0
VSLTEPPEEEIDPCRR	1	1925.92	AT5G60600.1;AT5G60600.2;AT5G60600.3	AT5G60600.1	yes	no	2;3	9.8178e-30	116.87	0	0	0	0	0	0	0	0	0	0	0	0	0	264.69	4310.5	2353	0	0	3813.2	0	0	0	9511.5	0	0	32744	36404	0	0	0	0	0	6895.9	10091	0	0	10397	0	0	2329.4
WVDPPVADE	0	1026.47	AT5G60600.1;AT5G60600.2	AT5G60600.1	yes	no	2	0.0094898	72.879	0	0	0	0	0	0	0	0	0	0	0	0	0	0	0	0	0	0	337.56	0	0	0	0	0	0	2130.3	0	0	0	0	0	0	0	0	0	0	0	0	0	0
APAVLDVGPDVEVLADYPVPSNK	0	2364.22	AT5G60540.1	AT5G60540.1	yes	yes	2;3	1.6515e-12	61.361	0	0	0	0	0	0	0	0	0	0	0	0	0	0	0	0	0	0	0	0	0	0	0	0	0	0	0	0	0	0	0	0	0	0	0	0	0	0	0	0
EGGQELVGGLDCTVHR	0	1725.81	AT5G60540.1	AT5G60540.1	yes	yes	2;3	3.7735e-05	61.265	0	0	0	0	0	0	0	0	0	0	0	0	0	0	0	0	0	0	0	0	0	0	0	0	0	0	0	0	0	0	0	0	0	0	0	0	0	0	0	0
ARYDEIIK	1	1006.54	AT5G60390.3;AT5G60390.1;AT1G07940.2;AT1G07940.1;AT1G07930.1;AT1G07920.1;AT1G07930.2;AT5G60390.2	AT5G60390.3	yes	no	2	0.034899	96.034	0	0	0	0	0	0	0	0	0	0	0	0	0	0	0	0	0	0	0	0	0	0	0	0	0	0	0	0	0	0	0	0	0	0	0	0	0	0	0	0
ARYDEIIKEVSSYLK	2	1812.96	AT5G60390.3;AT5G60390.1;AT1G07940.2;AT1G07940.1;AT1G07930.1;AT1G07920.1;AT1G07930.2;AT5G60390.2	AT5G60390.3	yes	no	2;3;4	1.4625e-26	136.39	0	0	0	0	0	0	0	0	0	3512.8	0	0	0	0	1310.2	0	0	3877.7	13891	28980	31888	1962.8	13701	5003.9	3152.1	8717.4	0	4188	5180.6	0	0	3503.2	0	8244.1	11472	6943.8	0	8390	13820	6496.5
DMRQTVAVGVIK	1	1315.73	AT5G60390.3;AT5G60390.1;AT1G07940.2;AT1G07940.1;AT1G07930.1;AT1G07920.1;AT1G07930.2	AT5G60390.3	yes	no	3	0.027313	51.135	0	0	0	20.8	0	0	0	0	0	0	0	0	0	0	0	0	0	0	4723.4	3471.6	3504.1	0	0	0	0	0	0	0	0	0	0	0	0	0	0	0	0	0	0	0
EHALLAFTLGVK	0	1297.74	AT5G60390.3;AT5G60390.1;AT1G07940.2;AT1G07940.1;AT1G07930.1;AT1G07920.1;AT1G07930.2;AT5G60390.2	AT5G60390.3	yes	no	2;3	3.8034e-20	145.91	0	0	0	0	106.49	0	0	0	0	0	0	0	0	0	0	11547	0	6329.5	12646	84497	22855	2461.5	0	0	0	0	4415.1	0	5302	5919.5	0	0	6797.3	8121.1	5729.6	3591.1	0	1849.4	0	0
FHINIVVIGHVDSGK	0	1633.89	AT5G60390.3;AT5G60390.1;AT1G07940.2;AT1G07940.1;AT1G07930.1;AT1G07920.1;AT1G07930.2;AT5G60390.2	AT5G60390.3	yes	no	3	1.7116e-05	70.197	0	0	0	0	0	0	0	0	0	0	0	0	0	0	0	0	0	0	3018.2	15274	971.88	0	0	0	0	0	0	0	0	0	0	0	0	0	0	0	0	2164.2	0	0
GYVASNSKDDPAK	1	1350.64	AT5G60390.3;AT5G60390.1;AT1G07940.2;AT1G07940.1;AT1G07930.1;AT1G07920.1;AT5G60390.2	AT5G60390.3	yes	no	3	4.3671e-28	146.36	0	0	0	0	0	0	0	0	0	0	0	0	0	0	0	0	0	0	0	0	0	0	0	0	0	0	0	0	0	0	0	0	0	0	0	375.7	54.208	0	26	0
IGGIGTVPVGR	0	1024.6	AT5G60390.3;AT5G60390.1;AT1G07940.2;AT1G07940.1;AT1G07930.1;AT1G07920.1;AT1G07930.2;AT5G60390.2	AT5G60390.3	yes	no	2	5.6123e-24	169.93	108.83	38.201	801.64	432.74	97.522	0	22.774	4468.3	0	0	0	0	0	0	0	2595	704.75	5468.5	0	19397	17981	3531.9	0	6014.5	2751	0	4491.4	8402.5	0	0	0	2064.5	0	13679	12391	72701	78625	74490	97691	101830
LPLQDVYK	0	974.544	AT5G60390.3;AT5G60390.1;AT1G07940.2;AT1G07940.1;AT1G07930.1;AT1G07920.1;AT1G07930.2;AT5G60390.2	AT5G60390.3	yes	no	2	0.0049859	96.948	36.167	0	0	0	0	0	0	0	0	857.38	756.13	0	0	0	0	0	217	0	0	0	0	0	0	0	0	0	0	0	0	0	0	0	0	0	0	1138.1	0	0	0	0
MTPTKPMVVETFSEYPPLGR	1	2279.13	AT5G60390.3;AT5G60390.1;AT1G07940.2;AT1G07940.1;AT1G07930.1;AT1G07920.1;AT1G07930.2	AT5G60390.3	yes	no	2;3;4	2.9322e-53	120.79	0	0	0	0	92.46	0	0	5273.3	8356.2	0	0	0	7576.9	4386.7	2648.8	30532	12758	0	71267	95916	51039	0	8438.3	1311.6	0	0	11252	0	0	0	0	0	12944	17868	2793.1	24584	11592	21671	13520	0
NMITGTSQADCAVLIIDSTTGGFEAGISKDGQTR	1	3513.67	AT5G60390.3;AT5G60390.1;AT1G07940.2;AT1G07940.1;AT1G07930.1;AT1G07920.1;AT1G07930.2;AT5G60390.2	AT5G60390.3	yes	no	3	2.756e-08	34.064	0	0	0	0	0	0	0	0	0	0	0	0	0	0	0	0	0	0	0	7528	0	0	0	0	0	0	0	0	0	0	0	0	0	0	0	0	0	0	0	0
QMICCCNKMDATTPK	1	1856.77	AT5G60390.3;AT5G60390.1;AT1G07940.2;AT1G07940.1;AT1G07930.1;AT1G07920.1;AT1G07930.2;AT5G60390.2	AT5G60390.3	yes	no	3	0.10066	20.709	0	0	0	0	0	0	0	0	0	0	0	0	0	0	0	0	0	0	0	0	0	0	0	0	0	0	0	0	0	0	0	0	0	0	0	0	0	0	0	0
QTVAVGVIK	0	913.56	AT5G60390.3;AT5G60390.1;AT1G07940.2;AT1G07940.1;AT1G07930.1;AT1G07920.1;AT1G07930.2	AT5G60390.3	yes	no	2	0.004549	81.972	0	0	0	17.893	0	17.893	0	2832.7	0	0	0	1109.4	0	0	0	5564.1	0	8547.9	1523.2	724.68	42740	14345	5663.2	0	0	2719.7	7001.1	2027.5	0	0	0	0	5603.9	0	0	0	0	0	0	41167
RGYVASNSKDDPAK	2	1506.74	AT5G60390.3;AT5G60390.1;AT1G07940.2;AT1G07940.1;AT1G07930.1;AT1G07920.1;AT5G60390.2	AT5G60390.3	yes	no	3	1.9029e-20	135.86	0	0	0	0	0	0	0	0	0	0	0	0	0	0	0	0	0	0	0	0	0	0	0	0	0	0	0	0	0	0	0	0	0	0	0	0	0	0	0	0
STNLDWYK	0	1025.48	AT5G60390.3;AT5G60390.1;AT1G07940.2;AT1G07940.1;AT1G07930.1;AT1G07920.1;AT1G07930.2;AT5G60390.2	AT5G60390.3	yes	no	2	0.024434	84.368	0	0	0	0	0	0	0	0	0	0	0	0	0	0	0	0	0	0	0	0	0	0	0	0	0	0	0	0	931.64	0	0	0	0	0	0	0	0	3886.6	0	0
STTTGHLIYK	0	1119.59	AT5G60390.3;AT5G60390.1;AT1G07940.2;AT1G07940.1;AT1G07930.1;AT1G07920.1;AT1G07930.2;AT5G60390.2	AT5G60390.3	yes	no	2	0.00019196	101.97	18.684	25.107	0	0	0	22.316	0	0	0	0	0	0	0	0	29.755	0	306.05	293.04	673.62	1168.8	1372	56.344	436.96	0	0	0	23.355	405.2	0	28.993	0	0	23.355	0	0	0	0	0	0	0
VETGMIKPGMVVTFAPTGLTTEVK	1	2505.32	AT5G60390.3;AT5G60390.1;AT1G07940.2;AT1G07940.1;AT1G07930.1;AT1G07920.1;AT5G60390.2	AT5G60390.3	yes	no	3;4	6.0607e-42	104.75	0	0	0	0	0	0	0	0	0	0	0	0	0	6814.1	0	0	15920	0	75022	108050	10949	11881	21521	0	0	14309	18651	0	0	0	0	0	0	33053	19892	0	5693	37186	0	22950
YDEIIKEVSSYLK	1	1585.82	AT5G60390.3;AT5G60390.1;AT1G07940.2;AT1G07940.1;AT1G07930.1;AT1G07920.1;AT1G07930.2;AT5G60390.2	AT5G60390.3	yes	no	2;3	1.7317e-08	119.87	0	151.99	0	217.78	0	0	319.04	674.14	0	0	0	0	0	1767.1	0	0	0	2796.4	7595.2	13021	9802.4	5304.9	0	0	0	0	0	4077.3	2793.7	0	0	0	1116.6	3624.8	0	4059.5	1527.2	7544.8	2785.3	3800.7
YDEIIKEVSSYLKK	2	1713.92	AT5G60390.3;AT5G60390.1;AT1G07940.2;AT1G07940.1;AT1G07930.1;AT1G07920.1;AT1G07930.2;AT5G60390.2	AT5G60390.3	yes	no	2;3;4	1.4602e-21	121.18	0	0	0	0	0	0	0	0	1851.5	0	2672.3	0	2182.5	2752.5	761.88	0	0	0	9218.2	22907	43523	0	0	0	0	0	0	0	0	0	0	0	4040	9855.7	0	0	0	5384.7	1995.6	8566.4
YYCTVIDAPGHR	0	1450.67	AT5G60390.3;AT5G60390.1;AT1G07940.2;AT1G07940.1;AT1G07930.1;AT1G07920.1;AT1G07930.2;AT5G60390.2	AT5G60390.3	yes	no	2;3	1.9927e-20	143.24	0	0	0	0	0	0	0	0	87.764	0	0	0	0	0	0	0	0	28.492	5426	8003	3619.6	0	0	0	1663	777.91	1875	780.57	0	0	0	0	0	0	0	0	0	9784.8	0	12386
YYCTVIDAPGHRDFIK	1	1953.94	AT5G60390.3;AT5G60390.1;AT1G07940.2;AT1G07940.1;AT1G07930.1;AT1G07920.1;AT1G07930.2;AT5G60390.2	AT5G60390.3	yes	no	2;3;4	6.7438e-18	114.64	0	0	0	92.335	0	0	0	0	2911.3	841.79	0	0	0	0	0	17143	4579.4	9032.9	34654	49056	41143	28227	23665	15159	8412.7	15966	29830	19115	3450.3	7853.2	2169.9	2351.4	28880	0	24955	38105	44391	47192	43565	18089
AYPYTGKDETCK	1	1431.63	AT5G60360.1;AT5G60360.2;AT5G60360.3	AT5G60360.1	yes	no	3	8.2009e-05	86.114	0	0	0	0	0	0	0	0	424.07	0	0	331.95	0	0	180.85	0	0	0	0	0	0	0	0	0	0	0	0	0	0	0	0	0	0	0	0	0	0	0	0	0
DWREDGIVSPVK	1	1399.71	AT5G60360.1;AT5G60360.2;AT5G60360.3	AT5G60360.1	no	no	2;3	0.0022451	77.894	0	0	0	0	0	0	0	0	3787.3	0	0	0	0	0	0	0	0	796.96	0	0	0	0	0	0	0	0	0	0	0	0	0	0	0	0	0	0	0	0	0	0
DWREDGIVSPVKDQGGCGSCWTFSTTGALEAAYHQAFGK	2	4287.94	AT5G60360.1;AT5G60360.2;AT5G60360.3	AT5G60360.1	yes	no	4;5	3.2592e-15	40.049	0	0	0	0	0	0	0	0	0	0	13884	13479	0	0	0	0	0	0	0	0	0	0	0	0	0	0	0	0	0	0	0	0	0	0	0	0	0	0	0	0
GISLSEQQLVDCAGAFNNYGCNGGLPSQAFEYIK	0	3706.7	AT5G60360.1;AT5G60360.2;AT5G60360.3	AT5G60360.1	yes	no	3;4	1.1884e-05	26.13	0	0	0	0	0	0	0	0	0	0	28753	0	0	0	0	0	0	0	0	0	0	0	0	0	0	0	0	0	0	0	0	0	0	0	0	0	0	0	0	0
HAVGLVRPVSIAFEVIHSFR	1	2233.25	AT5G60360.1;AT5G60360.2;AT5G60360.3	AT5G60360.1	yes	no	3;4;5	6.0489e-44	119.5	0	0	0	0	0	0	0	0	9701.2	0	14242	25991	27917	6295.6	10500	0	0	0	0	0	0	0	0	0	0	0	0	0	0	0	0	0	0	0	0	0	0	0	0	0
NMCGIATCASYPVVA	0	1612.7	AT5G60360.1	AT5G60360.1	yes	yes	2;3	1.1548e-14	108.32	0	0	0	0	0	0	0	5143.2	15178	21178	41049	54992	19994	0	20780	0	0	6465.6	0	0	0	0	0	0	0	0	0	0	1396.8	0	0	0	0	0	0	0	0	951.56	0	0
NSWGADWGDKGYFK	1	1629.72	AT5G60360.1;AT5G60360.2;AT5G60360.3	AT5G60360.1	yes	no	2;3	1.6321e-09	95.981	0	0	0	98.311	0	0	0	5971.7	23454	27986	0	71481	53095	57336	21655	22232	12070	0	0	0	0	0	0	0	0	0	0	0	0	0	0	0	0	0	0	0	0	0	0	0
SGVYTDSHCGSTPMDVNHAVLAVGYGVEDGVPYWLIK	0	3992.87	AT5G60360.1;AT5G60360.2;AT5G60360.3	AT5G60360.1	yes	no	4	2.3882e-34	73.292	0	0	0	0	0	0	0	5118.9	29759	0	45058	46392	0	0	19596	12716	0	0	0	0	0	0	0	0	0	0	0	0	0	0	0	0	0	0	0	0	0	0	0	0
SNGGLDTEKAYPYTGKDETCK	2	2333.05	AT5G60360.1;AT5G60360.2;AT5G60360.3	AT5G60360.1	yes	no	3;4	0.00012098	52.095	0	0	0	0	0	0	0	0	10453	0	2502	2232	0	0	0	0	0	0	0	0	0	0	0	0	0	0	0	0	0	0	0	0	0	0	0	0	0	0	0	0
ERPNLLITGTPGTGK	1	1552.86	AT5G60340.1	AT5G60340.1	yes	yes	2;3	6.5174e-05	66.738	0	0	0	0	0	0	0	0	2233.1	0	0	0	0	0	0	0	0	0	0	0	0	0	0	0	0	0	0	0	0	0	0	0	0	0	0	0	0	3232.5	4027.5	0
STTASALAEATNLR	0	1404.72	AT5G60340.1	AT5G60340.1	yes	yes	2;3	0.0015437	51.771	0	0	0	0	0	0	0	0	0	0	0	8305	0	0	0	0	0	0	0	0	0	2567.1	0	0	0	0	0	0	0	0	0	0	0	0	0	0	0	0	4588.5	0
AFFQEFTHLDAK	0	1452.7	AT5G60160.1	AT5G60160.1	yes	yes	2;3	7.8293e-07	104.24	0	0	0	0	0	0	198.13	328.45	0	0	953.43	0	1558.5	0	0	0	0	0	0	0	37609	4764.1	5271.1	0	0	0	2453.4	0	923.62	0	0	0	0	0	0	0	0	1027.5	1425	0
ALIDATSSGSDLEDESGIR	0	1934.91	AT5G60160.1	AT5G60160.1	yes	yes	2;3;4	4.6893e-81	147.09	0	0	0	0	0	0	0	0	0	0	0	7432.3	0	3362.5	0	0	0	0	0	0	62847	1994.4	0	0	0	0	0	4413.6	0	0	0	0	0	0	0	0	0	0	1194.2	0
EIAEKHNLPVQDFVVR	1	1893.01	AT5G60160.1	AT5G60160.1	yes	yes	2;3;4	6.9636e-05	67.648	0	0	0	0	0	0	0	0	1444.1	0	0	0	0	0	0	0	0	0	0	0	9273.9	0	0	0	0	0	0	0	0	0	0	0	0	0	0	0	0	0	0	0
EMCAADDVKHSYEHFK	1	1965.83	AT5G60160.1	AT5G60160.1	yes	yes	4	0.0031797	37.182	0	0	0	0	0	0	0	0	0	0	0	0	0	0	0	0	0	0	0	0	4724.5	0	0	0	0	0	0	0	0	0	0	0	0	0	0	0	0	0	0	0
HNLPVQDFVVR	0	1322.71	AT5G60160.1	AT5G60160.1	yes	yes	2	0.00078116	83.045	0	0	0	0	0	0	0	0	0	0	0	0	0	0	0	0	0	0	0	0	4015.7	0	0	0	0	0	0	0	0	0	0	0	0	0	0	0	0	0	0	0
IPTLAIHLDR	0	1147.67	AT5G60160.1	AT5G60160.1	yes	yes	2	0.058836	42.788	0	0	0	0	0	0	0	0	0	0	0	0	0	0	0	0	0	0	0	0	0	0	0	0	0	0	0	0	0	0	0	0	0	0	0	0	0	0	0	0
LDNLCMSFCSLK	0	1486.66	AT5G60160.1	AT5G60160.1	yes	yes	2	3.2362e-05	112.5	0	0	0	0	0	0	0	0	0	0	0	0	820.75	1236.1	0	0	0	0	0	0	0	9871.7	0	0	0	0	0	2996.3	0	0	0	0	0	0	0	0	0	0	0	0
MHGGLVIK	0	853.484	AT5G60160.1	AT5G60160.1	yes	yes	2	0.040553	76.035	0	0	0	0	0	0	0	0	0	0	0	0	0	0	0	0	0	0	0	0	0	0	0	0	0	0	0	0	0	0	0	0	0	0	0	0	0	0	0	0
NVNTEGFKPNTQTHLVPVLATAIK	1	2591.41	AT5G60160.1	AT5G60160.1	yes	yes	3;4	3.1492e-05	48.232	0	0	0	0	0	0	0	0	0	0	0	0	0	0	0	0	0	0	0	0	32640	0	0	0	0	0	0	0	0	0	0	0	0	0	0	0	0	0	0	0
NYSTIVAFAIGHK	0	1419.75	AT5G60160.1	AT5G60160.1	yes	yes	2;3	1.5069e-05	80.312	0	0	0	0	0	0	0	0	0	0	0	0	0	0	0	0	0	0	0	1020.5	19610	3894.1	0	0	0	0	0	0	0	0	0	0	0	0	0	0	0	0	0	0
YATNAVTSFVFR	0	1374.69	AT5G60160.1	AT5G60160.1	yes	yes	2	1.5267e-26	166.65	0	0	0	0	0	0	0	0	0	0	0	2939.3	0	0	0	0	0	0	0	0	44864	23600	17852	5876	0	4750.3	1760.2	0	0	0	0	0	0	0	0	0	0	0	0	0
IFFIAWCPDVAK	0	1465.74	AT5G59890.2;AT5G59890.1	AT5G59890.2	yes	no	2	0.00061851	73.435	0	0	0	0	0	0	0	4359	12689	0	0	0	0	0	0	0	0	0	0	0	0	0	0	0	0	0	0	0	0	0	2142.2	0	0	0	0	0	0	6633.2	0	0
SKIFFIAWCPDVAK	1	1680.87	AT5G59890.2;AT5G59890.1	AT5G59890.2	yes	no	3	0.089516	23.53	0	0	0	0	0	0	0	0	2143.9	2293.3	0	0	0	0	0	0	0	0	0	0	0	0	0	0	0	0	0	2534.8	0	0	0	0	0	0	0	0	0	0	0	0
VGEPILTYEDFAASLPADECR	0	2352.09	AT5G59890.2;AT5G59890.1	AT5G59890.2	yes	no	2;3	1.4497e-32	100.41	0	0	0	0	0	307.49	2665.9	3726	25125	0	0	0	0	0	0	0	0	0	0	0	0	0	0	0	0	0	0	0	0	0	0	0	0	1628.3	0	0	0	0	0	0
ELDGIQVELQATDPTEMDLDVFK	0	2605.25	AT5G59880.1;AT5G59880.2	AT5G59880.1	yes	no	3	3.7011e-17	67.477	0	0	0	0	0	0	0	0	3996.2	7561.6	0	0	0	0	0	0	0	0	0	0	0	0	0	0	0	0	0	0	0	0	0	0	0	0	0	0	0	0	0	0
ELDGIQVELQATDPTEMDLDVFKSR	1	2848.38	AT5G59880.1;AT5G59880.2	AT5G59880.1	yes	no	3	0.0012555	27.753	0	0	0	0	0	0	0	2901.2	0	4325.4	0	0	0	0	0	0	0	0	0	0	0	0	0	0	0	0	0	0	0	0	0	0	0	0	0	0	0	0	0	0
FIIYKIEELQK	1	1422.81	AT5G59880.1;AT5G59880.2	AT5G59880.1	yes	no	2;3	2.3245e-23	168.68	0	0	0	0	0	684.86	23772	76915	95031	195980	0	0	0	0	0	0	0	0	0	0	0	0	0	0	0	0	0	0	0	0	0	0	0	0	0	0	0	0	0	0
IFFVAWSPDTAR	0	1408.71	AT5G59880.1;AT5G59880.2	AT5G59880.1	yes	no	2;3	7.5781e-72	201.09	0	0	0	0	0	0	19503	108770	104270	224080	0	0	0	0	0	0	0	0	2258.1	0	0	3049.8	8516.5	0	0	0	3352.2	0	0	0	0	0	0	0	1246.7	0	0	0	0	0
IFFVAWSPDTARVR	1	1663.88	AT5G59880.1	AT5G59880.1	yes	yes	3	2.7745e-05	71.879	0	0	0	0	0	0	346.9	0	0	7799.1	1584.2	0	0	0	0	0	0	0	0	0	0	0	0	0	0	0	0	0	0	0	0	0	0	0	0	0	0	0	0	0
IGEPGQTHEDLAASLPADECR	0	2265.03	AT5G59880.1;AT5G59880.2	AT5G59880.1	yes	no	2;3;4	6.1708e-125	173.79	0	0	0	0	0	0	38164	88689	154280	183680	0	0	0	0	0	0	0	0	0	0	0	0	5317.7	0	0	0	0	1682.8	0	0	0	0	0	2025.6	0	0	0	0	2089.6	0
SRIFFVAWSPDTAR	1	1651.85	AT5G59880.1;AT5G59880.2	AT5G59880.1	yes	no	3	8.2751e-10	107.69	0	0	0	0	0	0	0	0	7198.6	36472	0	1605.8	0	1603.9	0	0	0	0	0	0	0	2151.6	0	0	0	0	0	1404.4	0	0	0	0	0	0	0	0	1153.1	0	0	0
THRFIIYKIEELQK	2	1817.02	AT5G59880.1;AT5G59880.2	AT5G59880.1	yes	no	4	0.0012508	51.591	0	0	0	0	0	0	0	0	0	7223.5	0	0	0	0	0	0	0	0	0	0	0	0	0	0	0	0	0	0	0	0	0	0	0	0	0	0	0	0	0	0
YAIFDFDFVSSEGVPR	0	1847.87	AT5G59880.1;AT5G59880.2	AT5G59880.1	yes	no	2;3	4.0563e-54	159.18	0	0	0	0	0	0	8853.8	28330	5511.6	88396	0	0	0	0	0	0	0	0	0	0	0	0	0	160.68	0	0	0	0	2284.7	0	0	0	0	0	0	0	0	0	0	0
EIEGWTAR	0	960.466	AT5G59850.1;AT1G07770.2;AT1G07770.1;AT3G46040.1	AT5G59850.1	no	no	2	0.0041582	116.37	0	0	0	0	0	0	0	0	0	0	0	0	0	0	0	0	0	0	0	0	0	0	0	0	0	0	0	0	0	0	0	0	0	0	0	0	0	0	0	0
FDVGVKEIEGWTAR	1	1605.82	AT5G59850.1;AT1G07770.2;AT1G07770.1;AT3G46040.1	AT5G59850.1	no	no	2;3	7.6698e-59	175.66	0	147.03	0	0	0	116.52	0	0	0	0	4707	0	0	0	2474.6	0	0	0	0	0	0	2003	0	0	0	1571.6	0	0	29531	0	0	0	0	0	0	0	85435	2974	0	0
FLIVMQK	0	877.51	AT5G59850.1;AT1G07770.2;AT1G07770.1;AT3G46040.1	AT5G59850.1	no	no	2	0.00099638	124.86	0	0	0	0	0	0	0	0	0	0	0	0	0	0	0	0	0	0	0	0	0	0	0	0	0	0	0	0	0	0	0	0	0	0	0	0	6311.8	6847.8	0	0
HGYIGEFEYVDDHR	0	1735.76	AT5G59850.1;AT1G07770.2;AT1G07770.1;AT3G46040.1	AT5G59850.1	no	no	3;4	0.0027226	45.992	0	0	0	0	0	0	0	0	0	0	0	0	0	0	0	0	0	0	0	0	0	0	0	0	0	0	0	0	0	0	0	0	0	0	0	0	2279.5	5671.9	0	0
HGYIGEFEYVDDHRSGK	1	2007.91	AT5G59850.1;AT1G07770.2;AT1G07770.1;AT3G46040.1	AT5G59850.1	no	no	3;4	4.8708e-12	89.642	47.95	0	0	0	0	0	0	0	0	0	0	0	0	0	0	0	0	1151.2	0	0	0	0	0	0	0	0	0	0	0	0	0	0	0	0	0	0	0	6919.8	0	6843.7
ISVLNDALK	0	971.565	AT5G59850.1;AT1G07770.2;AT1G07770.1	AT5G59850.1	yes	no	2	2.3603e-05	143.03	0	0	0	0	0	0	0	0	0	0	0	0	0	0	0	0	0	0	0	0	0	0	0	0	0	0	0	0	0	0	0	0	0	0	0	0	134810	121510	59728	23614
QFGYIVLTTSAGIMDHEEAR	0	2237.08	AT5G59850.1;AT1G07770.2;AT1G07770.1	AT5G59850.1	no	no	3	2.1406e-06	61.276	0	0	0	0	0	0	0	0	0	0	5132.6	0	0	0	0	0	0	0	0	0	0	0	0	0	0	3272.7	0	0	0	0	0	0	0	1912.3	0	0	12262	12572	2773.1	0
VRISVLNDALK	1	1226.73	AT5G59850.1;AT1G07770.2;AT1G07770.1	AT5G59850.1	yes	no	2;3	5.6971e-08	127.17	0	0	0	0	0	0	0	0	0	0	0	0	0	0	0	0	0	0	0	0	0	0	0	0	0	0	0	0	0	0	0	0	0	0	0	0	51773	34728	0	0
GVVVYLR	0	804.486	AT5G59750.1;AT5G59750.2	AT5G59750.1	yes	no	2	0.042745	88.201	0	0	0	0	0	0	0	0	0	0	0	0	0	0	0	0	0	0	0	0	0	0	7274.1	5759.1	0	0	0	0	0	0	0	0	0	0	0	0	0	0	0	0
LATEHDIPIVSLTDLIR	0	1905.06	AT5G59750.1;AT5G59750.2	AT5G59750.1	yes	no	3	4.2018e-05	66.982	0	0	0	0	0	0	0	0	0	0	0	0	0	0	0	0	0	0	0	0	0	0	0	0	0	0	3842.3	0	0	0	0	0	0	0	0	0	0	0	0	0
VHSECLTGDIFGSAR	0	1647.77	AT5G59750.1;AT5G59750.2;AT5G64300.1	AT5G59750.1	no	no	2;3	1.07e-36	122.66	0	0	0	0	0	0	0	0	0	0	0	0	0	64.605	0	0	0	0	0	0	0	0	0	4253.4	0	4277	8598.5	0	0	0	0	0	0	102.52	0	0	0	0	0	0
GLELLYQGNPR	0	1258.67	AT5G59680.1	AT5G59680.1	yes	yes	3	0.12272	19.659	0	0	0	0	0	0	0	0	0	0	0	0	0	0	0	0	0	844.32	3787.7	0	0	0	0	0	0	0	0	0	0	0	0	0	0	0	0	0	0	319.8	893.9	0
GALIVLEGLDR	0	1154.67	AT5G59440.2;AT5G59440.1;AT5G59440.3	AT5G59440.2	yes	no	2	0.00025435	94.767	0	0	0	0	0	0	0	0	0	0	0	0	0	0	0	5186.2	0	0	0	0	0	0	0	0	0	0	0	0	0	0	0	0	0	0	0	0	0	0	0	0
LLSFLNGLGHPTELWR	0	1852	AT5G59440.2;AT5G59440.1;AT5G59440.3	AT5G59440.2	yes	no	3	0.0054076	33.313	0	0	0	0	0	0	0	0	0	0	0	0	0	0	0	4839.4	0	0	0	0	0	0	0	0	0	0	0	0	0	0	0	0	0	0	0	0	0	0	0	0
DGVVLDLVPPLTK	0	1364.79	AT5G59420.1;AT5G02100.1;AT3G09300.1	AT5G59420.1	yes	no	2	0.0059381	48.351	0	0	0	0	0	0	0	0	0	0	0	0	0	0	0	0	0	0	0	0	0	0	0	0	0	0	0	0	9167.7	0	0	0	0	0	0	0	0	0	0	0
SVNGVQGNEGVEVINPEGGKEDAEEEAQKGR	2	3224.52	AT5G59420.1	AT5G59420.1	yes	yes	4	5.3173e-05	29.021	0	0	0	0	0	0	0	0	0	0	0	0	0	0	0	0	0	0	0	0	0	0	0	0	0	0	0	0	0	0	0	0	0	0	0	0	0	0	0	0
YEVDGYVYSAAEEPK	0	1718.77	AT5G59420.1	AT5G59420.1	yes	yes	2	0.0018957	46.249	0	0	0	0	0	0	0	0	0	0	0	0	0	0	0	0	0	0	0	0	0	0	0	0	0	0	0	0	2954.3	0	0	0	0	0	0	0	0	0	0	0
YNEHRDTAESSSSASNETDLK	1	2340.01	AT5G59420.1	AT5G59420.1	yes	yes	4	1.4729e-42	109.65	0	0	0	0	0	0	0	0	0	0	0	0	0	0	0	0	0	0	0	0	0	0	0	0	0	0	0	0	0	0	0	0	0	0	0	0	0	0	0	0
GEALTVQKPGTQTR	1	1484.79	AT5G59290.1;AT5G59290.2	AT5G59290.1	no	no	3	0.01066	37.657	0	0	0	0	0	0	0	0	0	0	0	0	0	491.58	0	0	0	0	0	0	0	0	0	0	0	0	0	0	0	0	0	0	0	0	0	0	0	0	0	0
ILLTSTSEVYGDPLIHPQPESYWGNVNPIGVR	0	3550.81	AT5G59290.1;AT5G59290.2	AT5G59290.1	no	no	3;4	2.0488e-05	27.119	0	0	0	0	0	0	0	0	0	0	0	0	0	0	0	0	0	0	0	0	0	0	0	0	0	0	0	0	0	0	0	0	0	0	0	0	0	0	0	0
IYHLACPASPIFYK	0	1678.85	AT5G59290.1;AT5G59290.2	AT5G59290.1	yes	no	3	0.073461	21.668	0	0	0	0	0	0	0	0	0	0	0	0	0	0	0	0	0	0	0	0	0	0	0	0	0	0	0	0	0	0	0	0	0	0	0	0	0	1178.6	0	0
LREGLPLMEEDFR	1	1603.8	AT5G59290.1;AT5G59290.2	AT5G59290.1	no	no	3	0.00017901	70.26	0	0	0	0	0	0	0	0	0	0	5866.3	0	0	5075.5	0	0	0	2392.8	3089.9	0	0	0	0	0	0	0	1278.5	0	0	0	0	0	0	0	0	0	0	0	0	0
MVENTPDDPRQR	1	1456.67	AT5G59290.1;AT5G59290.2	AT5G59290.1	no	no	3	0.10629	25.701	0	0	0	0	0	0	0	0	555.84	0	0	0	0	0	0	0	0	0	0	0	0	0	0	0	0	0	0	0	0	0	0	0	0	0	0	31.914	0	0	0	0
SFCYVSDMVDGLIR	0	1660.76	AT5G59290.1;AT5G59290.2	AT5G59290.1	yes	no	2	0.041169	32.702	0	0	0	0	0	0	0	0	0	0	0	4454.9	0	0	0	0	0	0	0	0	0	0	0	0	0	0	0	0	0	0	0	0	0	0	0	0	0	0	0	0
TNVIGTLNMLGLAK	0	1443.81	AT5G59290.1;AT5G59290.2	AT5G59290.1	no	no	2	1.889e-06	76.358	0	0	96.721	0	102.39	148.1	0	0	0	0	0	0	3784.5	8424.3	0	0	0	0	0	0	0	0	0	0	0	0	0	0	0	0	0	0	0	0	0	0	0	0	0	0
VAETLMFDYHR	0	1380.65	AT5G59290.1;AT5G59290.2	AT5G59290.1	no	no	3	0.00024765	86.344	0	0	156.5	0	0	0	0	0	0	0	4204.4	8957.7	0	0	5933.3	4447.7	0	0	0	0	0	0	0	0	0	0	0	0	0	0	0	0	0	0	0	0	0	0	0	0
VVSNFIAQALRGEALTVQKPGTQTR	2	2683.48	AT5G59290.1;AT5G59290.2	AT5G59290.1	no	no	4	0.024445	21.448	0	0	0	0	0	0	0	0	0	0	0	0	0	10323	0	0	0	0	0	0	0	0	0	0	0	0	0	0	0	0	0	0	0	0	0	0	0	0	0	0
AHQVVEDGYEFFADR	0	1781.8	AT5G59160.3;AT5G59160.2;AT5G59160.1;AT3G46820.1;AT2G39840.1	AT5G59160.3	yes	no	2;3	7.8449e-17	101.2	0	0	0	0	0	0	0	0	0	0	0	0	0	0	0	0	0	0	0	0	0	0	0	0	3294.9	0	0	11948	0	0	0	0	0	0	0	0	0	0	0	0
QAMLNESEIR	0	1189.58	AT5G59160.3;AT5G59160.2;AT5G59160.1	AT5G59160.3	yes	no	2	0.018018	55.314	0	0	0	0	0	0	0	0	0	0	0	0	0	0	0	0	0	0	0	0	0	0	0	0	0	0	0	0	0	0	0	0	0	0	0	0	0	0	0	0
QLCIVSR	0	874.469	AT5G59160.3;AT5G59160.2;AT5G59160.1	AT5G59160.3	yes	no	2	0.076992	68.787	0	0	0	0	0	0	0	0	0	0	0	0	0	0	0	0	0	0	0	0	0	0	0	0	0	0	0	0	0	0	0	0	0	0	0	0	0	0	0	0
AGVEALKEIVELCGK	1	1614.87	AT5G58770.1	AT5G58770.1	yes	yes	2;3	2.6239e-15	112.24	0	0	0	0	0	0	0	0	0	0	0	0	0	0	0	0	0	0	0	0	0	0	0	0	0	4842.4	6552.3	5089.3	0	0	0	0	0	0	0	0	0	0	0	0
ISIIGDSSK	0	918.502	AT5G58770.1	AT5G58770.1	yes	yes	2	0.0625	47.228	0	0	0	0	0	142.83	0	0	0	0	0	0	0	0	0	0	0	0	0	0	0	0	0	0	0	0	0	0	0	0	0	0	0	0	0	0	0	0	0	1328.6
ISIIGDSSKLPK	1	1256.73	AT5G58770.1	AT5G58770.1	yes	yes	3	0.003225	56.139	0	0	0	0	0	0	0	0	0	0	0	0	0	0	0	0	0	0	0	0	0	0	0	0	0	2829.1	4355.3	0	0	0	0	0	0	29.073	0	0	0	0	0	0
LIEEELETNCTEFPYPDLLIR	0	2593.26	AT5G58770.1	AT5G58770.1	yes	yes	3	4.7539e-11	74.776	0	0	0	0	0	0	0	0	0	0	0	0	0	0	0	0	0	0	0	0	0	0	0	0	0	11425	0	7365.2	0	0	0	0	0	0	0	0	0	0	0	0
RVKDGEIEVEEIDER	2	1814.9	AT5G58770.1	AT5G58770.1	yes	yes	3	0.0057172	44.547	0	0	0	0	0	0	0	0	0	0	0	0	0	0	0	0	0	0	0	0	0	0	0	0	0	0	2433.8	0	0	0	0	0	0	0	0	0	0	0	0	0
SDVSFTAAEEEETLPEELHAELMPK	0	2801.3	AT5G58770.1	AT5G58770.1	yes	yes	3	0.000567	29.174	0	0	0	0	0	0	0	0	0	0	0	0	0	0	0	0	0	0	0	0	0	0	0	0	0	0	0	0	0	0	0	0	0	0	0	0	0	0	0	0
SGFIEALMSFQQR	0	1512.74	AT5G58770.1	AT5G58770.1	yes	yes	2;3	3.6734e-31	148.78	0	0	0	0	0	0	0	0	0	0	0	0	0	0	0	0	0	0	0	1906.5	305.72	2683.1	0	0	0	0	6166.2	0	356.6	0	0	0	0	0	0	0	6345.6	0	0	0
SLKTEFQNLAK	1	1277.7	AT5G58770.1	AT5G58770.1	yes	yes	2;3	6.4192e-13	117.25	0	0	14.689	0	0	0	0	0	0	0	0	0	0	0	0	0	39.13	0	0	0	0	0	0	0	0	0	0	2091.1	0	0	0	0	0	0	0	0	0	0	0	0
VINEVEEVTKNNTR	1	1643.85	AT5G58770.1	AT5G58770.1	yes	yes	2;3	2.4832e-11	98.654	0	0	0	0	0	0	0	1853.9	0	0	0	0	0	4703.8	0	0	0	0	0	0	0	0	0	0	0	0	0	0	0	0	0	0	0	0	0	0	0	0	0	0
VKDGEIEVEEIDER	1	1658.8	AT5G58770.1	AT5G58770.1	yes	yes	2;3	9.4411e-10	106.76	0	0	0	0	0	0	0	0	0	0	0	0	0	0	0	0	0	0	0	0	0	0	0	895.97	1830.9	0	0	2418.5	0	0	0	0	0	0	0	0	0	0	0	0
IIPSFMLQGGDFTHGNGMGGESIYGEK	0	2841.31	AT5G58710.1	AT5G58710.1	yes	yes	3	0.10492	9.9924	0	0	0	0	0	0	0	0	0	11673	0	0	0	0	0	0	0	0	0	0	0	0	0	0	0	0	0	0	0	0	0	0	0	0	0	0	0	0	0	0
IVMGLFGK	0	863.494	AT5G58710.1	AT5G58710.1	yes	yes	2	0.020991	86.472	0	0	0	0	0	0	0	0	0	0	0	0	0	0	0	0	0	3259.7	5033.1	0	0	0	0	0	0	0	0	0	0	0	0	0	0	0	0	0	0	0	0	0
SKVVIVDSGELPL	1	1354.77	AT5G58710.1	AT5G58710.1	yes	yes	2	0.0010977	68.42	0	0	0	0	0	0	0	2059.8	0	0	0	0	0	0	0	0	0	11426	11228	0	0	0	0	0	0	0	0	0	0	0	0	0	0	0	0	0	0	0	0	0
VVIVDSGELPL	0	1139.64	AT5G58710.1	AT5G58710.1	yes	yes	2	0.047152	41.117	0	0	0	0	0	0	0	0	0	0	0	0	0	0	0	0	0	0	0	0	0	0	0	0	0	0	0	0	0	0	0	0	0	0	0	0	0	0	0	0
VVTGMDVVYK	0	1109.58	AT5G58710.1	AT5G58710.1	yes	yes	2	0.035835	47.844	23.355	0	0	0	0	0	0	0	0	0	0	0	0	0	0	0	565.34	0	4589.2	0	0	0	0	0	0	0	0	0	0	0	0	0	0	0	0	0	0	0	0	0
VVTGMDVVYKVEAEGNQSGTPK	1	2307.14	AT5G58710.1	AT5G58710.1	yes	yes	3	8.0065e-25	95.307	0	0	0	0	0	0	0	0	8275.8	0	0	0	0	0	0	0	0	6776.5	25959	3400.5	0	0	0	0	0	0	0	0	0	0	0	0	0	0	0	0	0	0	0	0
VYFDVEIDGK	0	1183.58	AT5G58710.1;AT2G29960.2;AT2G29960.1	AT5G58710.1	no	no	2	0.0012979	86.189	0	0	496.33	0	0	0	1283.9	0	0	0	0	0	0	0	0	0	0	10362	17971	0	0	0	0	0	0	0	0	0	0	0	0	0	0	0	0	0	0	0	0	0
FTEIAESQQVGK	0	1335.67	AT5G58590.1	AT5G58590.1	yes	yes	2;3	1.4287e-19	134.98	0	0	26	0	0	0	0	0	0	0	0	0	0	0	0	0	0	0	0	0	0	0	0	1856.9	0	652.34	20497	3724.7	0	0	0	0	0	0	0	0	0	0	0	0
ICANHLISSGMSVQEHSGNEK	0	2297.05	AT5G58590.1	AT5G58590.1	yes	yes	2;3;4	8.365e-76	142.07	0	0	0	0	0	0	0	0	0	0	0	0	0	0	0	0	0	0	0	0	0	0	0	0	0	0	39512	0	0	0	0	0	0	0	0	0	0	0	0	0
SCLWHATDFSDGELKDELFCIR	1	2698.22	AT5G58590.1	AT5G58590.1	yes	yes	3;4	9.0675e-61	124.69	0	0	0	0	0	0	0	0	0	0	0	0	0	0	0	0	0	0	0	0	0	0	0	0	0	0	31000	0	0	0	0	0	0	0	0	0	0	0	0	0
FISMEEIIKEGVESLK	1	1850.97	AT5G58490.1	AT5G58490.1	yes	yes	3	5.7861e-16	108.14	0	0	0	0	0	0	0	0	0	0	0	0	0	83.314	50.142	0	0	0	0	0	4714.2	0	9192.7	0	0	8665	0	0	0	0	0	405.52	0	0	1641.5	0	0	0	47.708	0
GTINVLTAAK	0	986.576	AT5G58490.1	AT5G58490.1	yes	yes	2	0.019287	54.286	0	0	0	0	46.74	0	0	0	0	0	0	0	31.884	0	0	0	0	0	0	80.848	0	0	0	0	842.64	0	0	0	0	0	0	0	0	0	0	0	0	0	0	0
GYSVHATVK	0	960.503	AT5G58490.1	AT5G58490.1	yes	yes	2	0.00062016	110.88	0	0	0	0	0	0	0	0	0	0	0	0	0	0	0	0	0	0	0	129.8	0	618.4	0	0	0	0	0	0	0	0	0	0	0	0	0	0	0	0	0	0
HLCVEAISHYGDFVAK	0	1844.89	AT5G58490.1	AT5G58490.1	yes	yes	2;3;4	3.1336e-17	97.797	0	0	0	0	0	0	0	0	0	0	705.18	0	0	0	0	0	0	0	0	0	672.38	6185.7	5396.5	0	0	0	0	0	0	0	0	0	0	0	0	0	0	0	787.18	0
HLEGLEGAATR	0	1152.59	AT5G58490.1	AT5G58490.1	yes	yes	2	0.0070366	60.342	0	0	0	0	0	0	0	0	0	0	14.147	0	0	0	0	0	0	0	0	0	0	29.078	0	0	0	0	0	0	0	0	0	0	0	0	0	0	0	0	0	0
VAELYPNYNVPKLPR	1	1771.96	AT5G58490.1	AT5G58490.1	yes	yes	3	1.1471e-16	101.53	0	0	0	0	0	0	0	0	6454	0	0	0	0	0	0	0	0	0	0	0	6919.8	6716.8	5269.6	0	0	0	0	0	0	0	0	0	0	0	0	1093.3	0	0	0	0
ALDVKNILTETVSHHILR	1	2058.16	AT5G58450.1	AT5G58450.1	yes	yes	3	0.063328	20.954	0	0	0	0	0	0	0	0	0	0	0	0	0	0	0	0	0	0	0	0	0	0	0	9548.7	0	0	0	0	0	0	0	0	0	0	0	0	0	0	0	0
NILTETVSHHILR	0	1531.85	AT5G58450.1	AT5G58450.1	yes	yes	3	0.0012867	52.576	0	0	0	0	0	0	0	0	0	0	0	0	0	0	0	0	0	0	0	0	4166.1	0	0	0	0	0	0	0	0	0	0	0	0	0	0	0	0	0	0	0
ADLLDINGQIFAEQGK	0	1730.88	AT5G58330.2;AT5G58330.1;AT5G58330.3	AT5G58330.2	yes	no	2;3	1.3852e-46	131.72	0	0	0	0	0	0	180.91	564.44	0	0	0	0	0	6997.6	0	0	1457.4	0	0	0	2823.6	48455	0	4338.9	9420.4	10221	0	3981.2	0	0	1075.3	0	0	0	0	1500.1	5832.4	3459	0	0
AGVFYDKVSNMTIWGNHSTTQVPDFLNAR	1	3267.58	AT5G58330.2;AT5G58330.1;AT5G58330.3	AT5G58330.2	yes	no	3;4	1.1789e-13	62.291	0	0	0	0	0	0	0	0	0	0	0	0	0	0	0	0	0	0	0	0	5932.2	27072	0	0	0	0	0	0	0	0	0	0	0	0	0	0	0	0	0	0
CVAHLTGEGIAYCDLGPVDTMLPGEV	0	2773.28	AT5G58330.2;AT5G58330.1;AT5G58330.3	AT5G58330.2	yes	no	3	4.3978e-05	36.935	0	0	0	0	0	0	0	0	0	0	0	0	0	0	0	0	0	0	0	0	0	0	11317	0	0	0	0	0	0	0	0	0	0	0	0	0	0	0	0	0
ECYGVFCLTYDLK	0	1666.74	AT5G58330.2;AT5G58330.1	AT5G58330.2	yes	no	2	0.019566	40.278	0	0	0	0	0	0	0	0	0	0	0	0	0	0	0	0	0	0	0	0	0	0	0	0	0	0	0	0	0	0	0	0	0	0	0	0	0	0	0	0
EVDIGTDPNEVFQDVEWAILIGAKPR	1	2910.48	AT5G58330.2;AT5G58330.1;AT5G58330.3	AT5G58330.2	yes	no	3;4	1.2305e-60	109.41	0	0	0	0	0	0	0	0	0	0	0	0	0	0	0	0	0	0	0	0	0	0	23966	0	0	0	0	0	0	0	0	0	0	0	0	0	0	0	0	0
EVITDHKWLEEGFTESVQK	1	2274.12	AT5G58330.2;AT5G58330.1;AT5G58330.3	AT5G58330.2	yes	no	3;4	1.6355e-06	69.256	0	0	0	0	0	0	0	0	0	0	0	2948.2	0	0	0	0	0	3437.1	1702.8	0	0	7603.8	0	0	0	0	2284.1	0	724.08	0	0	0	0	0	0	0	0	901.6	0	0
EVITDHKWLEEGFTESVQKR	2	2430.22	AT5G58330.2;AT5G58330.1;AT5G58330.3	AT5G58330.2	yes	no	3;4;5	1.0347e-38	112.91	0	0	0	0	0	0	0	0	1851.8	0	0	0	0	0	0	0	0	0	0	0	0	27559	4894	5275.8	3616.3	0	0	0	0	0	0	0	0	138.81	0	0	0	948.25	0	0
GPGMERADLLDINGQIFAEQGK	1	2358.16	AT5G58330.2;AT5G58330.1;AT5G58330.3	AT5G58330.2	yes	no	3	0.0016304	32.576	0	0	0	0	0	0	0	0	0	0	0	0	0	0	0	0	0	0	0	0	0	0	0	0	0	0	0	0	0	0	0	0	0	0	0	0	0	0	0	0
IAKSEAELLAEKR	2	1456.82	AT5G58330.2;AT5G58330.1;AT5G58330.3	AT5G58330.2	yes	no	2;3	3.8179e-41	174.72	0	0	0	0	0	0	0	0	70.477	0	0	0	0	242.18	0	0	0	0	0	0	0	51423	8659.5	9691.5	2809.8	7722	3594.6	426.58	308.66	42.552	0	1213.3	0	1216.7	0	494.67	0	5253	1890.9	0
INGLPVKEVITDHK	1	1561.88	AT5G58330.2;AT5G58330.1;AT5G58330.3	AT5G58330.2	yes	no	3	0.00062784	54.812	0	0	0	0	0	0	0	0	0	0	0	0	0	0	0	0	0	0	0	0	0	0	0	0	0	0	0	0	0	0	0	0	0	0	0	0	0	0	0	0
KLINIAVSGAAGMISNHLLFK	1	2196.25	AT5G58330.2;AT5G58330.1	AT5G58330.2	yes	no	3;4	0.00011958	47.499	0	0	0	0	0	0	0	0	0	0	0	0	0	0	0	0	0	0	0	0	0	4415.9	12105	0	0	0	0	0	0	0	0	0	0	0	0	0	0	24.39	0	0
LASGEVFGPDQPIALK	0	1640.88	AT5G58330.2;AT5G58330.1;AT5G58330.3	AT5G58330.2	yes	no	2;3	6.2281e-44	150.76	0	0	0	0	0	0	0	0	0	0	0	0	0	0	0	0	0	0	0	0	31619	339790	114180	27325	3838.6	28320	23225	0	0	0	0	0	5010.4	9332.5	0	7411.3	4671.2	4062.1	3468.5	8704.9
LINIAVSGAAGMISNHLLFK	0	2068.15	AT5G58330.2;AT5G58330.1	AT5G58330.2	yes	no	2;3	1.7464e-06	62.739	0	0	0	0	86.947	0	0	0	0	0	25.294	0	31.617	0	0	0	0	0	0	0	0	20719	25800	5467.1	0	0	0	0	0	0	2721.1	0	0	2992.6	0	0	0	0	80.105	0
NAPNIPAKNFHALTR	1	1662.9	AT5G58330.2;AT5G58330.1;AT5G58330.3	AT5G58330.2	yes	no	3;4	3.2924e-06	75.316	0	0	0	0	0	0	0	0	0	0	50.139	0	0	0	0	0	0	0	0	0	0	7051.7	3675.3	2031.7	0	0	1951.5	0	0	0	0	0	0	0	0	0	0	3398.8	0	0
SEAELLAEKR	1	1144.61	AT5G58330.2;AT5G58330.1;AT5G58330.3	AT5G58330.2	yes	no	2	3.1083e-09	156.57	18.863	0	0	0	0	0	48.266	14.147	0	0	0	0	0	0	0	0	0	0	0	0	0	2800	1085.2	681.25	0	688.5	0	0	0	18.863	0	0	0	0	0	0	0	0	29.078	0
SIQALEGVAMELEDSLFPLLR	0	2330.22	AT5G58330.2;AT5G58330.1;AT5G58330.3	AT5G58330.2	yes	no	2;3	1.3207e-75	140.63	0	0	0	0	0	0	0	3463.8	0	0	79.719	0	48.92	0	0	0	0	0	34.943	0	8421.2	96873	25942	97.839	13589	283.03	0	8555.7	0	0	0	0	0	0	0	0	0	0	0	719.82
SKGDGDYELVKDVEIDDYLR	2	2328.11	AT5G58330.2;AT5G58330.1;AT5G58330.3	AT5G58330.2	yes	no	2;3;4	1.997e-109	174.82	0	0	0	0	0	0	0	1320.8	0	0	0	0	3319.5	0	0	0	2812.9	4493.6	0	0	23144	82645	86995	27447	18987	14015	17635	0	10468	0	0	0	0	8476.2	5315.9	0	0	7011.1	3765.3	0
SLVTPTPEGDWFSTGVYTDGNPYGIEEGLVFSMPCR	0	3977.81	AT5G58330.2;AT5G58330.1;AT5G58330.3	AT5G58330.2	yes	no	4	1.333e-15	41.218	0	0	0	0	0	0	0	0	0	0	0	0	0	0	0	0	0	0	0	0	0	7452.3	0	0	0	0	0	0	0	0	0	0	0	0	0	0	0	0	0	0
SSAASTAVSIVDAIK	0	1418.76	AT5G58330.2;AT5G58330.1;AT5G58330.3	AT5G58330.2	yes	no	2;3	3.5212e-43	150.9	0	0	83.705	0	0	0	791.7	0	0	0	1983.5	0	0	0	0	0	0	0	0	0	50454	316740	114030	116900	8301	57193	41076	32259	2118.7	0	0	0	8104.2	4380.9	0	3178.6	1213.9	4120.3	10371	9394.6
TKKECYGVFCLTYDLK	2	2023.97	AT5G58330.2;AT5G58330.1	AT5G58330.2	yes	no	3;4	0.00030403	54.764	0	0	0	0	0	0	0	1026.5	1071.7	1609.9	0	0	0	0	0	0	0	0	0	0	0	13898	0	0	0	0	0	0	0	0	0	0	0	0	0	0	0	0	0	0
VLVVGNPCNTNALICLK	0	1884	AT5G58330.2;AT5G58330.1;AT5G58330.3	AT5G58330.2	yes	no	2;3	2.4565e-28	125.5	0	0	0	0	0	0	0	0	0	1003.9	0	0	0	0	0	0	0	1697.3	0	0	42314	193340	100290	46343	10916	13969	11639	0	0	0	1797.6	0	0	10473	0	0	0	1132	0	0
VSNMTIWGNHSTTQVPDFLNAR	0	2487.2	AT5G58330.2;AT5G58330.1;AT5G58330.3	AT5G58330.2	yes	no	2;3	6.3686e-27	88.09	0	0	0	0	0	0	0	0	0	0	0	0	0	0	0	0	0	0	0	0	0	6230.8	17880	0	9163.3	0	0	0	0	0	0	0	0	0	0	1192.7	0	0	0	0
WLEEGFTESVQK	0	1451.69	AT5G58330.2;AT5G58330.1;AT5G58330.3	AT5G58330.2	yes	no	2	0.00013654	84.365	0	0	0	0	0	0	0	646.82	829.87	0	204.78	0	0	0	0	0	0	3198.1	0	0	0	17591	0	5241	9065.3	0	0	0	0	0	0	1828.6	0	0	0	0	0	0	0	0
WLEEGFTESVQKR	1	1607.79	AT5G58330.2;AT5G58330.1;AT5G58330.3	AT5G58330.2	yes	no	2;3	1.1162e-34	161.93	0	47.684	0	0	0	0	0	0	0	0	0	0	0	0	0	502.14	0	0	0	0	6755.8	30643	15307	0	9918.8	6262.8	0	0	0	0	0	0	0	0	2133	0	0	0	0	0
GAGINPTDPNTVSSLDDYDEPLYAFLSQLPNDQK	0	3693.73	AT5G58310.1	AT5G58310.1	yes	yes	3;4	2.615e-11	35.676	0	0	0	0	0	0	0	0	0	0	0	0	0	0	0	0	0	0	0	8336	0	0	0	0	0	0	0	0	0	0	0	0	0	0	0	0	0	0	0	0
AVANHTTAAFIR	0	1270.68	AT5G58290.1	AT5G58290.1	yes	yes	3	0.0015276	59.198	0	0	0	0	0	0	0	0	0	0	0	0	0	0	0	0	0	0	0	0	0	0	0	0	0	0	0	0	0	0	0	0	0	0	1829.2	0	0	0	309.22	1649.9
EAVELPLTHHELYK	0	1677.87	AT5G58290.1	AT5G58290.1	yes	yes	3;4	0.0067927	38.977	0	0	0	0	0	0	0	0	0	0	0	0	0	0	0	0	0	0	0	0	0	0	0	0	0	1838.8	0	0	0	0	0	0	0	4340.7	13087	0	0	0	0	0
ELLKPSASVALHR	1	1419.82	AT5G58290.1	AT5G58290.1	yes	yes	3	0.0039199	48.532	0	0	0	0	0	0	0	0	0	0	0	447.14	0	0	0	0	0	0	0	0	0	0	0	0	0	0	0	0	0	0	0	0	0	5694.1	0	0	0	0	0	0
FDAQTGADREVQR	1	1491.71	AT5G58290.1	AT5G58290.1	yes	yes	3	4.492e-11	122.33	0	0	0	0	0	0	0	0	0	0	0	0	12443	3388.8	3385.9	0	0	0	0	0	0	0	869.88	853.2	0	0	0	0	0	0	0	0	0	0	2578.6	2257.7	2591	2964.8	32.451	2535.9
GVLLYGPPGTGK	0	1157.64	AT3G05530.1;AT1G09100.1;AT4G27680.1;AT5G53540.1;AT5G20000.1;AT5G43010.1;AT1G45000.1;AT1G45000.2;AT5G58290.1	AT5G58290.1	no	no	2	0.00061764	73.082	0	0	0	0	28.295	0	0	0	0	0	0	0	0	0	0	0	0	0	0	0	0	0	0	0	0	0	0	0	0	0	0	0	0	0	0	16677	0	0	0	4831.1
ILSTINR	0	815.486	AT5G58290.1	AT5G58290.1	yes	yes	2	0.057943	76.035	0	0	0	0	0	0	0	0	0	0	0	0	0	0	0	0	0	0	0	0	0	0	0	0	0	0	0	0	0	0	0	0	0	0	0	0	0	0	0	0
LAKENAPAIIFIDEVDAIATAR	1	2340.27	AT5G58290.1	AT5G58290.1	yes	yes	3	9.0358e-07	54.559	0	0	0	0	0	0	0	0	0	0	0	0	0	0	0	0	0	0	0	0	0	48.92	0	0	0	0	0	0	0	0	0	0	0	0	3180.8	0	0	0	0	0
LVFQVCTSK	0	1080.56	AT5G58290.1	AT5G58290.1	yes	yes	2	0.0094059	73.499	37.661	0	0	0	0	0	0	0	0	0	0	0	0	0	0	0	0	0	0	0	0	0	0	0	0	0	0	0	0	0	0	0	0	0	0	3691.2	0	0	0	0
QIGIDPPRGVLLYGPPGTGK	1	2034.13	AT5G58290.1	AT5G58290.1	yes	yes	3	0.0014149	36.923	0	0	0	0	0	0	0	0	0	0	0	0	0	0	0	0	0	0	0	0	0	0	0	0	0	0	0	0	0	0	0	0	0	0	0	0	0	0	0	0
VVGSEFVQK	0	991.534	AT5G58290.1	AT5G58290.1	yes	yes	2	0.014276	66.568	22.774	31.884	0	0	0	0	0	0	0	0	0	0	0	0	0	0	0	0	0	0	0	0	0	0	0	0	0	0	0	0	0	0	0	0	0	0	0	0	0	0
YVILPKDFEK	1	1250.69	AT5G58290.1	AT5G58290.1	yes	yes	3	0.017354	51.436	0	0	0	0	0	0	0	0	0	0	0	0	0	0	0	0	0	0	0	0	0	0	0	0	0	0	0	0	0	0	0	0	0	0	0	0	0	0	0	0
ELVQDFWLVIEPK	0	1614.87	AT5G58250.1	AT5G58250.1	yes	yes	2	0.0001313	80.746	0	0	0	0	0	0	0	0	0	0	33.291	0	0	0	38.839	3025.6	0	0	0	1548.7	0	0	0	0	0	0	0	0	0	0	0	0	0	0	0	0	0	0	0	0
FMLDEEEHFQEQLFER	0	2125.94	AT5G58250.1	AT5G58250.1	yes	yes	3	4.0304e-05	68.413	0	0	0	0	0	0	0	0	0	0	0	0	0	0	8819.4	0	0	0	0	0	0	0	0	0	0	0	0	0	0	0	0	1148	0	0	0	0	0	0	0	0
VLYDSFEATSLDEALASNPTTLEFDKPK	1	3100.51	AT5G58250.1	AT5G58250.1	yes	yes	3	4.4784e-06	49.141	0	0	0	0	0	0	0	0	0	0	0	0	0	0	18786	0	0	0	0	0	0	0	0	0	0	0	0	0	0	0	0	0	0	0	0	0	0	0	0	0
YEPGWWDTFLPK	0	1537.72	AT5G58250.1	AT5G58250.1	yes	yes	2;3	0.0023109	62.338	0	0	0	0	0	0	0	0	0	0	0	0	0	15902	56105	0	0	0	0	0	0	0	0	0	0	0	0	0	0	0	0	1381.8	0	0	0	0	1458.6	0	1450.4	0
SIQEMADEASQYR	0	1526.67	AT5G58240.2;AT5G58240.1	AT5G58240.2	yes	no	2;3	3.5281e-06	98	0	0	0	0	0	0	0	0	0	65.802	0	0	0	0	0	0	105.1	0	0	0	0	0	0	0	0	0	0	3144.3	0	21.934	0	0	0	0	0	0	0	0	0	0
AHEGVVEDVAWHLR	0	1616.81	AT5G58230.1	AT5G58230.1	yes	yes	2;3;4	2.0864e-12	113.99	0	0	0	0	122.07	0	0	0	0	0	0	0	0	0	0	0	0	0	0	0	0	0	0	0	0	0	0	0	0	0	0	0	0	0	0	0	0	0	0	0
FKQGHLLSGSDDAQICLWDINATPK	1	2813.38	AT5G58230.1	AT5G58230.1	yes	yes	4	0.00059801	33.263	0	0	0	0	0	0	0	0	0	0	0	0	0	0	0	0	0	0	0	0	0	0	0	0	0	0	0	0	0	0	0	0	0	0	0	0	0	0	0	0
GHSSEGYGLSWSK	0	1393.63	AT5G58230.1	AT5G58230.1	yes	yes	2;3	7.3906e-28	145.52	0	0	31.563	0	0	0	0	0	0	0	0	0	0	0	0	0	0	0	0	1828	0	0	0	0	0	0	0	0	0	0	0	0	0	622.05	0	0	0	0	0	0
HPSKPPLDGACNPDLK	1	1744.86	AT5G58230.1	AT5G58230.1	yes	yes	2;3	0.00012254	65.231	0	0	0	0	0	0	493.52	0	0	0	0	0	0	0	0	0	0	0	0	10232	0	0	0	3738.3	9617.2	0	0	0	0	0	0	0	0	0	0	0	0	0	0	0
IDEEQTVEDAEDGPPELLFIHGGHTSK	0	2962.38	AT5G58230.1	AT5G58230.1	yes	yes	3;4	4.7449e-27	80.981	0	0	0	0	0	0	0	0	0	0	0	0	0	0	0	0	0	0	0	0	0	0	0	0	0	0	0	0	0	0	0	0	0	0	0	0	0	0	0	0
LINEEYKIWK	1	1334.72	AT5G58230.1	AT5G58230.1	yes	yes	3	0.00013421	101.38	0	0	0	0	0	0	0	0	0	0	0	0	0	0	0	0	0	0	0	0	0	0	0	0	0	0	0	0	0	0	0	0	0	0	0	0	0	0	0	0
LINEEYKIWKK	2	1462.82	AT5G58230.1	AT5G58230.1	yes	yes	3	0.0032596	74.962	0	0	0	0	0	0	0	0	0	0	0	0	0	0	0	0	0	0	0	0	0	0	0	0	0	0	0	0	0	0	0	0	0	0	0	0	0	0	0	930.94
LMVWDLSR	0	1018.53	AT5G58230.1	AT5G58230.1	yes	yes	2	0.014058	90.709	0	0	0	0	0	0	0	0	0	0	0	0	0	0	0	0	0	0	0	0	0	0	0	0	0	0	0	0	0	0	0	0	0	0	0	0	0	0	0	0
LRGHSSEGYGLSWSK	1	1662.81	AT5G58230.1	AT5G58230.1	yes	yes	3	1.0853e-11	88.951	0	0	0	0	0	0	0	0	0	0	0	0	0	0	0	0	0	0	0	0	0	0	0	0	0	0	0	0	0	0	0	0	0	0	0	0	0	0	0	0
LSTALHTFDSHKEEVFQVGWNPK	1	2669.32	AT5G58230.1	AT5G58230.1	yes	yes	4	0.0067848	26.462	0	0	0	0	0	0	0	0	0	0	0	0	0	0	0	0	0	0	0	0	0	0	0	0	0	0	0	0	0	0	0	0	0	0	0	0	0	0	0	0
NETILASCCLGR	0	1392.65	AT5G58230.1	AT5G58230.1	yes	yes	2	2.4958e-13	130.1	0	0	0	0	0	0	0	0	0	0	0	0	0	0	0	0	0	0	0	0	0	0	0	0	0	0	0	0	0	0	0	0	0	0	0	0	0	0	0	0
SLDAQQIFK	0	1048.56	AT5G58230.1	AT5G58230.1	yes	yes	2	0.0006845	106.42	0	0	0	0	0	0	0	0	0	0	0	0	0	0	0	0	0	0	0	0	0	0	0	0	0	0	0	0	0	0	0	0	0	0	0	0	0	0	0	0
VQIIQQINHDGEVNR	0	1761.91	AT5G58230.1	AT5G58230.1	yes	yes	3	4.7527e-57	160.48	0	0	0	0	0	0	0	0	0	0	0	0	0	0	0	4558	0	0	0	0	0	0	0	0	0	0	0	0	0	0	0	0	0	0	0	0	0	1830.7	0	0
YMPQNPFIIATK	0	1421.74	AT5G58230.1	AT5G58230.1	yes	yes	2;3	0.0045935	56.493	0	0	0	0	0	0	0	0	0	0	0	0	0	0	0	0	0	0	0	0	0	0	0	0	0	0	0	0	0	0	0	0	0	0	0	0	0	0	0	0
VISETDSSSSPVSTKPQAEAK	1	2147.06	AT5G58220.3	AT5G58220.3	yes	yes	3	1.0378e-17	84.86	0	0	0	0	0	0	0	0	0	0	0	0	0	0	0	0	0	0	0	0	1397.5	0	0	0	0	0	0	0	0	0	0	0	0	0	0	0	0	0	0	0
SGPLMDLVDALNPGTYR	0	1817.9	AT5G58220.3;AT5G58220.2;AT5G58220.1	AT5G58220.1	no	no	2;3	4.2053e-08	81.594	0	71.973	0	133.66	0	0	0	0	0	0	0	0	0	0	0	0	0	0	0	0	0	0	0	0	0	0	0	0	0	0	0	0	0	0	0	0	0	0	0	0
SRPPITTHVLDVSR	1	1576.87	AT5G58220.3;AT5G58220.1	AT5G58220.1	no	no	3	0.00011132	67.646	0	0	0	0	0	0	0	0	0	0	0	0	0	0	0	0	0	0	0	0	0	0	0	0	0	0	0	0	0	0	0	0	0	0	0	0	0	0	0	0
VISETDSSSSPVSTKPQDR	1	2018.98	AT5G58220.1	AT5G58220.1	yes	yes	3	3.3881e-13	86.213	0	0	0	0	0	0	0	0	0	0	0	0	0	0	0	0	0	0	0	0	0	0	0	1151.2	0	0	0	0	0	0	0	0	0	0	0	0	0	0	0	0
AFTLVEILDGK	0	1204.67	AT5G58200.2;AT5G58200.1	AT5G58200.2	yes	no	2	9.394e-06	103.91	0	0	0	0	0	292.32	0	0	0	0	0	0	5060.5	8261.8	3364.9	0	0	0	0	0	0	0	0	0	0	0	0	0	0	0	0	0	0	0	0	0	0	0	0	0
AVILGNHDAWFTQDFPR	0	1985.97	AT5G58200.2	AT5G58200.2	yes	yes	3	8.2524e-05	61.127	0	0	0	0	0	0	0	0	0	0	0	0	0	0	0	0	0	0	0	0	0	0	0	0	0	0	0	0	0	0	0	1430.5	0	0	0	0	0	0	0	0
HWGIFTFDGLPK	0	1416.72	AT5G58090.1	AT5G58090.1	yes	yes	3	0.045008	30.004	0	0	0	0	0	0	0	0	0	0	0	0	0	0	0	0	0	0	0	0	0	0	0	0	0	0	0	0	0	0	0	0	0	0	0	0	0	0	0	0
LFDAEYDTLR	0	1241.59	AT5G58090.1	AT5G58090.1	yes	yes	2	0.00040076	93.561	0	0	40.643	0	0	0	0	0	4545.3	0	0	0	0	0	0	18407	0	0	0	0	0	0	0	0	0	0	0	0	0	0	0	0	0	0	0	0	0	0	0	0
NIQIAIIK	0	911.58	AT5G58090.1	AT5G58090.1	yes	yes	2	0.078502	61.962	0	0	0	0	0	0	0	0	6433.7	0	0	0	0	0	0	0	0	0	0	0	0	0	0	0	0	0	0	0	0	0	0	0	0	0	0	0	0	0	0	0
RPGPIDAYLFSLIDEDAK	1	2019.03	AT5G58090.1	AT5G58090.1	yes	yes	3	7.0769e-05	60.134	0	0	0	0	0	0	0	0	0	0	0	0	0	5325.7	0	0	0	0	0	0	0	0	0	0	0	0	0	0	0	0	0	0	0	3017.8	0	0	0	0	0	0
SYLWILSR	0	1036.57	AT5G58070.1	AT5G58070.1	yes	yes	2	0.0051561	95.815	0	0	0	0	0	0	0	0	0	0	4432.6	5567.9	0	0	0	0	0	0	0	0	0	0	0	0	0	0	0	0	2095.6	0	0	0	0	0	0	0	0	0	0	0
TAQMEEETYKQLVEK	1	1825.88	AT5G58070.1	AT5G58070.1	yes	yes	3	0.0056773	37.77	0	0	0	0	0	0	0	0	0	5522.2	5991	0	0	0	0	0	0	0	0	0	0	0	0	0	0	0	0	0	0	0	0	0	0	0	0	0	0	0	0	0
WYEIASFPSR	0	1254.6	AT5G58070.1	AT5G58070.1	yes	yes	2	0.00019552	101.66	0	0	0	0	0	0	0	2522.1	0	0	7142.2	0	1706.8	0	0	0	0	0	0	0	0	0	0	0	0	0	4662.6	0	0	0	0	0	0	3364	0	0	0	0	6725.5	0
SQDQDVSEPNSAPISR	0	1728.79	AT5G58040.1	AT5G58040.1	yes	yes	2;3	0.0001119	62.94	0	0	0	0	0	0	0	0	1835.2	0	0	0	0	0	0	0	0	0	0	0	0	0	0	0	0	0	0	0	0	0	0	0	0	0	0	0	0	0	0	0
GVLDNAGFPAVVTAHFVPIEGQQRPR	1	2774.46	AT5G58030.1	AT5G58030.1	yes	yes	4	4.7601e-06	52.162	0	0	0	0	0	0	0	0	0	0	0	0	0	0	0	0	0	0	0	0	0	0	0	0	0	0	0	0	0	0	0	0	0	0	0	0	0	0	0	0
RLEDAGYAVGSR	1	1292.65	AT5G58030.1	AT5G58030.1	yes	yes	3	0.00062436	66.989	0	0	0	0	0	0	0	0	0	0	0	0	0	0	0	0	0	0	0	0	0	0	0	0	0	0	0	0	0	0	0	0	0	0	0	0	0	0	0	0
QGAKVVLSVTPR	1	1253.75	AT5G57950.1	AT5G57950.1	yes	yes	2	0.065266	44.543	0	0	0	0	0	0	0	0	0	0	0	0	0	0	0	0	0	0	0	0	0	0	0	0	0	0	0	0	0	0	0	0	0	0	0	0	0	0	0	0
VVLSVTPR	0	869.533	AT5G57950.1	AT5G57950.1	yes	yes	2	0.11276	52.716	0	0	0	0	0	0	0	57242	0	0	0	0	0	0	0	0	0	0	0	0	0	0	0	0	0	0	0	0	0	0	0	0	0	0	0	0	0	0	0	0
EAISLSLEK	0	988.544	AT5G57870.1;AT5G57870.2	AT5G57870.1	yes	no	2	0.013476	67.334	0	0	0	0	0	0	0	0	0	0	0	0	0	0	0	0	4067.4	0	0	0	0	0	0	0	0	0	0	0	0	0	0	0	0	0	0	0	0	0	0	0
ETAAELFGEEGTWAR	0	1665.76	AT5G57870.1;AT5G57870.2	AT5G57870.1	yes	no	2	0.077254	25.823	0	0	0	0	0	0	0	0	0	0	0	0	0	0	0	0	1317.4	0	0	0	0	0	0	0	0	0	0	0	0	0	0	0	0	0	0	0	0	0	0	0
GESVVSNLVPVQSASR	0	1627.85	AT5G57870.1	AT5G57870.1	yes	yes	2	0.0003616	56.295	0	0	0	0	0	0	0	0	0	0	0	0	1827.9	0	0	0	0	0	0	0	0	0	0	0	0	0	0	0	0	0	0	0	0	0	0	0	0	0	0	0
LILAGGVDFK	0	1031.6	AT5G57870.1;AT5G57870.2	AT5G57870.1	yes	no	2	0.015282	57.532	0	63.669	0	0	0	0	0	0	0	0	0	0	0	0	0	0	0	10218	2892	0	0	0	0	0	0	0	4015.5	0	0	0	0	0	0	0	0	0	0	0	0	0
SLLASQAADIEACR	0	1503.74	AT5G57870.1;AT5G57870.2	AT5G57870.1	yes	no	2;3	1.7075e-37	147.66	0	0	0	0	0	0	0	0	0	772.07	0	0	0	0	0	0	4518.6	13850	0	0	0	0	0	0	0	0	0	0	0	0	0	0	0	0	0	0	0	1298.5	0	0
SLLEEYFNVR	0	1268.64	AT5G57870.1;AT5G57870.2	AT5G57870.1	yes	no	2	0.00021679	99.815	0	0	0	0	0	0	0	0	1232	0	0	0	0	0	0	0	5069.2	11754	5720.1	0	0	0	0	0	0	0	0	0	0	0	0	0	0	0	0	0	0	0	0	0
LFALIEQPVNNQR	0	1540.84	AT5G57860.4;AT5G57860.3;AT5G57860.2;AT5G57860.1	AT5G57860.4	yes	no	2	4.1743e-18	116.24	0	0	0	0	0	0	0	0	0	0	0	0	0	0	0	0	0	0	0	3058.4	0	0	0	0	0	0	0	0	0	0	0	0	0	0	0	0	0	0	0	0
TTYFIQCDPTETVLDVK	0	2028.97	AT5G57860.4;AT5G57860.3;AT5G57860.2;AT5G57860.1	AT5G57860.4	yes	no	2;3	2.9396e-05	72.311	0	0	0	0	0	0	0	0	0	0	0	0	0	0	0	0	0	0	0	0	0	0	0	0	0	0	0	0	0	0	0	0	0	0	0	0	0	0	0	0
ALLDLLLEDMR	0	1300.71	AT5G57850.1	AT5G57850.1	yes	yes	2;3	3.1959e-32	182.28	0	132.2	0	146.21	0	44.065	0	0	0	6090.8	18408	26964	12821	60147	36448	15594	0	0	9537.2	0	0	19.585	0	0	0	0	0	0	0	0	0	0	0	0	0	66.719	0	0	25.02	0
FDNVLSGCTAK	0	1210.57	AT5G57850.1	AT5G57850.1	yes	yes	2	0.0059697	60.157	0	0	0	0	0	0	0	0	0	0	0	0	0	0	0	0	0	1163.4	0	0	0	0	0	0	0	0	0	0	0	0	0	0	0	0	0	0	0	0	0	0
FDNVLSGCTAKR	1	1366.67	AT5G57850.1	AT5G57850.1	yes	yes	3	0.00021404	74.987	0	0	0	0	0	0	0	98.801	1826.5	0	0	0	0	0	0	0	0	0	0	0	0	0	0	0	0	0	0	0	0	0	0	0	0	0	0	0	0	0	0	0
GAYAGIWVCK	0	1123.55	AT5G57850.1	AT5G57850.1	yes	yes	2	0.0084968	64.654	0	0	0	0	0	0	0	0	0	0	0	5696.2	0	13750	7614.8	0	0	0	0	2502.4	0	0	0	0	0	0	0	0	0	0	0	0	0	0	0	0	0	0	0	0
GHGVFDTALIINGYLYELDQHLDR	0	2758.37	AT5G57850.1	AT5G57850.1	yes	yes	3;4	1.4268e-39	103.31	0	0	0	0	0	0	0	0	0	0	3046.7	0	0	36609	0	0	0	0	0	0	0	0	0	0	0	0	0	0	0	0	0	0	0	0	0	0	0	0	0	0
ILIQTVSVSGCR	0	1331.72	AT5G57850.1	AT5G57850.1	yes	yes	2	8.258e-39	178.67	0	0	0	0	0	0	0	0	0	0	0	15195	0	40952	30003	9261.5	0	8467.1	0	0	13352	0	0	0	0	0	0	0	0	0	0	0	0	0	0	0	0	0	0	0
IPLPFDRETIKR	2	1483.85	AT5G57850.1	AT5G57850.1	yes	yes	3	0.076999	38.58	0	0	0	0	0	0	0	0	0	0	0	0	0	3675.3	0	0	0	0	0	0	0	0	0	0	0	0	0	0	0	0	0	0	0	0	0	0	0	0	0	0
RTLTLAEQLVSK	1	1357.79	AT5G57850.1	AT5G57850.1	yes	yes	3	6.1353e-05	99.161	0	0	0	0	0	0	0	0	0	851.51	0	4373	289.9	7499.7	5265	0	0	0	0	0	0	0	0	0	0	0	0	0	0	0	0	0	4723.2	0	0	0	0	0	0	0
SVNYLPNVLSQMEAEAK	0	1891.93	AT5G57850.1	AT5G57850.1	yes	yes	2;3	2.3836e-46	126.42	0	0	0	0	0	0	0	0	0	0	7432.7	3730.8	2919.8	26984	23963	2818.8	0	2530.9	0	0	1959.6	0	0	0	1822.4	0	0	0	3550.5	0	0	0	2169.1	801.93	0	1994	0	0	0	0
TLTLAEQLVSK	0	1201.69	AT5G57850.1	AT5G57850.1	yes	yes	2	7.8182e-06	119.55	0	0	0	0	0	0	0	0	0	0	0	11110	7933.9	19581	19430	10166	0	0	0	0	0	0	0	0	0	0	0	0	0	0	0	0	0	0	0	0	0	0	0	0
TNFAINPIGVK	0	1172.66	AT5G57850.1	AT5G57850.1	yes	yes	2	0.0053824	61.344	0	0	0	0	0	0	0	0	0	0	0	0	0	2089.2	0	0	0	0	0	0	0	0	0	0	0	2077.6	0	0	0	0	0	0	0	0	0	0	0	0	0	0
VMDVTVEDGK	0	1091.52	AT5G57850.1	AT5G57850.1	yes	yes	2	0.011499	60.598	0	0	0	0	0	0	0	0	0	0	0	0	0	0	0	0	0	0	0	0	0	0	0	0	0	0	0	0	0	0	0	0	0	0	0	0	0	0	0	0
VMDVTVEDGKK	1	1219.61	AT5G57850.1	AT5G57850.1	yes	yes	3	0.045788	33.761	0	0	0	0	0	0	0	0	0	0	0	0	0	0	711.06	47.73	0	0	0	0	0	0	0	0	0	0	0	0	0	0	0	0	0	0	0	0	0	0	0	0
VVTSSIPIKPPEFATVK	1	1812.04	AT5G57850.1	AT5G57850.1	yes	yes	2;3	6.9077e-05	66.577	0	0	0	0	0	0	0	0	0	0	11289	13780	14057	0	17595	0	0	0	0	0	0	0	0	962.08	0	0	0	0	0	0	0	0	0	0	0	0	0	0	0	0
YWLSAGPGDFLLSPSQCLKPTLYAIVIK	1	3136.67	AT5G57850.1	AT5G57850.1	yes	yes	4	0.0094863	20.711	0	0	0	0	0	0	0	0	0	0	0	0	0	11001	0	0	0	0	0	0	0	0	0	0	0	0	0	0	0	0	0	0	0	0	0	0	0	0	0	0
SCHASTIVEVVKDHFLAAYFGGTR	1	2664.31	AT5G57700.2;AT5G57700.4;AT5G57700.1;AT5G57700.3	AT5G57700.2	yes	no	4	0.00042936	36.271	0	0	0	0	0	0	0	0	0	0	0	0	0	0	0	0	0	0	0	0	0	0	4897.1	0	0	0	0	0	0	0	0	0	0	0	0	0	0	0	0	0
SLSVIQPVPYQTAAGNLR	0	1913.04	AT5G57700.2;AT5G57700.4;AT5G57700.1;AT5G57700.3	AT5G57700.2	yes	no	2;3	1.244e-30	104.2	0	0	0	0	0	0	0	0	0	0	0	0	0	0	0	0	0	0	0	0	2939.6	0	0	0	0	0	0	0	0	0	0	0	0	0	0	0	0	0	0	0
VLLETFTFPADSAPFK	0	1781.92	AT5G57700.2;AT5G57700.4;AT5G57700.1;AT5G57700.3	AT5G57700.2	yes	no	2;3	7.5075e-07	75.911	0	0	0	0	0	0	0	0	0	0	0	0	0	0	0	0	0	0	0	0	0	0	0	0	0	0	0	0	0	0	0	0	0	0	0	0	0	0	0	0
AMEVTHYLGGENYVFWGGR	0	2185.01	AT5G57655.2;AT5G57655.1	AT5G57655.2	yes	no	3	4.753e-07	73.138	0	0	0	0	0	0	0	0	0	0	0	0	0	9751.8	0	0	2675.4	0	0	0	0	0	0	0	0	0	0	0	3673.2	3125.5	0	1672.3	0	0	0	0	0	0	0	0
CSDSDDWQGDFFPEIPK	0	2041.84	AT5G57655.2;AT5G57655.1	AT5G57655.2	yes	no	2;3	0.0011096	45.618	0	0	0	0	0	0	0	0	0	0	0	6680.7	0	0	0	0	0	0	0	0	0	0	0	0	0	0	0	0	0	0	0	0	0	0	0	0	0	0	0	0
EGYQTLLNTDMGRELDHLAR	1	2331.13	AT5G57655.2;AT5G57655.1	AT5G57655.2	yes	no	3;4	0.0008462	38.736	0	0	0	0	0	0	0	0	0	0	0	0	0	0	0	0	0	0	0	0	0	0	0	0	0	0	0	0	0	0	0	0	0	0	0	0	0	0	0	0
ESTDVEDLFIAHISGMDTMAR	0	2337.06	AT5G57655.2	AT5G57655.2	yes	yes	3	0.00065629	38.205	0	0	0	0	0	0	0	0	0	0	0	0	0	0	0	2012.3	0	0	0	0	0	0	0	0	0	0	0	0	0	0	0	0	0	2816.4	14428	0	0	0	0	0
FFEAAVAYK	0	1044.53	AT5G57655.2;AT5G57655.1	AT5G57655.2	yes	no	2	0.0014659	97.635	0	0	0	0	41.612	0	18.494	1662.6	0	0	0	8711.3	9582.6	28260	16918	11266	0	0	4225.8	0	3081.6	0	0	0	0	1326.6	0	0	0	0	0	0	0	0	0	0	0	2634.5	0	0
FFEAAVAYKK	1	1172.62	AT5G57655.2;AT5G57655.1	AT5G57655.2	yes	no	2	0.098551	64.374	0	0	0	0	0	0	0	0	0	0	0	0	0	3657.6	0	0	0	0	0	0	0	0	0	0	0	0	0	0	0	0	0	0	0	0	0	0	0	0	0	0
FSVAFWHTFR	0	1296.64	AT5G57655.2;AT5G57655.1	AT5G57655.2	yes	no	2;3	1.4449e-08	141.91	0	0	0	0	0	0	0	0	0	0	0	4680.9	6292.4	35235	8738	0	0	0	0	0	0	0	0	0	0	0	0	0	0	0	0	0	0	0	0	0	1430.9	0	0	0
GTLLIEPKPQEPTKHQYDWDAATAANFLR	2	3309.68	AT5G57655.2	AT5G57655.2	yes	yes	5	0.07223	17.621	0	0	0	0	0	0	0	0	0	0	0	0	0	0	0	0	0	0	0	0	0	0	0	0	0	0	0	0	0	0	0	0	0	0	0	0	0	0	0	0
IKPLWGTAQLFLHPR	1	1776.02	AT5G57655.2;AT5G57655.1	AT5G57655.2	yes	no	3;4	8.0079e-06	74.133	0	0	0	0	0	0	0	0	0	0	0	0	6617.5	24821	0	0	0	0	0	0	0	0	0	0	0	0	0	0	0	0	0	0	0	0	0	0	0	0	0	0
IKYEGPSSKNPLAYR	2	1721.91	AT5G57655.2;AT5G57655.1	AT5G57655.2	yes	no	3	0.012826	39.746	0	0	0	0	0	0	0	0	0	0	0	0	0	1245.9	0	0	0	0	0	0	0	0	0	0	0	0	0	0	0	0	0	0	0	0	0	0	0	1782.3	0	0
ILEEGSLSELVR	0	1343.73	AT5G57655.2	AT5G57655.2	yes	yes	2	1.6586e-19	134.98	0	0	0	0	0	0	0	0	0	0	0	0	0	42354	0	14386	0	11178	7701.3	0	6668.4	0	1522.3	0	0	0	2834	0	0	0	0	0	0	0	0	0	0	0	0	0
ILEEGSLSELVRKR	2	1627.93	AT5G57655.2	AT5G57655.2	yes	yes	3	0.030814	37.793	0	0	0	0	0	0	0	0	0	0	0	0	0	0	0	0	0	0	0	0	0	0	0	0	0	0	0	0	0	0	0	0	0	14462	0	0	0	0	0	0
QIEEGKADFEYLEK	1	1697.81	AT5G57655.2	AT5G57655.2	yes	yes	3	0.11298	21.42	0	0	0	0	0	0	0	0	0	0	0	0	0	0	2948.7	0	0	0	0	0	0	0	0	0	0	0	0	0	0	0	0	0	0	0	0	0	0	0	0	0
WYNAEEEILGKK	1	1478.74	AT5G57655.2;AT5G57655.1	AT5G57655.2	yes	no	3	5.3383e-05	96.067	0	0	0	60.069	0	0	0	0	0	0	0	0	0	1660.4	0	0	0	0	1651.9	0	0	0	0	0	1766.5	0	0	0	0	0	0	0	0	0	2866.5	16192	0	0	0	0
YWPWEDGTNSVSMAK	0	1769.77	AT5G57655.2;AT5G57655.1	AT5G57655.2	yes	no	2	2.2207e-07	78.508	0	0	0	0	0	0	0	0	0	0	730.88	0	0	0	0	0	0	0	0	0	0	0	0	0	0	0	0	0	0	0	0	0	0	0	0	0	0	0	0	0
ESMLQDLFPTSELMPGASR	0	2107.99	AT5G57440.1	AT5G57440.1	yes	yes	2;3	5.3632e-20	83.229	67.452	0	0	0	0	0	0	0	0	0	0	0	0	0	0	0	0	0	0	0	0	0	0	957.18	0	0	0	0	0	0	0	0	0	0	0	0	0	0	0	0
HRELFSLMHHVVR	1	1659.88	AT5G57440.1;AT4G25840.1	AT5G57440.1	no	no	4	0.00010073	73.36	0	0	0	0	0	0	33.707	0	0	0	2547.1	1890.8	0	3212.4	0	0	0	0	0	0	0	0	0	0	0	0	0	0	0	0	0	0	0	0	0	0	0	0	0	0
NAGMNVVMVPDPR	0	1398.67	AT5G57440.1	AT5G57440.1	yes	yes	2	2.7395e-06	89.46	0	0	0	0	0	0	0	0	0	0	0	0	0	4004.5	3936.2	837.83	0	0	0	0	0	0	0	0	0	0	0	0	0	0	0	0	0	0	0	0	0	0	0	0
NIPICIATGTHTR	0	1452.75	AT5G57440.1	AT5G57440.1	yes	yes	2;3	0.0033288	46.387	0	0	53.19	0	0	0	0	1184.8	0	1284.5	1335.1	0	1973.1	5751.2	0	0	0	0	0	0	0	0	0	0	0	0	0	0	0	0	0	0	0	0	0	0	0	0	0	0
VLVFEDAPSGVLAAK	0	1514.83	AT5G57440.1	AT5G57440.1	yes	yes	2;3	5.7247e-05	62.035	0	0	0	0	0	0	0	0	0	0	0	0	0	6918.9	0	0	0	0	0	0	0	0	0	0	0	0	0	0	0	0	0	0	0	0	0	0	0	0	0	0
DGLADAVVWNPWDKK	1	1712.85	AT5G57330.1	AT5G57330.1	yes	yes	2;3	6.2703e-22	105.19	0	0	0	0	0	0	187.61	1781.5	2162.5	0	34360	30622	32871	6579.1	9853.5	2631.7	4314.6	0	0	1394.9	3858.5	0	0	0	0	0	0	0	0	0	0	0	0	0	0	0	0	0	0	0
FTEQGDAITFESEVDKIYLSTPTK	1	2718.33	AT5G57330.1	AT5G57330.1	yes	yes	3	3.8933e-09	55.588	0	0	0	0	0	0	0	0	0	0	0	12678	0	0	0	0	0	0	0	0	0	0	0	0	0	0	0	0	0	0	0	0	0	0	0	0	0	0	0	0
GGIPLCFPQFSNFGTLESHGFAR	0	2538.21	AT5G57330.1	AT5G57330.1	yes	yes	3;4	1.9343e-30	92.913	0	0	0	0	0	0	0	0	0	0	0	25964	27159	19141	0	0	0	4657.2	0	0	0	0	0	0	0	0	0	0	0	0	0	0	0	0	0	0	3415.8	0	0	0
GRLELSAVPSSYSSGQLDPK	1	2090.06	AT5G57330.1	AT5G57330.1	yes	yes	2;3	3.2311e-07	68.42	0	0	0	0	0	0	0	0	1071	0	0	20502	15077	0	0	1292.8	0	0	0	0	0	0	0	0	0	0	0	0	3456.8	0	0	0	0	0	0	0	0	0	0	0
KDGLADAVVWNPWDKK	2	1840.95	AT5G57330.1	AT5G57330.1	yes	yes	3	0.012313	36.637	0	0	0	0	0	0	0	0	0	0	3439.4	0	0	0	0	0	1309	0	0	0	0	0	0	0	0	0	0	0	0	0	0	0	0	0	0	0	0	0	0	0
LELSAVPSSYSSGQLDPK	0	1876.94	AT5G57330.1	AT5G57330.1	yes	yes	2	0.01296	29.973	0	0	0	0	0	0	0	0	0	0	7901.7	0	12281	0	0	0	0	0	0	0	0	0	0	0	0	0	0	0	0	0	0	0	0	0	0	0	0	0	0	0
FYDSPRPFFGYNGSTF	1	1900.84	AT5G57170.1	AT5G57170.1	yes	yes	2	0.0042566	45.384	0	0	0	0	0	0	0	0	0	0	0	0	0	0	16615	0	0	0	0	0	0	0	0	0	0	0	0	0	0	0	0	0	0	0	0	0	0	0	0	0
LSETISEILQIK	0	1372.78	AT5G57170.1;AT5G57170.2	AT5G57170.1	yes	no	2	7.8849e-09	124.21	0	0	0	0	0	0	0	0	0	0	0	1657.5	0	25578	18687	0	0	0	0	0	1437.8	0	0	0	0	0	0	0	0	0	0	0	0	0	0	0	0	0	0	0
AGIAYTMSK	0	940.469	AT5G57040.1	AT5G57040.1	yes	yes	2	0.0042504	83.456	22.605	0	0	34.159	0	0	0	0	0	0	0	0	0	0	1529.2	0	0	0	0	0	915.49	0	0	0	0	875.93	0	0	0	0	0	0	0	0	0	0	0	0	0	0
AQGSSIEGISVVQEK	0	1530.79	AT5G57040.1	AT5G57040.1	yes	yes	2;3	1.427e-33	142.45	0	0	0	0	0	0	60.318	0	0	0	1225.6	0	0	4784	0	0	2577.8	31069	37367	15764	10500	1098.1	0	0	0	4578.7	0	0	1380.5	0	0	3310.6	2793.8	0	0	2485.4	2198.9	0	0	0
DPDANALEFTQV	0	1318.6	AT5G57040.1	AT5G57040.1	yes	yes	2	2.1673e-05	113.22	0	0	0	0	0	0	0	0	0	0	0	0	0	0	0	0	0	22066	0	0	0	0	0	0	0	0	0	0	0	0	0	0	0	0	0	0	0	0	0	0
DVSNLKEILDK	1	1272.69	AT5G57040.1	AT5G57040.1	yes	yes	2;3	1.7421e-31	182.07	0	24.227	0	0	0	0	0	1457	0	0	0	0	0	0	0	0	677.15	17529	7184.6	2770	7520.5	0	0	0	0	0	0	0	0	0	0	0	0	0	0	0	0	0	0	0
DVSNLKEILDKAGIAYTMSK	2	2195.15	AT5G57040.1	AT5G57040.1	yes	yes	3;4	3.6149e-21	98.543	0	0	0	0	0	0	0	0	0	0	0	0	0	0	0	0	0	5558.4	21928	3680.2	0	0	0	0	0	0	0	0	0	2341.6	1336.9	0	0	0	2940	0	0	0	0	0
ELNNKTDYGVVGVHHVGLLCENLER	1	2864.42	AT5G57040.1	AT5G57040.1	yes	yes	3;4	2.0806e-18	75.524	0	0	0	0	0	0	0	0	0	0	0	0	0	0	0	0	0	17269	40208	11445	0	2894.4	0	0	0	0	0	0	0	0	0	0	0	0	0	0	0	0	0	0
HACIAIR	0	839.444	AT5G57040.1	AT5G57040.1	yes	yes	2	0.0063737	111.69	0	0	0	0	0	0	0	0	0	0	0	0	0	0	0	0	0	457.19	382.14	261.91	0	0	0	0	0	0	0	0	0	0	0	0	0	0	0	0	0	0	0	0
SGRPAIFTRDPDANALEFTQV	2	2304.15	AT5G57040.1	AT5G57040.1	yes	yes	2;3;4	2.4418e-66	130.36	0	0	0	0	0	0	0	1212.3	0	0	2437.5	0	3040.9	2104.3	0	1487	6223.9	103460	110860	53799	13117	14127	0	0	0	4277.1	0	0	0	2414.2	0	0	0	0	0	0	0	0	0	0
SLEFYQNILGLEINEARPHDK	1	2485.26	AT5G57040.1	AT5G57040.1	yes	yes	3;4	0.00058064	40.622	0	0	0	0	0	0	0	0	0	0	0	0	0	0	0	0	0	0	6003.4	0	0	0	0	0	0	0	0	0	0	0	0	0	0	0	0	0	0	0	0	0
SLEFYQNILGLEINEARPHDKLPYR	2	3014.56	AT5G57040.1	AT5G57040.1	yes	yes	3;4;5	1.2183e-126	155.71	0	0	0	0	0	0	0	0	0	0	0	0	0	0	0	0	0	66451	46363	18476	0	0	0	0	0	0	0	0	0	0	0	34423	0	0	0	8118.6	0	0	0	0
TDYGVVGVHHVGLLCENLER	0	2266.12	AT5G57040.1	AT5G57040.1	yes	yes	2;3;4	1.3913e-05	56.017	0	0	0	0	0	0	0	0	0	0	0	0	0	0	0	1719.9	0	17598	9503.4	8147.3	2838.9	0	0	0	0	0	0	0	0	0	0	2347.8	0	0	0	0	0	0	0	0
ADQIVEANPLVKDDTSLETIVRR	2	2581.37	AT5G57020.1	AT5G57020.1	yes	yes	3;4	3.153e-08	59.539	0	0	0	0	0	0	0	0	0	0	2360	0	0	0	0	0	9012.7	0	0	0	7003.3	0	0	0	0	0	0	0	0	0	0	0	0	0	0	0	0	0	0	0
FGPGDGQLHYYLYNYR	0	1961.91	AT5G57020.1	AT5G57020.1	yes	yes	2;3	8.6736e-09	76.728	0	0	0	0	0	0	0	0	0	2169.9	0	0	0	0	0	0	29189	7256	1646.6	0	0	0	0	0	0	0	0	0	0	0	0	1549.7	0	0	0	0	0	0	0	0
GFDVFNALDVMHNESFLK	0	2081.99	AT5G57020.1	AT5G57020.1	yes	yes	3	0.00067858	42.633	0	0	0	0	0	0	0	0	0	0	0	0	0	0	0	0	4325	0	0	0	0	0	0	0	0	0	0	0	0	0	13327	0	0	0	0	0	0	0	0	0
LIDVGFSR	0	905.497	AT5G57020.1	AT5G57020.1	yes	yes	2	0.0044005	115.49	0	0	0	0	0	0	0	0	0	0	0	0	0	0	0	0	0	0	0	0	0	0	0	0	0	0	0	0	0	0	0	0	0	0	0	0	0	0	0	0
LPDAPITPGFR	0	1182.64	AT5G57020.1	AT5G57020.1	yes	yes	2	0.0014469	75.819	0	0	0	0	0	0	0	0	0	0	0	0	0	0	0	0	0	0	0	0	2156.2	0	0	0	0	0	0	0	0	0	0	0	0	0	0	0	0	0	0	0
LYKLPDAPITPGFR	1	1586.88	AT5G57020.1	AT5G57020.1	yes	yes	3	1.9239e-05	73.722	0	0	0	0	0	0	0	0	0	0	0	0	0	0	0	1894.8	7110.5	0	0	0	0	0	0	0	0	0	0	0	0	0	0	0	0	0	0	0	0	0	0	0
MAEINFLCVHK	0	1360.66	AT5G57020.1	AT5G57020.1	yes	yes	3	0.076837	53.013	0	0	0	0	0	0	0	0	0	0	0	0	0	0	0	0	3143.4	0	0	0	0	0	0	0	0	0	0	0	0	0	0	0	0	0	0	0	0	0	0	0
NNYVEDDENMFR	0	1544.62	AT5G57020.1	AT5G57020.1	yes	yes	2	8.3915e-05	92.247	0	0	0	0	0	0	0	0	0	0	0	0	0	0	0	0	0	0	0	0	0	0	0	0	0	0	0	0	0	0	0	0	0	0	0	0	0	0	0	0
NYLSQFGVATDFDENDVEHWLLPR	0	2864.34	AT5G57020.1	AT5G57020.1	yes	yes	3	0.0038374	26.849	0	0	0	0	0	0	0	0	0	0	0	0	0	0	0	0	0	0	0	0	0	0	0	0	0	0	0	0	0	0	0	0	0	0	0	0	0	0	0	0
SALKPAELGLVLL	1	1322.82	AT5G57020.1	AT5G57020.1	yes	yes	2	0.017435	49.298	0	0	0	0	0	0	0	0	0	0	0	0	0	0	0	0	16903	0	0	0	0	0	0	0	0	0	0	0	0	0	0	0	0	0	0	0	0	0	0	0
WALRPPGYYQSWHIGVR	1	2085.07	AT5G57020.1	AT5G57020.1	yes	yes	4	0.00080378	44.391	0	0	0	0	0	0	0	0	0	0	0	0	0	0	0	0	8802.7	0	0	6202.4	7247.7	0	0	0	0	0	0	0	0	0	0	0	0	0	0	0	0	0	0	0
AIGTEIDWYPGK	0	1348.67	AT5G56950.1	AT5G56950.1	yes	yes	2	0.0033836	59.198	0	0	0	0	0	0	0	0	0	0	0	0	0	0	0	0	0	0	0	0	0	0	0	0	0	1556.1	0	0	0	0	0	0	0	0	0	0	0	0	0	0
AYHMIDEDEPLLEK	0	1701.79	AT5G56950.1	AT5G56950.1	yes	yes	2;3	0.000343	57.434	0	0	0	0	0	0	0	0	0	0	0	0	0	0	0	0	0	0	0	0	0	0	0	0	0	0	0	0	0	0	0	0	0	0	0	0	0	0	0	0
EIQGKHDEIETK	1	1425.71	AT5G56950.1	AT5G56950.1	yes	yes	3	7.5596e-05	101.39	0	0	0	0	0	0	0	0	0	0	0	0	0	0	0	0	0	0	0	0	0	0	0	0	0	0	0	0	0	0	0	0	0	0	0	0	0	0	0	0
LYQPLYNKR	1	1193.66	AT5G56950.1	AT5G56950.1	yes	yes	2	0.040338	84.368	0	0	0	0	0	0	0	0	0	0	0	0	0	0	0	0	0	0	0	0	0	0	0	0	0	0	0	0	0	0	0	0	0	0	0	0	0	0	0	0
FSWGSFNEATPTANEAGTFAR	0	2260.02	AT5G56870.1	AT5G56870.1	yes	yes	2	0.0043863	31.067	0	0	0	0	0	0	0	0	0	0	0	5701.8	0	0	0	0	0	0	0	0	0	0	0	0	0	0	0	0	0	0	0	0	0	0	0	0	0	0	0	0
ILLSGSIHYPR	0	1254.71	AT5G56870.1;AT4G26140.2;AT4G26140.1;AT5G20710.1	AT5G56870.1	no	no	2;3	1.4071e-13	139.38	24.227	0	29.073	0	0	0	0	0	0	7899.6	11017	60679	41484	21976	0	0	0	0	0	0	0	0	0	0	0	0	0	0	0	0	0	0	1495.9	0	0	0	4146.3	1002.1	0	0
RILLSGSIHYPR	1	1410.81	AT5G56870.1;AT4G26140.2;AT4G26140.1;AT5G20710.1	AT5G56870.1	no	no	3	0.0014782	59.731	0	0	0	0	0	0	0	0	0	0	1988.2	3749.4	3997.9	0	0	0	0	0	0	0	2689.4	0	0	0	0	0	0	0	0	0	0	0	0	0	0	4394.2	0	0	0	0
LSQILVLPSFQGK	0	1428.83	AT5G56740.1	AT5G56740.1	yes	yes	2	0.0016692	57.095	0	0	0	0	0	0	0	0	0	0	0	0	0	0	0	0	0	0	0	0	0	0	0	0	0	0	0	0	0	0	0	0	0	0	0	0	0	0	0	0
MEIGSPNAGLLYSR	0	1506.75	AT5G56740.1	AT5G56740.1	yes	yes	2	0.0055558	44.252	0	0	0	0	0	0	0	0	0	0	0	0	0	0	0	0	0	0	0	2828.7	0	0	0	0	0	0	0	0	0	0	0	0	1007.3	0	0	0	0	0	0	0
SFDPIKPDIDSAVQTLTK	1	1974.03	AT5G56740.1	AT5G56740.1	yes	yes	2;3	1.2434e-05	60.329	0	0	0	0	0	0	584.79	0	0	0	0	1903.6	0	0	0	0	0	0	0	7213.8	0	0	0	0	0	0	0	0	0	0	0	0	0	0	0	1450.5	0	0	0	0
SVNGEEANTNVQVDENKPDQEQQLK	1	2812.31	AT5G56740.1	AT5G56740.1	yes	yes	3;4	0.00054318	34.474	0	0	0	0	0	0	0	0	0	0	0	0	0	0	0	0	0	0	1150.7	2655.3	0	0	0	0	0	0	0	0	0	0	0	0	0	0	0	0	0	0	0	0
AIELLEEAVAK	0	1184.67	AT5G56680.1	AT5G56680.1	yes	yes	2	8.7923e-06	119.27	0	0	0	0	0	0	0	0	0	916.41	0	0	0	0	0	652.7	0	0	0	0	7472.1	38421	52950	0	0	0	0	0	0	0	0	0	0	0	0	0	664.63	465.03	0	0
ASKEAITAAVAELK	1	1400.79	AT5G56680.1	AT5G56680.1	yes	yes	2;3	5.3961e-07	80.632	0	0	42.084	0	0	0	26.302	0	0	0	0	0	0	0	0	0	0	0	0	0	578.65	7361.8	6641.8	0	0	0	0	0	0	0	0	0	0	0	0	0	0	0	0	0
CYADMELMAK	0	1230.51	AT5G56680.1	AT5G56680.1	yes	yes	2	0.0013343	85.963	0	0	0	0	0	0	0	0	0	0	0	0	0	0	0	0	0	0	0	0	0	0	6449.3	0	0	0	0	0	0	0	0	0	0	0	0	0	0	0	0	0
EAITAAVAELK	0	1114.62	AT5G56680.1	AT5G56680.1	yes	yes	2	0.00028707	103.44	0	0	0	0	0	0	0	0	0	0	0	0	0	0	0	0	0	0	0	0	0	17534	16956	0	0	0	0	0	0	0	0	0	0	0	0	0	0	0	0	0
GKEFDNNVEWGIDLASEHER	1	2344.07	AT5G56680.1	AT5G56680.1	yes	yes	3;4	1.1857e-20	94.905	0	0	0	0	0	0	0	0	0	0	0	0	0	0	0	0	0	0	0	4554.8	0	11836	15343	0	0	0	0	0	0	0	0	0	0	0	0	0	0	0	0	0
GKGTQQQIELNVVK	1	1540.86	AT5G56680.1	AT5G56680.1	yes	yes	2;3	3.5518e-06	75.736	0	0	0	0	0	0	0	0	0	0	0	0	0	0	0	0	0	0	0	0	0	4644.5	4111.9	648.42	0	1788.1	0	0	0	0	0	0	0	0	0	0	0	0	0	0
GNVVAELK	0	828.471	AT5G56680.1	AT5G56680.1	yes	yes	2	0.060465	68.224	0	0	0	0	0	0	0	0	0	0	0	0	0	0	0	51.673	0	0	0	0	0	0	1399.1	0	0	0	0	0	0	0	0	0	0	0	0	0	0	0	0	0
GTQQQIELNVVK	0	1355.74	AT5G56680.1	AT5G56680.1	yes	yes	2;3	9.3999e-05	96.23	0	0	0	0	0	0	0	0	0	0	0	0	0	0	0	0	0	0	0	0	0	31419	23204	0	0	0	0	0	0	0	0	0	0	0	0	0	0	0	0	0
HCGFGLGFER	0	1178.53	AT1G70980.1;AT5G56680.1	AT5G56680.1	no	no	2	0.0018759	82.831	0	33.368	0	0	0	0	0	0	0	0	0	0	0	0	0	302.17	0	0	0	0	0	7944.8	6535	0	0	0	0	0	0	0	0	0	0	0	0	0	0	0	0	0
IAKETFAHIDER	1	1428.74	AT5G56680.1	AT5G56680.1	yes	yes	3	7.0088e-05	88.163	0	0	0	0	0	0	0	0	0	0	0	0	0	0	0	0	0	0	0	0	0	2238.1	0	0	0	0	0	0	0	0	0	2000.5	0	0	0	1080.7	0	0	0	0
IEEMGLPIEPYEWYLDLRR	1	2421.2	AT5G56680.1	AT5G56680.1	yes	yes	3	8.1664e-10	82.449	0	0	0	0	0	0	0	0	0	35.457	0	0	0	141.83	0	0	0	0	0	0	0	5754.8	0	0	0	0	0	0	0	0	0	0	0	0	0	0	0	0	35.457	0
LEQDLIDNPPPTEADVEAAR	0	2192.06	AT5G56680.1	AT5G56680.1	yes	yes	2;3	6.2827e-48	123.72	0	0	0	0	0	0	0	0	0	0	0	0	0	0	0	0	0	2140.4	0	0	0	11402	3751.6	0	0	0	0	3495.8	0	0	0	0	0	0	0	0	0	0	0	0
LNDDEKTVAAMDVLVPK	1	1856.96	AT1G70980.1;AT5G56680.1	AT5G56680.1	no	no	2;3	0.0020713	38.878	0	0	47.608	0	0	0	0	0	0	0	0	0	0	0	0	0	0	0	2963.9	0	0	0	15003	0	0	0	0	0	0	0	0	0	0	0	0	1329.9	0	0	0	0
LTLETLRDVLHLR	1	1577.93	AT5G56680.1	AT5G56680.1	yes	yes	3	1.5327e-06	91.202	0	0	0	0	0	0	0	0	0	0	0	0	0	0	0	0	0	0	0	0	0	9115	7025	0	0	0	0	9370	0	0	0	0	0	0	0	0	0	0	0	0
MILFATGLDNIRDVIPFPR	1	2187.19	AT5G56680.1	AT5G56680.1	yes	yes	2;3;4	1.0101e-38	127.2	0	0	0	0	0	0	0	39.857	26.572	0	0	0	0	0	0	0	0	0	0	0	0	16777	47390	0	0	0	0	0	3567.2	0	0	0	0	2808.3	0	2424.7	0	0	0	0
NFDSGCIDR	0	1082.45	AT5G56680.1	AT5G56680.1	yes	yes	2	0.0098729	72.275	0	0	0	0	0	14.013	0	0	0	0	0	0	0	0	0	0	0	0	0	0	0	0	0	0	0	0	0	0	0	0	0	0	0	0	0	0	0	0	0	0
RIEEMGLPIEPYEWYLDLR	1	2421.2	AT5G56680.1	AT5G56680.1	yes	yes	3	0.00047675	42.123	0	0	0	0	0	0	0	0	0	0	0	0	0	0	0	0	0	0	0	0	0	0	0	0	0	0	0	0	0	0	0	0	0	0	0	0	0	0	0	0
TILDRPDGGAGLAGQTVR	1	1795.95	AT5G56680.1	AT5G56680.1	yes	yes	2;3	9.8133e-44	135.49	0	0	0	0	0	0	0	0	0	0	0	0	0	0	0	0	0	0	0	0	0	19267	13230	0	359.86	0	0	0	0	0	1424.8	0	0	0	0	0	0	0	0	0
VGELIGGSQREER	1	1428.73	AT1G70980.1;AT5G56680.1	AT5G56680.1	no	no	2;3	2.4465e-11	125.53	0	0	0	0	0	0	0	0	0	0	0	0	0	0	0	0	0	0	0	539.88	774.18	4118	5928.9	0	0	0	0	0	0	0	4307.1	870.76	0	0	53.19	28.492	1138.3	664.82	0	0
VGELIGGSQREERYDVIK	2	2047.07	AT1G70980.1;AT5G56680.1	AT5G56680.1	no	no	3	0.01507	33.36	18.97	0	0	0	0	0	0	0	0	0	0	0	0	0	0	0	0	0	0	0	0	0	2719.6	0	0	0	0	0	0	0	0	0	0	0	0	0	0	0	0	0
VIDVGTVDASKYPLPK	1	1700.93	AT5G56680.1	AT5G56680.1	yes	yes	3	0.00026013	54.281	0	0	0	0	0	0	0	0	0	0	0	0	0	0	0	0	0	0	0	0	0	0	25121	0	0	0	303.44	0	0	0	0	0	0	0	0	0	0	0	0	0
YLTEVLFQKPLIVYNYPK	1	2227.23	AT5G56680.1	AT5G56680.1	yes	yes	2;3	1.8425e-53	123.02	0	0	0	0	0	0	0	0	0	0	0	0	0	0	0	0	0	0	0	0	0	27257	0	0	0	0	0	0	0	0	0	0	0	0	0	0	0	0	0	0
FVTAVVGFGK	0	1023.58	AT5G56670.1;AT4G29390.1;AT2G19750.1	AT5G56670.1	yes	no	2	0.00021679	99.815	0	0	0	0	0	0	0	0	0	0	0	0	0	0	0	0	0	0	0	0	0	0	0	0	0	0	0	0	0	0	0	0	0	0	0	0	0	0	997.5	0
FVTAVVGFGKK	1	1151.67	AT5G56670.1;AT4G29390.1;AT2G19750.1	AT5G56670.1	yes	no	2	0.023915	72.2	0	0	0	0	0	0	0	0	0	0	815.83	0	0	0	0	0	0	0	0	0	0	0	0	0	0	0	0	0	0	0	0	0	0	0	0	0	0	0	0	0
RFVTAVVGFGK	1	1179.68	AT5G56670.1;AT4G29390.1;AT2G19750.1	AT5G56670.1	yes	no	2	0.021783	70.089	0	0	0	0	0	0	0	0	0	0	577.53	0	0	0	0	0	0	0	0	1680.8	0	0	0	0	0	0	0	0	0	0	0	0	0	1249.3	0	0	0	0	0	0
GINQVYIIGGDGTQR	0	1589.82	AT5G56630.1;AT4G26270.1	AT5G56630.1	yes	no	2	0.090655	24.481	0	0	0	0	0	0	0	0	0	0	0	0	0	0	0	0	0	0	0	0	0	0	0	0	0	0	0	0	0	0	0	0	0	0	0	0	0	0	0	0
ITETQNNVVITDR	0	1501.77	AT5G56630.1	AT5G56630.1	yes	yes	2	2.3007e-06	91.62	0	0	0	0	0	0	0	0	0	0	0	0	824.8	0	0	0	0	0	0	0	0	553.35	0	0	382.66	0	1172.3	0	0	0	0	0	0	943.79	0	0	0	0	0	0
TIDNDIPVIDK	0	1241.65	AT5G56630.1;AT4G26270.1	AT5G56630.1	no	no	3	0.054464	31.068	0	0	0	29.35	0	150.94	0	0	0	0	0	0	0	0	0	0	0	0	0	0	0	0	0	0	0	0	0	0	0	0	0	0	0	0	0	0	0	0	0	0
DIISILEDAIK	0	1228.69	AT5G56500.2;AT5G56500.1	AT5G56500.2	yes	no	2	0.00042902	88.155	0	0	0	0	0	0	0	0	0	0	0	0	0	0	0	0	0	0	0	0	0	0	0	0	0	0	0	0	0	0	0	0	0	5913	0	0	0	1083	0	0
DTTTIVGDGSTEEVVKKR	2	1934	AT5G56500.2;AT5G56500.1	AT5G56500.2	yes	no	3	0.0024074	43.767	0	0	0	0	0	0	0	0	0	0	0	0	0	0	0	0	0	0	0	0	0	0	0	0	0	0	0	0	0	0	0	192.37	0	0	0	9023.5	0	0	0	0
HGYNAATGKYEDLMAAGIIDPTK	1	2435.18	AT5G56500.2;AT5G56500.1	AT5G56500.2	yes	no	4	0.010124	24.048	0	0	0	0	0	0	0	0	0	0	0	0	0	0	0	0	0	0	0	0	0	0	0	0	0	0	0	0	0	0	0	0	0	0	0	0	0	0	0	0
LSSFVSISSSSFGRTQSIAQR	1	2244.15	AT5G56500.2;AT5G56500.1	AT5G56500.2	yes	no	3	0.11206	15.162	0	0	0	0	0	0	0	0	0	0	0	0	0	0	0	0	0	0	0	0	0	0	0	0	0	0	0	0	0	0	0	0	0	0	0	0	0	0	0	0
NLIEAAEQDYEKEKLNER	2	2191.08	AT5G56500.2;AT5G56500.1	AT5G56500.2	yes	no	3;4	7.7503e-27	106.31	0	0	0	0	0	0	0	0	0	0	0	0	0	0	0	0	0	0	0	0	16522	0	0	0	0	0	0	0	0	0	0	1679	0	7031.5	0	5834.1	0	0	0	0
VGPEVLGNAGK	0	1039.57	AT5G56500.2;AT5G56500.1	AT5G56500.2	yes	no	2	0.00033622	89.561	32.365	0	0	0	0	0	0	0	0	0	0	0	0	0	0	0	0	0	0	0	0	0	0	0	0	0	0	0	0	0	0	0	0	0	3228.4	0	0	2535.7	0	1875.2
EQIEKVEEKER	2	1415.73	AT5G56360.1	AT5G56360.1	yes	yes	3	0.00054574	100.93	0	0	0	0	0	0	0	0	0	0	0	0	0	0	0	0	0	0	0	0	0	0	0	0	0	0	0	0	0	0	0	0	0	0	0	0	0	0	0	0
GLVDQLKDRK	2	1170.67	AT5G56360.1	AT5G56360.1	yes	yes	2	0.0049786	105.2	0	0	0	0	0	0	0	0	0	0	0	0	0	0	0	0	0	0	0	0	0	0	0	0	0	0	0	0	0	0	0	0	0	0	1009.2	0	0	0	0	0
IETYNQGLVIR	0	1304.71	AT5G56360.1	AT5G56360.1	yes	yes	2	2.9699e-09	108.47	0	0	0	0	0	0	0	0	0	0	0	0	0	0	0	0	0	0	0	0	0	0	0	0	0	0	0	0	0	0	0	0	0	0	0	0	0	0	0	0
KIETYNQGLVIR	1	1432.8	AT5G56360.1	AT5G56360.1	yes	yes	2;3	4.5617e-15	136.7	0	0	0	0	0	0	0	0	0	0	0	0	0	0	0	0	0	0	0	0	0	0	0	0	0	0	0	0	0	0	0	0	0	0	0	0	0	0	0	2340
LMNQDKPQNHDEL	1	1580.73	AT5G56360.1	AT5G56360.1	yes	yes	2;3	1.444e-05	81.709	0	0	0	0	0	0	0	0	0	1715.9	0	0	0	0	439.72	0	0	0	0	0	0	0	0	0	0	0	0	0	0	0	0	0	0	0	0	0	0	652.68	0	5491.7
NAGHSPVILFSSR	0	1383.73	AT5G56360.1	AT5G56360.1	yes	yes	2;3	4.4982e-48	175.21	0	0	0	0	0	0	0	0	0	0	0	0	0	0	0	0	0	0	0	0	0	0	0	0	0	0	0	0	0	0	0	0	0	0	0	0	0	1657.8	0	9320.3
NILLAVNLFQTTPVDKSEADR	1	2343.24	AT5G56360.1	AT5G56360.1	yes	yes	3	6.2903e-66	115.72	0	0	0	0	0	0	0	0	0	0	0	0	0	0	0	0	0	0	0	0	0	0	0	0	0	0	0	0	0	0	0	0	0	0	0	0	0	0	0	0
VCAYKEATQEEGYSK	1	1761.79	AT5G56360.1	AT5G56360.1	yes	yes	2;3	2.8029e-52	154.69	0	0	0	0	0	0	0	0	0	0	0	0	0	0	0	0	0	2920.4	1880	613.04	0	0	0	0	0	0	0	0	0	0	0	0	0	0	0	0	0	0	2684.7	2732.3
VGLEKDAAELKK	2	1299.74	AT5G56360.1	AT5G56360.1	yes	yes	3	3.9582e-19	140.91	0	0	0	0	0	0	0	0	0	0	0	1730.3	0	0	0	0	0	0	0	0	0	0	0	0	0	0	0	0	0	0	0	0	0	225.22	0	0	0	0	0	8719.4
ASHDESTEEAIEFATQYGK	0	2111.93	AT5G56350.1	AT5G56350.1	yes	yes	2;3	8.8058e-27	99.813	0	0	0	0	0	0	0	0	6933	0	4233.4	0	0	1777.8	0	0	0	0	0	0	0	0	0	0	0	0	0	0	0	0	0	0	0	0	0	0	0	0	0	0
CNIQGKPVVTATQMLESMIK	1	2247.14	AT5G56350.1	AT5G56350.1	yes	yes	3	0.00056393	42.639	0	0	0	0	0	0	0	0	0	0	0	0	0	0	0	0	0	0	0	0	0	0	0	0	0	0	3338.5	0	0	0	0	0	0	0	0	0	0	0	0	1616.8
GDLGMEIPIEK	0	1200.61	AT5G08570.1;AT5G56350.1;AT4G26390.1;AT5G63680.1	AT5G56350.1	no	no	2	0.0030932	67.879	0	0	28.638	0	0	133.64	0	4195	7838.4	0	0	0	1100.2	0	0	0	0	0	0	0	0	0	0	0	0	0	0	3488.8	0	0	0	0	0	1819.7	0	0	0	3360.8	0	0
GLIPVLYAGSAR	0	1215.7	AT5G56350.1	AT5G56350.1	yes	yes	2	0.0001023	88.338	0	0	0	0	0	0	0	4701.8	7680.2	4524.8	7260.9	0	6590.2	0	0	0	0	0	0	0	0	0	0	0	0	0	0	0	0	0	0	0	0	0	0	0	0	855.55	0	0
IMLYSPVPMSPLESLASSAVR	0	2247.16	AT5G56350.1	AT5G56350.1	yes	yes	2;3	0.0011572	35.091	0	0	0	0	0	0	0	0	2552	0	0	0	0	0	0	0	0	0	0	0	0	0	0	0	0	0	0	0	0	0	0	0	0	0	0	0	0	0	0	0
IVCTLGPASR	0	1072.57	AT5G08570.1;AT5G56350.1;AT4G26390.1;AT5G63680.1	AT5G56350.1	no	no	2	1.3071e-07	128.03	38.201	0	0	0	23.118	54.364	1897.8	5747.4	9675.2	0	7964.3	13.871	12970	0	0	0	23.118	1863.3	0	0	0	279.72	0	0	0	0	0	1217.8	0	0	87.847	0	0	27.741	0	0	0	1957.6	0	0
NILLMSK	0	817.473	AT5G56350.1	AT5G56350.1	yes	yes	2	0.10422	60.436	0	0	0	0	0	0	0	2087.8	0	0	0	0	0	0	0	0	0	0	0	0	0	0	0	0	0	0	0	0	0	0	0	0	0	0	0	0	0	0	0	0
TDFFDWSCSDESPAR	0	1818.72	AT5G56350.1	AT5G56350.1	yes	yes	2	2.5566e-12	91.076	0	0	0	0	0	0	0	0	0	0	0	0	0	0	0	0	0	0	0	0	0	0	0	0	0	0	0	0	0	0	0	0	0	0	0	0	0	0	0	0
TGDSVVALLR	0	1029.58	AT5G56350.1	AT5G56350.1	yes	yes	2	1.3319e-07	127.76	0	0	0	0	0	0	1845.3	0	0	0	4465.6	0	0	0	0	0	0	0	0	0	0	0	0	0	0	0	0	0	0	0	0	0	0	0	0	0	0	0	0	0
TGFLKDGKPIQLK	2	1443.84	AT5G56350.1;AT4G26390.1	AT5G56350.1	yes	no	3	0.038008	40.676	0	0	0	0	0	0	0	0	6082.4	0	0	0	0	0	0	0	0	0	0	0	0	0	0	0	0	0	0	0	0	0	0	0	0	0	0	0	0	0	0	0
YRPGMPILSVVVPEIK	1	1797.02	AT5G56350.1	AT5G56350.1	yes	yes	3	0.00026013	54.281	0	0	0	0	0	0	0	0	0	0	5544.8	0	0	0	0	0	1736.2	1674.5	0	0	0	0	0	0	0	0	0	0	0	0	0	0	0	0	0	0	0	0	0	0
YRPGMPILSVVVPEIKTDFFDWSCSDESPAR	2	3597.73	AT5G56350.1	AT5G56350.1	yes	yes	4	0.091281	11.931	0	0	0	0	0	0	0	0	0	0	0	0	0	0	0	0	0	0	0	0	0	0	0	0	0	0	0	0	0	0	0	0	0	0	0	0	0	0	0	0
ALGSNPLK	0	798.46	AT5G56260.1	AT5G56260.1	yes	yes	2	0.018605	78.77	0	0	0	0	0	0	0	0	0	0	0	0	0	0	0	0	0	0	0	0	0	0	0	0	0	0	0	0	0	0	0	0	0	0	0	0	0	0	0	0
DVDEINDCDVGVR	0	1504.65	AT5G56260.1	AT5G56260.1	yes	yes	2	1.5832e-27	136.38	0	0	48.055	0	0	0	0	0	0	0	0	0	0	0	0	0	0	0	0	0	0	0	0	0	0	0	0	0	0	0	0	0	0	0	0	0	0	0	0	0
GEGGVLVIDGGGSMR	0	1402.69	AT5G56260.1	AT5G56260.1	yes	yes	2	0.0057672	40.493	0	0	0	0	0	0	0	0	0	0	0	270.91	0	0	0	0	0	0	0	0	0	0	0	0	0	0	0	3707.3	0	0	0	0	0	0	0	0	0	0	0	0
NQLETKGEGGVLVIDGGGSMR	1	2116.06	AT5G56260.1	AT5G56260.1	yes	yes	2;3	1.4691e-18	90.397	0	0	0	0	0	0	0	0	0	0	0	0	0	0	0	0	0	0	0	0	0	0	0	0	0	0	1743.9	0	8441.2	0	0	0	3261.8	0	0	0	0	0	0	0
NVPVHIGGTLIR	0	1274.75	AT5G56260.1	AT5G56260.1	yes	yes	3	0.0008878	63.966	0	0	0	0	0	0	0	0	0	0	0	0	0	0	0	0	0	0	0	0	0	0	0	0	0	0	3706.5	5209.6	0	0	0	0	0	1996.5	0	0	0	0	0	0
VFEDNVLVR	0	1089.58	AT5G56260.1	AT5G56260.1	yes	yes	2	0.00020283	122.52	0	23.355	0	0	22.316	0	0	0	0	0	0	0	0	0	0	0	0	0	0	489.59	0	0	0	0	0	0	6045.3	8569.5	0	0	0	0	0	0	0	7753.1	0	6712.1	5220.8	235.88
ADLVNNLGTIAR	0	1255.69	AT5G56030.1;AT5G56010.1;AT5G56030.2;AT5G52640.1	AT5G56030.1	no	no	2;3	6.0741e-59	194.39	0	288.31	0	0	0	0	0	1342.2	0	0	0	0	0	1630.5	827.36	2116.3	0	1958.5	0	0	0	0	0	0	0	0	0	23517	4995.1	0	0	0	38960	54475	117360	225800	79306	58442	30704	24339
APFDLFDTK	0	1052.52	AT5G56030.1;AT5G56010.1;AT5G56030.2	AT5G56030.1	no	no	2	0.00019639	126.55	0	0	121.37	0	438.61	0	274.04	0	0	0	0	0	0	0	0	0	0	0	0	0	1115.4	0	0	0	0	0	0	0	0	0	0	0	0	5589.8	4998.1	13914	5764.9	4309.7	2269.4	27.741
AVENSPFLEK	0	1132.58	AT5G56030.1;AT5G56010.1;AT5G56030.2	AT5G56030.1	no	no	2	4.7996e-09	150.61	168.59	333.64	0	0	0	191.08	0	324.21	0	1494.1	0	2169.3	0	0	0	0	1268.7	0	0	0	0	0	0	0	0	0	0	0	0	5462	0	0	0	4761.9	0	19283	15811	6887.4	0	10148
DSSMAGYMSSK	0	1162.46	AT5G56030.1;AT5G56030.2	AT5G56030.1	yes	no	2	0.0018836	73.435	0	0	0	0	0	0	0	0	0	0	0	0	0	0	0	0	0	0	0	0	0	0	0	0	0	0	0	0	0	0	0	0	0	0	0	0	0	0	0	0
ELISNSSDALDKIR	1	1559.82	AT5G56030.1;AT5G56010.1;AT5G52640.1	AT5G56030.1	no	no	2;3	3.253e-59	180.84	0	0	0	0	0	0	0	0	0	3011.8	1433.9	2485.4	1298.2	1185.8	5124	0	0	0	2099.4	0	0	1380.5	0	0	0	0	18206	24880	0	0	0	0	31966	35884	35507	105040	51953	30946	21868	10171
ELISNSSDALDKIRFESLTDK	2	2380.21	AT5G56030.1;AT5G56010.1;AT5G52640.1	AT5G56030.1	no	no	3;4	4.7038e-33	105.38	0	0	0	0	0	0	0	0	0	0	0	0	0	0	0	0	0	0	0	0	0	0	0	0	0	0	9226.1	7767.4	4508.4	0	0	0	12447	11518	0	33364	12390	56296	1698.4	0
EVSHEWDLVNK	0	1354.65	AT5G56030.1;AT5G56010.1;AT5G56030.2	AT5G56030.1	yes	no	2;3	2.4723e-19	166.29	0	0	0	0	0	0	0	0	0	0	963.31	0	0	0	0	0	0	0	0	1740.7	0	1251.9	0	0	0	0	0	3260.4	0	0	0	0	1046.5	6043.3	0	40171	31331	8027.4	6089.8	3466.2
GIVDSEDLPLNISR	0	1526.79	AT5G56030.1;AT5G56010.1;AT5G56030.2	AT5G56030.1	no	no	2;3	8.1677e-122	216.34	0	0	0	0	0	0	0	0	0	3257.2	0	12495	0	0	0	0	3270.1	6811.9	0	0	0	0	10061	1737.5	2279.8	0	65191	37177	1628.6	987.03	0	16874	155580	103930	73193	172210	94473	49942	8760.8	22092
HFSVEGQLEFK	0	1319.65	AT5G56030.1;AT5G56010.1;AT5G56030.2;AT5G52640.1	AT5G56030.1	no	no	2;3	4.9783e-18	151.13	0	0	88.131	0	171.93	0	0	1889.9	0	4869.2	1357.5	1812.8	1342.8	0	0	0	0	0	0	0	0	0	4440.8	0	0	1926.6	16132	4101.3	0	0	1931.5	31395	19681	63737	21452	66855	24169	22014	9474.5	0
HSEFISYPISLWIEK	0	1847.95	AT5G56030.1;AT5G56010.1;AT5G56030.2	AT5G56030.1	no	no	2;3	2.0717e-64	174.59	0	0	0	0	0	0	474.1	0	1243.4	4605.3	11195	0	0	0	0	0	0	0	1690.7	0	0	0	5973.7	1887.4	0	0	10271	0	0	0	3591.5	0	6008.2	13905	21461	53467	14522	0	0	7959.1
IKEVSHEWDLVNK	1	1595.83	AT5G56030.1;AT5G56010.1;AT5G56030.2	AT5G56030.1	yes	no	2;3	2.2131e-17	124.42	0	0	0	0	0	0	0	0	0	0	0	0	0	1242.9	0	979.31	0	1696.7	1076.4	0	0	0	0	0	0	0	0	0	0	0	0	0	14303	24895	15292	57877	49515	31406	0	8661.4
KAVENSPFLEK	1	1260.67	AT5G56030.1;AT5G56010.1;AT5G56030.2	AT5G56030.1	no	no	2;3	2.5439e-07	126.5	0	0	0	78.739	0	0	0	0	0	0	0	0	0	0	0	868.55	410.49	0	0	0	0	0	0	0	0	0	1520.3	0	0	0	0	0	0	1665.6	1488.8	5494.8	0	0	717.13	8246.1
KHSEFISYPISLWIEK	1	1976.04	AT5G56030.1;AT5G56010.1;AT5G56030.2	AT5G56030.1	no	no	2;3;4	7.4752e-07	68.494	0	0	0	0	737.86	0	0	0	0	0	2586.4	0	3352.3	0	0	0	0	0	0	0	0	0	0	0	0	0	0	0	0	0	0	0	0	14352	0	9624.9	23466	11299	0	0
KPEEINKEEYAAFYK	2	1857.91	AT5G56030.1;AT5G56010.1;AT5G56030.2	AT5G56030.1	no	no	2;3;4	3.0906e-72	182.09	0	0	0	0	0	0	0	0	0	0	29.817	0	59.635	1511.7	0	4057.7	0	0	0	971.11	0	0	0	0	0	0	20661	21936	190.83	0	7506.6	3630.4	60382	28888	48799	103300	73419	26612	16297	0
KTMEINPENSIMDELR	1	1918.91	AT5G56030.1;AT5G56010.1;AT5G56030.2	AT5G56030.1	no	no	2;3	2.056e-27	132.15	0	0	0	0	0	0	0	0	0	2196.4	0	0	0	0	0	0	0	0	0	0	3625.3	0	0	0	0	0	1454.6	0	0	0	0	0	6483.3	0	0	13956	6717.7	4668.4	0	0
KTMEINPENSIMDELRK	2	2047.01	AT5G56030.1;AT5G56010.1;AT5G56030.2	AT5G56030.1	no	no	3;4	0.0010065	56.906	0	0	0	0	0	0	0	0	0	0	0	0	0	0	0	0	0	0	0	0	0	0	0	0	0	0	0	0	0	0	0	0	0	0	0	7144.7	1620.4	0	0	0
LDGQPELFIHIIPDK	0	1733.94	AT5G56030.1;AT5G56010.1;AT5G56030.2	AT5G56030.1	no	no	3	4.2694e-05	66.809	0	0	0	0	0	0	0	0	0	0	0	0	0	0	0	0	0	0	0	0	0	0	0	723.64	0	0	0	0	0	0	0	0	0	0	0	5947.4	0	0	0	0
LDGQPELFIHIIPDKTNNTLTIIDSGIGMTK	1	3393.79	AT5G56030.1;AT5G56010.1;AT5G56030.2	AT5G56030.1	no	no	3;4	2.1886e-11	56.22	0	0	0	0	0	0	0	0	0	3704.8	0	0	0	0	0	0	0	0	0	0	0	0	0	0	0	0	8486.9	9016.3	0	0	0	0	0	0	12923	45714	13982	0	0	0
LGIHEDSQNR	0	1167.56	AT5G56030.1;AT5G56010.1;AT5G56030.2;AT5G52640.1	AT5G56030.1	no	no	2	1.4419e-08	125.75	0	0	0	0	0	0	22.894	0	0	0	0	0	0	0	0	0	0	0	0	74.273	0	0	0	0	0	0	0	0	24.687	0	0	0	0	0	0	0	0	0	0	0
LGIHEDSQNRTK	1	1396.71	AT5G56030.1;AT5G56010.1;AT5G56030.2	AT5G56030.1	no	no	3	4.3652e-05	110.31	0	0	0	0	0	0	0	0	0	0	0	0	0	0	0	0	0	0	0	0	0	0	0	0	0	0	0	0	0	0	0	0	0	0	0	0	0	0	0	0
MKEGQNDIFYITGESK	1	1858.88	AT5G56030.1;AT5G56010.1;AT5G56030.2	AT5G56030.1	yes	no	2;3	2.6954e-16	98.062	0	0	0	0	0	0	0	0	1592.3	0	0	0	5037.3	0	0	0	0	0	0	0	0	0	0	1944.1	0	0	5727.8	2139.4	0	0	0	0	17250	28976	0	35888	14149	6447.5	0	0
MKEGQNDIFYITGESKK	2	1986.97	AT5G56030.1;AT5G56010.1;AT5G56030.2	AT5G56030.1	yes	no	2;3;4	2.507e-11	78.674	31.199	0	0	0	0	0	0	0	0	1800.2	1275.4	0	4045.1	0	0	0	0	2325.3	0	0	0	0	0	0	0	0	0	6988.6	0	0	0	0	6751	5442.4	5342.8	46778	18193	2856.3	0	0
MVLYLKEDQLEYLEER	1	2070.03	AT5G56030.1;AT5G56030.2	AT5G56030.1	yes	no	3	5.5638e-37	119.54	0	0	0	0	0	0	0	0	0	0	0	0	0	0	0	0	0	0	0	0	0	0	0	0	0	0	0	0	3503.2	0	0	0	0	7590.3	0	0	0	0	0	0
NLKLGIHEDSQNR	1	1522.79	AT5G56030.1;AT5G56010.1;AT5G56030.2;AT5G52640.1	AT5G56030.1	no	no	3	4.4042e-16	131.32	0	0	0	0	576.01	0	0	1222.4	0	279.33	0	0	326.6	642.27	0	288.01	100.06	94.65	0	232.57	0	0	0	0	0	0	604.41	0	0	0	4086.2	4086.2	2795.5	1380.5	0	4244.4	1523.1	0	486.77	2098.5
RAPFDLFDTK	1	1208.62	AT5G56030.1;AT5G56010.1;AT5G56030.2	AT5G56030.1	no	no	2;3	1.1617e-25	180.15	38.184	0	0	47.73	255.35	0	0	0	3639.4	0	0	0	0	0	0	0	0	0	2630.9	0	0	0	0	0	0	0	4153.1	0	1446.1	720.72	0	0	18625	12502	13943	53409	26608	17813	18158	2817.2
RVFIMDNCEDIIPEYLGFVK	1	2457.21	AT5G56030.1;AT5G56010.1;AT5G56030.2	AT5G56030.1	yes	no	2;3	1.3395e-20	92.897	0	0	0	0	0	0	0	0	0	0	2833.9	2421.1	0	1741.5	0	0	0	0	0	0	0	0	0	0	1815.4	0	0	0	0	0	0	0	5513.6	0	14067	26185	11345	3989.5	0	0
SGDELTSLKDYVTR	1	1582.78	AT5G56030.1;AT5G56010.1;AT5G56030.2	AT5G56030.1	no	no	2;3	1.0185e-176	236.75	0	0	0	0	337.07	65.195	922.43	100350	0	0	0	0	0	0	1066.7	0	0	0	0	0	0	0	0	2089	0	1470.3	50943	32818	1771.7	3354.1	0	10697	87738	108000	42791	176090	96791	66595	25259	38967
SLSNDWEEHLAVK	0	1526.74	AT5G56030.1;AT5G56010.1;AT5G56030.2	AT5G56030.1	no	no	2;3	9.03e-08	115.12	0	54.835	0	0	21.934	0	0	1231	0	0	0	0	0	0	0	1166.6	4580.5	5025.6	0	1386	0	0	0	2383.9	1875.4	3828.8	38198	32574	3901.5	71.285	0	10802	65171	46974	53983	111950	34868	0	1061.1	0
TMEINPENSIMDELR	0	1790.82	AT5G56030.1;AT5G56010.1;AT5G56030.2	AT5G56030.1	no	no	2;3	6.3431e-52	152.88	0	77.848	0	0	348.36	0	0	371.91	0	0	0	0	0	0	0	0	0	0	0	0	0	0	0	0	0	0	0	0	0	0	0	0	0	10738	0	20918	1023.8	0	0	0
TMEINPENSIMDELRK	1	1918.91	AT5G56030.1;AT5G56010.1;AT5G56030.2	AT5G56030.1	no	no	2;3	1.2204e-34	139.21	0	0	0	0	0	131.34	0	0	0	0	0	0	0	0	0	3524.3	2719.3	2065.1	21882	0	0	0	0	0	0	0	2158.6	0	0	0	0	0	16031	15658	4804	25064	18872	10392	0	4716.1
VFIMDNCEDIIPEYLGFVK	0	2301.11	AT5G56030.1;AT5G56010.1;AT5G56030.2	AT5G56030.1	yes	no	2;3	1.3454e-13	88.283	0	0	0	0	321.9	0	0	0	0	0	2253.3	0	0	0	0	0	0	0	0	0	0	0	2020.4	61.751	0	0	34059	14654	0	2272.1	0	0	33481	28932	9950	0	18783	6744.5	4438.1	3128.2
VIKDVLGDKVEK	2	1341.79	AT5G56030.1;AT5G56010.1;AT5G56030.2	AT5G56030.1	no	no	2;3	7.6833e-20	149.41	0	0	0	0	0	0	0	0	0	118.3	31.2	7731.2	0	0	0	0	0	0	26	0	0	36.4	1570.4	1086.8	0	0	0	0	0	0	0	1457.3	7737.2	8048.5	6875.4	29831	14972	38267	8245.9	20962
VIVSDRVVDSPCCLVTGEYGWTANMER	1	3112.44	AT5G56030.1;AT5G56010.1;AT5G56030.2	AT5G56030.1	no	no	3;4	1.8426e-39	86.32	0	0	0	0	0	0	0	0	0	0	0	0	0	0	0	0	0	0	0	0	0	0	0	0	0	0	0	0	0	0	0	0	12003	10045	0	27017	25030	15127	0	0
VVDSPCCLVTGEYGWTANMER	0	2443.06	AT5G56030.1;AT5G56010.1;AT5G56030.2	AT5G56030.1	no	no	2;3	5.0217e-14	80.362	0	0	0	0	0	0	0	0	0	0	0	0	0	0	0	0	0	0	0	0	0	0	0	0	0	0	0	0	1045.6	0	0	0	0	8988.5	4168.9	14700	7483.2	0	0	0
IVDTLIDEQPLAIYATDK	0	2017.06	AT5G55730.2;AT5G55730.1	AT5G55730.2	yes	no	2;3	2.612e-13	78.848	0	0	0	0	0	0	0	0	0	0	0	0	0	0	0	0	0	0	0	0	0	0	0	0	0	0	0	8012.1	0	0	0	0	0	0	0	0	0	0	0	0
LLANHPSFSSFSHFLTQTHLADEINR	0	2981.48	AT5G55730.2;AT5G55730.1	AT5G55730.2	yes	no	4	0.029343	18.356	0	0	0	0	0	0	0	0	0	0	0	0	0	0	0	0	0	0	0	0	0	0	0	0	0	0	0	0	0	0	0	0	0	0	0	0	0	0	0	0
VFAETLLTNPGASK	0	1446.77	AT5G55730.2;AT5G55730.1	AT5G55730.2	yes	no	2;3	4.1645e-12	117.08	0	0	0	0	0	0	1328.9	7344.2	12582	9367.7	0	0	0	0	0	0	0	0	0	0	0	0	0	0	0	0	0	19852	0	159.57	0	0	0	0	0	12050	0	1851	0	0
VGFGPDGGDLSSFFVK	0	1627.79	AT5G55730.2;AT5G55730.1	AT5G55730.2	yes	no	2	6.4888e-11	84.41	0	0	0	0	0	0	0	0	0	0	0	0	0	0	0	0	0	0	0	0	0	0	0	0	0	0	0	28572	0	0	0	0	0	0	0	0	0	0	2530.5	0
GEEDTKVIVEPTANGTSSLQK	1	2202.1	AT5G55660.1	AT5G55660.1	yes	yes	3	0.0012993	36.217	0	0	0	0	0	0	0	0	0	0	0	0	0	0	0	0	0	0	0	0	0	0	0	0	0	0	0	0	0	0	0	0	0	0	0	0	0	0	0	0
TPFFSDRPVR	1	1220.63	AT5G55660.1	AT5G55660.1	yes	yes	2;3	4.0929e-07	128.86	0	0	0	0	0	0	0	0	0	0	0	0	0	0	0	0	0	0	0	0	0	0	0	0	0	0	0	0	0	0	0	0	0	0	0	0	0	10927	14639	19602
TSDAISGKEVQENASGK	1	1719.83	AT5G55660.1	AT5G55660.1	yes	yes	3	1.2485e-28	106.28	0	0	0	0	0	0	0	0	0	0	0	0	0	0	0	0	0	0	0	0	0	0	0	0	0	0	0	0	0	0	0	0	0	0	0	0	0	0	0	2487.3
TSDAISGKEVQENASGKEVQESK	2	2420.17	AT5G55660.1	AT5G55660.1	yes	yes	4	0.0059001	27.946	0	0	0	0	0	0	0	0	0	0	0	0	0	0	0	0	0	0	0	0	0	0	0	0	0	0	0	0	0	0	0	0	0	0	0	0	0	0	1603.2	0
DAIGLCFPDVK	0	1233.61	AT5G55480.1	AT5G55480.1	yes	yes	2	0.0026479	69.261	0	0	0	0	0	0	0	0	0	0	0	0	0	0	0	0	0	0	0	0	0	0	0	0	0	0	0	0	0	6107.3	0	0	0	0	0	0	0	0	0	0
FQLPVYVEVFR	0	1395.76	AT5G55480.1	AT5G55480.1	yes	yes	2	0.0030606	66.267	0	0	0	0	0	0	0	0	0	0	0	0	0	0	0	0	0	0	0	0	0	0	0	0	0	0	0	0	0	0	0	0	0	0	0	0	0	0	0	0
FVSLSDFLNLAK	0	1352.73	AT5G55480.1	AT5G55480.1	yes	yes	2	0.00012242	105.46	0	0	0	0	0	0	0	0	26.761	0	0	0	0	0	0	0	4292.6	0	10552	0	0	0	0	0	0	0	0	0	0	0	0	0	0	0	0	0	0	0	0	0
SAAFDGNSYGISTVK	0	1515.72	AT5G55480.1	AT5G55480.1	yes	yes	2	0.00015896	60.489	0	0	0	0	0	0	0	0	0	0	0	0	0	0	0	0	0	0	0	0	0	0	0	0	0	0	0	2513.9	0	0	0	0	0	0	0	1490.1	0	0	0	0
SPWQTLTGDAPLVIAR	0	1723.93	AT5G55480.1	AT5G55480.1	yes	yes	2;3	0.000512	52.172	0	0	0	0	0	0	0	0	0	0	0	0	0	0	0	0	0	0	0	4658.7	0	0	0	0	0	0	0	0	0	0	0	0	0	0	0	0	0	0	0	0
SVFPTSESFTTGQTK	0	1615.77	AT5G55480.1	AT5G55480.1	yes	yes	2	5.3269e-22	107.69	0	0	0	0	0	0	0	0	0	0	0	0	0	0	0	0	0	0	0	0	0	0	0	0	0	0	0	0	0	0	0	0	0	0	0	0	0	0	0	0
SYIWPIESQYLLPR	0	1763.92	AT5G55480.1	AT5G55480.1	yes	yes	2;3	2.7339e-09	98.942	0	0	0	0	0	0	0	827.84	0	0	0	0	0	0	0	0	0	2635.5	5337.6	2391.8	0	0	0	0	0	0	0	0	0	0	0	0	0	0	0	0	0	0	0	0
TVIIDYLSSPEVNFFR	0	1898.98	AT5G55480.1	AT5G55480.1	yes	yes	2	0.0003767	55.011	0	0	0	0	0	0	0	0	0	0	0	72.354	60.295	0	0	0	0	0	0	0	0	0	42.207	0	0	0	0	0	0	0	0	0	0	0	0	0	0	0	0	0
PYLPTVGIDPSR	0	1313.7	AT5G55450.1	AT5G55450.1	yes	yes	2	0.0022839	62.466	0	0	0	0	0	0	0	0	0	0	0	0	0	0	0	0	0	0	0	0	0	0	0	0	0	0	0	0	0	0	0	0	0	0	0	0	0	0	0	0
IGNFRVEPPGLFR	1	1500.82	AT5G55310.1	AT5G55310.1	no	no	3	0.090738	25.448	0	0	0	0	0	0	0	0	0	0	0	0	0	0	0	0	0	17732	0	0	0	0	0	0	3303.7	0	0	0	269.08	0	0	0	0	0	0	0	0	0	0	0
LKLDSKEVTK	2	1159.68	AT5G55310.1	AT5G55310.1	yes	yes	1	0.0098161	86.879	0	0	0	0	0	0	0	0	0	0	0	0	0	0	0	0	0	0	0	0	0	0	0	0	0	0	0	0	0	0	0	0	0	0	0	0	0	0	0	0
GLGTGGNPLLGEQAAEESKDAIANALK	1	2623.35	AT5G55280.1	AT5G55280.1	yes	yes	3	0.00025792	30.013	0	0	0	0	0	0	0	0	0	0	0	0	0	0	0	0	0	0	0	0	0	0	0	0	0	0	0	0	0	0	0	0	0	0	0	0	0	0	0	0
IKVIGVGGGGNNAVNR	1	1523.85	AT5G55280.1	AT5G55280.1	yes	yes	3	0.0088219	33.265	0	0	0	0	0	0	0	0	0	0	0	0	0	0	0	0	0	0	1490.1	1157.4	0	0	0	0	0	0	0	0	0	0	0	0	0	0	0	0	0	0	0	0
AELLQTLSDANAELSSLTMSLGDK	0	2506.25	AT5G55230.1;AT5G55230.2	AT5G55230.1	yes	no	3	1.5453e-07	53.998	0	0	0	0	0	0	0	0	0	0	0	0	0	0	0	0	0	0	0	0	0	0	0	0	0	0	0	0	0	0	0	0	6530.9	0	0	0	0	0	0	0
AHVEVNPESAR	0	1207.59	AT5G55230.1;AT5G55230.2	AT5G55230.1	yes	no	3	0.00059731	76.927	0	0	0	0	38.184	0	0	156.31	0	0	0	0	0	0	0	313.63	0	0	0	0	0	178.56	0	0	0	0	0	0	0	0	0	0	0	0	0	0	0	0	0	346.04
AHVEVNPESARER	1	1492.74	AT5G55230.1;AT5G55230.2	AT5G55230.1	yes	no	3	0.00066127	61.11	0	0	0	0	0	0	0	0	0	0	0	0	0	0	0	0	0	0	0	0	0	0	766.66	0	0	0	0	0	0	0	0	0	0	0	473.25	0	0	0	0	0
DLIEQAEVEVDRLDQLK	1	2012.04	AT5G55230.1	AT5G55230.1	yes	yes	2;3	1.5016e-66	146.86	0	0	0	0	0	0	0	0	0	0	0	0	0	0	0	0	0	0	0	0	0	0	0	0	0	0	0	0	0	0	0	0	23556	8894.9	5416.6	0	0	3354.1	140.4	2405.4
ICGDIAGGLSNEVPIVDESDLSLK	0	2500.24	AT5G55230.1;AT5G55230.2	AT5G55230.1	yes	no	3	0.030936	19.342	0	0	0	0	0	0	0	0	0	0	0	0	0	0	0	0	0	0	0	0	0	0	0	0	0	0	0	0	0	0	0	0	4802.2	0	0	0	0	0	0	0
IPAMVDTLVAK	0	1156.65	AT5G55230.1;AT5G55230.2	AT5G55230.1	yes	no	2	0.020362	49.448	0	0	206.04	0	437.39	0	0	0	0	0	0	0	0	0	0	0	0	0	0	0	0	0	0	0	0	0	0	0	0	0	0	0	10319	0	6152.9	0	0	4304.3	0	0
LDDFQSQLQELQK	0	1590.79	AT5G55230.1;AT5G55230.2	AT5G55230.1	yes	no	3	0.093842	20.585	0	0	0	0	0	0	0	14905	0	3866	0	0	0	0	0	0	0	0	0	0	0	0	0	0	0	0	0	0	0	0	0	0	0	0	0	0	0	0	0	0
QSELEEIYAR	0	1236.6	AT5G55230.1;AT5G55230.2	AT5G55230.1	no	no	2	0.00043694	92.445	0	0	0	0	0	0	0	0	0	0	0	0	0	0	0	0	0	0	0	0	0	0	0	0	0	0	0	0	0	0	0	0	0	0	5393	0	0	0	0	0
SISNETLSR	0	1005.51	AT5G55230.1;AT5G55230.2	AT5G55230.1	yes	no	2	0.00018572	129.63	68.322	0	0	0	23992	0	3489.7	0	3691.6	0	0	0	0	0	0	0	0	0	0	0	0	0	0	0	2300.2	0	0	0	0	0	0	0	0	0	0	0	0	0	1623.8	0
VREFSDVQSQIQK	1	1562.81	AT5G55230.1;AT5G55230.2	AT5G55230.1	yes	no	2;3	1.5948e-06	97.69	0	0	0	0	23.947	0	0	0	0	0	0	0	0	0	0	0	0	2586.6	0	2052.2	0	0	0	0	0	0	0	0	0	0	598.68	0	0	0	5881	3424.2	0	0	0	0
ALKDSIQIVSSFPDMEK	1	1906.97	AT5G55220.1	AT5G55220.1	yes	yes	2;3	5.2128e-54	128.1	0	0	0	0	0	0	0	0	0	1750.1	0	0	0	0	0	0	0	0	0	28890	0	0	0	0	0	0	0	0	0	0	0	0	0	0	0	0	0	0	0	0
ATVESILKR	1	1015.6	AT5G55220.1	AT5G55220.1	yes	yes	2	0.0033644	119.86	0	0	0	0	0	0	0	0	0	0	0	0	0	0	0	0	0	0	0	3808.3	0	0	0	0	0	0	0	0	0	0	0	0	0	0	0	1146.7	0	0	0	0
AVNEFLETQR	0	1205.6	AT5G55220.1	AT5G55220.1	yes	yes	2	0.0006606	90.149	0	0	0	0	0	0	0	0	0	0	0	0	0	0	0	0	0	0	0	0	0	0	0	0	0	0	0	0	0	0	0	0	0	0	0	0	0	0	0	0
AVNEFLETQRESITNIIK	1	2104.12	AT5G55220.1	AT5G55220.1	yes	yes	3	0.0051526	33.142	0	0	0	0	0	0	0	0	0	0	0	0	0	0	9891.6	0	0	0	0	18419	0	0	0	0	0	0	0	0	0	0	0	0	0	0	0	0	0	0	0	0
CQEMEQEAKEQATDNAILEQIRK	2	2761.3	AT5G55220.1	AT5G55220.1	yes	yes	3	0.004526	30.36	0	0	0	0	0	0	0	0	0	0	0	0	0	0	0	0	0	0	0	4616.9	0	0	0	0	0	0	0	0	0	0	0	0	0	0	0	0	0	0	0	0
DLPTLDDSLADKLLPGCTTLK	1	2285.18	AT5G55220.1	AT5G55220.1	yes	yes	2;3	3.2602e-05	48.597	0	0	0	0	0	0	0	0	0	0	0	0	0	0	0	2070.1	0	624.96	0	22341	0	0	61.502	0	0	0	0	0	0	0	0	0	0	0	0	2662.5	0	0	0	0
DLPTLDDSLADKLLPGCTTLKEVEETLAK	2	3184.64	AT5G55220.1	AT5G55220.1	yes	yes	4	0.002447	22.381	0	0	0	0	0	0	0	0	0	0	0	0	0	0	0	0	0	0	0	9867.4	0	0	0	0	0	0	0	0	0	0	0	0	0	0	0	0	0	0	0	0
ENLEFSTDELVKEVENSISEFKK	2	2713.33	AT5G55220.1	AT5G55220.1	yes	yes	3;4	7.8891e-31	97.5	0	0	0	0	0	0	0	0	0	0	0	0	0	0	0	0	0	0	0	0	4271.4	0	0	0	0	0	0	0	0	0	0	0	0	0	0	0	0	0	0	0
GFHFDTEEGNR	0	1307.55	AT5G55220.1	AT5G55220.1	yes	yes	2;3	0.0011632	69.65	0	0	0	0	0	0	0	0	0	0	0	0	0	0	0	0	0	0	0	9148.1	0	0	0	0	0	0	0	0	224.36	14.689	0	0	0	0	0	0	0	0	0	0
GFHFDTEEGNRLLPGFLDAIIGIR	1	2686.39	AT5G55220.1	AT5G55220.1	yes	yes	3;4	1.2625e-17	76.015	0	0	0	0	0	0	0	0	0	0	0	0	0	0	0	0	0	0	0	5513.9	4757.4	0	0	0	0	0	0	0	0	0	0	0	0	0	0	0	0	0	0	0
KMVEVEIPQSLFEEQGR	1	2018.01	AT5G55220.1	AT5G55220.1	yes	yes	2;3	2.7668e-09	82.01	0	0	0	0	0	0	0	0	0	1393.5	0	0	0	0	5561.2	0	0	0	0	9043	0	0	0	0	0	0	0	0	0	0	0	0	0	0	0	0	0	0	0	0
LLEIQGNMK	0	1044.56	AT5G55220.1	AT5G55220.1	yes	yes	2	1.2618e-05	149.65	38.201	23.118	0	0	0	0	0	0	0	0	0	0	0	0	0	1658.7	0	0	0	39903	0	0	0	0	0	0	1277.2	0	0	0	0	0	0	234.64	0	5553.3	0	0	0	0
LLPGCTTLKEVEETLAKR	2	2057.12	AT5G55220.1	AT5G55220.1	yes	yes	4	0.00048963	46.249	0	0	0	0	0	0	0	0	0	0	3390.9	0	7603.1	0	0	0	0	0	0	0	0	0	0	0	0	0	0	0	0	0	0	0	0	0	0	0	0	0	0	0
LLPGFLDAIIGIR	0	1396.84	AT5G55220.1	AT5G55220.1	yes	yes	2	2.5262e-06	101.72	0	0	0	0	0	0	0	0	0	0	0	0	0	0	0	0	0	0	0	24404	0	0	0	0	0	0	0	0	0	0	0	0	0	0	0	0	0	0	0	0
LSVEVPEIVCEDCYQR	0	1994.91	AT5G55220.1	AT5G55220.1	yes	yes	2	6.4562e-22	127.07	0	0	0	0	0	0	0	0	0	0	0	0	0	0	0	0	0	0	0	62295	10814	0	0	0	0	0	0	0	0	0	0	0	0	1201.2	0	1210.5	0	0	0	0
MVEVEIPQSLFEEQGR	0	1889.92	AT5G55220.1	AT5G55220.1	yes	yes	2;3	6.8114e-58	154.69	0	0	0	0	0	0	0	0	0	0	4796.5	0	0	0	66.868	0	0	0	0	4867.4	0	0	47.618	0	0	0	4098.1	0	0	0	0	0	0	0	0	0	0	0	0	0
QNIAVGDIFKR	1	1259.7	AT5G55220.1	AT5G55220.1	yes	yes	3	0.00052327	79.311	0	0	0	0	0	0	0	329.49	0	0	0	0	0	0	0	0	0	0	0	8100.7	0	0	0	0	0	0	0	0	0	0	0	0	0	0	0	0	0	0	0	0
SFTLVFPESWK	0	1339.68	AT5G55220.1	AT5G55220.1	yes	yes	2	3.8752e-08	124.42	0	0	3937.8	169	0	0	18269	15191	0	0	1396.2	0	49.007	0	1870.7	0	0	228.8	0	53377	0	2245.1	0	0	0	0	0	0	0	0	0	0	0	9952.9	0	0	0	0	2330.9	0
SFTLVFPESWKQESLR	1	1953	AT5G55220.1	AT5G55220.1	yes	yes	2;3	7.6985e-16	106.3	0	0	0	0	0	0	0	0	177.8	0	0	141.58	0	0	0	0	0	0	0	0	0	0	0	59.728	0	0	0	0	0	0	0	0	0	0	0	0	0	0	0	0
TLPHAMESVTGR	0	1297.64	AT5G55220.1	AT5G55220.1	yes	yes	3	0.00045807	68.463	0	0	0	0	0	0	0	0	0	0	0	0	0	0	0	0	0	0	0	3530.1	0	0	0	0	0	0	0	0	947.41	235.64	0	0	0	0	0	0	6940.3	0	0	0
TLSYEVVVDVVPELK	0	1688.92	AT5G55220.1	AT5G55220.1	yes	yes	2;3	0.00024131	60.489	0	0	0	0	0	0	0	0	0	0	0	0	0	0	0	0	0	0	0	11069	0	0	0	0	0	0	0	0	0	0	0	0	0	0	1188.7	3092.9	0	0	0	0
TRVPENIIVGFVGR	1	1555.88	AT5G55220.1	AT5G55220.1	yes	yes	2;3	1.3793e-16	116.98	0	0	0	0	0	0	0	0	0	0	0	0	0	0	0	0	0	0	848.57	26924	0	0	0	0	0	0	0	0	0	0	0	0	0	0	0	0	0	825.26	0	0
VKDQVQEILEGAK	1	1455.79	AT5G55220.1	AT5G55220.1	yes	yes	3	0.008467	43.518	0	0	0	0	0	0	0	0	0	0	0	0	0	0	0	0	0	0	0	4060.9	0	0	0	0	0	0	0	0	0	0	0	0	0	0	0	0	0	0	0	0
VPENIIVGFVGR	0	1298.73	AT5G55220.1	AT5G55220.1	yes	yes	2	5.8132e-27	167.11	0	0	0	0	0	0	0	0	0	0	0	0	0	0	0	0	0	0	0	11202	0	0	0	0	0	0	0	0	0	0	0	0	0	0	0	0	0	0	0	0
VTETVQANSSVK	0	1261.65	AT5G55220.1	AT5G55220.1	yes	yes	2;3	4.3083e-26	162.68	0	0	0	0	0	0	0	0	0	0	0	0	0	0	0	0	0	0	0	814.47	0	0	0	0	0	0	0	0	0	0	0	0	0	0	0	0	0	0	0	0
VVVELGDEIDAK	0	1285.68	AT5G55220.1	AT5G55220.1	yes	yes	2	2.6922e-05	95.094	0	0	0	0	0	0	0	0	0	0	0	0	0	0	0	0	0	0	0	27396	0	0	0	0	0	0	0	0	0	0	0	0	0	0	0	3459.1	0	0	0	0
VVVELGDEIDAKK	1	1413.77	AT5G55220.1	AT5G55220.1	yes	yes	3	8.3249e-05	72.891	0	0	0	0	0	0	0	0	0	0	0	0	0	0	0	0	0	0	0	8437.9	0	0	0	0	0	0	0	0	0	0	0	0	1400.2	0	0	0	0	0	0	0
VVVELGDEIDAKKACER	2	1929.98	AT5G55220.1	AT5G55220.1	yes	yes	3	0.0059318	39.338	0	0	0	0	0	0	0	0	0	0	0	0	0	0	0	0	0	0	0	0	0	0	0	0	0	0	0	0	0	0	0	0	0	0	0	0	0	0	0	0
FYCWDTAGQEK	0	1403.58	AT5G55190.1;AT5G20020.1;AT5G20010.1	AT5G55190.1	yes	no	2	6.7085e-10	115.91	0	0	0	0	0	0	0	469.06	1137.6	0	0	0	0	0	0	0	324.83	0	0	0	0	0	0	0	0	0	276.18	0	0	0	0	0	0	0	0	13208	11822	0	0	0
HLTGEFEK	0	959.471	AT5G55190.1;AT5G20020.1;AT5G20010.1	AT5G55190.1	yes	no	2	0.040478	76.064	0	0	0	0	0	0	0	0	0	0	0	0	0	0	0	0	0	0	0	0	0	0	0	0	0	0	0	0	0	0	0	0	1365.3	0	0	0	0	0	0	0
KKNLQYYEISAK	2	1483.8	AT5G55190.1;AT5G20020.1;AT5G20010.1	AT5G55190.1	yes	no	3	0.00066886	77.185	0	0	0	0	0	0	0	0	0	0	0	0	0	0	0	0	0	0	0	0	0	0	0	0	0	0	0	0	0	0	0	0	0	0	0	0	0	0	0	7445.8
KYEPTIGVEVHPLDFFTNCGK	1	2450.19	AT5G55190.1;AT5G20020.1;AT5G20010.1	AT5G55190.1	yes	no	3;4	7.0269e-18	84.689	0	0	0	0	0	0	0	0	2195.8	0	0	0	0	8322.5	0	0	0	0	0	0	0	0	0	0	0	6379	0	0	0	0	0	0	2320.1	0	15120	19484	16228	20262	29300	0
LVIVGDGGTGK	0	1014.57	AT5G55190.1;AT5G20020.1;AT5G20010.1	AT5G55190.1	yes	no	2	5.3537e-15	152.54	31.884	40.993	253.93	91.678	39.291	13.664	31.884	0	0	1433.8	1174	3311.8	2302	5773.6	2198.8	1765.1	3188.4	0	495.33	1842.4	0	0	1145.5	0	0	4142.2	7007.6	9714.4	0	22.774	0	4555.2	7336.1	8281.3	11639	14477	12929	0	12073	28424
NLQYYEISAK	0	1227.61	AT5G55190.1;AT5G20020.1;AT5G20010.1	AT5G55190.1	yes	no	2	3.1127e-05	98.254	0	0	0	0	0	0	104.18	0	0	0	0	0	0	282.47	0	0	524.86	0	0	0	1227.1	0	0	0	0	0	0	0	1171.4	0	0	0	0	0	12649	9751.5	0	7997.6	0	0
SNYNFEKPFLYLAR	1	1760.89	AT5G55190.1;AT5G20020.1;AT5G20010.1	AT5G55190.1	yes	no	2;3	6.5637e-23	117.63	0	0	0	0	0	0	500.76	0	0	0	2935.1	0	6736.2	15319	6051.1	7940.5	0	0	0	0	0	5052.5	0	0	0	0	6525.2	2040.7	0	0	0	0	21301	15745	24276	55280	0	20632	20387	13127
VCENIPIVLCGNK	0	1514.76	AT5G55190.1;AT5G20020.1;AT5G20010.1	AT5G55190.1	yes	no	2	0.001142	59.227	0	0	0	0	0	0	0	0	0	0	0	0	0	0	0	0	0	0	0	0	0	0	0	0	0	0	1815.9	0	0	0	0	0	0	0	5183	0	0	0	0	0
VCENIPIVLCGNKVDVK	1	1956.02	AT5G55190.1;AT5G20020.1;AT5G20010.1	AT5G55190.1	yes	no	2;3	8.4335e-12	88.637	0	0	0	0	0	0	0	0	0	0	7033.9	7130.2	7711.6	0	0	0	0	0	4996.3	0	6698.5	0	0	10260	0	7750.8	10014	0	0	0	0	0	15426	37719	26752	31581	33222	42660	30537	13210
QSVDFNSIAFLFDGR	0	1714.83	AT5G55160.1;AT5G55160.2	AT5G55160.1	yes	no	2;3	3.5564e-14	99.344	0	0	0	0	0	0	0	343.71	22.914	0	0	0	0	0	0	0	0	0	0	0	0	13072	0	17.185	7499.1	0	0	0	0	0	0	0	0	2563.5	0	0	0	0	0	0
QSVDFNSIAFLFDGRR	1	1870.93	AT5G55160.1;AT5G55160.2	AT5G55160.1	yes	no	3	3.7887e-58	160.04	0	0	0	0	0	0	0	828.93	0	0	0	47.608	1298.6	0	0	0	0	0	0	0	17686	47466	0	0	12615	0	0	0	0	0	0	0	0	0	0	0	0	0	0	0
DADKMNFADIEK	1	1395.63	AT5G55070.1	AT5G55070.1	yes	yes	3	0.079926	42.426	0	0	0	0	0	0	0	0	0	0	0	0	0	0	0	0	0	0	0	0	0	0	0	0	0	0	0	0	0	0	0	0	0	0	0	0	0	0	0	0
EAVYFLR	0	896.476	AT4G26910.3;AT4G26910.2;AT4G26910.1;AT5G55070.1	AT5G55070.1	no	no	2	0.032381	89.673	0	0	0	131.96	0	0	229.26	0	0	0	0	0	0	0	0	0	0	0	0	0	0	0	0	0	0	0	0	0	0	0	0	0	0	0	0	0	0	3113.2	3367.3	0
EGDTVEPGNKVAR	1	1370.68	AT5G55070.1	AT5G55070.1	yes	yes	3	0.00048074	64.121	0	0	0	0	0	0	0	0	0	0	0	0	0	0	0	0	0	0	0	0	0	0	0	0	0	0	0	0	0	0	0	0	0	0	0	0	0	0	0	0
GLVVPVIR	0	851.559	AT4G26910.3;AT4G26910.2;AT4G26910.1;AT5G55070.1	AT5G55070.1	no	no	2	0.0034453	110.63	0	0	0	0	0	0	0	0	0	0	0	0	0	0	0	0	0	0	0	0	0	0	0	0	0	0	0	0	0	0	0	0	0	0	0	0	1919.3	0	2841.3	3251.7
IKDVVEDPQR	1	1197.64	AT5G55070.1	AT5G55070.1	yes	yes	3	0.00023704	95.094	0	0	28.638	42.957	0	0	149.12	0	0	0	0	0	460.59	0	0	574.56	0	2604.3	0	0	0	0	0	0	1363.7	0	0	1633.5	0	0	0	0	0	0	0	0	0	0	0	876.96
ISTSADAVSHVAPSEK	0	1597.79	AT5G55070.1	AT5G55070.1	yes	yes	3	0.0009789	44.391	0	0	0	0	0	0	0	0	0	0	0	0	0	0	0	0	0	0	0	0	0	0	0	0	0	0	0	0	149.81	0	0	0	0	0	0	0	0	992.91	1524	0
LGLMSGFIK	0	964.542	AT4G26910.3;AT4G26910.2;AT4G26910.1;AT5G55070.1	AT5G55070.1	no	no	2	0.0092655	73.233	0	0	0	0	0	0	0	0	0	0	0	0	0	0	0	0	0	0	0	0	0	0	0	0	0	0	0	0	0	0	0	0	0	0	0	0	0	3528.6	0	2887
RIKDVVEDPQR	2	1353.74	AT5G55070.1	AT5G55070.1	yes	yes	3	0.0058002	68.355	0	0	0	0	0	0	0	0	0	0	0	0	0	0	0	0	0	0	0	0	0	0	0	0	0	0	0	0	0	0	0	0	0	0	0	0	0	234	0	0
SQYKDAFLEK	1	1227.61	AT5G55070.1	AT5G55070.1	yes	yes	3	0.019415	50.354	0	0	0	43.609	0	0	0	0	0	0	0	0	0	0	0	0	0	0	0	0	0	0	0	0	0	0	0	0	0	0	0	0	0	0	0	0	0	0	0	2973.6
VAEKPKAPSPPPPPPSK	2	1722.97	AT5G55070.1	AT5G55070.1	yes	yes	4	0.0012998	43.208	0	0	0	0	0	0	0	0	0	0	0	0	0	0	0	0	0	0	0	0	0	0	0	0	0	0	0	0	0	0	0	0	0	0	0	0	0	0	0	0
VFKLEDNIPK	1	1201.67	AT5G54990.1	AT5G54990.1	yes	yes	2;3	1.1629e-07	123.51	19.092	0	0	0	0	0	0	0	0	0	35291	0	0	0	0	0	0	0	0	0	0	0	0	0	0	0	0	0	0	0	0	0	0	0	0	0	0	0	0	0
AADAFVELADASGYGLAVMPSAK	0	2253.1	AT5G54960.1	AT5G54960.1	yes	yes	2;3	1.1333e-18	76.889	0	0	0	0	0	0	0	0	0	0	0	0	0	0	61.37	0	0	0	0	0	0	1191.6	0	0	0	0	0	0	0	0	0	0	0	0	0	0	0	0	0	0
DFLSELAK	0	921.481	AT5G54960.1	AT5G54960.1	yes	yes	2	0.0047423	98.458	0	0	0	0	0	0	0	0	0	0	0	0	0	0	0	0	0	0	0	0	0	0	0	0	0	0	0	0	0	0	0	0	0	0	0	0	0	0	0	0
ILHHTIGLPDFTQELR	0	1889.02	AT5G54960.1	AT5G54960.1	yes	yes	2;3;4	3.7448e-58	159.82	0	0	0	0	0	0	0	0	0	0	1636.9	0	9094	0	0	0	2617.6	0	19332	37411	56763	17326	3587.6	3253.8	0	0	0	0	0	0	0	0	0	5015.1	0	9125.6	0	0	2343.6	0
IYVPEGKPLRDNPNESLR	2	2096.1	AT5G54960.1	AT5G54960.1	yes	yes	3;4	1.9306e-33	120.63	0	0	0	0	0	0	0	0	1386	1912.2	0	0	0	0	0	0	2874.7	0	5054.6	7359.5	18029	0	3417.6	1994.8	0	3289.5	6616.1	5078.6	0	0	0	0	5084.2	2779.6	0	0	965.73	0	0	0
LIGCCNELNAGYAADGYAR	0	2086.92	AT5G54960.1	AT5G54960.1	yes	yes	2;3	1.0141e-45	118.23	0	0	0	0	0	0	0	0	0	0	0	0	0	0	0	0	0	0	0	27908	9173.5	2474.9	0	0	0	0	2142.4	0	0	0	0	0	0	0	0	0	0	0	0	0
VIACIGDGSFQVTAQDVSTMIR	0	2367.16	AT5G54960.1	AT5G54960.1	yes	yes	2;3	1.1162e-19	78.418	0	0	0	0	0	0	0	0	0	0	0	0	0	0	0	0	0	0	0	0	3859.4	0	0	0	0	0	0	0	0	0	0	0	0	2535.1	2734.4	0	3632.3	0	0	0
VSAANSRPPNPQ	1	1236.62	AT5G54960.1;AT4G33070.1	AT5G54960.1	yes	no	2	1.378e-25	165.35	0	0	0	0	0	0	23.994	0	661.41	0	219.47	0	0	1771	0	0	0	0	0	0	0	0	3843.3	0	0	0	0	0	0	24.227	0	1332.4	38.764	0	0	0	0	0	2670.2	0
VSNQIGLDAAVEAAAEFLNK	0	2059.06	AT5G54960.1	AT5G54960.1	yes	yes	2;3	6.7648e-15	88.983	0	0	0	0	0	0	0	0	0	0	31.617	0	0	0	0	0	0	0	31.617	4869.6	0	0	0	0	0	0	0	0	0	0	0	0	0	0	0	107.5	0	0	0	0
AEYYSITDEEALEAFKR	1	2033.96	AT5G54810.1	AT5G54810.1	yes	yes	2;3;4	5.7501e-122	203.04	0	0	0	0	0	0	0	0	0	550.14	997.52	2384.4	0	0	0	0	0	0	0	0	0	0	0	1879.6	0	2489.8	39690	94046	0	0	0	0	0	0	0	0	0	0	0	0
DATSEAIRDWVTNVETTHYILGSVAGPHPYPMMVR	1	3912.89	AT5G54810.1;AT4G27070.1	AT5G54810.1	no	no	4;5	3.6533e-18	50.478	0	0	0	0	0	0	0	0	0	8900.4	6730.2	0	0	0	0	0	0	0	0	0	0	0	0	0	0	0	4863.1	0	0	0	0	0	0	0	0	0	0	0	0	0
DFHAVIGK	0	885.471	AT5G54810.1;AT4G27070.1	AT5G54810.1	no	no	2	0.0025771	108.46	0	0	0	0	0	0	0	0	0	0	0	0	0	0	0	0	0	0	0	0	0	0	0	0	0	0	0	0	0	0	0	0	0	0	0	0	0	0	0	0
DFHAVIGKETR	1	1271.66	AT5G54810.1;AT4G27070.1	AT5G54810.1	no	no	3	0.00034984	88.338	0	0	0	0	0	0	0	0	0	0	0	0	0	0	1757.9	0	0	0	0	0	0	0	0	0	0	0	1362.7	0	0	0	0	0	0	1205.7	0	0	0	0	0	0
DMGRAEYYSITDEEALEAFKR	2	2493.15	AT5G54810.1	AT5G54810.1	yes	yes	3;4	1.0252e-34	96.55	0	0	0	0	0	0	0	922.24	0	0	0	0	0	0	0	0	0	0	0	0	0	0	0	0	0	0	0	15317	0	0	0	0	0	0	0	0	0	0	0	0
DYVGRESPLYFAER	1	1700.82	AT5G54810.1;AT4G27070.1	AT5G54810.1	no	no	3	0.00065945	54.09	0	0	0	0	0	0	0	0	0	0	0	0	0	0	0	0	0	3340.5	0	0	0	0	0	0	0	0	0	0	0	0	0	0	0	0	0	0	0	0	0	0
EDLNHTGAHKINNAVAQALLAK	1	2327.23	AT5G54810.1;AT4G27070.1	AT5G54810.1	no	no	4	0.0017289	31.488	0	0	0	0	0	0	0	0	0	0	0	0	0	0	0	0	0	0	0	0	0	0	0	0	0	0	1476.2	0	0	0	0	0	0	0	0	0	0	0	0	0
ELAGILKDYVGR	1	1332.74	AT5G54810.1	AT5G54810.1	yes	yes	2;3	1.4679e-06	119.74	0	0	257.4	0	0	0	0	0	0	0	0	0	0	0	0	0	0	0	0	0	0	0	0	0	0	0	5697.9	23308	0	0	0	0	0	0	0	0	0	0	0	0
ESPLYFAER	0	1110.53	AT5G54810.1;AT4G27070.1	AT5G54810.1	no	no	2	0.0018909	93.649	0	0	0	18.684	0	0	23.355	0	0	0	0	0	0	0	0	0	0	0	0	0	0	0	0	0	0	0	0	15042	0	0	0	0	0	0	0	0	0	0	0	0
FGLECIIYMGAQDMER	0	1931.86	AT5G54810.1	AT5G54810.1	yes	yes	2;3	6.6721e-16	104.94	0	0	0	0	0	0	0	0	0	0	0	0	0	0	0	0	0	0	0	0	0	0	0	98.491	0	0	5147.7	26079	13489	0	0	0	0	0	0	0	0	0	0	0
IIAETGAGQHGVATATVCAR	0	1982	AT5G54810.1;AT4G27070.1	AT5G54810.1	no	no	2;3	2.4378e-108	171.04	0	0	0	0	0	0	0	0	1904.7	0	0	0	0	536.62	0	0	0	0	0	0	595.9	0	557.87	0	0	0	14850	29524	8213	1244.8	0	0	0	3335.3	2762.7	0	958.99	1257.3	0	0
INNAVAQALLAK	0	1224.72	AT5G54810.1;AT4G27070.1	AT5G54810.1	no	no	2	3.0792e-06	118.9	0	0	0	0	0	0	0	0	0	0	0	0	0	0	0	0	0	0	0	0	0	1042.9	0	0	0	0	2496.3	0	0	0	0	0	0	0	0	0	0	0	0	0
LCPTLSDGTR	0	1118.54	AT5G54810.1	AT5G54810.1	yes	yes	2	1.9048e-08	142.98	62.768	0	0	0	0	0	0	0	0	0	0	0	0	0	14.013	0	0	0	0	0	0	23.355	0	1284.5	0	2530.5	2911.5	9974.2	0	0	0	0	0	214.86	0	0	0	0	0	0
LEGIIPALETSHALAYLEK	0	2067.13	AT5G54810.1	AT5G54810.1	yes	yes	2;3	1.7592e-13	87.352	0	0	0	0	0	0	0	2355.4	0	0	0	0	0	0	0	0	0	0	1291.6	0	0	0	0	0	0	0	19821	105740	11820	0	0	0	2823.2	0	0	0	1432.3	0	0	0
MIGVEAAGFGLDSGK	0	1450.71	AT5G54810.1;AT4G27070.1	AT5G54810.1	no	no	2	1.1721e-07	75.911	0	0	0	0	0	0	0	0	0	0	0	529.24	0	0	0	0	0	0	0	0	0	0	0	0	0	0	0	7345.5	16764	0	0	0	0	352.38	0	0	0	0	0	0
MIGVEAAGFGLDSGKHAATLTK	1	2173.12	AT5G54810.1;AT4G27070.1	AT5G54810.1	no	no	2;3;4	7.0656e-34	105.94	0	0	0	0	0	0	0	0	0	0	0	0	0	0	0	0	0	0	0	0	0	0	0	0	0	0	14625	62509	0	0	0	0	0	0	0	0	0	0	0	0
QALNVFR	0	846.471	AT5G54810.1;AT4G27070.1	AT5G54810.1	no	no	2	0.063357	73.975	0	0	0	0	0	0	0	0	0	0	0	0	0	0	0	0	0	0	0	0	0	0	0	0	0	0	0	0	0	0	0	0	0	0	0	0	0	0	0	0
RIIAETGAGQHGVATATVCAR	1	2138.1	AT5G54810.1;AT4G27070.1	AT5G54810.1	no	no	4	1.9587e-07	58.835	0	0	0	0	0	0	0	0	0	0	0	0	0	0	0	0	0	0	0	0	0	1056.4	0	0	0	0	0	0	0	0	0	0	0	0	0	0	0	0	0	0
VSRLEGIIPALETSHALAYLEK	1	2409.33	AT5G54810.1	AT5G54810.1	yes	yes	3;4	7.7189e-76	140.4	0	0	0	0	0	0	0	501.71	0	0	0	0	0	0	0	0	1171.8	0	0	0	0	0	0	0	0	0	18775	87623	14896	0	0	0	0	0	0	0	0	0	0	0
VVLNFSGR	0	890.497	AT5G54810.1;AT4G27070.1	AT5G54810.1	no	no	2	0.00042362	145.34	13.42	0	0	0	0	0	0	2981.8	0	0	0	0	0	0	0	0	0	0	0	0	0	0	0	0	0	0	6582	24314	0	0	0	0	0	0	0	0	0	0	0	0
VVLNFSGRGDKDVQTVAK	2	1932.04	AT5G54810.1	AT5G54810.1	yes	yes	4	6.2322e-12	85.563	0	0	0	0	0	0	271.81	0	0	0	0	0	0	0	0	0	0	0	0	0	0	0	0	0	0	0	18436	62603	17391	0	0	0	0	0	0	0	0	0	0	0
WGGKPDVLVACVGGGSNAMGLFHEFVNDTEVR	1	3417.62	AT5G54810.1	AT5G54810.1	yes	yes	3;4	3.2774e-20	64	0	0	0	0	0	0	0	0	0	0	0	0	0	0	0	0	0	0	0	0	0	0	0	0	0	0	0	20330	10259	0	0	0	0	0	0	0	0	0	0	0
ALDMNTAEDAIVR	0	1417.69	AT5G54770.1	AT5G54770.1	yes	yes	2;3	2.0751e-126	222.73	0	0	0	0	26.302	0	46.541	1103.4	1112.3	5346.9	0	0	2694.7	8782.5	10192	0	18040	4848.9	7497.6	0	6820.4	2118.7	4737.1	24911	67559	825280	85180	729980	262940	0	2454.9	0	31257	23537	0	2200.2	0	13450	12520	7761.8
ALGLPNAIDGTLVGNLSPELVLAAADSAETVDA	0	3176.65	AT5G54770.1	AT5G54770.1	yes	yes	3;4	1.6131e-05	24.623	0	0	0	0	0	0	0	0	0	0	0	0	0	0	0	0	0	0	0	0	0	0	0	0	0	0	0	44397	0	0	0	0	0	0	0	0	0	0	0	0
ATTAGYDLNAFTFDPIKESIVSR	1	2515.26	AT5G54770.1	AT5G54770.1	yes	yes	3	2.9174e-15	69.525	0	0	0	0	0	0	0	0	0	0	0	0	0	0	0	0	0	0	0	0	0	0	0	0	0	0	0	0	0	0	0	0	0	0	0	0	0	0	0	0
EVVPGMIVTGMEVAEIDGAPR	0	2169.08	AT5G54770.1	AT5G54770.1	yes	yes	2;3;4	1.6485e-134	178.23	0	0	0	106.46	0	331.25	0	0	630.58	1144.9	1860.6	1955.6	5732.6	4224.1	8739.7	0	2936.6	5825.9	13824	11911	1538	0	32.757	7773.6	28522	100480	349670	250100	122920	2178.4	2216	0	0	0	4234.1	6557.1	1636.2	3963.4	78.618	4684.3
HAALFTSTIMSK	0	1305.68	AT5G54770.1	AT5G54770.1	yes	yes	2;3	5.8992e-48	186.58	39.169	0	0	93.103	23.715	0	0	63.65	3491	3269.4	0	4132.4	0	7811	0	0	0	1685.1	845.27	2607.5	2452.4	5642.7	2220.3	0	17841	42490	105100	51641	61586	0	0	561.84	4288.4	0	7857.9	3777.4	11201	9210	11421	3640.6
IVVSSCGHDGPFGATGVK	0	1786.87	AT5G54770.1	AT5G54770.1	yes	yes	2;3	2.4571e-43	131.45	0	0	0	0	0	0	0	0	0	0	0	0	0	0	2236.6	0	0	0	0	0	0	0	921.07	0	3664.4	20290	70394	57197	0	0	0	0	0	4788.4	2173.9	0	0	0	0	2709.1
IVVSSCGHDGPFGATGVKR	1	1942.97	AT5G54770.1	AT5G54770.1	yes	yes	2;3;4	2.0643e-151	206.8	0	0	0	0	0	0	0	0	1432.7	834.1	0	2169.9	2311.5	1874.4	1900.9	3194.1	1715.1	0	0	2477.3	3444.8	2875.7	0	7769.5	15815	28786	58177	101820	61824	0	0	0	1879.4	9801.2	524.77	9156.9	6590.6	8721.1	6425.3	10803
KPAHLFLDEIGVAYDEQDTYVVVK	1	2748.4	AT5G54770.1	AT5G54770.1	yes	yes	3;4	3.6521e-42	103.02	0	0	0	0	0	0	0	1044.6	0	0	0	0	0	0	0	0	0	0	0	0	0	0	0	0	7764.9	52921	43333	79791	14224	0	0	0	0	0	0	0	0	0	0	0
LFNAVAAEDLIVK	0	1401.79	AT5G54770.1	AT5G54770.1	yes	yes	2;3	2.9466e-11	122.46	0	0	0	0	173.61	0	0	557.68	0	1528.2	0	0	0	161.76	0	0	0	0	0	0	0	5605.6	2223.4	0	11008	41481	88692	49190	0	0	0	12983	0	2924	0	0	0	0	0	0
LFNAVAAEDLIVKGNR	1	1728.95	AT5G54770.1	AT5G54770.1	yes	yes	2;3	5.1837e-65	172.85	0	0	0	0	0	0	0	0	0	0	0	0	2713.7	0	0	0	0	0	0	0	0	0	0	0	1379.3	15295	2243.3	8922.3	4333.2	0	0	0	10031	4910.6	5528.6	0	0	2980	0	0
LKSIGMIDHVPGMK	1	1524.82	AT5G54770.1	AT5G54770.1	yes	yes	3	9.0049e-10	107.11	0	0	0	0	0	0	0	0	0	0	0	0	0	0	0	0	0	0	0	0	0	0	0	0	0	0	7141.6	0	0	0	0	0	0	0	0	0	0	0	0	0
LLARPNVK	1	909.576	AT5G54770.1	AT5G54770.1	yes	yes	2	0.0062242	129.68	0	0	0	0	0	0	0	0	0	0	0	0	0	0	0	0	0	0	0	0	0	0	0	0	0	0	521.14	0	0	0	0	0	0	0	0	0	0	0	0	0
MGPTFGAMMISGQK	0	1454.67	AT5G54770.1	AT5G54770.1	yes	yes	2;3	2.0216e-40	155.57	0	0	0	0	0	117.02	0	0	0	2124.9	0	0	0	0	0	0	0	0	0	0	0	0	0	0	13303	50312	219960	340790	87119	0	0	0	9675.7	3567.7	0	0	0	0	0	3611
SIGMIDHVPGMK	0	1283.64	AT5G54770.1	AT5G54770.1	yes	yes	2;3	6.7424e-10	106.26	24.481	0	0	0	47.738	0	314.22	0	0	0	0	0	0	935.98	0	665.84	0	0	0	2301.2	201.96	0	0	0	0	9781.1	47890	102110	8023.6	0	0	0	0	4635.4	0	5127.5	4035.7	5305.8	3071.5	0
VGGVVTNWALVAQNHHTQSCMDPNVMEAK	0	3192.49	AT5G54770.1	AT5G54770.1	yes	yes	3;4	1.3674e-37	87.052	0	0	0	0	0	0	0	0	0	0	0	0	0	0	0	0	0	0	0	0	0	0	0	0	0	14969	58762	0	45399	0	0	0	0	0	0	0	0	0	0	0
KNVSTFLVQAGLVK	1	1502.88	AT5G54760.3;AT5G54760.2;AT5G54760.1;AT4G27130.1;AT1G54290.1	AT5G54760.3	yes	no	2;3	3.0416e-05	69.345	0	0	0	0	0	0	0	0	0	0	0	0	0	0	0	0	0	7949.6	0	0	0	0	0	0	0	0	0	0	0	0	0	0	0	0	0	0	0	0	0	0
KSLTTVQGLKK	2	1201.74	AT5G54760.3;AT5G54760.2;AT5G54760.1;AT4G27130.1;AT1G54290.1;AT5G54940.2;AT5G54940.1	AT5G54760.3	yes	no	3	0.02411	54.343	0	0	0	0	0	0	0	0	0	0	0	0	0	0	0	0	0	0	0	0	0	0	0	0	0	0	0	0	0	0	0	0	0	0	0	0	0	0	0	0
NVSTFLVQAGLVK	0	1374.79	AT5G54760.3;AT5G54760.2;AT5G54760.1;AT4G27130.1;AT1G54290.1	AT5G54760.3	yes	no	2;3	0.00013831	69.03	0	0	0	0	0	0	0	0	0	0	0	0	0	0	0	0	0	21967	0	0	0	0	0	0	0	0	0	0	0	0	0	0	0	0	0	0	0	0	0	0
NVSTFLVQAGLVKK	1	1502.88	AT5G54760.3;AT5G54760.2;AT5G54760.1;AT4G27130.1;AT1G54290.1	AT5G54760.3	yes	no	2;3	2.8446e-05	69.795	0	0	0	0	0	0	0	0	0	0	0	0	0	0	0	0	0	24585	5097.2	0	0	0	0	0	0	0	0	0	0	0	0	0	0	0	0	0	0	0	0	0
GALEMVSMKTEVTWTR	1	1837.91	AT5G54750.1;AT5G54750.2	AT5G54750.1	yes	no	3	0.0014526	52.527	0	0	0	0	0	0	0	0	0	0	0	0	0	0	14549	0	0	0	0	0	0	0	0	0	0	0	0	0	0	0	0	0	0	0	0	0	0	0	0	0
DSDDVFIDVLNRRDR	2	1833.9	AT5G54610.1	AT5G54610.1	yes	yes	2	0.00023677	74.987	0	0	0	0	0	0	0	0	102750	0	0	230030	0	0	0	0	0	0	0	0	0	0	0	0	0	0	0	0	0	0	0	0	0	0	0	0	0	0	0	0
IEAPIHSSNVMLYSK	0	1687.86	AT5G54600.1;AT5G54600.2	AT5G54600.1	yes	no	3	1.6743e-14	95.662	0	0	0	0	0	0	0	0	0	0	0	0	0	0	0	0	0	0	1169.2	0	0	0	0	0	0	0	0	0	0	0	0	1442.1	0	18025	7885.2	9576.5	0	2934.4	0	0
IFTHNSTIVIK	0	1271.72	AT5G54600.1	AT5G54600.1	yes	yes	3	0.0039651	58.172	0	0	0	0	0	0	0	0	0	0	0	0	0	0	0	0	0	0	0	0	0	0	0	0	0	0	0	0	0	0	0	0	0	5880.5	0	0	0	0	0	0
IFTHNSTIVIKDVNLK	1	1841.04	AT5G54600.1	AT5G54600.1	yes	yes	4	1.9561e-08	83.292	0	0	0	0	0	0	0	0	0	0	0	0	0	1629.5	0	0	0	0	0	0	0	0	0	0	0	0	0	0	147.6	0	0	0	9672	9387	0	0	0	0	0	0
TGELIDTIEKWK	1	1431.76	AT5G54600.1;AT5G54600.2	AT5G54600.1	yes	no	2;3	0.00034141	74.392	0	0	0	0	0	0	0	0	0	0	0	0	0	0	2812.4	0	0	0	0	0	0	0	0	0	0	0	9712.6	0	0	0	0	0	12013	8391.5	0	0	0	0	0	0
AFLDATGGLWR	0	1205.62	AT4G27270.1;AT5G54500.1;AT5G54500.2	AT5G54500.1	no	no	2	3.4908e-24	171.85	0	0	105.01	0	669.89	0	0	0	0	0	0	24871	30795	0	15924	44657	7511.1	0	0	4744.5	35053	40636	0	1944.8	0	0	0	0	0	0	0	1442.6	0	13577	0	0	0	0	0	0
FGMMAAQFK	0	1029.48	AT4G27270.1;AT5G54500.1;AT5G54500.2	AT5G54500.1	no	no	2	0.0021394	91.318	0	0	0	64.378	0	0	0	0	0	0	0	0	0	0	0	7933.5	0	0	0	0	0	0	0	0	0	0	0	0	0	0	0	0	0	0	0	0	0	0	0	0
GGSPYGAGTFAGDGSR	0	1455.64	AT4G27270.1;AT5G54500.1	AT5G54500.1	no	no	2	2.0776e-13	93.909	0	0	0	0	0	0	0	0	0	0	0	0	0	0	1510.6	2574.1	0	0	0	1070.5	3638.3	2065	0	0	0	0	0	0	0	0	0	0	0	0	0	0	0	0	2142.9	0
LWQVPETLHEEALSK	0	1778.92	AT5G54500.1;AT5G54500.2	AT5G54500.1	yes	no	2;3	1.677e-14	100.13	0	0	83.723	0	0	0	98.412	0	0	3277.5	4983.7	13303	0	7632	15884	60262	4540.2	0	0	0	66811	37230	0	0	2150.4	3009.6	0	0	0	0	0	0	0	0	0	0	0	0	0	0
MSAPPKSESPIITPNELAEADGFVFGFPTR	1	3204.58	AT5G54500.1;AT5G54500.2	AT5G54500.1	yes	no	3;4	2.9603e-22	73.13	0	0	0	0	0	0	0	0	0	0	0	0	0	0	0	0	0	0	0	0	18894	0	0	0	0	0	0	0	0	0	0	0	0	0	0	0	0	0	0	0
QPTELELQQAFHQGQYIASITKK	1	2657.38	AT5G54500.1	AT5G54500.1	yes	yes	4	0.00034375	36.079	0	0	0	0	0	0	0	0	0	0	0	0	0	0	0	24000	0	0	0	0	0	0	0	0	0	0	0	0	0	0	0	0	0	0	0	0	0	0	0	0
SESPIITPNELAEADGFVFGFPTR	0	2593.27	AT5G54500.1;AT5G54500.2	AT5G54500.1	yes	no	3	3.3603e-31	96.128	0	0	0	0	0	0	0	0	1298	0	0	4528.7	0	0	5430.1	57054	0	0	0	0	0	0	0	0	0	0	0	0	0	0	0	0	0	4801.6	0	0	0	0	0	0
VYIVYYSMYGHVEK	0	1749.84	AT4G27270.1;AT5G54500.1;AT5G54500.2	AT5G54500.1	no	no	3	0.0013173	47.774	0	0	0	0	0	418.11	0	0	0	0	0	0	0	0	0	7230.3	0	0	0	0	8503.6	0	0	0	0	0	0	0	0	0	0	0	0	0	0	0	0	1602.1	0	0
LCLEIER	0	931.48	AT5G54430.1	AT5G54430.1	yes	yes	2	0.00025093	133.81	0	0	120.57	0	0	0	0	0	1366.5	0	0	0	0	0	0	0	0	3229.1	0	5621.8	4070	0	0	0	0	0	0	0	0	0	0	0	0	0	0	0	0	0	0	0
LGLSAVIMGSR	0	1102.62	AT5G54430.1	AT5G54430.1	yes	yes	2	0.00066381	84.31	0	0	0	0	0	0	0	0	0	0	0	0	0	0	0	2217.5	0	0	0	0	0	3171.5	0	0	0	0	0	0	0	0	0	0	0	0	0	0	0	0	0	0
LGSVSDYCVHHCVCPVVVVR	0	2341.11	AT4G27320.1;AT5G54430.1	AT5G54430.1	no	no	3;4	0.00010596	50.392	0	0	0	0	0	0	0	0	0	0	0	0	0	0	0	0	0	0	0	0	0	0	0	0	0	0	0	0	0	0	0	0	0	0	0	0	0	0	0	0
SGGDDDGDVVAASASAHHEHIKDE	1	2418.03	AT5G54430.1	AT5G54430.1	yes	yes	3;4;5	2.9582e-24	88.239	0	0	0	0	0	0	0	0	0	0	0	0	0	0	0	0	0	1416.2	3397.2	2920.6	1953.2	1057.9	0	0	0	0	0	0	0	0	0	219.83	0	0	0	0	0	0	0	0
GDQYAVALALIENGK	0	1560.81	AT5G54390.1	AT5G54390.1	yes	yes	3	0.045808	23.398	0	0	0	0	0	0	0	0	0	0	0	0	0	0	0	0	0	0	0	0	0	0	0	0	0	0	0	0	0	0	0	0	0	0	0	0	0	0	0	0
VSSVDDPVLATVCEPVER	0	1970.96	AT5G54390.1	AT5G54390.1	yes	yes	2;3	1.4622e-08	82.865	0	0	0	0	0	0	0	0	0	0	0	0	0	0	0	3342.3	0	0	0	0	0	0	0	0	0	0	0	0	0	0	0	0	0	0	0	0	0	0	0	0
VVHLASSLCVK	0	1211.67	AT5G54390.1	AT5G54390.1	yes	yes	2;3	0.00013155	100.88	0	0	0	0	0	14.319	0	0	0	0	0	0	0	0	0	6229.5	0	0	0	0	0	0	0	0	0	0	0	0	0	0	0	0	0	0	0	0	0	0	0	0
AYGMSAFEYHGTDPR	0	1700.73	AT5G54160.1	AT5G54160.1	yes	yes	2;3	7.081e-22	106.42	0	0	0	0	0	0	0	0	0	0	0	0	0	0	0	0	26655	38657	12057	5534.1	0	0	0	0	0	0	0	0	638.72	0	0	0	1869.4	873.59	0	0	0	0	0	0
DAILDGGIPFNK	0	1258.66	AT5G54160.1	AT5G54160.1	yes	yes	2;3	3.0462e-31	169.21	0	0	0	0	0	0	0	0	0	0	0	0	1639	0	0	0	0	108340	15456	0	0	0	0	0	0	0	0	0	0	0	0	0	0	0	0	0	0	1378.5	0	0
ERTEKEFEALAK	2	1449.75	AT5G54160.1	AT5G54160.1	yes	yes	3	0.00026155	85.274	0	0	0	0	0	0	0	0	0	0	0	0	0	0	0	0	0	3554.4	0	0	0	0	0	0	0	0	0	0	86.042	0	0	0	0	0	0	0	0	0	0	0
GFEGLTSLVDVGGGIGATLK	0	1890.01	AT5G54160.1	AT5G54160.1	yes	yes	2;3	2.9459e-08	65.149	0	0	0	0	0	0	0	0	0	0	0	0	0	0	0	0	0	0	0	0	0	0	0	0	0	0	0	0	0	0	0	0	0	0	0	0	0	0	0	0
ILETYKGFEGLTSLVDVGGGIGATLK	1	2637.43	AT5G54160.1	AT5G54160.1	yes	yes	3	3.6983e-25	76.55	0	0	0	0	0	0	0	0	0	0	0	0	0	0	0	0	6134.2	27854	0	0	0	0	0	0	0	0	0	0	0	0	0	0	0	0	0	0	0	0	0	0
IYGLGPVCK	0	1005.53	AT5G54160.1	AT5G54160.1	yes	yes	2	0.010242	71.692	27.934	45.548	31.884	0	0	0	0	0	1367.6	0	0	0	0	0	0	0	0	10814	0	0	0	0	0	0	1558.9	0	0	0	0	0	0	0	0	550.07	0	0	0	0	0	0
LLTSYSVLTCSNR	0	1512.76	AT5G54160.1	AT5G54160.1	yes	yes	2;3	2.386e-81	200.82	0	0	0	0	0	124.4	0	0	0	0	2428.4	0	0	0	0	5703.3	42749	113690	23291	16183	5860.2	2583.9	0	0	1690.2	4207.9	773.42	0	0	0	0	0	0	2224.3	0	0	885.65	1273.7	0	0
LLTSYSVLTCSNRK	1	1640.86	AT5G54160.1	AT5G54160.1	yes	yes	2;3	1.1397e-14	128.61	0	0	0	0	0	0	0	0	0	0	0	0	0	0	0	0	0	24552	0	0	0	0	0	0	0	0	0	0	0	0	0	0	0	0	0	0	0	0	0	0
LPTKNPEAPVMLDR	1	1579.84	AT5G54160.1	AT5G54160.1	yes	yes	2;3	5.2267e-15	123.63	0	22.194	71.161	0	0	0	0	0	0	0	95.711	0	668.59	0	0	0	3255.6	6679.8	0	0	0	0	0	4834.1	0	0	0	0	0	0	0	0	0	0	324.36	0	0	0	0	0
NCYESLPEDGK	0	1310.54	AT5G54160.1	AT5G54160.1	yes	yes	2	0.002314	71.085	0	0	0	0	0	0	0	0	0	0	0	0	0	0	0	0	0	0	0	0	0	694.03	0	0	0	0	0	0	0	0	0	0	0	0	0	0	0	0	0	0
NCYESLPEDGKVILAECILPETPDSSLSTK	1	3364.61	AT5G54160.1	AT5G54160.1	yes	yes	3;4	1.3862e-11	44.278	0	0	0	0	0	0	0	0	0	0	0	0	0	0	0	0	0	24128	11463	0	0	0	0	0	0	0	0	0	0	0	0	0	0	0	0	0	0	0	0	0
NEDGVSIAALCLMNQDK	0	1876.87	AT5G54160.1	AT5G54160.1	yes	yes	2;3	1.7199e-17	97.095	0	0	0	0	0	0	0	4623.1	0	0	1329.5	0	0	0	1700.3	0	8807.6	23847	0	0	0	0	0	0	0	0	0	0	2732.9	0	0	0	0	0	0	0	0	0	0	0
NGSPMSPTEIASKLPTKNPEAPVMLDR	2	2879.45	AT5G54160.1	AT5G54160.1	yes	yes	3;4	2.3937e-19	74.905	0	0	0	0	0	0	0	0	0	0	0	0	0	0	0	0	0	0	0	0	0	0	0	0	0	0	0	0	0	0	0	0	0	0	0	0	0	0	0	0
NPEAPVMLDR	0	1140.56	AT5G54160.1	AT5G54160.1	yes	yes	2	0.00020456	100.88	49.375	0	0	0	18.863	0	18.863	0	0	0	0	0	0	0	0	0	392.01	0	0	0	0	0	0	0	0	0	0	0	0	0	0	0	0	0	0	0	0	0	0	0
QVVHVDCIMLAHNPGGK	0	1873.93	AT5G54160.1	AT5G54160.1	yes	yes	2;3;4	1.862e-24	115.38	0	0	0	0	0	0	0	0	0	0	595.1	0	0	0	0	0	21025	32089	2039.5	0	0	0	0	0	1244.9	0	1216.6	0	0	0	0	0	1318.1	0	0	0	0	0	3812.9	0
QVVHVDCIMLAHNPGGKER	1	2159.07	AT5G54160.1	AT5G54160.1	yes	yes	3;4	2.914e-13	86.573	0	0	0	0	0	0	0	0	0	0	0	0	0	720.66	0	0	8404.2	15764	6007.7	2412.6	0	0	0	0	0	0	0	0	0	0	0	0	0	0	0	2147.4	0	0	0	0
SALELDLLEIMAK	0	1444.78	AT5G54160.1	AT5G54160.1	yes	yes	2;3	7.6219e-35	163.51	0	0	0	0	0	0	0	0	0	0	0	0	0	0	0	0	53933	98866	22942	8716.5	0	0	0	21.276	0	0	0	0	0	0	0	0	0	0	0	0	0	0	0	0
VFNNGMSNHSTITMK	0	1679.78	AT5G54160.1	AT5G54160.1	yes	yes	3	0.017932	29.582	0	0	0	0	0	0	0	0	0	0	0	0	0	0	0	0	0	0	0	0	0	0	0	0	0	0	0	0	0	0	0	0	0	0	0	0	0	0	0	0
VILAECILPETPDSSLSTK	0	2072.07	AT5G54160.1	AT5G54160.1	yes	yes	2;3	2.8664e-06	60.826	0	0	0	0	0	0	0	0	0	0	0	0	0	0	0	0	5238.3	32875	0	0	0	0	0	0	0	0	0	0	0	0	0	0	0	0	0	0	0	0	1288.4	0
VLMESWYHLK	0	1304.66	AT5G54160.1	AT5G54160.1	yes	yes	3	0.0046779	62.005	0	94.859	94.669	0	0	0	0	0	0	0	0	0	0	0	0	0	19942	21906	7645.4	0	0	0	0	0	0	0	0	0	0	0	0	0	0	0	0	0	0	0	0	0
VVCDAFGVNLIELLK	0	1688.92	AT5G54160.1	AT5G54160.1	yes	yes	2;3	1.1273e-14	103.66	0	0	0	80.198	0	0	0	0	0	0	0	0	45.828	0	0	0	85139	217250	6591	14123	0	0	0	34.371	0	0	0	0	0	0	0	0	0	0	0	0	0	0	0	1743
WICHDWSDEHCVK	0	1770.72	AT5G54160.1	AT5G54160.1	yes	yes	4	0.0027985	49.298	0	0	0	0	0	0	0	0	0	0	0	0	0	0	0	0	0	5715.9	0	0	0	0	0	0	0	0	0	0	0	0	0	0	0	0	0	0	0	0	0	0
YLTKNEDGVSIAALCLMNQDK	1	2382.16	AT5G54160.1	AT5G54160.1	yes	yes	2;3;4	1.3973e-24	96.591	0	0	0	79.778	0	0	0	0	0	0	0	3772.6	0	0	0	0	10230	15161	0	0	0	0	9878.8	2437.6	0	4880.8	0	2570.6	10403	5679.1	0	1187.8	2141.6	2196.5	0	0	0	1801.2	0	0
DFLAPTAWFEDGLRPEYTIVQK	1	2595.3	AT5G54080.2;AT5G54080.1	AT5G54080.2	yes	no	3	0.0010665	35.538	0	0	0	0	0	0	0	0	0	0	0	0	0	0	0	0	0	0	0	0	0	0	0	16003	0	0	0	0	0	0	0	0	0	0	0	0	0	0	0	0
DSAFCNADGDFLLVPQTGR	0	2081.95	AT5G54080.2;AT5G54080.1	AT5G54080.2	yes	no	2;3	0.0021626	37.292	0	0	0	0	0	0	0	0	0	0	0	0	0	0	0	0	3637.1	0	0	0	0	0	0	4779.5	1944.9	0	0	0	0	0	0	0	0	0	0	0	0	0	0	0
FSIDLPDGK	0	990.502	AT5G54080.2;AT5G54080.1	AT5G54080.2	yes	no	2	0.00024139	120.99	0	0	0	0	0	0	0	0	0	0	0	0	0	0	0	0	0	0	0	0	0	0	0	0	0	0	0	0	1605.6	0	0	0	0	0	0	0	0	0	0	0
KLVSEFDASNSR	1	1351.67	AT5G54080.2;AT5G54080.1	AT5G54080.2	yes	no	3	0.076132	41.227	0	0	0	0	0	0	0	0	0	0	0	0	0	0	0	0	0	0	0	0	0	0	0	0	0	0	0	0	0	0	0	0	0	0	0	0	0	0	0	0
LLVTPGEIAVIPQGFR	0	1708.99	AT5G54080.2;AT5G54080.1	AT5G54080.2	yes	no	2;3	1.9485e-17	103.83	0	0	0	0	0	0	0	0	0	0	0	0	0	0	0	0	0	0	0	0	0	0	0	39811	0	3917.3	0	0	0	0	0	0	0	0	0	0	0	0	0	0
LVSEFDASNSR	0	1223.58	AT5G54080.2;AT5G54080.1	AT5G54080.2	yes	no	2	3.1155e-13	140.48	0	0	0	0	0	0	0	0	0	0	0	0	0	0	19.092	0	0	0	0	0	0	0	3395.1	4457	0	0	0	0	23.865	0	0	0	0	0	0	1394.9	0	0	0	0
LWIETECGR	0	1162.54	AT5G54080.2;AT5G54080.1	AT5G54080.2	yes	no	2	0.00046007	106.68	0	0	0	0	0	0	0	0	0	0	0	0	0	0	0	0	0	0	0	0	0	190.99	0	5550.5	0	0	0	0	0	0	0	0	0	0	0	0	0	0	0	0
NCMSEFMGLIYGAYEAK	0	1982.86	AT5G54080.2;AT5G54080.1	AT5G54080.2	yes	no	3	0.0059377	30.593	0	0	0	0	0	0	0	0	0	0	0	0	0	0	0	0	0	0	0	0	0	0	0	0	0	0	0	0	0	0	0	0	0	0	0	0	0	0	0	0
VCHWALESPFLDHDYYQCWIGLK	0	2936.34	AT5G54080.2;AT5G54080.1	AT5G54080.2	yes	no	3	0.00079194	31.767	0	0	0	0	0	0	0	0	0	0	0	0	0	0	0	0	0	0	0	0	0	0	0	0	0	0	0	0	0	0	0	0	0	0	0	0	0	0	0	0
AAGLEAIISIRPGNAPLPENHGFK	1	2471.33	AT5G53850.2	AT5G53850.2	yes	yes	3;4	3.4048e-06	52.754	0	0	0	0	0	0	0	0	0	0	0	0	0	0	0	0	9238.7	36155	10320	0	0	0	0	0	0	0	0	0	0	0	0	0	0	0	0	0	0	0	0	0
AIVFEDVADALEKWHSSGIK	1	2214.13	AT5G53850.2;AT5G53850.1;AT5G53850.3	AT5G53850.2	yes	no	3;4	0.0001967	44.788	0	0	0	0	0	0	0	0	0	0	0	0	0	0	0	0	0	0	7070	0	0	0	0	0	0	0	0	0	0	0	0	0	0	0	0	0	0	0	0	0
AQVEEDLREGVTGAVPIPHADEGKEK	2	2773.39	AT5G53850.2;AT5G53850.1;AT5G53850.3	AT5G53850.2	yes	no	3;4;5	0.00022458	38.986	0	0	0	0	0	0	0	0	0	0	0	0	0	0	0	0	0	17519	0	0	0	0	0	0	0	0	0	0	0	0	0	0	0	0	0	0	0	0	0	0
ETLGVDDPAEIMFVTDVYQEAVAAK	0	2710.3	AT5G53850.2	AT5G53850.2	yes	yes	3	0.00033579	34.957	0	0	0	0	0	0	0	0	0	0	0	0	0	0	0	0	0	0	0	0	0	0	0	0	0	0	0	0	0	0	0	0	0	0	0	0	0	0	0	0
ETSSLVTELCR	0	1293.62	AT5G53850.2;AT5G53850.1;AT5G53850.3	AT5G53850.2	yes	no	2	0.00018857	92.866	0	0	0	0	0	0	0	0	0	0	0	0	0	0	0	0	0	0	0	0	0	0	0	0	0	0	0	0	0	0	0	0	0	0	0	0	0	0	0	1968.3
HLNLTYHTAETQEDIK	0	1911.93	AT5G53850.2;AT5G53850.1;AT5G53850.3	AT5G53850.2	yes	no	2;3;4	2.4406e-16	110.97	0	0	0	0	102.5	0	0	0	0	0	0	0	3537.9	509.5	0	3482.1	3200.2	15683	9068.2	7821.1	3513.8	0	0	0	1254.1	0	0	3075.8	0	0	0	2636.4	0	0	0	0	0	0	0	0
LHQLGLDAATPDHGPIRR	1	1966.05	AT5G53850.2;AT5G53850.1;AT5G53850.3	AT5G53850.2	yes	no	4	0.0067751	29.58	0	0	0	0	0	0	0	0	0	0	0	0	455.52	0	0	0	0	0	0	0	0	0	2790.1	0	0	2460.8	0	0	0	0	0	0	0	0	2790.1	0	0	3593.4	0	0
LLFGNTDYGDLR	0	1382.68	AT5G53850.2	AT5G53850.2	yes	yes	2	0.00026297	79.492	0	0	0	0	0	0	0	0	0	0	0	0	0	0	0	0	0	10609	0	0	8110.3	0	0	0	0	0	0	0	0	0	0	0	0	0	0	0	0	0	0	0
LLFGNTDYGDLRK	1	1510.78	AT5G53850.2	AT5G53850.2	yes	yes	2;3	2.9146e-08	117.2	27.043	0	68.959	64.903	0	0	0	0	0	0	1198	0	3049.1	2229.7	0	0	2006.1	0	9833.8	9997.1	7937.3	0	0	0	0	0	0	0	0	0	0	0	4245.3	3184.3	4489.1	5664.1	0	5339.2	1289.9	0
PGNAPLPENHGFK	0	1376.68	AT5G53850.2	AT5G53850.2	yes	yes	2;3	0.027806	34	0	0	0	0	0	0	0	0	0	0	0	0	0	0	0	0	0	0	0	0	0	0	0	0	0	0	0	0	0	0	0	0	8952.6	0	0	0	596.98	142.03	0	0
TGFECDELK	0	1097.47	AT5G53850.2;AT5G53850.1;AT5G53850.3	AT5G53850.2	yes	no	2	0.056263	48.284	0	0	0	0	0	0	0	0	0	0	0	0	0	0	0	0	0	0	0	0	0	0	0	0	0	0	0	0	0	0	0	0	0	0	0	0	0	0	0	23.355
VIAAMVSNVEAMIR	0	1502.79	AT5G53850.2;AT5G53850.1;AT5G53850.3	AT5G53850.2	yes	no	2	2.3184e-09	101.38	0	0	0	0	0	0	0	0	1584.7	0	9189.1	2902	0	3893.1	0	0	1975.5	0	6093.6	0	0	0	0	0	0	0	0	0	0	0	0	0	0	0	0	0	0	0	0	0
VYIYSSGSR	0	1030.51	AT5G53850.2	AT5G53850.2	yes	yes	2	7.9168e-05	134.26	41.612	55.482	0	18.494	0	38.201	18.494	0	731.38	0	0	0	0	0	0	0	0	4132.2	3216.8	3839.1	1939.2	972.1	0	0	0	1659.8	63.669	0	18.494	0	0	0	0	0	0	0	0	0	0	0
YISGFFDTTIGNKK	1	1589.81	AT5G53850.2	AT5G53850.2	yes	yes	2;3	1.1248e-05	79.875	0	0	0	0	0	0	0	943.24	0	0	2353.5	0	0	0	0	5144.9	0	31660	0	0	0	0	0	0	0	0	0	0	0	0	0	0	0	0	0	0	0	0	0	0
ESTGAGANTHVETETLAK	0	1814.86	AT4G27690.2;AT4G27690.1;AT5G53530.1	AT5G53530.1	no	no	3	1.0533e-05	69.935	0	0	0	0	0	0	0	1813.3	0	0	0	0	0	0	0	0	90.2	0	0	0	0	0	0	0	0	0	1126.6	3612	0	0	0	0	0	0	0	0	0	0	0	0
FELMDGAPVRGESIPVR	1	1871.96	AT5G53530.1	AT5G53530.1	yes	yes	3	0.00051288	47.548	0	0	0	0	0	0	0	0	0	0	0	0	0	0	0	0	0	0	0	0	0	0	0	0	0	0	0	0	0	0	0	0	0	0	0	0	0	0	0	0
GNFYDFTSLVR	0	1317.64	AT4G27690.2;AT4G27690.1;AT5G53530.1	AT5G53530.1	no	no	2	0.0028314	67.385	0	0	0	0	0	0	0	0	0	0	0	0	0	0	0	0	0	0	0	0	0	0	0	0	0	0	0	0	0	0	0	0	0	0	0	0	0	0	0	0
VFLTPYDLTPTHK	0	1530.81	AT5G53530.1	AT5G53530.1	yes	yes	3	1.4903e-06	96.82	0	0	0	0	0	0	0	0	6344.4	3446.4	0	0	4778.8	0	0	0	0	2028.9	0	0	0	0	0	0	0	0	0	0	0	0	0	0	0	0	0	0	0	0	0	0
YFKQQEITLYR	1	1487.78	AT4G27690.2;AT4G27690.1;AT5G53530.1	AT5G53530.1	no	no	3	0.063206	34.185	19.675	0	0	0	0	0	0	0	0	0	0	0	0	0	0	0	0	0	0	0	0	0	0	0	0	0	0	0	0	0	0	0	0	0	0	0	0	0	0	0
AFVGNTIGQANGVYDKPLDLR	1	2247.16	AT5G53490.1;AT5G53490.2;AT5G53490.3	AT5G53490.1	yes	no	2;3	6.149e-68	136.46	0	0	0	0	0	0	0	0	0	0	0	0	0	0	20266	0	0	0	0	0	0	0	0	6313.2	0	0	0	0	0	0	0	0	0	0	0	0	0	0	0	0
AYAVEASFK	0	984.492	AT5G53490.1;AT5G53490.2;AT5G53490.3	AT5G53490.1	yes	no	2	0.00019716	126.07	0	0	0	0	0	0	0	0	0	0	0	0	0	0	53015	4342.7	0	0	0	0	0	0	0	0	0	0	0	0	0	0	0	0	0	0	0	0	0	0	0	0
EPRSLVTVHCSAGENR	1	1810.87	AT5G53490.1	AT5G53490.1	yes	yes	3	0.038517	25.365	0	0	0	0	0	0	0	0	0	0	0	0	0	0	24702	0	0	0	0	1775.8	0	0	0	0	0	0	0	0	0	0	0	0	0	0	0	0	0	0	0	0
FCDYTNDQTNLK	0	1517.65	AT5G53490.1;AT5G53490.2;AT5G53490.3	AT5G53490.1	yes	no	2;3	0.00010602	91.123	0	0	0	0	0	0	0	0	0	0	0	0	0	7705.3	0	0	0	0	0	0	0	0	0	0	0	0	0	0	0	0	0	0	0	0	0	0	0	0	0	0
FCDYTNDQTNLKGK	1	1702.76	AT5G53490.1;AT5G53490.2;AT5G53490.3	AT5G53490.1	yes	no	2;3	3.4307e-45	164.68	0	0	0	0	0	0	0	0	0	0	0	0	0	6087.9	3551	0	0	0	0	0	150.37	0	0	581.44	0	0	0	0	0	0	0	0	0	0	0	1049.7	0	0	0	0
FDGADMTEVVMSK	0	1428.63	AT5G53490.1;AT5G53490.2;AT5G53490.3	AT5G53490.1	yes	no	2;3	3.7005e-07	113.37	0	0	0	39.31	0	0	0	0	0	0	0	0	0	13034	46886	0	0	0	0	0	0	0	0	0	0	0	0	0	539.88	0	0	0	0	0	0	0	0	804.5	0	0
GKTLSAALMVGAK	1	1245.71	AT5G53490.1;AT5G53490.2;AT5G53490.3	AT5G53490.1	yes	no	3	4.3303e-05	76.728	0	0	0	0	0	0	0	0	0	0	0	0	0	0	0	0	0	0	0	0	0	0	0	0	0	0	0	0	0	0	0	0	0	0	0	0	0	0	0	0
GVNFTNAVIDR	0	1204.62	AT5G53490.1;AT5G53490.2;AT5G53490.3	AT5G53490.1	yes	no	2	4.9869e-08	123.01	0	0	0	0	0	0	0	0	0	0	0	0	0	12740	13023	0	0	0	0	0	0	0	0	0	0	0	0	0	0	0	0	0	0	0	0	0	0	0	0	0
GVNFTNAVIDRVNFGK	1	1749.92	AT5G53490.1;AT5G53490.2;AT5G53490.3	AT5G53490.1	yes	no	2;3	2.4623e-27	132.95	0	0	0	0	0	0	0	0	0	0	0	0	0	66225	22370	0	0	0	0	0	0	0	2539.7	0	0	0	1576.1	0	0	1027.6	0	0	11414	0	1136.1	0	0	0	0	0
ICRNESINEEGR	1	1475.68	AT5G53490.1;AT5G53490.2;AT5G53490.3	AT5G53490.1	yes	no	3	1.5179e-19	133.07	0	0	0	0	0	0	0	0	0	0	0	32.451	0	0	0	0	0	0	0	0	0	0	0	0	0	0	0	0	0	0	0	0	0	0	0	0	0	0	0	0
ICRNESINEEGRLVLGCR	2	2174.07	AT5G53490.1;AT5G53490.2;AT5G53490.3	AT5G53490.1	yes	no	3;4	1.118e-84	162.59	0	0	0	0	0	0	0	0	0	0	0	0	0	13883	0	0	0	0	0	0	0	0	1335.4	0	0	0	0	0	0	0	5280.5	0	0	0	0	0	0	0	0	0
LPPLSTEPDRCEK	1	1540.76	AT5G53490.1;AT5G53490.2;AT5G53490.3	AT5G53490.1	yes	no	3	1.0507e-07	113.99	0	0	0	0	0	0	0	0	0	0	0	0	0	5128	5740.2	0	0	0	0	0	0	0	0	0	0	0	0	0	0	0	0	0	1373.3	0	0	0	0	0	0	0
NESINEEGRLVLGCR	1	1744.85	AT5G53490.1;AT5G53490.2;AT5G53490.3	AT5G53490.1	yes	no	2;3	6.3069e-107	200.16	0	0	0	0	0	0	0	0	5881.7	0	0	0	0	17494	0	0	0	0	0	0	0	0	0	0	0	0	0	0	0	0	0	0	0	0	0	0	0	0	0	0
TLSAALMVGAK	0	1060.6	AT5G53490.1;AT5G53490.2;AT5G53490.3	AT5G53490.1	yes	no	2	0.0023174	71.066	0	0	0	13.871	0	0	0	0	0	0	0	0	0	37875	41318	0	0	0	0	0	0	0	0	0	0	0	0	0	0	0	0	0	0	0	0	1827.5	0	0	0	38.201
AVGDDIVPHVMPFIEEK	0	1894.95	AT5G53480.1	AT5G53480.1	yes	yes	3	0.00010235	61.127	0	0	0	0	0	0	0	0	0	0	0	0	0	0	0	0	0	0	0	0	0	0	0	0	0	0	0	0	0	0	0	0	0	0	0	0	0	0	0	0
ILTAVVQGMNAAEGNTDVR	0	1957.99	AT5G53480.1	AT5G53480.1	yes	yes	2;3	0.0019452	49.768	0	0	0	0	0	0	0	0	0	0	0	0	0	0	0	0	0	0	3022.4	0	0	0	0	0	0	0	0	0	0	0	0	0	0	0	0	0	3277.9	0	0	0
SLLAVAHREDATESR	1	1653.84	AT5G53480.1	AT5G53480.1	yes	yes	3;4	5.0431e-17	118.21	0	0	0	0	0	0	0	0	686.77	0	405.89	0	0	0	0	0	0	0	0	0	0	0	0	0	0	0	0	0	0	0	0	848.29	0	0	0	5265.3	7769	329.67	0	0
TAAYEALNEVVR	0	1334.68	AT5G53480.1	AT5G53480.1	yes	yes	2;3	0.00012877	102.28	0	0	0	0	0	0	0	0	0	0	0	1833	0	0	0	0	0	0	0	0	0	0	0	0	0	0	0	0	0	0	0	0	0	0	0	0	7974.8	0	0	0
TLSAPVPDVR	0	1053.58	AT5G53480.1	AT5G53480.1	yes	yes	2	1.5231e-07	125.68	0	0	0	0	0	0	0	0	0	0	0	0	0	0	0	0	0	0	0	0	0	0	0	0	0	0	0	0	0	0	0	0	0	0	0	0	0	0	0	0
VVCEATLSPEVK	0	1330.68	AT5G53480.1	AT5G53480.1	yes	yes	2;3	0.00023927	80.318	0	0	0	0	0	0	0	326.3	0	0	0	0	804.71	0	0	0	0	0	0	0	0	0	0	0	0	0	0	0	0	0	0	0	0	0	0	0	9067.8	1570.4	0	0
ADFEQQMYILRR	1	1568.78	AT5G53460.3;AT5G53460.2;AT5G53460.1	AT5G53460.3	yes	no	3	0.0013659	60.255	0	0	0	0	0	0	0	0	0	0	0	0	0	0	0	0	0	0	0	0	0	0	0	0	0	0	0	0	0	0	0	0	0	0	0	0	0	0	0	0
ADMLELDREVVK	1	1416.73	AT5G53460.3;AT5G53460.2;AT5G53460.1	AT5G53460.3	yes	no	2;3	0.00052512	72.88	0	0	0	0	0	0	0	0	0	0	0	0	0	226.11	0	0	290.64	0	0	0	0	0	0	0	0	0	0	3638.5	0	0	0	0	0	0	0	0	0	0	0	0
AFEEGWMVPRPPLKR	2	1811.95	AT5G53460.3;AT5G53460.2;AT5G53460.1	AT5G53460.3	yes	no	4	0.00025644	59.227	0	0	0	0	0	0	0	0	0	0	0	0	0	0	0	0	0	0	0	0	0	0	0	0	0	0	0	0	0	0	0	0	0	2071	0	0	0	0	0	0
AFGYTVEALEMLLLPMAK	0	1996.04	AT5G53460.3;AT5G53460.2;AT5G53460.1	AT5G53460.3	yes	no	2;3	7.1258e-05	56.768	0	0	0	0	0	0	0	0	0	52.056	0	0	0	0	0	0	0	0	0	0	0	0	0	56.158	0	0	0	0	0	0	31.199	0	0	0	0	0	0	0	0	0
APGNPWPQWPR	0	1304.64	AT5G53460.3;AT5G53460.2;AT5G53460.1	AT5G53460.3	yes	no	2	0.00044619	87.895	0	0	0	0	0	0	0	0	0	0	0	0	0	0	0	0	0	0	0	0	0	0	0	0	0	0	0	0	1538.5	0	0	0	0	0	877.64	4793.3	0	4543.6	0	0
ASEEADETEEKELEEKDAFAELK	2	2639.2	AT5G53460.3;AT5G53460.2;AT5G53460.1	AT5G53460.3	yes	no	3;4	4.6893e-78	115.83	0	0	0	0	0	0	0	0	0	0	0	0	0	0	0	0	0	0	0	0	0	0	0	0	0	0	0	0	11450	0	0	0	0	0	0	0	0	0	0	0
AVGTMLSHEVTKR	1	1427.76	AT5G53460.3;AT5G53460.2;AT5G53460.1	AT5G53460.3	yes	no	3	2.2943e-25	122.39	15.957	0	42.552	0	0	0	0	0	0	0	432.17	0	2569.3	0	0	1569.1	0	0	0	0	0	0	0	0	0	0	0	0	3138.5	2017.2	2678.1	0	0	0	1833.7	2128.5	0	0	1363.2	3677.2
AVVEGLGDHGCEYMTGGTVVVLGK	0	2447.18	AT5G53460.3;AT5G53460.2;AT5G53460.1	AT5G53460.3	yes	no	2;3	4.0441e-05	45.305	0	0	0	0	0	0	0	0	0	0	0	0	0	0	0	0	0	0	0	0	0	0	0	0	0	0	0	0	18606	0	0	0	0	0	0	0	0	0	0	0
CFAGTPSRVEGATFEMLAR	1	2098.99	AT5G53460.3;AT5G53460.2;AT5G53460.1	AT5G53460.3	yes	no	2;3	4.1572e-52	137.45	0	0	0	0	0	0	0	1387.6	0	0	0	0	0	0	0	0	2351.2	0	0	0	0	0	0	0	0	0	0	0	12925	0	0	0	0	0	0	0	0	0	0	0
CHKNTCPVGIATQDPVLR	1	2065.02	AT5G53460.3;AT5G53460.2;AT5G53460.1	AT5G53460.3	yes	no	4	0.053892	21.309	0	0	0	0	0	0	0	0	0	0	0	0	0	0	0	0	0	0	0	0	0	0	0	0	0	0	0	0	0	0	0	0	0	0	0	0	0	0	0	0
CNLELVDLDKVEDEEDKMTLK	2	2535.21	AT5G53460.3;AT5G53460.2;AT5G53460.1	AT5G53460.3	yes	no	3;4	2.0195e-06	57.806	0	0	0	0	0	0	0	0	0	0	0	0	0	0	0	0	0	0	0	0	0	0	0	0	0	0	0	7325	0	0	0	0	0	0	0	0	0	0	0	0
DGLQLHELAFPTR	0	1495.78	AT5G53460.3;AT5G53460.2;AT5G53460.1	AT5G53460.3	yes	no	2;3	1.2591e-27	135.86	0	0	0	0	0	0	0	0	1102	0	0	0	0	0	0	0	370.49	0	4614.1	0	2715.1	0	0	0	0	0	4405.3	24740	34666	0	0	0	8839.6	11568	0	6500	7434.2	10004	7849.2	8603.2
DGSEALGSMGNDTPLAVMSNR	0	2120.95	AT5G53460.3;AT5G53460.2;AT5G53460.1	AT5G53460.3	yes	no	2;3	9.8742e-58	110.61	0	0	0	0	0	0	0	0	0	0	0	0	0	0	0	0	0	1263.9	0	0	0	0	0	0	0	0	0	0	6344	0	0	0	0	4840.2	0	0	0	0	0	0
DIIESVPEAER	0	1256.62	AT5G53460.3;AT5G53460.2;AT5G53460.1	AT5G53460.3	yes	no	2	0.00076901	83.182	0	0	0	0	0	0	0	0	0	0	0	0	0	0	0	0	0	0	0	0	0	0	0	0	0	0	0	0	0	0	0	0	0	0	0	0	0	0	0	0
DLSGVHFAMEFLHANTK	0	1915.93	AT5G53460.3;AT5G53460.2;AT5G53460.1	AT5G53460.3	yes	no	2;3;4	1.8894e-24	115.29	0	0	0	0	0	0	0	0	0	0	0	0	0	0	0	0	16799	0	0	0	0	0	0	0	0	0	0	0	11319	0	0	0	0	0	4795.4	0	0	0	0	0
DSCGVGFVAELSGETTR	0	1783.8	AT5G53460.3;AT5G53460.2;AT5G53460.1	AT5G53460.3	yes	no	3	0.027212	23.531	0	0	0	0	0	0	0	0	0	0	0	0	0	0	0	0	0	0	0	0	0	0	0	0	0	0	0	0	0	0	0	0	0	0	0	0	0	0	6869.1	0
DYYYADLGSER	0	1350.57	AT5G53460.3;AT5G53460.2;AT5G53460.1	AT5G53460.3	yes	no	2	0.0044484	65.179	0	0	0	0	0	0	0	0	0	0	0	0	0	0	0	0	0	0	0	0	0	0	0	0	0	0	0	0	0	0	0	0	0	0	0	0	0	0	0	0
EIMSGLGFR	0	1008.51	AT5G53460.3;AT5G53460.2;AT5G53460.1	AT5G53460.3	yes	no	2	0.014587	66.27	0	0	0	0	0	0	0	0	0	0	2596.2	0	0	0	0	0	0	0	0	0	0	0	0	0	0	0	0	0	0	0	0	0	0	0	0	4805.3	0	0	0	18.219
EIMSGLGFRTVTEMIGRADMLELDR	2	2839.4	AT5G53460.3;AT5G53460.2;AT5G53460.1	AT5G53460.3	yes	no	3;4	3.9606e-05	51.554	0	0	0	0	0	0	0	0	0	0	0	0	0	0	0	0	0	0	0	0	0	0	0	0	0	0	0	10234	875650	64426	255280	859180	209540	671410	880740	463030	292770	349260	295820	168460
EKLCFEYFK	1	1262.6	AT5G53460.3;AT5G53460.2;AT5G53460.1	AT5G53460.3	yes	no	2;3	0.0065237	72.607	0	0	0	0	0	0	0	0	0	0	0	0	0	0	0	0	0	0	0	0	0	0	0	0	0	0	0	0	9835.2	0	0	0	0	0	0	0	0	0	0	0
EVHHFCTLVGFGADAICPYLAVEAVYR	0	3093.48	AT5G53460.3;AT5G53460.2;AT5G53460.1	AT5G53460.3	yes	no	3;4	0.00014954	31.607	0	0	0	0	0	0	0	0	0	0	0	0	0	0	0	0	0	0	0	0	0	0	0	0	0	0	0	0	10733	15647	17449	0	4948.4	0	0	0	0	0	0	0
FGVSSYYLTNADELQIK	0	1946.96	AT5G53460.3;AT5G53460.2;AT5G53460.1	AT5G53460.3	yes	no	2;3	0.00030255	54.953	0	0	0	0	0	0	0	0	0	0	0	0	0	0	0	0	0	0	0	0	0	0	0	0	0	0	0	0	0	0	0	0	0	0	0	0	0	0	0	0
FIGDDNGNVK	0	1077.51	AT5G53460.3;AT5G53460.2;AT5G53460.1	AT5G53460.3	yes	no	2	0.0034453	75.509	0	0	0	18.684	0	0	14.013	0	0	0	0	0	0	0	0	0	0	0	0	0	0	0	0	0	0	0	0	0	0	0	0	0	0	0	0	0	0	0	0	0
FIGDDNGNVKGLELVR	1	1744.91	AT5G53460.3;AT5G53460.2;AT5G53460.1	AT5G53460.3	yes	no	2;3	1.8873e-16	112.24	0	0	0	0	0	0	0	0	0	0	0	0	0	0	0	0	0	0	0	0	0	0	0	0	0	0	0	0	3622.5	0	0	0	0	0	0	0	0	0	0	0
FKDADVKIPLDEVEPASEIVK	2	2341.24	AT5G53460.3;AT5G53460.2;AT5G53460.1	AT5G53460.3	yes	no	3	0.021283	28.529	0	0	0	0	0	0	0	0	0	0	0	0	0	0	0	0	0	0	0	0	0	0	0	0	0	0	0	0	0	0	0	0	0	0	0	0	0	0	0	0
FSTNTFPSWDR	0	1356.61	AT5G53460.3;AT5G53460.2;AT5G53460.1	AT5G53460.3	yes	no	2	1.7721e-13	147.91	0	0	0	108.18	0	0	286	0	0	0	0	0	0	0	0	0	0	0	0	0	0	0	0	0	0	0	0	8357.2	0	0	0	0	7526.2	306.8	6149	0	0	0	682.5	0
FSTTVEGVFAAGDCR	0	1615.73	AT5G53460.3;AT5G53460.2;AT5G53460.1	AT5G53460.3	yes	no	2	6.2823e-10	82.529	0	0	0	0	0	0	0	0	0	0	0	0	2169.5	0	0	0	0	0	0	0	0	0	0	0	0	0	0	0	4784.4	0	0	0	0	0	0	0	0	0	0	0
FSTTVEGVFAAGDCRR	1	1771.83	AT5G53460.3;AT5G53460.2;AT5G53460.1	AT5G53460.3	yes	no	3	5.0787e-18	114.64	0	0	0	0	0	0	0	0	0	0	1043.5	0	1409.7	1456	0	0	0	684.56	0	0	0	0	0	0	0	0	0	9299.3	44868	0	0	0	0	0	0	0	0	0	2289.6	0
FTGSAGQSLGAFLCPGIMLELEGDSNDYVGK	0	3232.51	AT5G53460.3;AT5G53460.2;AT5G53460.1	AT5G53460.3	yes	no	3	0.00012233	24.529	0	0	0	0	0	0	0	0	0	0	0	0	0	0	0	0	0	0	0	0	0	0	0	0	0	0	0	0	8769	0	0	0	0	0	0	0	0	0	0	0
FTSYMALVHSR	0	1310.64	AT5G53460.3;AT5G53460.2;AT5G53460.1	AT5G53460.3	yes	no	2;3	2.7339e-12	132.17	0	0	0	0	0	0	204.41	0	0	0	0	7185.1	0	0	0	0	0	0	0	0	0	0	0	0	0	0	0	0	47110	0	0	0	0	0	0	0	0	3263.3	0	0
GAQIFEALGLSSEVIQK	0	1788.96	AT5G53460.3;AT5G53460.2;AT5G53460.1	AT5G53460.3	yes	no	2;3	2.4203e-18	91.653	0	0	0	0	0	0	0	0	0	0	0	0	0	0	0	0	0	0	1091.3	0	2040.2	0	0	0	0	0	0	0	11610	0	0	0	0	0	0	0	0	0	0	0
GHADHVLIAGHDGGTGASR	0	1826.88	AT5G53460.3;AT5G53460.2;AT5G53460.1	AT5G53460.3	yes	no	3;4	2.1216e-73	155.2	0	0	0	0	0	0	0	188.48	5117.6	0	0	59.635	0	209.16	1479	196.8	0	290.72	301.16	119.52	0	475.1	0	0	0	244.5	743.23	0	1809.4	0	0	0	1328.8	3490.5	1966.6	1345	17.89	1904.9	151.75	6386.8
GLEETLDR	0	931.461	AT5G53460.3;AT5G53460.2;AT5G53460.1	AT5G53460.3	yes	no	2	0.01192	93.429	0	0	0	0	0	0	0	0	0	0	0	0	0	0	0	0	0	0	0	0	0	0	0	0	0	0	0	0	0	0	0	0	0	0	0	0	0	0	0	0
GQLKPDQLKDYYYADLGSER	2	2358.15	AT5G53460.3;AT5G53460.2;AT5G53460.1	AT5G53460.3	yes	no	2;3;4	2.4739e-30	92.932	0	0	0	0	0	0	0	0	0	0	0	0	0	0	0	0	0	0	0	0	0	0	0	0	0	0	0	7627	22267	0	0	0	0	2540.3	0	0	0	0	0	0
GQSLVVWAISEGR	0	1400.74	AT5G53460.3;AT5G53460.2;AT5G53460.1	AT5G53460.3	yes	no	2;3	8.0607e-18	113.54	0	0	0	0	0	0	0	0	0	0	0	0	0	0	0	0	0	0	0	0	0	0	0	0	0	0	0	0	0	0	0	0	0	0	0	0	0	0	0	0
GYAPGSAEASALTNPGNYHWR	0	2218.02	AT5G53460.3;AT5G53460.2;AT5G53460.1	AT5G53460.3	yes	no	2;3;4	5.4973e-67	130.27	0	0	0	0	0	0	0	1977	0	0	0	0	0	0	0	0	0	0	0	0	0	0	0	0	0	0	0	13821	35994	0	0	4443.5	0	1812.9	0	0	0	0	0	0
GYAPGSAEASALTNPGNYHWRK	1	2346.11	AT5G53460.3;AT5G53460.2;AT5G53460.1	AT5G53460.3	yes	no	3;4	5.6726e-09	61.862	0	0	0	0	0	0	0	0	0	0	0	0	0	0	0	0	0	0	0	0	1594.4	0	0	0	0	0	0	0	0	0	0	3167.5	0	0	0	0	0	0	0	0
HGCTNIVNLELLPQPPSTR	0	2145.1	AT5G53460.3;AT5G53460.2;AT5G53460.1	AT5G53460.3	yes	no	2;3;4	6.5246e-111	174.19	0	0	0	0	0	0	0	0	0	0	0	0	0	0	0	2468.3	0	0	0	0	0	0	0	0	0	0	0	16289	29477	0	0	0	0	4689.2	0	0	0	7274.5	3187.3	3483.4
HTNSQLAQEVLADFENLLPK	0	2266.16	AT5G53460.3;AT5G53460.2;AT5G53460.1	AT5G53460.3	yes	no	2;3	6.0666e-55	133.92	0	0	0	0	0	0	0	0	0	48.867	227.55	0	60.019	317.31	749.54	0	0	0	94.518	0	0	0	36.822	33.757	0	0	0	7569.9	41534	3260.9	0	0	0	5294.8	0	0	0	0	0	0
IAPSISGVVPASNDDDSMESMGIHGLLSPLK	0	3136.54	AT5G53460.3;AT5G53460.2;AT5G53460.1	AT5G53460.3	yes	no	3;4	2.9781e-16	64.726	0	0	0	0	0	0	0	0	0	0	0	0	0	0	0	0	0	0	0	0	0	0	11113	0	0	0	0	0	22012	0	0	0	0	0	0	0	0	0	0	0
ICDEANEAIKEGYTLLVLSDR	1	2408.19	AT5G53460.3;AT5G53460.2;AT5G53460.1	AT5G53460.3	yes	no	3	0.00023774	45.659	0	0	0	0	0	0	0	0	0	0	0	0	0	0	0	1643.4	0	0	4542	0	0	0	0	0	0	0	0	4837.8	0	0	0	0	0	0	0	0	0	0	0	0
IDYGHQEATTK	0	1261.59	AT5G53460.3;AT5G53460.2;AT5G53460.1	AT5G53460.3	yes	no	3	1.0328e-05	115.29	0	0	0	0	0	56.9	0	0	0	0	0	0	0	0	0	479.7	0	0	0	0	0	0	0	0	0	0	0	0	0	0	0	0	56.9	0	0	0	0	0	0	0
IGGLMMYGVPNMK	0	1409.69	AT5G53460.3;AT5G53460.2;AT5G53460.1	AT5G53460.3	yes	no	2	0.00015867	73.435	0	0	0	0	0	0	0	0	0	0	0	0	0	0	0	0	0	3165.1	0	0	1691.9	0	0	0	0	0	0	0	12684	0	0	0	0	1590	0	0	0	0	0	0
INELNKQSNLR	1	1327.72	AT5G53460.3;AT5G53460.2;AT5G53460.1	AT5G53460.3	yes	no	3	0.00015194	91.752	0	0	0	0	0	0	370.62	0	0	0	0	0	0	0	0	0	0	0	0	0	0	0	0	0	0	0	0	0	646.18	0	0	0	0	0	0	0	0	0	244.4	0
IPEFNELVYQNR	0	1520.76	AT5G53460.3;AT5G53460.2;AT5G53460.1	AT5G53460.3	yes	no	2	9.4483e-05	93.614	0	0	0	0	0	0	0	0	0	0	0	0	0	0	0	0	0	0	0	0	0	0	0	0	0	0	2388	0	3572.4	0	0	0	0	0	0	0	0	0	0	0
IVTSMECMIGPEGDLTETTEEQCHR	0	2922.25	AT5G53460.3;AT5G53460.2;AT5G53460.1	AT5G53460.3	yes	no	3	4.8196e-58	112.85	0	0	0	0	0	0	0	0	0	0	0	0	0	0	0	0	0	0	0	0	0	0	0	0	0	0	0	0	20469	0	0	0	0	0	0	0	0	0	0	0
KTVTDSLEMLIR	1	1404.76	AT5G53460.3;AT5G53460.2;AT5G53460.1	AT5G53460.3	yes	no	2;3	2.6652e-06	116.51	0	0	0	0	0	0	0	0	0	0	0	0	0	0	0	0	0	0	0	0	0	0	0	0	0	0	0	0	18508	0	0	0	0	0	0	0	0	0	0	0
KVVVIGGGDTGTDCIGTSIR	1	2004.03	AT5G53460.3;AT5G53460.2;AT5G53460.1	AT5G53460.3	yes	no	2;3	8.9572e-48	111.4	0	0	0	0	0	0	0	0	0	0	0	0	0	0	0	0	0	0	0	0	1098.2	0	0	0	0	0	0	0	0	0	0	0	0	0	0	0	0	0	0	0
LCFEYFK	0	1005.46	AT5G53460.3;AT5G53460.2;AT5G53460.1	AT5G53460.3	yes	no	2	0.07597	69.176	0	0	0	0	0	0	0	0	0	0	0	0	0	0	0	0	0	0	0	0	0	0	0	0	0	0	0	0	0	0	0	0	0	0	0	0	0	0	0	0
LGGKSNTGEGGELPSR	1	1557.77	AT5G53460.3;AT5G53460.2;AT5G53460.1	AT5G53460.3	yes	no	3	0.002076	39.585	0	0	0	0	0	0	0	0	0	0	0	0	0	0	0	0	0	0	0	0	0	0	0	0	0	0	0	0	0	0	0	0	0	0	0	0	0	0	0	1024.5
LGLECDNR	0	975.444	AT5G53460.3;AT5G53460.2;AT5G53460.1	AT5G53460.3	yes	no	2	0.00035353	129.47	0	0	0	0	0	0	0	0	0	0	0	0	0	0	0	0	0	0	0	0	0	0	0	0	0	0	0	0	0	0	0	0	0	0	0	0	0	0	0	0
LLETNNFPEFTGR	0	1536.76	AT5G53460.3;AT5G53460.2;AT5G53460.1	AT5G53460.3	yes	no	2;3	2.355e-57	186.58	0	84.994	0	0	287.88	0	0	0	0	1094	4585.3	0	3945.4	2186.2	0	0	1137.8	0	0	0	0	0	0	0	0	0	4511.5	21854	30060	0	0	0	0	16005	0	9567.3	11204	4639	1741	0
LNDWNEVMEESKPGPLLTTQSAR	1	2614.27	AT5G53460.3;AT5G53460.2;AT5G53460.1	AT5G53460.3	yes	no	3	2.196e-11	61.039	0	0	0	0	0	0	0	0	0	0	0	0	0	0	0	0	0	0	0	0	0	0	0	0	0	0	0	0	19422	0	0	0	0	7120.8	0	0	0	2852.1	0	0
LNPGMMLLVDFEK	0	1505.76	AT5G53460.3;AT5G53460.2;AT5G53460.1	AT5G53460.3	yes	no	2;3	3.1708e-05	76.073	0	0	48.677	0	0	105.47	0	0	0	0	0	2970.9	0	0	1280.5	0	0	0	0	0	0	0	0	0	0	2621.8	0	0	18281	0	1024.9	0	0	4266	0	0	0	0	0	0
LVPTDNSGLGNSALQTEPIIAQVFLTPTTK	0	3124.67	AT5G53460.3;AT5G53460.2;AT5G53460.1	AT5G53460.3	yes	no	3;4	4.1945e-11	55.532	0	0	0	0	0	0	0	0	0	0	86.209	0	0	0	0	0	0	0	0	0	0	0	0	0	0	0	0	5060.8	25390	0	0	5242.9	0	0	0	0	0	0	0	0
LVSEAGVGVIASGVVK	0	1483.86	AT5G53460.3;AT5G53460.2;AT5G53460.1	AT5G53460.3	yes	no	2	1.2357e-08	83.54	0	0	0	0	785.59	0	769.37	0	0	0	0	0	0	0	0	0	0	0	0	0	0	0	0	0	0	0	0	0	34580	0	0	0	0	0	0	0	0	0	0	0
MAQGAKPGEGGELPGHK	1	1662.81	AT5G53460.3;AT5G53460.2;AT5G53460.1	AT5G53460.3	yes	no	3;4	0.00019087	57.616	0	0	0	0	0	141.85	0	0	445.21	0	0	0	0	0	0	0	50.56	650.26	0	0	0	0	0	0	669.92	484.53	0	0	1224.7	0	0	0	0	70.222	1419.5	0	3635.1	599.27	191	2829.6
MEPLADGSR	0	974.449	AT5G53460.3;AT5G53460.2;AT5G53460.1	AT5G53460.3	yes	no	2	0.074589	44.863	0	0	0	0	0	0	0	0	0	0	0	0	0	0	0	0	0	0	0	0	0	0	0	0	0	0	0	0	0	0	0	0	0	0	0	0	0	0	0	0
MEPLADGSRNPK	1	1313.64	AT5G53460.3;AT5G53460.2;AT5G53460.1	AT5G53460.3	yes	no	3	0.00032377	74.698	0	0	0	0	0	0	0	0	0	0	0	0	0	0	0	722.18	0	0	0	0	0	0	0	0	0	0	0	1486	0	0	0	0	0	0	0	0	0	0	0	0
MGHLVTVYER	0	1203.61	AT5G53460.3;AT5G53460.2;AT5G53460.1	AT5G53460.3	yes	no	2;3	4.0929e-06	117.7	0	0	0	0	0	0	0	0	0	0	0	0	0	0	0	0	0	0	0	0	0	0	720.72	0	0	0	0	0	4377.5	0	0	0	0	0	0	4567.7	0	0	0	2558.7
MGISTLASYK	0	1069.55	AT5G53460.3;AT5G53460.2;AT5G53460.1	AT5G53460.3	yes	no	2	0.00026294	97.813	0	0	101.72	23.118	41.612	0	0	0	0	0	0	0	0	0	0	0	0	0	0	0	0	0	0	0	0	0	0	0	15938	0	0	2391.2	4869.7	0	7727.3	7432.3	0	9151.7	5602.9	20.641
NAGLPWELGLAETHQTLVANDLR	0	2517.3	AT5G53460.3;AT5G53460.2;AT5G53460.1	AT5G53460.3	yes	no	3	2.4014e-61	116.35	0	0	0	0	0	0	0	0	0	0	0	0	0	0	0	0	0	0	0	0	0	0	0	0	0	0	0	0	45096	0	0	0	0	0	0	0	0	5321.5	0	0
NAGLPWELGLAETHQTLVANDLRGR	1	2730.42	AT5G53460.3;AT5G53460.2;AT5G53460.1	AT5G53460.3	yes	no	4	4.0441e-127	156.05	0	0	0	0	0	0	0	0	12393	0	0	0	0	0	0	0	0	0	0	0	0	0	0	0	0	0	0	0	0	0	0	0	0	0	0	0	0	0	0	0
NGEIHLNDPLAIAK	0	1503.8	AT5G53460.3;AT5G53460.2;AT5G53460.1	AT5G53460.3	yes	no	3	0.0061887	38.261	0	0	93.298	0	0	0	0	0	0	0	0	0	0	0	0	0	0	0	0	0	0	0	0	0	0	0	16504	0	3544.4	0	0	0	0	0	0	0	0	0	0	0
NMAAASSKEEMSGNGVAAEARPSK	2	2392.11	AT5G53460.3;AT5G53460.2;AT5G53460.1	AT5G53460.3	yes	no	3;4	8.1532e-05	49.266	0	0	0	0	0	0	0	0	0	0	0	0	0	0	0	0	0	0	0	657.72	0	0	0	0	0	0	0	0	0	0	0	0	0	0	0	0	0	0	0	0
NSTAGVGLISPPPHHDIYSIEDLAQLIHDLK	0	3349.73	AT5G53460.3;AT5G53460.2;AT5G53460.1	AT5G53460.3	yes	no	3;4	4.5276e-07	37.416	0	0	0	0	0	0	0	0	0	0	0	0	0	0	0	0	0	0	0	0	0	0	0	0	0	0	0	0	0	0	0	0	0	0	0	0	0	0	0	0
NTCPVGIATQDPVLR	0	1639.84	AT5G53460.3;AT5G53460.2;AT5G53460.1	AT5G53460.3	yes	no	2;3	4.4046e-26	133.48	0	0	0	0	0	0	0	0	0	0	0	0	0	0	0	0	0	0	0	0	0	0	0	0	0	0	0	0	0	0	0	2998	0	0	0	0	0	6282.8	0	0
NTCPVGIATQDPVLREK	1	1896.97	AT5G53460.3;AT5G53460.2;AT5G53460.1	AT5G53460.3	yes	no	3	0.00047814	48.372	0	0	0	0	0	0	0	0	0	0	0	0	0	0	0	0	0	0	0	0	0	0	0	0	0	0	0	0	0	0	0	0	2732.9	0	0	2125.4	0	0	0	0
QDHGLDMALDQELIALSK	0	1995.99	AT5G53460.3;AT5G53460.2;AT5G53460.1	AT5G53460.3	yes	no	2;3	8.7229e-55	125.96	0	0	0	0	0	0	0	0	0	0	0	3525.5	0	0	0	0	0	0	0	0	0	0	0	0	0	0	0	0	16256	0	0	0	0	0	0	0	0	0	0	0
QKIELKDIIESVPEAER	2	1996.08	AT5G53460.3;AT5G53460.2;AT5G53460.1	AT5G53460.3	yes	no	2;3;4	1.8929e-07	81.594	0	0	0	0	0	0	0	0	0	0	0	0	0	0	0	0	0	0	0	0	0	0	0	0	0	0	0	0	11458	0	0	0	0	0	3149.9	0	0	0	0	3630.2
QMFAQVTNPPIDPIREK	1	1983.02	AT5G53460.3;AT5G53460.2;AT5G53460.1	AT5G53460.3	yes	no	2;3	2.0316e-21	100.58	0	0	0	0	0	0	0	0	0	0	0	0	0	0	0	0	0	0	2642.6	0	0	0	0	0	0	0	0	0	16205	0	0	0	0	0	0	0	0	5150	0	0
QQYSLARPYGEWLKR	2	1893.98	AT5G53460.3;AT5G53460.2;AT5G53460.1	AT5G53460.3	yes	no	4	1.1629e-05	73.802	0	0	0	0	0	0	0	0	0	0	0	0	0	0	0	0	0	0	0	0	0	0	0	0	0	0	0	0	0	0	0	0	0	0	0	0	0	0	0	0
REESKNVFTK	2	1236.65	AT5G53460.3;AT5G53460.2;AT5G53460.1	AT5G53460.3	yes	no	3	0.0008144	93.561	0	0	0	0	0	0	0	0	0	0	0	0	0	0	0	0	0	0	0	0	0	0	0	0	0	0	0	0	0	0	0	443.36	0	0	62.893	0	0	0	0	0
RGQSLVVWAISEGR	1	1556.84	AT5G53460.3;AT5G53460.2;AT5G53460.1	AT5G53460.3	yes	no	3	2.18e-05	71.316	0	0	0	0	0	0	0	0	0	0	0	0	0	0	0	0	2208.5	0	0	0	0	0	0	0	0	0	0	0	7472.6	0	0	0	0	0	0	0	0	0	0	0
SIECAIIDKAFEEGWMVPRPPLK	2	2685.37	AT5G53460.3;AT5G53460.2;AT5G53460.1	AT5G53460.3	yes	no	3;4	3.6367e-05	45.423	0	0	0	0	0	0	0	0	0	0	0	0	0	0	0	0	0	0	0	0	0	0	0	0	0	0	0	0	0	0	0	0	0	0	0	0	0	0	0	0
SKADFEQQMYILR	1	1627.8	AT5G53460.3;AT5G53460.2;AT5G53460.1	AT5G53460.3	yes	no	2;3	1.58e-25	126.32	0	0	0	0	0	0	0	0	0	3718.4	0	0	0	0	0	0	0	0	0	0	0	0	0	0	0	0	0	4320.1	10407	0	0	0	0	0	0	0	0	0	0	0
SLLDSNHEDGNYISAK	0	1761.82	AT5G53460.3;AT5G53460.2;AT5G53460.1	AT5G53460.3	yes	no	2;3	2.0647e-18	120.39	0	0	0	0	0	0	0	0	0	0	0	0	0	693.25	0	0	0	0	1037.7	0	0	0	0	2195.5	0	0	0	0	0	0	0	0	0	0	0	9660.6	7944.1	6533	6540.3	0
SLPVYIETPICNVNR	0	1773.91	AT5G53460.3;AT5G53460.2;AT5G53460.1	AT5G53460.3	yes	no	2;3	3.5922e-36	135.13	0	0	0	0	0	0	0	0	2657.2	0	0	2323.6	0	0	0	0	9625.7	0	0	0	0	0	0	0	0	0	0	0	12863	0	0	0	14367	0	3699.3	0	6884.5	0	0	7771.9
SNTGEGGELPSR	0	1202.55	AT5G53460.3;AT5G53460.2;AT5G53460.1	AT5G53460.3	yes	no	2	3.7809e-20	149.41	0	23.865	0	0	42.957	0	0	0	0	1540.5	0	0	0	0	0	0	0	0	0	0	0	0	993.88	0	0	0	0	0	0	0	960.56	1224.3	0	0	0	0	0	1126.4	0	0
SNTGEGGELPSRMEPLADGSR	1	2158.99	AT5G53460.3;AT5G53460.2;AT5G53460.1	AT5G53460.3	yes	no	3	1.6724e-42	109.42	0	0	0	0	0	0	0	0	0	0	0	0	0	0	0	0	0	0	0	0	0	0	0	0	0	0	0	0	0	0	0	0	0	0	0	0	0	0	0	0
SNTGEGGELPSRMEPLADGSRNPK	2	2498.18	AT5G53460.3;AT5G53460.2;AT5G53460.1	AT5G53460.3	yes	no	4	0.0038997	41.16	0	0	0	0	0	0	0	0	0	0	0	0	0	0	0	0	0	0	0	0	0	0	0	0	0	0	0	0	0	0	0	0	0	0	0	0	0	0	0	0
TNSVAAYKEYSKR	2	1515.77	AT5G53460.3;AT5G53460.2;AT5G53460.1	AT5G53460.3	yes	no	3	0.001199	65.495	0	0	0	0	0	0	0	0	0	0	0	0	0	207.24	0	0	0	0	0	0	0	914.87	0	0	1706.8	0	0	0	634.54	0	0	0	350.2	0	0	0	443.5	0	0	0
TQVGLVVESAEPR	0	1383.74	AT5G53460.3;AT5G53460.2;AT5G53460.1	AT5G53460.3	yes	no	2;3	2.0318e-32	159.75	0	0	0	0	0	0	0	0	0	2066.1	0	0	0	0	0	0	0	0	0	0	0	0	0	0	0	0	1458.5	8752.1	58378	0	0	0	4163.6	2359.3	1397.9	0	0	2654.6	0	0
TVLQTDGQLK	0	1101.6	AT5G53460.3;AT5G53460.2;AT5G53460.1	AT5G53460.3	yes	no	2	0.00014594	105.98	18.684	0	18.684	0	0	0	0	0	0	0	0	0	0	0	0	0	0	23.355	0	0	0	18.684	0	0	0	0	1564.8	5355.4	9257.4	22.316	0	0	4593.2	4642	0	4616	0	1264.6	0	6990.9
TVLQTDGQLKTGR	1	1415.77	AT5G53460.3;AT5G53460.2;AT5G53460.1	AT5G53460.3	yes	no	2;3	3.3463e-11	124.12	15.781	15.781	21.042	0	24.366	0	0	0	0	0	0	0	0	0	0	0	0	0	0	0	48.733	0	3968.7	0	0	0	0	0	7947.4	0	0	0	0	0	1312.1	0	1287.1	1661	0	0
TVTDSLEMLIR	0	1276.67	AT5G53460.3;AT5G53460.2;AT5G53460.1	AT5G53460.3	yes	no	2	1.2751e-18	161.67	0	0	0	0	0	0	0	0	0	0	0	0	0	0	0	0	3402.8	0	0	0	0	0	0	0	0	0	0	10540	33647	0	0	0	0	0	0	0	0	1753.5	959.65	0
VAESLGHSVLGWR	0	1409.74	AT5G53460.3;AT5G53460.2;AT5G53460.1	AT5G53460.3	yes	no	2;3	2.0614e-40	167.84	0	0	0	0	0	0	0	725.95	0	0	0	0	0	1529.5	0	0	0	0	0	0	0	0	0	0	0	0	3820.4	8742.9	1854.3	0	0	0	12772	14736	7559.6	7607.7	7149.7	15556	0	5268.5
VAIIGSGPAGLAAADQLNK	0	1764.97	AT5G53460.3;AT5G53460.2;AT5G53460.1	AT5G53460.3	yes	no	2;3	3.5854e-13	87.668	0	0	0	0	0	0	0	0	0	0	0	0	0	0	0	1810.5	0	0	0	0	0	0	0	0	0	0	0	0	0	0	0	0	0	0	0	7873.2	0	12197	0	4351.1
VAVSSLMAVGAVHHHLVK	0	1854.03	AT5G53460.3;AT5G53460.2;AT5G53460.1	AT5G53460.3	yes	no	3;4	2.3282e-05	66.809	0	0	0	0	0	0	0	0	0	0	0	0	0	696.24	0	0	0	0	0	0	0	0	0	0	0	0	0	0	16501	0	0	0	0	0	0	0	0	2221.4	3402.2	0
VCPAPCEGSCVLGIIENPVSIK	0	2398.17	AT5G53460.3;AT5G53460.2;AT5G53460.1	AT5G53460.3	yes	no	2;3	1.0595e-54	115.42	0	0	0	0	0	0	0	0	0	0	0	0	0	0	0	0	3221.2	0	5513	0	0	0	0	0	0	0	0	9743.5	28216	0	0	0	0	3834.1	0	0	0	0	5729.1	2799.6
VEGATFEMLAR	0	1222.6	AT5G53460.3;AT5G53460.2;AT5G53460.1	AT5G53460.3	yes	no	2	1.3455e-15	157.97	0	0	0	57.276	0	0	0	2181.2	0	0	0	0	0	0	0	0	0	0	0	0	0	0	0	0	0	0	0	0	26621	0	0	0	0	0	0	0	0	0	0	0
VIGDIAITR	0	956.565	AT5G53460.3;AT5G53460.2;AT5G53460.1	AT5G53460.3	yes	no	2	4.6823e-29	186.16	0	0	0	0	0	0	0	0	0	0	0	0	0	0	0	0	0	0	0	698.54	0	0	0	0	0	0	3212.1	18699	41857	0	0	0	8262.2	8055.1	10431	16392	10990	0	11779	8674.3
VIMASEVGVVDVPPEDVMR	0	2041.02	AT5G53460.3;AT5G53460.2;AT5G53460.1	AT5G53460.3	yes	no	2;3	1.7062e-14	81.51	0	0	0	0	0	0	0	0	0	0	0	0	0	0	0	0	0	0	0	0	0	0	0	0	0	0	0	0	0	0	0	0	0	0	0	0	0	2045.6	0	0
VIMASEVGVVDVPPEDVMRK	1	2169.12	AT5G53460.3;AT5G53460.2;AT5G53460.1	AT5G53460.3	yes	no	3	0.0048053	29.276	0	0	0	0	0	0	0	0	0	0	0	0	0	0	0	0	0	0	0	0	3298.7	0	0	0	0	0	0	0	0	0	0	0	0	0	0	0	0	0	0	0
VLDITYAK	0	921.517	AT5G53460.3;AT5G53460.2;AT5G53460.1	AT5G53460.3	yes	no	2	0.049577	68.224	0	0	0	0	0	0	0	0	0	0	0	0	0	0	0	0	0	0	0	0	0	0	0	0	0	0	0	0	0	0	0	0	0	0	0	0	0	0	0	4361.1
VLGHNGEINTLR	0	1321.71	AT5G53460.3;AT5G53460.2;AT5G53460.1	AT5G53460.3	yes	no	2;3	2.8661e-25	150.06	0	0	0	34.273	58.905	0	0	0	0	0	0	0	0	0	0	694.03	0	957.2	0	0	0	0	0	0	0	0	0	0	2313.8	44.065	0	0	0	0	1117.6	2808	0	5877.8	0	0
VLSAMKHEEVSK	1	1356.71	AT5G53460.3;AT5G53460.2;AT5G53460.1	AT5G53460.3	yes	no	3	0.00014372	81.239	0	0	0	0	0	0	0	0	0	0	0	0	0	0	0	0	0	0	0	0	0	0	0	0	0	0	0	0	537.04	0	0	668.2	0	0	0	0	0	0	0	0
VLSAMKHEEVSKQAIER	2	1954.03	AT5G53460.3;AT5G53460.2;AT5G53460.1	AT5G53460.3	yes	no	4	0.008608	32.191	0	0	0	0	0	0	0	0	0	0	0	0	0	0	0	0	0	0	0	0	0	0	0	0	0	0	0	0	0	0	0	0	0	0	0	2480.7	0	0	0	0
VSWEKDETGR	1	1205.57	AT5G53460.3;AT5G53460.2;AT5G53460.1	AT5G53460.3	yes	no	3	0.004781	66.664	0	0	0	0	0	0	0	0	0	0	0	0	0	0	0	0	0	0	0	0	0	0	0	0	0	0	0	0	0	0	0	0	0	0	0	0	0	0	0	350.81
VSWEKDETGRFQFK	2	1755.86	AT5G53460.3;AT5G53460.2;AT5G53460.1	AT5G53460.3	yes	no	3;4	3.2653e-27	142.77	0	0	0	0	0	0	0	0	0	0	0	0	0	0	0	0	0	0	0	0	0	0	0	0	0	0	0	3777.2	8323.2	0	0	0	0	869.82	0	0	0	0	0	0
VVVIGGGDTGTDCIGTSIR	0	1875.94	AT5G53460.3;AT5G53460.2;AT5G53460.1	AT5G53460.3	yes	no	2;3	4.07e-92	158.74	0	0	0	0	0	0	0	0	0	0	0	4363.8	0	0	0	0	0	0	0	0	0	0	0	0	0	0	0	0	0	0	0	3254.4	5057.9	2591.5	0	0	0	0	0	0
WQEALNR	0	915.456	AT5G53460.3;AT5G53460.2;AT5G53460.1	AT5G53460.3	yes	no	2	0.0021342	122.79	0	0	0	0	0	0	0	0	0	0	0	0	0	0	0	0	0	0	0	0	0	0	0	0	0	8490.3	0	0	0	0	0	0	0	0	0	0	0	0	0	0
YHLTGLPKDTIHIK	1	1634.91	AT5G53460.3;AT5G53460.2;AT5G53460.1	AT5G53460.3	yes	no	3;4	1.9935e-07	82.515	0	0	0	0	0	0	0	0	0	0	0	0	0	0	0	0	0	0	0	0	0	0	0	0	0	0	0	0	0	0	0	0	0	1606.8	0	0	0	0	0	0
YLGATLDR	0	907.476	AT5G53460.3;AT5G53460.2;AT5G53460.1	AT5G53460.3	yes	no	2	0.0046657	114.5	0	0	0	0	0	0	0	0	0	0	0	0	0	0	0	0	0	0	0	0	0	0	0	0	0	0	0	0	0	0	0	0	0	0	0	0	0	3915.3	0	0
IADVSDSDTSQKELQK	1	1762.86	AT5G53440.1	AT5G53440.1	yes	yes	3	3.0236e-11	86.548	0	0	0	0	0	0	0	0	0	0	0	0	0	0	0	0	0	0	0	0	0	0	0	0	0	0	0	0	0	0	0	0	0	0	0	0	0	0	0	1124.9
EQWSPALTISK	0	1258.66	AT5G53300.4;AT5G53300.2;AT5G53300.1;AT5G41700.5;AT5G41700.2;AT5G41700.1;AT4G27960.1;AT3G08690.2;AT3G08690.1;AT1G64230.2;AT1G64230.1;AT5G41700.4;AT1G64230.3;AT4G27960.2;AT1G64230.5;AT1G64230.4;AT5G53300.3;AT5G41700.3	AT5G53300.4	yes	no	2	0.031444	44.829	0	0	0	0	0	0	0	12853	10089	0	0	0	0	0	0	0	0	0	0	4275.6	0	0	0	2479.7	0	0	0	0	820.1	0	0	0	0	0	0	0	0	0	0	0
VLLSICSLLTDPNPDDPLVPEIAHMYK	0	3049.55	AT5G53300.4;AT5G53300.2;AT5G53300.1;AT5G41700.5;AT5G41700.2;AT5G41700.1;AT4G27960.1;AT3G08690.2;AT3G08690.1;AT1G64230.2;AT1G64230.1;AT5G41700.4;AT1G64230.3;AT4G27960.2;AT1G64230.5;AT1G64230.4	AT5G53300.4	yes	no	3;4	3.9894e-05	42.347	0	0	0	0	0	0	0	0	14630	0	0	0	0	0	0	0	0	0	0	0	0	0	0	0	0	0	0	0	0	0	0	0	0	0	0	0	0	0	0	0
AAEYLKEHLFNNLMK	1	1819.93	AT5G53140.1	AT5G53140.1	yes	yes	3;4	0.018938	52.966	0	0	0	0	0	0	0	0	0	0	0	0	0	923.18	0	0	0	0	0	0	0	0	0	0	0	2525.6	0	0	0	0	0	0	0	0	0	0	0	0	0	0
AIALSDDHKPNR	1	1335.69	AT5G53140.1	AT5G53140.1	yes	yes	3	5.9059e-05	107.06	0	0	0	0	0	0	0	0	0	0	0	0	0	0	0	0	0	0	0	0	0	0	0	0	0	508.46	556.06	72.8	0	0	0	0	0	63.242	0	0	0	0	0	0
AIALSDDHKPNRSDER	2	1822.89	AT5G53140.1	AT5G53140.1	yes	yes	4	0.00026009	58.658	0	0	0	0	0	0	0	0	0	0	0	0	0	0	0	0	0	0	0	0	0	0	0	0	295.05	561.09	508.21	0	0	0	0	0	0	0	0	0	0	0	0	0
GSADNITCIVVK	0	1275.65	AT5G53140.1	AT5G53140.1	yes	yes	2;3	9.8403e-05	94.122	0	0	0	0	0	0	0	0	0	0	0	0	176.1	0	0	0	0	0	0	0	0	332.39	0	0	2872.4	23948	2678.1	6848.2	0	0	0	0	0	0	0	0	0	0	1113.4	0
KTLSVGFGFR	1	1110.62	AT5G53140.1	AT5G53140.1	yes	yes	2	0.090713	75.387	0	878.57	0	0	0	0	0	976.79	0	0	0	0	0	0	0	0	0	0	0	0	0	0	0	0	0	0	0	0	0	0	0	0	0	0	0	0	0	0	0	0
LALNETYK	0	950.507	AT5G53140.1	AT5G53140.1	yes	yes	2	0.0075777	103.83	0	0	0	0	0	0	0	0	0	0	0	0	0	0	0	0	0	0	0	0	0	0	0	0	0	1105.4	3765.9	0	0	0	0	0	0	0	0	0	0	0	0	0
VGGVLAMSR	0	888.485	AT5G53140.1	AT5G53140.1	yes	yes	2	0.00020313	122.33	0	0	0	0	0	0	0	0	0	0	0	0	0	0	0	0	0	0	849.93	0	0	0	0	1410.2	0	3379.2	3894	0	0	0	0	0	0	0	0	2005.3	0	0	0	0
LSVHFEAIEAR	0	1270.67	AT5G53045.1	AT5G53045.1	yes	yes	2;3	0.00016057	89.266	0	0	0	0	0	0	96.909	0	0	0	0	0	0	0	0	0	0	0	0	0	0	0	0	0	0	0	0	0	0	0	0	0	0	0	9411.8	0	0	0	0	0
EFTSVIDVADFLSNGQEKR	1	2154.06	AT5G52970.1	AT5G52970.1	yes	yes	3	0.00022406	45.844	0	0	0	0	0	0	0	0	0	0	0	0	0	0	3346.8	0	0	0	5130.2	0	0	0	0	1976.9	0	0	0	0	0	0	0	0	0	0	0	0	0	0	0	0
IAQEIANLEKDTGFK	1	1675.88	AT5G52970.1	AT5G52970.1	yes	yes	2;3	0.003339	63.682	0	0	0	0	0	0	0	0	3475.4	0	0	6997.1	3215.7	0	0	0	0	0	0	0	0	0	0	0	0	0	0	0	0	0	0	0	0	0	0	0	0	0	0	0
AVWLIQKPDWHAQLSLDVTDLCIR	1	2876.5	AT5G52960.1	AT5G52960.1	yes	yes	4	3.8184e-05	48.255	0	0	0	0	0	0	0	0	0	0	8695.3	0	0	0	0	0	0	0	0	0	0	0	0	0	0	0	0	0	0	0	0	0	0	0	0	0	0	0	0	0
FSYALSREDTENAILGGP	1	1938.93	AT5G52960.1	AT5G52960.1	yes	yes	2	0.015284	36.214	0	0	0	0	167.74	0	0	0	0	2505.8	0	6549.7	5900.2	3446.1	0	0	0	1469.7	0	0	5582.1	0	0	0	0	0	0	0	0	1432.7	740.63	0	0	0	0	1309.6	0	0	1218.8	0
LGFYQSKDDR	1	1227.59	AT5G52960.1	AT5G52960.1	yes	yes	3	0.041518	42.336	0	0	0	0	0	0	0	0	0	0	749.47	0	0	0	0	0	0	0	0	0	0	0	0	0	0	0	0	0	0	0	0	0	0	0	0	0	0	0	0	0
NKPLYSHSLPCIEAWLR	1	2083.07	AT5G52960.1	AT5G52960.1	yes	yes	3;4	9.2627e-05	64.565	0	0	0	0	0	0	0	0	0	0	8174.6	7390	10539	6893.5	2348	0	0	0	0	0	0	0	0	0	1361.9	0	0	0	0	0	0	0	0	0	0	1766.6	0	0	0	0
NKPLYSHSLPCIEAWLRK	2	2211.16	AT5G52960.1	AT5G52960.1	yes	yes	4	0.00045602	47.223	0	0	0	0	0	0	0	0	0	0	0	0	4254.6	0	0	0	0	0	0	0	0	0	0	0	0	0	0	0	0	0	0	0	0	0	0	0	0	0	0	0
SSDAEEVSDTEDEWLK	0	1838.77	AT5G52960.1	AT5G52960.1	yes	yes	2;3	2.775e-15	99.711	0	0	0	0	0	0	0	0	0	0	0	0	0	0	1009.3	0	0	0	0	0	0	0	0	0	0	0	0	0	0	0	0	0	0	0	0	0	0	0	0	0
AEVSDIAIAVR	0	1142.63	AT5G52920.1;AT1G32440.1	AT5G52920.1	no	no	2	8.0565e-40	184.71	0	0	28.295	0	37.031	0	0	0	0	0	0	0	2245.9	1042.2	0	0	0	0	3092.4	2527.7	0	0	0	0	5261	11495	48707	43791	0	0	833.51	0	0	0	0	0	0	0	0	0
AVIVATNMLESMIVHPTPTR	0	2179.15	AT5G52920.1	AT5G52920.1	yes	yes	3	1.3396e-06	64.249	0	0	0	0	0	0	0	0	0	0	0	0	0	0	0	0	0	0	0	0	0	0	0	0	0	0	0	6106.9	1838.4	0	0	0	0	0	0	0	0	0	0	0
CEVVDGGELK	0	1104.51	AT5G52920.1	AT5G52920.1	yes	yes	2	0.07229	40.496	0	0	0	0	0	0	0	0	0	0	0	0	0	0	14.013	0	0	0	0	0	0	0	0	0	0	0	0	0	0	0	0	0	0	0	0	0	0	0	0	0
DNTIAIMLDTKGPEVR	1	1771.91	AT5G52920.1	AT5G52920.1	yes	yes	2;3	3.7086e-11	85.469	0	0	0	0	0	0	0	0	0	0	0	0	0	0	0	0	0	0	0	0	0	0	0	4252.5	0	0	11687	6004.8	0	0	0	0	0	1704.9	0	0	0	0	0	0
DSVKCEVVDGGELK	1	1533.73	AT5G52920.1	AT5G52920.1	yes	yes	2;3	0.010549	44.312	0	0	0	0	0	0	0	0	0	0	0	0	0	0	0	0	0	0	0	131.51	0	0	0	0	0	0	0	0	0	0	0	0	0	0	0	113.22	0	0	0	0
EGADAVMLSGETAHGK	0	1571.72	AT5G52920.1	AT5G52920.1	yes	yes	3	0.0049437	35.473	0	0	0	0	0	0	0	0	0	0	0	0	0	0	0	0	0	0	49.351	0	0	32.901	0	0	0	0	0	0	0	0	0	0	0	0	0	0	0	0	0	0
EGADAVMLSGETAHGKFPLK	1	2057.03	AT5G52920.1	AT5G52920.1	yes	yes	4	2.058e-07	70.416	0	0	0	0	0	0	0	0	0	0	0	0	0	0	0	0	0	0	0	0	0	0	0	0	0	0	0	18013	0	0	0	0	0	0	295.62	0	0	0	0	0
GDLGAELPIEEVPILQEEIINLCR	0	2719.41	AT5G52920.1	AT5G52920.1	yes	yes	3	0.00023472	37.209	0	0	0	0	0	0	0	0	0	0	0	0	0	0	0	0	0	0	0	0	0	0	0	0	0	0	0	0	0	0	0	0	0	0	0	0	0	0	0	0
IESADSIPNLHSIITASDGAMVAR	0	2467.24	AT5G52920.1	AT5G52920.1	yes	yes	3	5.0233e-16	71.651	0	0	0	0	0	0	0	0	0	0	0	0	0	0	0	0	0	0	0	0	0	0	0	0	0	6654	15741	12147	0	0	0	0	0	0	0	0	0	0	0	0
IVCTVGPSTNTR	0	1303.66	AT5G52920.1	AT5G52920.1	yes	yes	2	0.0045487	56.551	0	0	0	0	0	0	0	0	0	0	29.377	0	0	343.86	0	0	0	0	0	0	0	0	0	0	0	47.738	0	0	0	0	0	0	0	0	0	3297.7	0	0	0	1439.5
KGEEIAIVQSGTQPIWR	1	1911.02	AT5G52920.1	AT5G52920.1	yes	yes	2;3	2.4633e-62	155.1	0	0	0	0	0	0	0	0	0	0	0	0	1799	0	0	0	0	0	5908.9	4503.5	0	0	4119.7	0	0	0	20066	10317	0	0	0	0	0	0	0	0	0	3456.4	0	0
LAEAGMNVAR	0	1030.52	AT5G52920.1;AT1G32440.1	AT5G52920.1	no	no	2	1.6401e-08	140.45	134.3	0	0	38.201	23.118	21.778	25.468	0	0	0	23.118	0	0	851.16	38.201	0	132.93	0	0	2095.6	0	32.365	1837.6	0	0	1362.8	14907	11026	1195.2	18.494	1174.7	32.365	0	3009.5	0	3006.4	1333.9	0	0	0
LLEMQQFGDTSVGMWSKPTVR	1	2409.18	AT5G52920.1	AT5G52920.1	yes	yes	3	3.9551e-19	85.737	0	0	0	0	0	0	0	0	0	0	0	0	0	0	0	2851	0	0	0	0	0	0	0	0	0	0	13488	0	0	0	0	0	0	0	0	0	0	0	0	0
SGDLPQPIMLDPGQEFTFTIER	0	2490.21	AT5G52920.1	AT5G52920.1	yes	yes	2;3	8.2642e-20	75.3	0	0	0	0	0	0	0	0	0	0	0	0	0	0	0	0	0	0	0	0	0	0	0	0	0	0	0	4814.9	0	0	0	0	0	0	0	0	0	0	0	0
TEATITSGEMPPNLGQAFK	0	1990.97	AT5G52920.1	AT5G52920.1	yes	yes	2	0.00010518	51.495	0	0	0	0	0	0	0	0	0	0	0	0	0	0	0	0	0	0	0	0	0	0	0	0	0	0	0	0	0	0	0	0	0	0	0	0	0	0	0	0
VETEVIPVSPEDVPNREEQLER	1	2563.28	AT5G52920.1	AT5G52920.1	yes	yes	3	4.5046e-66	116.39	0	0	0	0	0	0	0	0	0	0	0	0	0	0	0	0	0	0	0	0	0	0	0	0	0	6646.3	0	17017	0	0	0	0	0	0	0	0	0	0	0	0
VIDLVKEYNAQTK	1	1519.82	AT5G52920.1	AT5G52920.1	yes	yes	3	1.5948e-06	90.861	36.041	0	0	0	0	0	0	0	0	0	0	0	0	0	0	0	0	0	0	0	0	0	0	0	0	0	3752.2	0	0	0	0	707.17	0	0	0	0	0	0	0	0
YLQNSGADIHVIVK	0	1555.84	AT5G52920.1	AT5G52920.1	yes	yes	2;3	7.0768e-05	67.234	0	0	0	0	0	0	0	0	0	0	0	0	0	0	0	0	0	0	0	0	0	0	0	0	0	0	0	4279.9	0	0	0	0	0	0	0	250.87	0	0	0	0
AVENSPFLER	0	1160.58	AT5G52640.1	AT5G52640.1	yes	yes	2	2.2022e-08	130.41	0	0	0	0	0	0	0	0	0	0	0	0	0	0	0	0	0	0	0	0	0	0	0	0	0	0	0	0	0	0	0	2301.3	0	0	0	0	0	6474.1	0	0
DIFYITGESKK	1	1299.67	AT5G52640.1	AT5G52640.1	yes	yes	3	0.034951	36.417	0	0	0	0	0	0	0	0	0	0	0	0	0	0	0	0	0	0	0	0	0	0	0	0	0	0	0	0	0	0	0	0	0	0	0	0	0	0	0	0
GVVDSDDLPLNISR	0	1498.76	AT5G52640.1	AT5G52640.1	yes	yes	2	1.6687e-09	105.19	0	0	82.48	0	0	0	0	0	0	0	0	0	0	0	0	0	2599.5	0	0	0	0	0	0	0	0	0	0	0	0	0	0	0	0	0	0	0	6700.6	12684	0	0
IKEVSHEWELINK	1	1623.86	AT5G52640.1	AT5G52640.1	yes	yes	3	0.0026567	51.092	0	0	0	0	0	0	0	0	0	0	0	0	0	0	0	0	0	0	0	0	0	0	0	0	0	0	0	0	0	0	0	0	0	0	0	0	0	4934.9	0	0
KAVENSPFLER	1	1288.68	AT5G52640.1	AT5G52640.1	yes	yes	3	0.00021788	87.641	0	0	0	0	0	0	0	0	3987.9	0	0	0	0	0	0	0	0	0	0	0	0	0	0	0	0	0	0	0	2659	48.962	0	0	0	0	0	0	0	0	0	0
KPEEITKEEYAAFYK	2	1844.92	AT5G52640.1	AT5G52640.1	yes	yes	3	0.00037804	63.462	0	0	0	0	0	0	0	0	0	0	0	0	0	0	0	0	0	0	0	1353.7	0	0	0	0	0	0	0	0	0	0	0	0	0	0	0	0	0	6204.9	0	0
SGDEMTSFKDYVTR	1	1634.72	AT5G52640.1	AT5G52640.1	yes	yes	2;3	7.1586e-10	108.58	0	0	0	0	0	0	0	0	0	0	0	0	0	7975.7	0	0	0	0	0	0	0	0	0	0	0	0	0	0	0	0	0	0	0	0	0	0	0	8753.9	0	0
SLTNDWEDHLAVK	0	1526.74	AT5G52640.1	AT5G52640.1	yes	yes	3	0.00075263	57.106	0	0	0	0	0	0	0	0	0	0	0	0	0	0	0	0	0	0	0	0	0	0	0	0	0	0	0	0	0	0	0	0	0	0	0	7180.6	4678.8	7057.5	0	0
TIKEILGDKVEK	2	1371.8	AT5G52640.1	AT5G52640.1	yes	yes	3	0.019968	50.46	0	0	0	0	0	0	0	0	0	0	0	0	0	0	0	0	0	0	0	0	0	0	0	0	0	0	0	0	0	0	0	0	0	0	0	0	3103.7	1306.5	0	0
TLSIIDSGIGMTK	0	1334.71	AT5G52640.1	AT5G52640.1	yes	yes	2	0.00055447	65.895	0	0	0	0	0	0	0	0	0	0	0	0	0	0	0	0	0	0	0	0	0	0	0	0	0	0	0	0	0	0	0	0	0	0	0	0	3344.9	4843.3	0	0
VVVSDRIVDSPCCLVTGEYGWTANMER	1	3112.44	AT5G52640.1	AT5G52640.1	yes	yes	3	0.00030381	29.011	0	0	0	0	0	0	0	0	0	0	0	0	0	0	0	0	0	0	0	0	0	0	0	0	0	0	0	0	0	0	0	0	0	0	0	0	0	0	0	0
GNPYHSATSGEMAIYR	0	1752.79	AT5G52560.1	AT5G52560.1	yes	yes	2;3	6.1653e-16	105.39	0	0	0	0	0	0	0	0	0	0	7541.2	1970.4	0	0	1107.2	0	0	254.72	246.04	0	0	0	0	0	0	0	0	0	0	0	0	0	0	0	0	0	0	850.35	0	0
LAFFDQIAR	0	1079.58	AT5G52560.1	AT5G52560.1	yes	yes	2	0.00032895	119.21	0	0	0	0	0	0	0	1256	3483.4	0	6836.7	10315	0	0	0	0	0	0	0	0	0	0	0	0	0	0	0	0	0	0	0	0	0	0	0	0	0	0	0	0
LNSSYPGGLAAYIK	0	1452.76	AT5G52560.1	AT5G52560.1	yes	yes	2	0.0026589	48.527	0	0	0	0	0	0	170.21	0	1885.6	0	10467	0	5476.8	0	0	0	0	0	0	0	0	0	0	0	0	0	0	0	0	0	0	0	0	0	0	0	0	0	0	0
TGGAIKEFVNPK	1	1259.69	AT5G52560.1	AT5G52560.1	yes	yes	3	0.038857	35.523	0	0	0	0	0	0	0	0	3181.5	0	0	0	0	0	0	0	0	0	0	0	0	0	0	0	0	0	0	0	48.455	0	0	0	0	0	0	0	0	0	58.146	0
WLEAGLK	0	815.454	AT5G52560.1	AT5G52560.1	yes	no	2	0.09477	63.287	0	0	0	0	0	0	0	0	0	0	0	0	0	0	0	0	0	0	0	0	0	0	0	0	0	0	0	0	0	0	0	0	0	0	0	0	0	0	0	0
AFGTQFADENGER	0	1440.63	AT5G52520.1	AT5G52520.1	yes	yes	2	9.6033e-48	175.48	0	0	0	0	0	0	0	0	0	0	0	0	0	0	0	0	0	0	944.13	0	0	0	0	0	0	0	0	0	0	0	0	0	0	0	0	0	0	0	0	0
ALQAGTSHNLGQNFSR	0	1699.84	AT5G52520.1	AT5G52520.1	yes	yes	2;3	1.2839e-43	145.7	0	0	0	0	0	0	0	93.087	0	0	0	0	0	0	0	2499.9	0	3195.6	19035	27847	9232.3	0	0	0	1310.4	0	0	0	0	0	1154.3	0	0	0	0	1575.3	0	0	0	0
CFPFEQTQGTK	0	1341.6	AT5G52520.1	AT5G52520.1	yes	yes	2	0.0017983	73.9	0	0	0	0	0	0	0	0	0	0	0	0	0	0	0	0	0	0	0	0	0	0	0	0	0	0	0	0	0	0	0	0	0	0	0	0	0	0	0	0
DLPLMINQWANVTR	0	1669.86	AT5G52520.1	AT5G52520.1	yes	yes	2;3	1.2182e-58	175.15	0	0	0	0	0	0	0	938.17	0	0	0	11150	0	0	0	4068.9	0	0	38508	55989	15736	717.67	1639	0	0	0	2564.5	0	2827.2	2308.6	0	6288.9	0	1185.4	0	4479.3	0	0	4209.1	0
DSNIVDVNSYAELK	0	1565.76	AT5G52520.1	AT5G52520.1	yes	yes	2	0.018736	37.177	0	0	0	0	0	0	0	1334.3	0	0	0	0	0	0	0	0	0	0	0	0	0	0	0	0	0	0	0	0	0	0	0	0	0	0	0	0	1296.8	0	0	0
DSNIVDVNSYAELKDAISSGK	1	2224.09	AT5G52520.1	AT5G52520.1	yes	yes	2;3	1.4218e-24	96.55	0	0	0	0	0	0	234.16	0	0	0	0	0	0	0	0	0	0	0	0	16864	0	0	0	0	0	0	0	0	0	2341.6	0	0	0	0	1564.8	0	0	0	0	0
DTEKTGVLSAASSVK	1	1491.78	AT5G52520.1	AT5G52520.1	yes	yes	3	2.5118e-14	95.751	0	0	0	0	0	0	0	316.72	0	0	0	0	0	0	0	0	0	0	3433.1	4967	2260.5	2293.2	0	0	0	0	0	0	0	0	2181	0	0	0	0	0	0	0	0	0
DVSSNSVVVSR	0	1147.58	AT5G52520.1	AT5G52520.1	yes	yes	2	2.253e-13	146.71	18.863	0	0	0	0	0	0	0	0	801.27	0	0	0	0	108	0	0	0	2880.2	3878.5	1274.5	0	1098.8	0	0	0	0	0	0	0	1187.2	0	513.2	932.54	0	0	0	854.73	0	0
DVSSNSVVVSRR	1	1303.68	AT5G52520.1	AT5G52520.1	yes	yes	2;3	4.4235e-05	109.15	0	0	0	0	0	0	0	0	0	0	0	0	0	0	0	197.75	0	0	1000.9	1614.6	724.9	570.63	0	0	219.1	0	0	0	0	0	0	354.45	0	0	0	1406.4	0	0	0	0
EALQTAGVR	0	943.509	AT5G52520.1	AT5G52520.1	yes	yes	2	0.005183	80.688	0	0	0	0	0	0	0	0	0	0	0	0	0	0	0	0	0	0	0	0	0	0	0	0	0	0	0	0	0	0	0	0	0	0	0	0	0	0	0	0
EASHVEGFSPELALVTVGGGKELEEK	1	2711.37	AT5G52520.1	AT5G52520.1	yes	yes	3;4	2.8958e-71	121.5	0	0	0	0	0	0	0	0	0	0	0	0	0	0	0	0	0	0	0	21984	0	0	0	0	0	0	0	0	0	0	0	0	0	0	0	0	0	0	0	0
EKLDEIQTSLLEK	1	1544.83	AT5G52520.1	AT5G52520.1	yes	yes	2;3	2.6921e-27	144.88	0	0	0	0	0	0	0	0	0	0	0	0	0	0	0	0	0	7191.2	28442	28016	10918	0	1860.5	1923.3	0	2345.5	0	1348.9	0	0	0	0	1064.8	0	0	11583	0	1273.4	0	0
ETGHSNMYFPQFIPYSFIEK	0	2434.13	AT5G52520.1	AT5G52520.1	yes	yes	3	0.00037313	42.705	0	0	0	0	0	0	0	0	0	0	0	0	0	0	0	0	0	0	4043.6	0	0	0	0	0	0	0	0	0	0	0	0	0	0	0	0	0	0	0	0	0
FAFEQTAIPVIPGR	0	1544.84	AT5G52520.1	AT5G52520.1	yes	yes	2;3	9.3791e-36	146.67	0	0	45.239	0	0	0	0	0	0	0	0	0	0	0	0	0	0	0	15159	16256	12486	0	2337.3	0	0	0	0	0	0	0	0	0	0	0	0	0	0	0	0	0
FAFEQTAIPVIPGRK	1	1672.93	AT5G52520.1	AT5G52520.1	yes	yes	2;3	2.6964e-18	121.48	0	0	0	0	0	0	0	0	0	0	0	0	0	0	0	0	0	18635	42967	43987	32272	4224.3	0	0	0	0	0	0	0	0	0	1242.9	0	0	0	0	0	0	0	0
FKETGHSNMYFPQFIPYSFIEK	1	2709.29	AT5G52520.1	AT5G52520.1	yes	yes	3;4	0.00036157	39.047	0	0	0	0	0	0	0	0	0	0	0	0	0	0	0	0	0	0	0	12837	0	0	0	0	0	0	0	0	0	0	0	0	0	0	0	0	0	0	0	0
FNFWEMK	0	1000.45	AT5G52520.1	AT5G52520.1	yes	yes	2	0.014036	104.75	0	40.993	0	132.69	268.49	0	0	0	0	0	0	0	0	0	0	0	0	1951.7	8132.3	7150.2	0	0	0	0	0	0	0	0	0	0	0	0	0	0	0	0	0	0	0	0
GIPLRIEIGPR	1	1219.74	AT5G52520.1	AT5G52520.1	yes	yes	3	9.9543e-05	110.54	0	0	0	0	0	0	0	0	0	0	0	0	0	0	0	0	0	0	0	0	0	0	0	0	0	0	0	0	0	0	0	0	0	0	0	0	0	0	0	0
GPWSASDADEQR	0	1317.56	AT5G52520.1	AT5G52520.1	yes	yes	2	1.6008e-05	113.61	0	0	0	0	24.481	0	0	0	0	0	0	0	0	0	0	0	0	0	0	0	0	0	0	0	0	0	0	0	0	0	0	0	0	0	0	0	0	0	0	0
GPWSASDADEQRVKEETGATIR	2	2402.15	AT5G52520.1	AT5G52520.1	yes	yes	3;4	1.9516e-111	165.19	0	0	0	0	0	28.365	0	0	0	0	0	0	0	0	0	0	0	6864.8	11614	39829	8433.4	2409.3	0	2949	0	0	0	0	0	0	0	0	0	0	0	0	0	0	475.12	0
IAPIQVVIVPIWK	0	1474.93	AT5G52520.1	AT5G52520.1	yes	yes	2;3	0.0001461	71.176	0	0	0	0	0	0	0	0	0	0	0	0	0	0	0	0	0	0	38617	42710	11171	0	0	0	0	0	0	0	0	0	0	0	0	0	0	0	0	0	0	0
IAPIQVVIVPIWKK	1	1603.02	AT5G52520.1	AT5G52520.1	yes	yes	3	7.7161e-06	74.537	0	0	0	0	0	0	0	0	0	0	0	0	0	0	0	0	0	0	10457	16244	8391.2	0	0	0	0	0	0	0	0	0	0	0	0	0	0	0	0	0	0	0
KALQAGTSHNLGQNFSR	1	1827.93	AT5G52520.1	AT5G52520.1	yes	yes	3;4	6.9781e-12	88.137	0	0	0	0	0	0	0	0	0	0	0	0	0	0	0	0	47.708	0	0	4086.5	0	383.15	0	0	0	0	0	0	0	0	0	0	0	0	0	0	0	0	0	0
KDTEKTGVLSAASSVK	2	1619.87	AT5G52520.1	AT5G52520.1	yes	yes	3	5.4858e-06	66.977	0	0	0	0	0	0	0	0	0	0	0	0	0	0	0	0	0	0	0	1081.9	0	0	0	0	0	0	0	0	0	0	0	0	0	0	0	0	0	22.194	0	0
LVVRPTSETIVNHMFTQWIHSYR	1	2813.44	AT5G52520.1	AT5G52520.1	yes	yes	4	1.8078e-19	82.916	0	0	0	0	0	0	0	0	0	0	0	0	0	0	0	0	0	0	14940	12105	0	0	0	0	0	0	0	0	0	0	0	0	0	0	0	0	0	0	0	0
QHVWQTSWAVSTR	0	1584.78	AT5G52520.1	AT5G52520.1	yes	yes	2;3	1.9504e-23	142.77	0	0	0	0	0	0	0	1345.5	0	0	0	0	0	0	0	2872.5	1297.4	0	16417	31729	7191	0	0	0	0	0	0	0	0	0	0	0	0	3521.2	0	0	0	0	0	0
QMIEIYTR	0	1052.53	AT5G52520.1	AT5G52520.1	yes	yes	2	0.0026063	122.44	89.136	0	0	0	0	0	248.51	0	0	0	0	0	0	0	2208.1	0	0	2309.5	0	18425	0	1789.5	0	0	0	0	0	0	0	0	0	0	0	0	0	0	0	0	0	0
SKLETFAGADITYTIEAMMGDRK	2	2547.23	AT5G52520.1	AT5G52520.1	yes	yes	4	0.00021796	39.215	0	0	0	0	0	0	0	0	0	0	0	0	0	0	0	0	0	0	0	4287.1	0	0	0	0	0	0	0	0	0	0	0	0	0	0	0	0	0	0	0	0
TCLMTGNPAEEVAIFAK	0	1850.89	AT5G52520.1	AT5G52520.1	yes	yes	2;3	2.1224e-21	103.01	0	0	0	0	0	0	0	0	7165.3	0	0	0	0	0	0	0	0	0	32643	65049	0	0	0	0	0	0	0	0	0	0	0	0	0	0	0	890.05	0	1665.2	0	0
TGVLSAASSVK	0	1018.57	AT5G52520.1	AT5G52520.1	yes	yes	2	0.00013839	105.2	0	13.664	0	0	31.884	0	0	0	0	0	487.36	0	0	0	0	0	0	0	8691.2	14065	0	0	0	0	0	0	0	0	0	0	0	0	0	0	0	0	0	0	0	0
TGVLSAASSVKEALQTAGVR	1	1944.06	AT5G52520.1	AT5G52520.1	yes	yes	3	2.8067e-29	105.79	0	0	0	0	0	0	0	0	0	31.199	0	0	0	0	0	0	0	0	0	0	0	0	0	0	0	0	0	0	0	0	0	0	0	0	0	3214.4	0	0	0	0
TLEFLWQEGHTAHATPEEAEKEAK	1	2751.31	AT5G52520.1	AT5G52520.1	yes	yes	3;4	2.1099e-11	61.376	0	0	0	0	0	0	0	0	0	0	0	0	0	0	0	0	0	0	18797	29213	9094.6	0	0	0	0	0	0	0	0	0	0	0	0	0	0	0	0	0	0	0
VFGISMEPSTLVAYVK	0	1739.92	AT5G52520.1	AT5G52520.1	yes	yes	2;3	1.4203e-15	105.17	0	0	0	0	0	0	0	0	0	0	0	23.156	40.524	0	34.735	0	0	0	52266	80459	0	0	0	35.611	0	0	0	0	0	0	0	1408.2	0	0	0	43.418	0	0	0	0
VKLDDTDQRTPGWK	2	1657.84	AT5G52520.1	AT5G52520.1	yes	yes	3	4.6595e-05	73.834	0	0	0	0	0	0	0	0	0	0	0	0	0	0	0	0	0	0	0	0	0	0	0	0	0	0	0	0	0	0	0	0	0	0	0	0	0	0	0	0
EIGLDDISTPNVYNQNR	0	1946.93	AT5G52440.1	AT5G52440.1	yes	yes	2	0.00022671	61.127	0	0	0	0	0	0	0	0	0	0	0	0	0	0	0	0	0	0	0	0	0	0	0	0	0	0	0	0	0	0	0	0	0	0	0	0	0	0	0	0
AASEEGEAVEEEVKGGGGMVGR	1	2146.98	AT5G52310.1	AT5G52310.1	yes	yes	3	2.2207e-14	82.859	24.296	0	0	0	0	0	0	0	0	0	0	0	0	0	0	0	0	0	0	0	0	0	0	0	0	0	0	0	0	0	0	0	0	0	0	12737	0	0	0	0
DVPIHHPLSELSDREESR	1	2115.03	AT5G52310.1	AT5G52310.1	yes	yes	4	0.0064048	30.489	0	0	0	0	0	0	0	0	0	0	0	0	0	0	0	0	218.42	0	0	0	0	0	0	2921.3	0	0	0	0	0	0	0	0	0	0	0	6788.5	0	0	0	0
ETNVPASEEIIPPGTK	0	1680.86	AT5G52310.1	AT5G52310.1	yes	yes	2	0.00034715	65.231	0	0	0	0	0	0	0	0	0	0	0	0	0	0	0	0	0	0	0	0	0	0	0	0	0	0	0	0	0	0	0	0	0	2353	6018	19676	13402	9335.5	0	0
GRPGYGEASEEDKFPAR	2	1864.87	AT5G52310.1	AT5G52310.1	yes	yes	3;4	1.0918e-11	88.311	0	0	0	0	0	0	0	207.23	0	0	0	0	0	0	0	0	0	0	0	0	0	0	0	0	0	0	0	1005.7	0	0	0	0	0	421.92	0	4061.1	8549.1	5136.2	0	0
GWFGGGATDEVKPESPHSVEEAPK	1	2510.17	AT5G52310.1	AT5G52310.1	yes	yes	3;4	2.9225e-05	48.597	0	0	0	0	0	0	0	0	0	0	0	0	0	0	0	0	0	0	0	0	0	0	0	0	0	0	0	0	0	0	0	0	0	0	0	6798.4	4839.8	0	0	0
HGQSNEHEQDHDLVEEDDDDDELEPEVIDAPGVTGKPR	1	4264.85	AT5G52310.1	AT5G52310.1	yes	yes	4;5	3.4761e-10	34.467	0	0	0	0	0	0	0	0	0	0	0	0	0	0	0	0	0	0	0	0	0	0	0	0	0	0	0	0	0	0	0	0	0	0	0	14565	9096.2	0	0	0
KVNVETPITLEEESAVSDYLSGVSNYQSK	1	3185.56	AT5G52310.1	AT5G52310.1	yes	yes	3	1.518e-09	56.048	0	0	0	0	0	0	0	0	0	0	0	0	0	0	0	0	0	0	0	0	0	0	0	0	0	0	0	0	0	0	0	0	0	0	0	0	0	0	0	0
LPISGGGSGVEEQRGEDKSVSGR	2	2300.14	AT5G52310.1	AT5G52310.1	yes	yes	4	2.2461e-05	47.499	0	0	0	0	0	0	0	0	0	0	0	0	0	0	0	0	0	0	0	0	0	0	0	0	0	0	0	0	0	0	0	0	0	0	0	0	0	0	0	0
LQIGGEEEKKETTTK	2	1689.88	AT5G52310.1	AT5G52310.1	yes	yes	3	9.9369e-05	68.481	0	0	0	0	0	0	0	0	0	0	0	0	0	0	0	0	0	0	0	0	0	0	0	0	0	0	0	0	0	0	0	0	0	0	0	435.41	0	0	0	0
LTTEEEDKAFSDMVAEK	1	1941.89	AT5G52310.1	AT5G52310.1	yes	yes	3	0.00096362	43.955	0	0	0	0	0	0	0	0	0	0	0	0	0	0	0	0	0	0	0	0	0	0	0	0	0	0	0	0	0	0	0	1803.8	0	0	0	5249.3	0	0	0	0
SPHSVEESPQSLGSTVVPVQK	0	2191.11	AT5G52310.1	AT5G52310.1	yes	yes	3	0.0018984	40.097	0	0	0	0	0	0	0	0	0	0	0	0	0	0	0	0	0	0	0	0	0	0	0	0	0	0	0	0	0	0	0	0	0	4811.1	0	6875.9	0	0	0	0
SPHSVEESPQSLGSTVVPVQKEL	1	2433.24	AT5G52310.1	AT5G52310.1	yes	yes	3	0.00024419	40.723	0	0	0	0	0	0	0	0	0	0	0	0	0	0	0	0	0	0	0	3088.1	0	0	0	0	0	0	0	0	0	0	0	0	0	0	0	0	3874.1	0	0	0
SSGWFGGGATEEVKPK	1	1635.79	AT5G52310.1	AT5G52310.1	yes	yes	3	5.3653e-06	75.445	0	0	0	0	0	0	0	0	4492.8	0	0	0	0	0	0	0	0	0	1643.2	0	0	0	0	0	0	1268.2	0	0	0	0	0	0	0	0	5316.3	0	11347	0	0	0
TETLDQFSPELSHPK	0	1727.84	AT5G52310.1	AT5G52310.1	yes	yes	3	1.1983e-05	71.98	0	0	0	0	0	0	0	0	0	0	0	0	0	0	0	0	0	0	0	0	0	0	0	0	0	0	0	0	0	157.75	0	0	0	0	0	16004	8535.1	6336.7	0	0
VFPVVSSDYTKPTESVPVQEASYGHDAPAHSVR	1	3555.73	AT5G52310.1	AT5G52310.1	yes	yes	4;5;6	1.0453e-08	36.059	0	0	0	0	0	0	0	0	0	0	0	0	0	0	0	0	0	0	0	0	0	0	0	0	0	0	0	0	0	0	0	0	0	3406.8	0	12374	0	19287	0	0
AFDECVDDMQRAEELR	1	1982.85	AT5G52200.1;AT5G52200.2	AT5G52200.1	yes	no	3	1.8407e-15	95.57	0	0	0	0	0	0	0	0	0	0	0	0	0	0	0	0	0	0	0	0	0	0	0	0	0	0	0	0	0	0	0	0	0	0	0	0	0	0	0	0
AFDECVDDMQRAEELRNVLNDAAASSSR	2	3168.42	AT5G52200.1;AT5G52200.2	AT5G52200.1	yes	no	4	0.046801	14.854	0	0	0	0	0	0	0	0	0	0	0	0	0	0	0	0	0	0	0	0	0	0	0	0	0	0	0	0	0	0	0	0	0	0	0	0	0	0	0	0
NVLNDAAASSSR	0	1203.58	AT5G52200.1;AT5G52200.2	AT5G52200.1	yes	no	2;3	1.2093e-30	160.52	0	0	0	0	0	0	1841.2	0	0	210.1	0	0	0	0	0	0	0	0	0	0	0	0	0	0	17263	0	0	0	0	38.184	0	0	0	0	0	0	0	0	0	0
SSGSFYEEEEEEDDGAKGSKSETTTNSR	2	3055.26	AT5G52200.1;AT5G52200.2	AT5G52200.1	yes	no	4	1.3575e-05	45.042	0	0	0	0	0	0	0	0	0	0	0	0	0	0	0	0	0	0	0	0	0	0	0	0	0	0	0	0	0	0	0	0	0	0	0	0	0	0	0	0
VQWDEANIVEIESNKPVR	1	2125.08	AT5G52200.1;AT5G52200.2	AT5G52200.1	yes	no	2;3	9.951e-18	91.518	0	0	0	0	0	0	0	0	0	0	0	0	0	0	0	0	0	0	0	0	0	0	0	0	0	0	0	0	0	0	0	0	0	0	0	0	0	0	0	0
HATDVCYVPAQTMASDNGGGDSVEMGER	0	2953.23	AT5G52190.1	AT5G52190.1	yes	yes	3	6.9686e-57	103.85	0	0	0	0	0	0	0	0	0	0	0	0	0	0	0	0	0	0	0	0	0	0	0	0	0	0	0	0	0	0	0	0	0	0	0	0	0	0	0	0
HATDVCYVPAQTMASDNGGGDSVEMGERR	1	3109.33	AT5G52190.1	AT5G52190.1	yes	yes	4	0.0044841	20.759	0	0	0	0	0	0	0	0	0	0	0	0	0	0	0	0	0	0	0	0	0	0	0	0	0	0	0	0	0	0	0	0	0	0	0	0	0	0	0	0
IFLYGVGR	0	923.523	AT5G52190.1	AT5G52190.1	yes	yes	2	0.0053672	94.262	0	0	0	0	0	0	0	0	0	0	0	0	0	0	0	0	0	0	0	0	0	0	0	0	0	0	0	0	0	0	0	0	0	0	0	0	0	0	0	26.84
LGEVLGESSESVR	0	1360.68	AT5G52190.1	AT5G52190.1	yes	yes	2;3	3.0254e-35	166.7	0	0	24.504	0	0	0	0	1504.1	0	0	426.88	0	0	937.31	2987.4	13855	20364	24368	7772.2	439.4	0	5998.8	8031.4	0	0	2048.8	0	0	0	0	0	0	0	2575.3	2143.7	0	0	0	0	0
VILITAEPAIGSCVK	0	1569.88	AT5G52190.1	AT5G52190.1	yes	yes	2;3	3.0578e-16	107.35	0	0	0	0	0	0	0	0	0	0	0	0	0	0	0	15230	58015	31906	8525.4	0	0	0	0	0	0	0	0	0	0	0	0	0	0	0	0	0	0	0	0	0
SLMPGLLLAIR	0	1182.72	AT5G52100.1	AT5G52100.1	yes	yes	2	0.0018009	73.887	0	0	109.88	0	139.31	0	0	0	0	0	0	0	0	0	0	0	0	0	0	0	0	0	0	0	0	0	0	0	0	0	0	2949.7	7642.7	2004.6	2625.1	1246.9	0	0	0	0
ALDRFEYGR	1	1125.56	AT5G52040.1;AT5G52040.2;AT5G52040.4;AT5G52040.3	AT5G52040.1	yes	no	2	0.015852	81.525	0	0	0	0	0	0	0	0	0	0	0	0	0	0	0	0	0	0	0	0	0	0	0	0	0	0	0	0	0	0	0	0	0	0	0	0	0	0	0	0
LRVEWTKNDR	2	1315.7	AT5G52040.1;AT5G52040.2;AT5G52040.4;AT5G52040.3	AT5G52040.1	yes	no	3	0.00047236	98.754	0	0	0	0	0	0	0	0	0	0	0	0	0	0	0	0	0	0	0	0	0	0	0	0	0	0	0	0	0	0	0	0	0	0	0	0	0	0	0	0
NFAFIQYEAQEDATR	0	1801.83	AT5G52040.1;AT5G52040.2;AT5G52040.4;AT5G52040.3;AT4G25500.4;AT4G25500.1;AT4G25500.2;AT4G25500.3	AT5G52040.1	yes	no	2;3	9.8134e-08	76.759	0	0	0	0	0	0	0	0	0	0	0	0	0	0	0	0	0	0	0	0	0	0	0	0	0	0	0	0	0	0	0	0	0	0	0	0	0	0	0	0
TLFVINFDAQNTR	0	1537.79	AT5G52040.1;AT5G52040.2;AT5G52040.4;AT5G52040.3	AT5G52040.1	yes	no	2	3.5933e-06	90.759	0	119.27	0	0	0	0	0	0	0	0	0	0	0	0	0	0	0	0	0	0	0	0	0	0	0	0	0	0	0	0	0	0	0	0	0	0	0	0	0	0
AMGSNIDVTFDCAGFNK	0	1845.8	AT5G51970.2;AT5G51970.1	AT5G51970.2	yes	no	2;3	3.1332e-21	100.24	0	0	0	0	0	0	259.41	0	0	0	0	0	0	0	0	0	0	0	0	20947	56127	0	10205	0	0	0	0	3226.3	0	0	0	0	0	0	0	0	0	0	2073.8	0
AVGICGSDVHYLK	0	1417.7	AT5G51970.2;AT5G51970.1	AT5G51970.2	yes	no	2;3	1.0863e-06	90.697	0	0	0	0	0	0	273.11	600.62	648.35	266.16	0	0	0	0	0	3821.1	3508	0	0	6358.6	68971	0	0	0	0	0	1073.1	0	0	0	0	0	0	0	0	0	0	0	5986.7	0
CADFVVKEPMVIGHECAGIIEEVGEEVK	1	3143.5	AT5G51970.2;AT5G51970.1	AT5G51970.2	yes	no	4	5.5562e-06	47.73	0	0	0	0	0	0	0	0	0	0	0	0	0	0	0	0	0	0	0	0	10775	0	0	0	0	0	0	0	0	0	0	0	0	0	0	0	0	0	0	0
CADFVVKEPMVIGHECAGIIEEVGEEVKHLVVGDR	2	3919.93	AT5G51970.2;AT5G51970.1	AT5G51970.2	yes	no	5	3.3396e-09	45.43	0	0	0	0	0	0	0	0	0	0	0	0	0	0	0	0	0	0	0	0	12066	0	0	0	0	0	0	0	0	0	0	0	0	0	0	0	0	0	0	0
EPMVIGHECAGIIEEVGEEVKHLVVGDR	1	3100.53	AT5G51970.2;AT5G51970.1	AT5G51970.2	yes	no	5	0.018283	21.566	0	0	0	0	0	0	0	0	0	0	0	0	0	0	0	0	0	0	0	0	7071.3	0	0	0	0	0	0	0	0	0	0	0	0	0	0	0	0	0	0	0
EVDVVGVFR	0	1018.54	AT5G51970.2;AT5G51970.1	AT5G51970.2	yes	no	2	1.0379e-20	177.97	80.31	0	0	0	0	0	0	0	0	0	0	0	0	0	10821	0	16061	0	0	0	0	220710	40970	0	10018	0	8933.6	8543.2	3859.1	0	0	0	8043.8	3306.8	0	0	7174.7	0	13108	39.938
EVEDAFETSAR	0	1252.56	AT5G51970.2;AT5G51970.1	AT5G51970.2	yes	no	2;3	5.3537e-15	152.54	0	0	0	29.073	33.918	0	0	0	0	888.05	0	0	0	0	644.45	0	0	0	0	1056.6	0	2081.8	1743.2	0	0	0	0	0	29.073	0	0	0	29.073	19.382	0	0	0	0	2363.7	0
FFATPPVHGSLANQVVHPADLCFK	0	2651.33	AT5G51970.2;AT5G51970.1	AT5G51970.2	yes	no	3;4	1.0542e-19	82.267	0	0	0	0	0	0	0	0	0	0	0	0	0	0	0	0	0	0	0	0	77184	16063	0	5469.7	0	0	0	0	0	0	0	0	0	0	0	0	0	0	0	0
FGFSQKEVEDAFETSAR	1	1946.9	AT5G51970.2;AT5G51970.1	AT5G51970.2	yes	no	2;3	3.6822e-187	233.03	0	0	0	0	0	144.66	243.15	0	0	0	0	0	0	4726	2790.1	3727.3	0	0	0	0	188680	59785	34110	8365.6	0	5466.6	0	0	3351.8	0	0	0	5372.4	8117.8	14052	0	0	5360.1	0	61.557
IDVKPLITHR	1	1190.71	AT5G51970.2;AT5G51970.1	AT5G51970.2	yes	no	2	0.016228	71.221	0	0	0	0	0	0	0	0	0	0	0	0	0	0	0	0	0	0	0	0	0	0	0	0	0	0	0	0	0	0	0	0	770.83	0	0	0	0	0	0	0
IQPFLLPSVGPHDVR	0	1673.93	AT5G51970.2;AT5G51970.1	AT5G51970.2	yes	no	2;3	2.5868e-18	121.48	0	0	0	0	0	0	308.4	0	0	0	0	0	0	721.89	0	5092.5	4569.1	8680.4	0	26971	47629	55531	31694	27557	0	8014.9	10494	8466	0	0	0	1060.4	1300.5	0	0	1108.1	7971.6	0	0	5986.5
IVIVDVDENR	0	1170.62	AT5G51970.2;AT5G51970.1	AT5G51970.2	yes	no	2	6.0222e-83	214.83	0	0	67.2	18.863	51.178	0	438.1	1505.5	2624.3	37.726	385.51	0	58.156	0	8575.6	0	6194.1	0	15779	36267	184740	80079	0	45812	10219	24353	227.54	0	3561.6	0	0	1881.1	0	0	0	0	0	0	0	28.295
IVIVDVDENRLAVAK	1	1652.95	AT5G51970.2;AT5G51970.1	AT5G51970.2	yes	no	2;3	4.6192e-17	118.51	0	0	0	28.089	0	0	0	0	0	0	0	0	0	0	0	0	0	0	0	0	102080	21258	17130	10820	0	0	0	0	0	0	0	0	791.65	0	8013.2	0	0	0	0	0
MKAVGICGSDVHYLK	1	1676.84	AT5G51970.2;AT5G51970.1	AT5G51970.2	yes	no	3;4	0.0001029	64.244	0	0	0	28.642	0	0	0	0	0	0	0	0	0	0	0	0	0	0	0	0	7609.8	0	0	0	0	0	0	0	0	0	0	0	0	0	0	0	0	0	0	0
NTWPLCLEFLTSGK	0	1664.82	AT5G51970.2;AT5G51970.1	AT5G51970.2	yes	no	2	2.2684e-11	115.79	0	0	0	0	0	0	0	0	0	0	0	0	0	0	4571.5	0	0	108.14	0	0	24908	12733	18787	4579.4	0	0	0	0	0	0	0	0	1469.1	0	0	2199.4	0	0	0	0
QLGADEIVQVTTNLEDVGSEVEQIQK	0	2841.42	AT5G51970.2;AT5G51970.1	AT5G51970.2	yes	no	3;4	1.9369e-130	151.45	0	0	0	0	0	0	0	0	0	0	0	0	0	0	0	0	0	0	0	15316	17250	37440	30925	24281	11043	3661.6	0	4976.7	0	0	32385	0	0	0	0	0	0	0	0	0
RAEVGPETNVLVMGAGPIGLVTMLAAR	1	2721.47	AT5G51970.2;AT5G51970.1	AT5G51970.2	yes	no	3;4	2.6709e-67	110.9	0	0	0	0	0	0	0	0	0	0	0	0	0	0	0	0	0	0	0	0	51013	0	7569	0	0	0	0	2285.4	0	0	0	0	1857.1	0	0	0	0	0	0	0
TMSTALAATR	0	1021.52	AT5G51970.2;AT5G51970.1	AT5G51970.2	yes	no	2	0.00013097	103.87	18.219	27.329	18.219	57.939	18.219	18.219	0	0	0	870.17	332.95	0	766.38	532.91	1057.9	830.11	18.494	0	1499.7	4864.2	21749	5234.5	3165.2	0	4965.7	0	0	0	0	45.548	0	0	486.32	0	967.47	3300	0	0	0	3100.8
VALEPGISCWR	0	1286.64	AT5G51970.2;AT5G51970.1	AT5G51970.2	yes	no	2;3	2.0263e-50	190.86	108.34	133.44	0	0	0	0	736.87	0	0	926.6	0	0	0	0	0	0	0	3416.3	3150.4	0	60617	24252	0	0	0	2836.1	4486.9	0	0	0	0	0	0	0	0	0	0	0	1107.8	0
VCLVGMGHGIMTVPLTPAAAR	0	2150.12	AT5G51970.2;AT5G51970.1	AT5G51970.2	yes	no	2;3;4	9.6823e-61	126.81	0	0	0	0	0	0	0	0	0	0	0	0	2510.9	0	0	0	0	0	0	25103	121270	0	39284	0	0	40710	0	0	0	0	0	0	0	0	0	0	0	0	0	0
YKNTWPLCLEFLTSGK	1	1955.98	AT5G51970.2;AT5G51970.1	AT5G51970.2	yes	no	2;3	1.6405e-15	97.904	0	0	0	0	0	0	0	0	0	0	0	47.783	61.557	5580.1	0	0	5889.7	0	0	15666	41037	18387	12417	0	0	4671	0	0	0	0	0	0	0	0	1644.9	0	0	0	0	0
YNLCPEMK	0	1053.46	AT5G51970.2;AT5G51970.1	AT5G51970.2	yes	no	2	0.0018649	129.72	0	23.118	0	0	0	0	0	0	0	0	0	0	0	0	0	0	0	0	0	1863.9	5706.1	0	0	0	0	0	0	0	0	0	0	0	0	0	0	0	0	2194.1	0	0
IAESLGFTHQGSR	0	1401.7	AT5G51880.1	AT5G51880.1	yes	yes	3	3.9032e-05	75.589	0	0	0	0	0	0	0	0	0	0	0	1713.6	0	0	2211.1	0	0	0	0	0	0	0	2791.6	0	0	0	0	0	0	0	0	0	0	0	0	0	1335.4	0	0	0
EIMSIWNLADVIK	0	1530.81	AT5G51830.1	AT5G51830.1	yes	yes	2;3	0.093842	27.967	0	0	0	0	0	0	0	0	0	0	0	0	0	0	0	0	0	0	0	0	0	0	0	0	0	0	0	0	0	0	0	0	0	0	0	0	2028.9	0	0	0
IFHYGSISLIEEPCR	0	1819.89	AT5G51830.1	AT5G51830.1	yes	yes	3	1.8009e-11	85.45	0	0	0	0	0	0	0	0	0	0	0	0	0	0	0	0	0	0	0	0	9170.2	0	0	0	0	0	0	0	0	0	0	0	0	0	0	0	0	0	0	0
KAPGGAPANVAVGVSR	1	1449.81	AT5G51830.1	AT5G51830.1	yes	yes	2;3	1.259e-15	100.11	0	0	0	0	0	0	0	0	0	0	0	0	0	0	0	0	0	0	1808.2	3369	2205.3	0	0	0	0	0	0	0	0	0	0	0	0	0	0	0	0	53.19	47.871	0
AGDVYGNYVLQFADDFSYTDPVDGSVASK	0	3099.4	AT5G51820.1	AT5G51820.1	yes	yes	3	3.0729e-13	55.406	0	0	0	0	0	0	0	0	0	0	0	0	0	0	9381.9	20166	0	0	0	0	0	0	0	0	0	0	0	0	0	0	0	0	0	0	0	0	0	0	0	0
ANGGFIMSASHNPGGPEYDWGIK	0	2404.09	AT5G51820.1	AT5G51820.1	yes	yes	3	0.00051735	34.437	0	0	0	0	0	0	0	0	0	0	0	0	0	0	0	14973	0	0	0	0	0	0	0	0	0	0	0	0	0	0	0	0	0	0	0	0	0	0	0	0
DLVDVMYR	0	1009.49	AT5G51820.1	AT5G51820.1	yes	yes	2	0.00027243	144.38	0	22.774	0	0	0	0	0	0	0	0	0	0	0	0	25898	0	0	0	0	0	0	0	0	0	0	0	0	0	0	0	0	0	1146.7	0	3138.3	0	1204.7	0	0	27.934
DLVDVMYRDNGPDFGAASDGDGDRNMVLGNK	2	3312.48	AT5G51820.1	AT5G51820.1	yes	yes	3;4	1.4708e-15	57.156	0	0	0	0	0	0	0	0	0	0	0	0	0	0	37065	67483	0	0	0	0	0	0	0	0	0	0	0	0	0	0	0	0	0	0	0	0	0	0	0	0
DNGPDFGAASDGDGDR	0	1564.6	AT5G51820.1	AT5G51820.1	yes	yes	2	0.00032684	59.252	0	0	0	0	0	0	0	0	0	0	0	0	0	0	0	0	0	0	0	0	0	0	0	0	0	0	0	0	0	0	0	0	0	0	0	0	0	0	0	0
DNGPDFGAASDGDGDRNMVLGNK	1	2321	AT5G51820.1	AT5G51820.1	yes	yes	2;3	2.2767e-32	87.319	0	0	0	0	0	0	0	0	0	0	0	0	0	0	16958	18412	0	0	0	0	0	0	0	0	0	0	0	0	0	0	0	0	0	0	0	0	0	0	0	0
EASQIIIK	0	900.528	AT5G51820.1	AT5G51820.1	yes	yes	2	0.041422	75.692	0	0	0	0	0	0	0	0	0	0	0	0	0	0	0	2100.2	0	0	0	0	0	0	0	0	0	0	0	0	0	0	0	0	0	0	0	0	0	0	0	0
EGILSTPAVSAVIR	0	1411.8	AT5G51820.1	AT5G51820.1	yes	yes	2;3	1.2372e-10	112.82	0	0	0	0	0	0	0	0	0	482.65	0	0	0	0	182670	181630	24271	4430.6	15449	0	5360.3	0	0	0	0	0	0	0	795.65	0	0	0	0	0	0	0	0	0	0	0
EGILSTPAVSAVIRK	1	1539.9	AT5G51820.1	AT5G51820.1	yes	yes	2;3	9.4639e-21	124.24	0	0	0	0	0	0	0	0	0	0	933.56	0	0	0	25927	38759	3885.6	0	0	0	0	0	0	0	0	0	0	0	0	0	0	0	0	0	0	0	721.08	0	0	0
FFGNLMDAGK	0	1098.52	AT5G51820.1	AT5G51820.1	yes	yes	2	0.00022225	99.34	0	0	0	0	0	0	0	0	0	0	0	0	0	0	0	26240	0	4488.7	0	0	0	0	0	0	0	0	0	0	705.31	0	0	0	0	0	0	0	0	0	0	0
FFVTPSDSVAIIAANAQEAIPYFR	0	2626.34	AT5G51820.1	AT5G51820.1	yes	yes	3;4	3.5151e-140	174.04	0	0	0	0	0	0	0	0	0	0	0	0	0	0	156260	254690	6430.2	47964	14393	9642.2	0	0	0	0	0	0	0	0	0	0	0	0	0	0	0	0	0	0	0	0
FNYSSGQPAPETITDK	0	1753.82	AT5G51820.1	AT5G51820.1	yes	yes	2	0.0034838	38.264	0	0	0	0	0	0	0	0	0	0	0	0	0	0	0	0	0	0	0	0	0	0	0	0	0	0	0	0	0	0	0	0	0	0	0	0	0	0	0	0
FNYSSGQPAPETITDKIYGNTLSISEIK	1	3072.53	AT5G51820.1	AT5G51820.1	yes	yes	3;4	6.7736e-19	68.835	0	0	0	0	0	0	0	0	0	0	0	0	0	0	12654	81739	0	19277	0	0	0	0	0	0	0	0	0	0	0	0	0	0	0	0	0	0	0	0	0	0
FVFTDGSR	0	927.445	AT5G51820.1	AT5G51820.1	yes	yes	2	0.00045668	146.54	0	0	0	0	0	0	0	0	0	0	0	0	0	0	10572	13584	3513.9	2832.7	0	0	0	0	0	0	0	0	0	0	0	40.688	0	0	0	0	0	0	0	0	0	0
HDVDAQIALKPLIDLALSVSK	1	2245.27	AT5G51820.1	AT5G51820.1	yes	yes	3	0.0019867	34.254	0	0	0	0	0	0	0	0	0	0	0	0	0	0	0	4332.7	0	0	0	0	0	0	0	0	0	0	0	0	0	0	0	0	0	0	0	0	0	0	0	0
IAAGNGVGQILVGK	0	1295.76	AT5G51820.1	AT5G51820.1	yes	yes	2;3	5.4006e-15	125.36	0	0	0	0	0	0	0	0	0	0	0	0	0	0	32480	42393	6392.3	0	389.25	0	0	0	0	0	534.91	0	0	0	0	0	0	0	0	0	0	439.43	0	1096.8	0	0
IYGNTLSISEIK	0	1336.72	AT5G51820.1	AT5G51820.1	yes	yes	2	7.8544e-05	104.24	0	0	0	0	0	28.6	0	0	0	0	0	0	0	0	21851	29478	0	0	0	0	0	0	0	0	0	0	0	0	0	0	0	0	0	0	0	0	0	0	0	0
IYIEQFEPDVSK	0	1466.73	AT5G51820.1	AT5G51820.1	yes	yes	2	8.8627e-05	92.856	0	0	0	0	0	0	0	0	0	0	0	0	0	0	0	0	0	0	0	0	0	0	0	0	0	0	0	0	0	0	0	0	0	0	0	0	0	0	0	0
LKLPFFEVPTGWK	1	1560.87	AT5G51820.1	AT5G51820.1	yes	yes	2;3	6.4739e-08	114.7	0	0	0	0	0	0	0	0	0	0	0	0	0	0	94073	117750	19117	23955	9037.9	4720.2	0	0	2715.7	0	0	0	0	6618.6	0	0	0	0	0	0	0	0	0	0	0	0
LPFFEVPTGWK	0	1319.69	AT5G51820.1	AT5G51820.1	yes	yes	2	3.7143e-12	130.23	0	0	0	0	0	127.3	0	0	0	0	0	0	0	0	42467	68206	7048	23704	1605.4	0	0	0	0	0	0	0	0	0	0	0	0	0	0	0	0	0	0	0	0	0
LSGTGSAGATVR	0	1075.56	AT5G51820.1	AT5G51820.1	yes	yes	2	7.09e-70	190.53	52.347	0	0	32.696	125.95	109.7	51.38	0	0	0	0	37.367	0	28.025	3946.9	2266.4	3992.3	0	0	779.64	569.5	282.68	0	0	0	0	0	0	0	32.696	0	0	0	132.78	28.025	0	0	0	0	0
LSICGEESFGTGSDHIR	0	1863.84	AT5G51820.1	AT5G51820.1	yes	yes	2;3	2.7811e-78	172.91	0	0	0	0	0	0	0	0	0	0	0	0	0	3446.9	62119	61874	14773	23280	0	0	3440.8	0	0	0	0	0	0	0	0	0	0	0	0	0	1951.6	0	1498.3	0	0	0
LSICGEESFGTGSDHIREK	1	2120.98	AT5G51820.1	AT5G51820.1	yes	yes	2;3;4	1.0111e-110	174.59	0	0	0	0	0	0	0	0	0	0	0	0	0	0	12890	19247	0	0	0	0	0	0	0	0	0	0	891.33	0	0	0	9691.1	0	0	0	0	84789	0	0	0	0
LVSVADVVK	0	928.559	AT5G51820.1	AT5G51820.1	yes	yes	2	0.0098928	72.243	0	0	0	0	0	0	0	0	0	0	0	0	842.02	0	0	5454.1	0	0	0	0	0	0	0	0	0	0	0	0	0	0	0	0	0	0	0	0	0	0	0	0
LVSVADVVKEYWATYGR	1	1955.02	AT5G51820.1	AT5G51820.1	yes	yes	2;3	3.2307e-77	157.7	0	76.946	0	0	0	186.21	0	0	1837.5	350.87	304.71	1755.9	0	0	22193	47238	0	0	3490.3	0	0	0	0	0	0	0	0	0	0	0	49.246	0	2790.1	0	0	0	0	0	0	0
NATLVLGGDGR	0	1071.57	AT5G51820.1	AT5G51820.1	yes	yes	2	7.1829e-32	181.87	27.741	0	0	28.897	0	0	0	0	0	0	0	0	0	0	42911	30498	4223	14232	4726.7	2858.7	2380	0	0	0	0	0	0	0	638.82	0	0	2248.8	0	0	0	0	0	0	2225.1	0
NFFSRYDYEECESEGANK	1	2243.91	AT5G51820.1	AT5G51820.1	yes	yes	2;3	1.6483e-30	110.74	0	0	0	0	0	0	0	0	0	0	0	0	0	0	11490	0	0	0	0	0	0	0	0	0	0	0	0	0	0	0	0	0	0	0	0	0	0	0	0	0
NFFSRYDYEECESEGANKMIEYLR	2	3049.32	AT5G51820.1	AT5G51820.1	yes	yes	3;4	5.5231e-12	61.437	0	0	0	0	0	0	0	0	0	0	0	0	0	0	9835.8	13984	0	0	0	0	0	0	0	0	0	0	0	0	0	0	0	0	0	0	0	0	0	0	0	0
QGVRFVFTDGSR	1	1367.69	AT5G51820.1	AT5G51820.1	yes	yes	3	0.00046267	72.29	0	0	0	0	0	0	0	0	0	0	0	0	0	0	0	4672.4	0	0	0	0	0	0	0	0	0	0	0	0	0	0	0	0	0	0	0	0	0	0	0	0
SDFGFMFDAMHAVTGAYAK	0	2064.91	AT5G51820.1	AT5G51820.1	yes	yes	3	0.00049168	41.615	0	0	0	0	0	0	0	0	0	0	0	0	0	0	0	13159	0	0	0	0	0	0	0	0	0	0	0	0	0	0	0	0	0	0	0	0	0	0	0	0
SLPTKPIEGQK	1	1196.68	AT5G51820.1	AT5G51820.1	yes	yes	2	1.3299e-05	120.63	0	0	19.092	0	0	0	14.319	0	0	0	0	0	0	0	1231.4	1003.1	306.66	313.87	0	0	0	0	0	0	869.87	0	0	0	0	0	0	0	0	0	0	1732	0	0	0	0
SMPTSGALDR	0	1033.49	AT5G51820.1	AT5G51820.1	yes	yes	2	0.00073628	89.679	23.118	41.612	0	0	0	0	0	0	0	0	0	0	0	0	3595.1	3759.1	0	0	0	0	0	0	0	0	0	0	0	0	0	0	0	0	0	0	0	0	0	46.235	0	0
SMPTSGALDRVAEK	1	1460.73	AT5G51820.1	AT5G51820.1	yes	yes	3	0.00051977	57.279	0	0	0	0	0	0	0	0	0	0	0	0	0	0	0	3000.2	0	0	0	0	0	0	0	0	0	0	0	0	0	37.233	0	0	0	0	0	0	0	0	0	0
VAEIPDIDLSQVGVTK	0	1682.91	AT5G51820.1	AT5G51820.1	yes	yes	2;3	1.73e-58	163.9	0	0	0	0	0	0	0	0	0	0	0	1180.1	0	0	334470	559630	50195	86512	28032	0	7554.4	2320	0	1628.3	0	0	0	0	0	0	0	0	0	0	0	0	0	0	0	577.14
YDYEECESEGANK	0	1592.59	AT5G51820.1	AT5G51820.1	yes	yes	2;3	1.7093e-30	152.47	0	23.842	0	0	0	0	0	0	0	0	0	83.227	171.26	0	0	420.22	0	0	0	0	0	0	0	0	0	0	0	0	0	0	0	0	0	0	0	0	0	0	0	0
YDYEECESEGANKMIEYLR	1	2398.01	AT5G51820.1	AT5G51820.1	yes	yes	2;3	1.5662e-73	157.11	0	0	0	0	0	0	0	1518.2	0	0	0	7687	0	0	28531	34312	0	0	2306.5	0	0	0	0	0	0	0	0	0	0	0	0	3629	0	0	0	0	0	0	0	0
YFNKEASQIIIK	1	1452.8	AT5G51820.1	AT5G51820.1	yes	yes	2;3	1.5803e-21	156.08	0	0	0	0	0	0	0	0	0	0	0	0	0	0	106560	201430	5070.4	23302	0	0	0	0	0	0	0	0	0	0	0	0	0	0	0	0	0	0	0	0	0	0
AEGGGGINPEIR	0	1168.58	AT5G51720.1	AT5G51720.1	yes	yes	2	2.6823e-19	138	28.295	0	165.12	176.71	678.09	24.687	23886	21787	13201	973.81	927.83	998	0	0	0	1187.2	18.863	0	0	174.48	0	0	0	0	0	716.8	1265	0	0	14.147	0	0	0	411.45	0	1044.5	0	0	404.38	0
AEGGGGINPEIRK	1	1296.68	AT5G51720.1	AT5G51720.1	yes	yes	3	0.00037438	63.181	0	0	0	0	0	0	1194.9	0	0	0	0	0	0	0	0	0	0	0	0	0	0	0	0	0	0	0	0	0	0	0	0	0	0	0	0	0	0	1388.1	0	0
ANGDNVGPLLLK	0	1209.67	AT5G51720.1	AT5G51720.1	yes	yes	2	0.00078052	71.176	0	0	0	0	0	0	1893.7	0	0	0	0	0	0	0	0	0	0	0	0	0	0	0	0	0	0	0	0	0	0	0	0	0	0	0	0	0	0	0	0	0
KNEDKVVDSVVVTELSK	2	1888.02	AT5G51720.1	AT5G51720.1	yes	yes	2;3;4	1.1013e-62	159.01	0	0	0	0	0	3532.7	38424	56114	60894	7342.7	18769	7712.4	12486	4615	0	3643.3	0	782.33	3702.3	0	0	11211	0	0	0	0	0	0	0	0	0	0	0	4377	1844.9	2279.2	0	0	0	0
NEDKVVDSVVVTELSK	1	1759.92	AT5G51720.1	AT5G51720.1	yes	yes	3	0.00024379	56.339	0	0	0	0	0	0	1363.3	0	0	0	0	0	0	0	0	0	0	0	0	0	0	0	0	0	0	0	0	0	0	0	0	0	0	0	0	0	0	0	0	0
NITPYCR	0	922.433	AT5G51720.1	AT5G51720.1	yes	yes	2	0.0012527	122.79	0	31.313	0	0	0	700.54	8136.2	0	0	0	0	0	0	0	0	0	0	0	0	0	0	0	0	0	0	0	0	0	0	0	0	0	0	0	0	0	0	0	0	0
SGTFPLCDGSHVK	0	1403.65	AT5G51720.1	AT5G51720.1	yes	yes	2;3	1.7849e-06	84.954	0	0	0	0	0	0	7536.3	8236.6	10989	0	0	0	0	26.302	0	0	698.33	0	0	42.084	765.76	0	0	0	0	0	0	0	0	0	0	0	0	0	0	0	0	0	0	0
SGTFPLCDGSHVKHNK	1	1782.85	AT5G51720.1	AT5G51720.1	yes	yes	3;4	0.00024295	53.981	0	0	0	0	0	0	1469.7	0	0	0	0	0	0	0	0	0	0	0	0	0	0	0	0	0	205.64	0	0	0	0	0	0	229.14	0	0	0	0	0	0	0	0
VVDSVVVTELSK	0	1273.71	AT5G51720.1	AT5G51720.1	yes	yes	2	1.0737e-08	122.34	0	0	0	0	0	500	4104.8	5711.7	0	1922.4	0	0	0	1538.6	0	4119.2	0	33059	7983.2	0	0	900.05	0	0	0	0	0	0	0	0	0	0	0	0	0	0	0	0	0	0
LSDELHLNEIDSVR	0	1638.82	AT5G51200.1	AT5G51200.1	yes	yes	2;3	0.0080408	42.426	294.73	0	0	0	1103.3	0	4148.9	0	0	0	0	0	0	0	0	0	0	0	0	0	0	0	0	0	0	0	0	0	0	0	0	0	0	0	0	0	0	0	0	0
RISSLDNRSEILYR	2	1720.92	AT5G51200.1	AT5G51200.1	yes	yes	4	0.030541	32.567	0	0	0	0	0	0	0	0	0	0	0	0	0	0	0	0	0	0	0	0	0	0	0	0	0	0	0	0	0	0	2702.4	0	0	0	0	0	0	0	0	0
SIGWPTLFDCIR	0	1463.72	AT5G51200.1	AT5G51200.1	yes	yes	2;3	0.033065	36.417	0	0	0	63.828	0	0	0	0	0	0	0	0	0	0	0	0	0	0	0	0	0	0	0	0	0	0	0	968.37	0	0	0	0	0	0	0	0	0	0	0	0
IKEIEEEAGALR	1	1356.72	AT5G51120.1;AT5G51120.2	AT5G51120.1	yes	no	2;3	7.8001e-05	86.803	0	0	0	0	0	0	0	0	0	0	0	0	0	0	0	0	0	0	0	0	0	0	0	0	0	0	0	0	0	0	0	0	0	0	1588.6	0	0	0	5173.4	6063.7
IKEIEEEAGALREMQAK	2	1944	AT5G51120.1;AT5G51120.2	AT5G51120.1	yes	no	3;4	2.1921e-05	74.732	0	0	0	0	0	0	0	0	0	0	0	0	0	0	0	0	0	0	0	0	0	0	0	0	0	0	0	0	0	0	0	0	3099.4	0	0	0	0	0	3211.6	3008.6
SIYVGNVDYACTPEEVQQHFQSCGTVNR	0	3257.45	AT5G51120.1;AT5G51120.2;AT5G51120.3	AT5G51120.1	yes	no	3	1.3958e-12	54.3	0	0	0	0	0	0	0	0	0	0	0	0	0	0	0	0	0	0	0	0	0	0	0	0	0	0	0	0	0	0	0	0	0	0	0	0	0	0	0	0
VTILTDKFGQPK	1	1345.76	AT5G51120.1;AT5G51120.2;AT5G51120.3;AT5G65260.1	AT5G51120.1	yes	no	2;3	5.1003e-09	124.42	0	0	0	0	0	0	0	0	0	0	0	0	0	0	0	0	0	0	0	0	0	0	0	0	0	0	0	0	0	0	0	0	0	0	0	0	0	0	20597	17621
IDDIKTSDLSPR	1	1358.7	AT5G51110.2;AT5G51110.1	AT5G51110.2	yes	no	3	0.0032049	56.205	0	0	0	0	0	0	0	0	0	0	0	0	0	0	0	0	0	0	0	0	0	0	0	0	0	0	0	0	0	0	0	0	0	0	0	0	0	0	0	0
VAEASGHYPSLHLESPTQVR	0	2177.09	AT5G51110.2;AT5G51110.1	AT5G51110.2	yes	no	4	0.017071	23.477	0	0	0	0	0	0	0	0	0	0	0	0	0	0	0	0	0	0	0	0	0	0	0	0	0	0	0	0	0	0	0	0	0	0	0	0	0	0	0	0
VLGWSIVDNEAGGLK	0	1556.82	AT5G51110.2;AT5G51110.1	AT5G51110.2	yes	no	2	0.0001818	59.673	0	0	0	0	0	61.689	0	0	0	0	0	5069.5	0	0	0	0	0	0	0	0	0	0	0	0	0	0	0	0	0	0	0	0	0	0	0	0	0	0	0	0
VRDFGCGVELINR	1	1533.77	AT5G51110.2;AT5G51110.1	AT5G51110.2	yes	no	3	0.00011944	72.891	0	0	0	0	0	156.8	0	770.43	0	0	2534.7	0	0	0	0	0	371.51	0	0	0	0	0	0	0	0	0	0	0	5306.5	0	0	0	0	0	0	0	1883.6	0	0	0
AEYINTFMEK	0	1244.57	AT5G51100.1	AT5G51100.1	yes	yes	2	0.00022222	99.343	0	23.994	73.893	0	0	0	0	0	0	334.34	0	0	0	0	0	0	0	0	0	0	411.87	0	0	0	0	0	0	0	0	0	0	0	765.58	0	0	32359	3172.6	0	8264.3	8691
ANRLDVANAVNPLPK	1	1590.88	AT5G51100.1	AT5G51100.1	yes	yes	2;3	1.3693e-41	145.43	0	0	0	0	0	0	0	0	0	0	0	0	0	0	0	0	0	0	0	0	0	0	0	0	0	1113.9	0	0	0	0	0	2319.8	0	0	0	25352	0	0	7505.2	8037.8
DFGSFEEFLER	0	1374.61	AT5G51100.1	AT5G51100.1	yes	yes	2	0.0002092	108.7	0	0	0	0	0	0	0	0	0	0	0	0	0	0	0	0	0	0	0	0	0	0	0	0	0	0	0	0	0	0	0	0	0	0	0	7924.9	0	0	0	2623.4
GNMLPAFNNAAQAWNHEFFWESIQPGGGGKPTGELLR	1	4040.94	AT5G51100.1	AT5G51100.1	yes	yes	4	0.0028519	16.295	0	0	0	0	0	0	0	0	0	0	0	0	0	0	0	0	0	0	0	0	0	0	0	0	0	0	0	0	0	0	0	0	0	0	0	13224	0	0	0	0
LDVANAVNPLPK	0	1249.7	AT5G51100.1	AT5G51100.1	yes	yes	2	0.00035377	76.326	0	0	0	0	0	0	0	0	0	0	0	0	0	0	0	0	0	0	0	0	0	0	0	0	0	0	0	0	0	0	0	0	0	0	0	0	0	0	0	0
LDVANAVNPLPKEEDKK	2	1879.01	AT5G51100.1	AT5G51100.1	yes	yes	3;4	3.1057e-05	74.147	0	0	0	0	0	0	0	0	0	0	0	0	0	0	0	0	0	0	0	0	0	0	0	0	0	0	0	0	0	0	0	0	0	0	0	8078.1	0	0	0	0
LIERDFGSFEEFLER	1	1885.92	AT5G51100.1	AT5G51100.1	yes	yes	2;3	4.0249e-47	149.97	0	0	0	0	0	0	0	0	0	0	0	0	0	1866	0	0	0	0	0	0	0	0	11308	15230	0	0	0	0	0	0	0	0	0	0	0	31596	0	2217.4	10268	10382
LVSWETVSTR	0	1176.61	AT5G51100.1;AT4G00651.1	AT5G51100.1	yes	no	2	1.2261e-08	147.78	0	0	0	0	0	0	0	0	0	0	0	0	0	0	0	0	0	0	0	0	0	0	0	0	0	1826.9	762.48	0	0	0	0	0	0	0	0	57459	17585	0	10407	14531
LVSWETVSTRLESAIAR	1	1917.03	AT5G51100.1;AT4G00651.1	AT5G51100.1	yes	no	2;3	2.4356e-45	141.55	0	0	0	0	0	0	0	37.685	0	0	0	0	0	0	0	0	0	0	0	0	0	0	0	0	0	0	0	0	0	0	0	0	0	0	0	24921	12639	4114.3	6554.9	1626.5
RAEYINTFMEK	1	1400.68	AT5G51100.1	AT5G51100.1	yes	yes	2;3	3.5295e-12	142.08	0	0	0	0	42.084	0	0	0	0	0	678.6	1338.2	0	0	0	0	0	858.66	1100.8	0	0	0	0	0	0	0	0	0	0	0	1839.7	0	0	0	0	9404.4	0	0	5040.9	0
SAAASNFGSGWTWLAYK	0	1815.86	AT5G51100.1	AT5G51100.1	yes	yes	2;3	3.2405e-11	84.375	0	0	0	0	0	0	0	0	0	0	0	3606	0	0	0	2968.5	1008.2	1288.2	0	0	0	0	0	0	0	0	0	0	0	0	0	0	0	0	0	5089.5	0	0	633.07	0
TYVENLNK	0	979.497	AT5G51100.1	AT5G51100.1	yes	yes	2	0.033326	79.713	31.884	0	0	0	0	0	0	0	0	0	0	0	0	0	0	0	0	0	0	0	0	0	0	0	0	0	0	0	0	0	0	0	0	0	0	0	0	0	0	0
IVHPNDHVNR	0	1199.62	AT5G50950.2;AT5G50950.1;AT5G50950.3	AT5G50950.2	yes	no	3	0.0035267	65.627	0	0	0	0	0	0	0	0	0	0	0	0	0	0	0	0	0	0	0	0	0	0	0	0	0	0	0	0	0	0	0	0	0	0	0	0	0	0	0	0
NVSEVADVTLKQEDEQQER	1	2216.06	AT5G50950.2;AT5G50950.1	AT5G50950.2	yes	no	3	9.3207e-05	50.957	0	0	0	0	0	0	0	0	0	0	0	0	0	0	0	0	0	0	0	0	0	0	0	0	0	0	0	0	0	0	0	0	1256.1	0	0	0	0	0	0	0
NVSEVADVTLKQEDEQQERR	2	2372.16	AT5G50950.2;AT5G50950.1	AT5G50950.2	yes	no	3;4	8.5257e-05	52.185	0	0	0	0	0	0	0	0	0	0	0	0	0	0	0	0	0	0	0	0	0	0	0	6421	2482.7	0	0	0	0	0	0	0	0	0	0	0	0	0	0	0
AHPDVFNMMLQILEDGR	0	1984.95	AT5G50920.1;AT3G48870.2;AT3G48870.1	AT5G50920.1	yes	no	3	3.15e-17	91.518	0	0	0	0	0	0	0	0	0	0	0	0	0	0	0	0	0	31.199	0	0	0	0	0	0	13216	0	0	0	0	0	0	0	0	0	0	0	0	0	0	0
AIDLIDEAGSR	0	1158.59	AT5G50920.1;AT3G48870.2;AT3G48870.1;AT5G51070.1	AT5G50920.1	no	no	2	1.4234e-06	121.36	0	23.579	0	0	0	0	0	0	0	0	0	0	0	0	0	0	0	0	0	0	0	0	0	0	8598	0	0	0	0	0	0	0	0	0	0	0	0	0	0	0
EIADILLKEVFER	1	1573.87	AT5G50920.1	AT5G50920.1	yes	yes	2;3	5.2246e-27	133.16	0	0	0	0	0	0	0	0	0	0	0	0	0	0	0	0	0	0	0	0	0	0	0	0	31488	16736	0	0	0	0	0	0	0	2948.7	0	0	0	0	0	1702.7
EIELQVTER	0	1115.58	AT5G50920.1;AT3G48870.2;AT3G48870.1	AT5G50920.1	yes	no	2	2.1315e-09	160.75	0	57.78	0	28.025	0	0	0	0	0	1704.4	0	0	0	0	0	0	0	433.1	0	0	0	0	0	0	22029	30956	3371.6	0	18.684	0	0	119060	0	0	0	0	0	0	0	0
FLPDKAIDLIDEAGSR	1	1758.92	AT5G50920.1;AT3G48870.2;AT3G48870.1;AT5G51070.1	AT5G50920.1	no	no	2;3	1.2223e-29	124.96	0	0	0	212.75	0	0	0	923.8	0	1143.5	0	0	0	0	0	0	0	0	0	0	0	0	0	10295	108340	16355	0	8207.2	0	0	0	1166.5	0	0	0	5127.7	1885.8	6524.3	3670.3	0
FQPVKVPEPTVDETIQILK	1	2180.21	AT5G50920.1	AT5G50920.1	yes	yes	2;3	1.2412e-05	61.003	0	0	0	0	0	0	0	0	0	0	0	0	0	0	0	0	0	0	0	0	0	0	0	0	90694	17985	0	0	0	0	0	0	0	0	0	0	0	0	0	0
GELQCIGATTLDEYRK	1	1852.9	AT5G50920.1	AT5G50920.1	yes	yes	2;3	1.7079e-16	111.64	0	0	0	0	105.85	0	0	0	0	0	0	0	0	0	0	650.02	900.49	0	0	0	0	0	0	12692	50466	14690	8136.6	11613	2039.5	0	0	1341.8	0	0	14606	4162.3	0	0	0	6083.9
GSGFVAVEIPFTPR	0	1475.78	AT5G50920.1;AT3G48870.2;AT3G48870.1	AT5G50920.1	yes	no	2;3	1.2229e-05	73.386	0	0	0	0	0	0	306.94	914.05	0	0	0	0	0	0	0	0	0	0	0	0	0	0	0	0	9155.3	0	0	0	0	0	0	0	0	0	0	0	0	0	0	0
HAQVPEEARELEKELR	2	1933	AT5G50920.1	AT5G50920.1	yes	yes	4	6.955e-83	184.99	0	0	0	0	0	80.024	0	0	0	0	0	0	412.97	0	0	0	1523.6	3438.6	0	1146.5	0	0	0	7238.6	27732	0	0	0	0	0	0	0	0	0	0	0	0	5756.4	0	0
HIEKDPALER	1	1206.64	AT5G50920.1;AT3G48870.2;AT3G48870.1	AT5G50920.1	yes	no	3	8.7e-08	122.69	0	0	0	0	0	0	0	0	0	0	0	0	0	0	0	0	0	0	0	0	0	0	0	0	301.89	0	0	0	0	0	0	0	0	1167	0	0	0	0	0	0
IASGDVPETIEGK	0	1314.67	AT5G50920.1;AT3G48870.2;AT3G48870.1	AT5G50920.1	yes	no	2	1.6263e-08	97.69	0	0	0	0	0	0	0	0	0	0	0	0	0	0	0	0	0	0	0	0	0	0	0	0	1186.1	0	0	0	0	0	0	0	0	0	0	0	0	0	0	0
IASGDVPETIEGKK	1	1442.76	AT5G50920.1	AT5G50920.1	yes	yes	3	7.8882e-07	77.192	0	0	317.36	0	0	0	0	0	0	0	0	0	408.23	0	0	0	0	2391.3	0	0	0	47.871	0	0	12149	0	0	1783.3	1157.6	0	0	0	0	3214	0	0	9781.2	11631	0	0
IGFDLDYDEKDSSYNR	1	1935.85	AT5G50920.1	AT5G50920.1	yes	yes	2;3	2.0257e-60	167.37	0	0	0	0	0	0	0	0	0	0	0	0	0	158.51	0	0	0	0	0	0	0	0	0	0	76620	9459.8	0	0	0	0	0	0	0	0	0	0	0	0	0	0
IIGQDEAVK	0	971.529	AT5G50920.1	AT5G50920.1	yes	yes	2	0.0018205	94.309	0	0	0	0	0	0	0	0	0	0	0	0	0	0	0	0	0	0	0	0	0	0	2018.3	0	0	0	0	0	0	0	0	0	0	0	0	0	0	0	4035.2	0
KKEIELQVTER	2	1371.77	AT5G50920.1	AT5G50920.1	yes	yes	2;3	3.558e-13	147.96	0	0	0	0	0	0	0	0	0	0	0	0	0	0	0	0	0	0	0	0	0	0	0	0	16064	4845.5	0	3204.9	0	0	0	0	2337.4	1685.5	1565.4	0	0	0	1829.7	0
KVITLDMGLLVAGTK	1	1557.92	AT5G50920.1	AT5G50920.1	yes	yes	3	8.9348e-15	105.39	0	0	0	0	0	0	0	0	0	0	0	0	0	0	0	0	0	0	0	0	0	0	0	0	5063.9	0	0	0	0	0	0	0	0	0	0	0	0	0	0	0
LAEEGKLDPVVGR	1	1381.76	AT5G50920.1;AT3G48870.2;AT3G48870.1	AT5G50920.1	yes	no	2;3	1.0251e-23	143.94	0	0	52.605	0	0	21.742	0	3214.5	4280.9	1776.3	0	485.28	0	21.042	0	0	0	0	0	777.24	0	440.57	478.7	6208.1	49068	5927.2	0	6004	0	0	0	0	0	60.176	0	6378.9	5130.3	4779.9	7194.1	0
LAEEGKLDPVVGRQPQIER	2	2133.15	AT5G50920.1;AT3G48870.2;AT3G48870.1	AT5G50920.1	yes	no	3;4	4.4489e-13	85.51	0	0	0	0	0	0	0	1890.1	0	0	0	0	0	0	0	0	0	0	0	0	0	0	0	0	0	3944.1	0	0	0	0	0	0	0	5920.9	58.963	0	5667	0	5210.1	4263.4
LDEMIVFR	0	1021.53	AT5G50920.1;AT3G48870.2;AT3G48870.1	AT5G50920.1	yes	no	2	2.2334e-11	170.66	0	0	0	0	0	0	0	0	0	0	0	0	0	0	0	0	991.81	0	0	0	0	0	0	0	26660	5653.6	0	0	0	0	0	0	0	0	0	0	2064.5	0	0	0
LDMSEFMER	0	1156.49	AT5G50920.1;AT3G48870.2;AT3G48870.1	AT5G50920.1	yes	no	2	0.00064039	109.29	0	0	0	0	0	0	0	0	0	758.06	0	0	0	0	0	0	765.31	0	0	0	0	0	0	0	9814.9	0	6474	5739.7	0	0	0	0	0	3684.2	0	0	1965.3	2544.2	0	0
LIGSPPGYVGYTEGGQLTEAVR	0	2263.15	AT5G50920.1;AT3G48870.2;AT3G48870.1	AT5G50920.1	yes	no	2;3	2.1681e-111	163.16	0	0	0	0	0	0	0	0	0	0	0	0	0	0	0	0	0	0	0	0	0	0	0	5729.7	110590	13729	0	0	0	0	0	0	5550.1	0	0	0	0	0	0	0
LIGSPPGYVGYTEGGQLTEAVRR	1	2419.25	AT5G50920.1;AT3G48870.2;AT3G48870.1	AT5G50920.1	yes	no	3	3.965e-08	58.093	0	0	0	0	0	0	0	0	0	0	0	0	0	0	0	0	0	0	0	0	0	0	0	0	14377	0	0	0	0	0	0	0	0	0	0	0	0	0	0	0
LLEDSMAEK	0	1034.5	AT5G50920.1;AT3G48870.2;AT3G48870.1	AT5G50920.1	yes	no	2	0.0012348	100.02	23.118	23.118	0	0	0	0	0	0	0	0	0	0	0	0	0	0	0	0	0	0	23.118	0	0	0	0	0	0	1805.5	0	0	0	0	0	0	0	0	0	0	3134.4	3958.8
LRHAQVPEEARELEK	2	1803.96	AT5G50920.1	AT5G50920.1	yes	yes	4	1.3693e-05	73.386	0	0	0	0	0	0	0	0	0	0	0	0	0	0	1203	0	0	0	0	0	0	0	0	0	0	0	0	0	0	0	0	0	0	0	0	1458.4	0	1203.9	0	0
MVGENNEVTANVGGGSSSNK	0	1949.87	AT5G50920.1	AT5G50920.1	yes	yes	2;3	3.7933e-22	81.368	0	0	0	0	0	0	0	0	0	0	0	0	0	0	0	0	0	0	0	0	0	0	0	350.87	0	0	0	0	0	0	0	0	0	0	0	0	0	0	0	0
NNPCLIGEPGVGK	0	1353.67	AT5G50920.1;AT3G48870.2;AT3G48870.1	AT5G50920.1	yes	no	2	0.0012921	59.225	0	0	0	0	0	0	0	0	0	0	0	0	0	0	0	0	0	0	0	0	0	0	0	0	0	0	0	0	0	0	0	0	0	0	0	0	0	0	0	2894.5
NPNRPIASFIFSGPTGVGK	1	1958.04	AT5G50920.1;AT3G48870.2;AT3G48870.1	AT5G50920.1	yes	no	2;3	1.3438e-09	82.265	0	0	0	0	0	0	0	0	0	0	0	0	0	0	0	0	0	0	0	0	0	0	0	5437	42691	0	0	0	0	0	0	0	0	0	0	0	0	0	0	0
NPNRPIASFIFSGPTGVGKSELAK	2	2486.33	AT5G50920.1;AT3G48870.2;AT3G48870.1	AT5G50920.1	yes	no	4	6.5661e-19	77.584	0	0	0	0	0	0	0	0	0	0	0	0	0	0	0	0	0	0	0	0	0	0	0	0	18312	5835.7	0	0	0	0	0	0	0	0	0	0	0	0	0	0
NTLLIMTSNVGSSVIEK	0	1804.96	AT5G50920.1;AT3G48870.2;AT3G48870.1	AT5G50920.1	yes	no	2;3	8.147e-22	103.88	0	0	0	0	0	0	0	0	0	0	0	0	0	0	0	0	0	0	0	0	0	0	0	0	25126	0	0	0	0	0	0	0	0	0	0	0	0	0	0	0
QLGHNYIGSEHLLLGLLR	0	2032.12	AT5G50920.1;AT3G48870.2;AT3G48870.1	AT5G50920.1	yes	no	3;4	0.00018943	50.966	0	0	0	0	0	0	0	0	0	0	0	0	0	0	0	0	0	2715.9	0	0	0	0	0	0	34235	0	0	0	0	0	0	0	0	0	0	0	0	0	0	0
RFQPVKVPEPTVDETIQILK	2	2336.31	AT5G50920.1	AT5G50920.1	yes	yes	3	1.2906e-05	70.986	0	0	0	0	0	0	0	0	0	0	0	0	0	0	0	1759.4	0	0	0	0	0	0	0	0	20779	0	0	0	0	0	0	0	0	0	0	0	0	0	0	0
RIGFDLDYDEKDSSYNR	2	2091.95	AT5G50920.1	AT5G50920.1	yes	yes	4	2.0859e-34	134.49	0	0	0	0	0	0	0	0	0	0	0	0	0	369.38	0	0	1143.1	0	0	0	0	0	0	0	13223	0	0	1149.9	0	0	0	0	0	0	0	0	0	0	0	0
RLGHNFVGTEQILLGLIGEGTGIAAK	1	2663.48	AT5G50920.1;AT3G48870.2;AT3G48870.1	AT5G50920.1	yes	no	4	8.3518e-06	50.505	0	0	0	0	0	0	0	0	0	0	0	0	0	0	0	0	0	0	0	0	0	0	0	0	7220.8	0	0	0	0	0	0	0	0	0	0	0	0	0	0	0
RRPYTVVLFDEIEK	2	1763.96	AT5G50920.1	AT5G50920.1	yes	yes	3	1.1125e-15	128.95	0	0	0	0	0	0	0	0	0	0	0	0	0	0	0	0	0	0	0	0	0	0	0	8004.9	19274	0	0	0	0	0	0	0	0	0	0	0	0	0	0	0
RVLELSLEEAR	1	1313.73	AT5G50920.1;AT3G48870.2;AT3G48870.1	AT5G50920.1	yes	no	2;3	2.3445e-13	130.16	0	0	0	0	0	0	0	0	0	0	0	0	0	0	0	0	0	0	1481.1	844.59	122.4	0	0	2927.4	0	3118	0	0	0	0	0	0	0	0	0	0	0	0	0	0
SLVTEELKQYFRPEFLNR	2	2268.19	AT5G50920.1;AT3G48870.2;AT3G48870.1	AT5G50920.1	yes	no	3;4	4.7908e-44	136.34	0	0	0	0	0	0	0	0	0	0	0	0	0	0	0	0	4532.1	0	0	0	0	0	0	10783	50407	5956.9	0	0	0	0	0	0	0	0	1362.2	0	0	0	0	0
TAIAEGLAQR	0	1028.56	AT5G50920.1;AT3G48870.2;AT3G48870.1;AT2G25140.1	AT5G50920.1	no	no	2	6.0029e-09	150.15	0	238.17	36.988	151.42	23.118	36.988	18.494	0	0	0	1132.5	0	0	0	80.472	0	0	36.297	0	0	23.118	0	0	0	9533.9	2517.5	1641.4	1922.8	0	0	0	1164	0	165.29	0	2385.7	1522.3	0	0	8152.8
TAIAEGLAQRIASGDVPETIEGK	1	2325.22	AT5G50920.1;AT3G48870.2;AT3G48870.1	AT5G50920.1	yes	no	4	0.071505	16.593	0	0	0	0	0	0	0	0	0	0	0	0	0	0	0	0	16762	3590.5	0	0	0	0	0	0	0	0	0	0	0	0	0	0	0	0	0	0	0	0	0	0
TKNNPCLIGEPGVGK	1	1582.81	AT5G50920.1;AT3G48870.2;AT3G48870.1	AT5G50920.1	yes	no	2;3	0.00013758	62.813	0	0	0	0	0	0	0	786.5	0	0	0	0	0	263.55	0	0	0	736.56	0	209.45	1409	0	0	0	6200.5	0	0	0	0	0	0	0	0	0	0	2888	295.46	3295.8	0	4008.1
TKNNPCLIGEPGVGKTAIAEGLAQR	2	2593.36	AT5G50920.1;AT3G48870.2;AT3G48870.1	AT5G50920.1	yes	no	4	3.2546e-05	49.559	0	0	0	0	0	0	0	0	0	0	0	0	0	0	0	0	0	0	0	0	0	0	0	0	0	0	0	0	0	0	0	0	0	0	0	0	0	0	0	0
VGLKNPNRPIASFIFSGPTGVGK	2	2355.31	AT5G50920.1;AT3G48870.2;AT3G48870.1	AT5G50920.1	yes	no	4	0.0065607	27.563	0	0	0	0	0	0	0	0	0	3045.2	0	0	0	0	0	0	0	0	0	1175.8	0	0	0	0	0	0	0	0	0	0	0	0	0	0	0	0	2524.6	0	0	3048.9
VIMLAQEEAR	0	1158.61	AT5G50920.1	AT5G50920.1	yes	yes	2	6.7188e-08	115.78	0	0	0	0	0	0	0	0	0	0	0	1353.4	0	0	0	0	0	0	0	0	0	0	0	0	0	3915.3	0	0	0	0	0	0	0	0	94.315	0	0	0	0	0
VIMLAQEEARR	1	1314.71	AT5G50920.1	AT5G50920.1	yes	yes	3	0.021356	51.762	0	0	0	0	0	0	0	0	0	0	0	0	0	0	0	0	0	0	0	0	0	0	274.3	0	7366.7	380.9	0	0	0	0	0	0	0	0	0	52	0	0	0	0
VITLDMGLLVAGTK	0	1429.82	AT5G50920.1	AT5G50920.1	yes	yes	2	7.9923e-07	80.632	0	0	0	0	0	0	0	0	0	0	0	0	0	0	0	0	0	0	0	0	0	0	0	0	32719	0	0	0	0	0	0	0	0	0	0	0	0	0	0	0
VLELSLEEAR	0	1157.63	AT5G50920.1;AT3G48870.2;AT3G48870.1	AT5G50920.1	yes	no	2	1.3066e-69	211.27	362.43	0	148.12	0	0	0	0	0	0	0	0	0	0	0	3927.1	0	0	0	0	0	0	0	0	0	108070	26071	0	0	0	0	0	0	0	0	0	0	0	0	0	0
VLENLGADPSNIR	0	1396.73	AT5G50920.1;AT3G48870.2;AT3G48870.1	AT5G50920.1	yes	no	2	9.4381e-28	134.61	0	0	48.733	0	0	0	0	5198.5	1191.5	0	0	0	36.55	916.64	0	0	0	0	0	749.62	0	0	0	0	0	3859.1	3742.8	5327.6	0	0	1854.3	0	0	3879.6	0	7224.3	1027.1	0	3232.6	0
VPEPTVDETIQILK	0	1580.87	AT5G50920.1	AT5G50920.1	yes	yes	2	7.9973e-11	113.86	0	0	0	0	0	0	0	0	0	0	0	0	0	0	0	0	0	0	0	0	0	0	0	0	15175	0	0	0	0	0	0	0	0	0	0	0	0	0	0	0
VSTDESDRLLK	1	1261.65	AT5G50920.1	AT5G50920.1	yes	yes	2;3	9.1717e-05	101.3	0	0	0	0	0	0	0	1894.5	0	0	0	0	0	1116.9	0	0	0	0	0	985.34	4870.9	1649.9	858.86	0	4476	1223.3	0	371.89	0	0	0	412.53	0	0	0	1530	0	730.45	0	5826
VVDEGYNPSYGAR	0	1425.65	AT5G50920.1	AT5G50920.1	yes	yes	2	1.9157e-12	109.15	0	0	37.233	0	15.957	0	0	0	650.25	0	0	0	0	0	0	0	0	0	0	0	0	0	0	0	2930.8	1833.7	0	0	0	0	0	0	0	0	0	3351	0	0	868.33	2059.8
VVDEGYNPSYGARPLRR	2	1947.99	AT5G50920.1	AT5G50920.1	yes	yes	4	0.00038653	51.771	0	0	0	0	0	0	0	0	0	0	0	0	0	0	0	0	0	4243.7	0	0	0	0	0	0	0	0	0	0	0	0	0	0	0	0	0	0	0	5289.3	3527.8	3470.6
AAEKLAEEGISAEVINLR	1	1912.03	AT5G50850.1	AT5G50850.1	yes	yes	2;3;4	2.861e-79	156.83	0	0	0	0	0	0	0	0	0	0	2157.1	0	0	0	0	0	0	29873	36187	31215	0	3985.5	0	0	0	0	0	0	0	0	0	0	0	0	0	1490.8	0	0	0	0
ATINASVR	0	830.461	AT5G50850.1	AT5G50850.1	yes	yes	2	0.0015913	131.06	13.282	0	0	0	0	0	0	0	0	0	0	57.07	0	0	26.564	0	0	552.35	1384.1	399.57	0	0	0	0	0	0	0	0	0	0	0	0	0	0	0	0	17.71	0	0	0
DALNSAIDEEMSADPK	0	1704.75	AT5G50850.1	AT5G50850.1	yes	yes	2;3	1.0618e-34	139.71	0	0	47.26	0	0	0	0	0	0	0	0	0	0	0	0	0	0	22493	86032	14355	8654.2	0	0	0	0	0	3897.2	0	0	0	0	0	0	7853.7	0	0	0	0	0	0
DVTIVTFSK	0	1008.55	AT5G50850.1	AT5G50850.1	yes	yes	2	0.011774	69.275	0	0	0	0	0	0	0	0	0	0	0	0	0	0	0	0	7706	0	6147.5	0	0	0	0	0	0	0	0	0	0	0	0	0	0	0	0	0	0	0	0	0
EGKDVTIVTFSK	1	1322.71	AT5G50850.1	AT5G50850.1	yes	yes	2;3	7.1383e-07	121.56	0	0	0	0	0	0	0	0	0	0	0	0	0	0	0	0	0	21219	67297	42126	15378	763.8	0	0	0	0	1849.2	4179.7	0	0	0	0	0	0	0	0	0	0	0	0
IAGADVPMPYAANLER	0	1686.84	AT5G50850.1	AT5G50850.1	yes	yes	2;3	4.82e-29	130.47	0	0	0	0	0	0	0	1387.7	0	0	0	0	0	0	0	0	0	38569	100770	28573	23097	0	0	0	0	0	0	0	0	0	0	0	0	0	0	2227.8	0	0	0	0
IEREGKDVTIVTFSK	2	1720.94	AT5G50850.1	AT5G50850.1	yes	yes	4	0.00012484	64.407	0	0	0	0	0	0	0	0	0	0	0	0	0	0	0	0	0	4488.6	7725.7	0	0	0	0	0	0	0	0	0	0	0	0	0	0	0	0	0	0	0	0	0
LAEEGISAEVINLR	0	1512.81	AT5G50850.1	AT5G50850.1	yes	yes	2;3	6.7664e-93	198.52	0	0	0	0	0	0	0	0	2396	0	0	0	0	0	859.96	0	0	13772	93471	46367	0	1906.5	0	0	0	0	0	0	0	0	0	5158.4	0	0	0	0	0	0	0	0
LALPQIEDIVR	0	1265.73	AT5G50850.1	AT5G50850.1	yes	yes	2;3	3.4527e-15	155.11	0	0	169.59	0	0	0	0	0	0	0	0	0	712.28	0	0	0	1110.8	84769	141050	65578	29687	10256	0	4341.5	0	4623.8	0	0	0	0	0	0	0	0	0	0	0	0	0	0
SNYMSAGQINVPIVFR	0	1794.91	AT5G50850.1	AT5G50850.1	yes	yes	2;3	7.188e-22	123.72	0	0	0	0	0	0	0	0	0	0	5574.5	64.628	0	0	10498	0	0	10801	0	30458	2046.1	2705.6	0	0	0	0	0	0	0	0	0	0	0	0	0	0	0	546.61	883.24	0
VFVMGEEVGQYQGAYK	0	1803.85	AT5G50850.1	AT5G50850.1	yes	yes	2;3	1.9362e-47	133.48	0	0	0	0	0	0	0	0	0	0	0	0	0	0	2488	0	0	11911	10327	30449	2096	0	0	0	0	0	2106.5	0	0	0	0	0	0	0	0	0	0	0	0	0
VLAPYSAEDAR	0	1190.59	AT5G50850.1	AT5G50850.1	yes	yes	2	5.5502e-15	152.27	0	0	0	14.319	0	0	19.092	0	0	0	0	0	0	0	0	0	0	7852	0	7278.9	1573.6	0	2238.8	0	0	0	0	0	0	0	0	0	0	0	1204	861.52	3057.1	0	3342.1	0
ANLGLSDSQR	0	1059.53	AT5G50310.1	AT5G50310.1	yes	yes	2	0.00020456	100.88	0	0	0	0	0	0	0	0	0	0	0	0	0	0	0	0	324.71	0	0	0	0	0	0	0	0	0	0	0	0	0	0	0	0	0	0	0	0	0	0	0
EVHVEENVAAPSPR	0	1532.76	AT5G50310.1	AT5G50310.1	yes	yes	3	0.0012098	48.467	0	0	0	0	484.93	0	0	0	0	0	0	0	0	0	0	0	0	0	0	0	0	0	0	0	0	0	0	0	0	0	0	0	0	0	0	0	0	0	0	0
EVTLDDLYSLNLSKLDEWK	1	2280.15	AT5G50310.1	AT5G50310.1	yes	yes	4	0.11338	16.015	0	0	0	0	0	0	0	0	0	0	0	2174.5	0	0	0	0	0	0	0	0	0	0	0	0	0	0	0	0	0	0	0	0	0	0	0	0	0	0	0	0
LVSSPNSPPPR	0	1149.61	AT5G50310.1	AT5G50310.1	yes	yes	2	0.0015415	73.9	0	0	0	0	0	0	0	0	0	0	0	0	0	0	0	0	0	0	0	0	0	0	0	0	0	0	0	0	0	0	0	0	0	0	0	0	0	0	0	0
MATNLTVDGNRSDK	1	1520.73	AT5G50310.1	AT5G50310.1	yes	yes	3	0.0078904	39.746	0	0	0	0	0	0	0	0	0	0	0	0	0	0	0	0	0	0	0	0	0	0	0	0	0	0	0	0	0	0	0	0	0	0	0	0	0	0	0	0
YDVEKQEWK	1	1223.58	AT5G50310.1	AT5G50310.1	yes	yes	3	0.064295	41.876	0	0	0	0	0	0	0	0	0	0	0	0	0	0	0	0	0	0	0	0	0	0	0	0	0	0	0	0	0	0	0	0	0	0	0	0	0	0	0	0
AIKVNVAEER	1	1127.63	AT5G50250.1	AT5G50250.1	yes	yes	2	4.566e-08	146.71	23.579	0	18.863	14.147	0	0	0	0	0	0	18.863	0	170.95	0	0	0	0	0	0	0	0	0	0	0	0	0	0	0	0	23.579	0	5493.2	15573	4804.7	0	0	0	0	0	0
FNSFEVNGR	0	1068.5	AT5G50250.1	AT5G50250.1	yes	yes	2	1.0456e-05	150.17	115.58	0	0	0	0	0	0	0	0	0	0	0	0	0	0	0	0	0	0	0	0	0	0	0	0	0	0	0	0	0	0	0	0	0	0	0	0	0	0	0
FNSFEVNGRR	1	1224.6	AT5G50250.1	AT5G50250.1	yes	yes	3	0.043043	37.508	0	0	0	0	0	23.865	0	0	0	0	0	0	0	0	0	0	0	0	0	0	0	0	0	0	0	0	0	0	0	0	0	0	1453.4	0	0	0	0	130.06	0	0
GFGFVQMSNENEVNVAIAALDGQNLEGR	0	2978.42	AT5G50250.1	AT5G50250.1	yes	yes	3	2.5495e-18	62.696	0	0	0	0	0	0	0	0	0	0	0	0	0	0	0	0	0	0	0	0	0	0	0	0	0	0	0	0	0	0	0	0	1316.3	0	0	0	0	0	0	0
GFGFVTMSTVEEAEK	0	1630.75	AT5G50250.1	AT5G50250.1	yes	yes	2	8.5881e-15	109.83	0	0	0	0	0	0	0	0	0	0	0	0	0	0	0	0	0	0	0	0	0	0	0	0	0	0	0	0	0	0	0	0	33116	10752	0	0	0	0	0	0
GFGFVTMSTVEEAEKAVEK	1	2058	AT5G50250.1	AT5G50250.1	yes	yes	2;3	1.6989e-38	125.73	0	0	0	0	0	0	0	0	0	0	0	0	0	0	0	0	0	0	0	0	0	0	3228.6	0	0	0	0	0	0	0	2308.1	25901	68459	10502	12509	0	0	0	0	0
GFGFVTMSTVEEAEKAVEKFNSFEVNGR	2	3108.49	AT5G50250.1	AT5G50250.1	yes	yes	4	6.1644e-80	118.15	0	0	0	0	0	0	0	0	0	0	0	0	0	0	0	0	0	0	0	0	0	0	0	0	0	0	0	0	0	0	0	0	0	9605.1	0	0	0	0	0	0
IYVGNLPWDVDSGR	0	1589.78	AT5G50250.1	AT5G50250.1	yes	yes	2	1.1791e-27	143.25	0	0	0	0	0	0	0	0	0	0	10154	3158.5	0	0	0	0	0	0	0	2158.4	0	0	0	0	0	0	0	0	0	0	0	0	57414	11079	0	0	0	0	0	0
IYVGNLPWDVDSGRLER	1	1988.01	AT5G50250.1	AT5G50250.1	yes	yes	2;3	1.0087e-77	169.92	0	0	0	0	0	0	0	987.45	0	0	0	7277.2	0	2018.6	0	0	0	0	0	0	0	0	0	0	0	0	0	0	0	0	928.17	115760	402740	164390	33420	33705	15656	0	5640	0
LFSEHGKVVDAR	1	1356.71	AT5G50250.1	AT5G50250.1	yes	yes	3	6.271e-05	104.24	0	0	0	0	0	0	0	0	0	0	0	0	0	0	0	0	0	0	0	327.5	0	0	0	1313	0	0	0	0	0	0	0	1741.1	5441.9	1015.3	0	0	0	0	0	0
VYDAAFR	0	840.413	AT5G50250.1	AT5G50250.1	yes	yes	2	4.4589e-06	159.19	0	0	0	0	0	0	0	0	0	0	0	0	0	0	0	0	0	0	0	0	0	0	0	0	0	0	0	0	0	0	0	2857.8	9034.3	3499.5	0	1658	0	42.225	0	0
LIADVGCEPILHMR	0	1622.83	AT5G50210.1	AT5G50210.1	yes	yes	3	0.045095	26.232	0	0	0	0	0	0	0	0	0	0	0	0	0	0	3745.9	0	0	0	0	0	0	0	0	0	0	0	0	0	0	0	0	0	0	0	0	0	0	0	0	0
MSDETIGCSLADAASAPAYLNYLEAASR	0	2946.34	AT5G50210.1	AT5G50210.1	yes	yes	3	0.011494	19	0	0	0	0	0	0	0	0	0	0	0	0	0	0	0	0	0	0	0	0	0	0	0	0	0	0	0	0	0	0	0	0	0	0	0	0	0	0	0	0
VNTWYNVLVSMQKK	1	1708.9	AT5G50210.1	AT5G50210.1	yes	yes	3	0.068935	22.538	0	0	0	0	0	0	0	0	0	0	0	0	0	0	0	0	0	0	3712	53608	0	12101	0	0	0	0	0	0	0	0	0	0	0	0	0	0	0	0	0	0
DSPFGDVALR	0	1075.53	AT5G49980.1	AT5G49980.1	yes	yes	2	0.010362	62.005	0	0	0	0	0	0	0	0	0	0	0	0	0	0	0	0	0	0	0	0	0	0	0	0	0	0	0	0	0	0	0	0	0	0	0	0	0	0	3698.8	0
FVSLVELHR	0	1098.62	AT5G49980.1	AT5G49980.1	yes	yes	2	0.00058429	113.71	0	0	0	0	0	0	0	0	0	0	0	0	0	0	0	0	0	0	0	0	0	0	0	0	0	0	0	0	0	0	0	0	0	0	0	0	0	0	0	0
KLESILYFCQR	1	1455.75	AT5G49980.1	AT5G49980.1	yes	yes	3	0.0039372	60.255	0	0	0	0	0	0	0	0	0	0	0	0	0	0	0	0	0	0	0	0	0	0	0	0	0	0	0	0	0	0	0	0	0	0	0	0	0	0	2106.3	0
LAVSGLLTDQAFR	0	1389.76	AT5G49980.1	AT5G49980.1	yes	yes	2;3	4.6669e-80	190.78	0	0	0	0	0	0	0	0	0	0	0	0	0	0	0	0	0	0	0	0	0	0	0	0	0	0	0	0	0	0	0	0	0	0	0	0	0	0	0	5422.2
LEIRDSPFGDVALR	1	1586.84	AT5G49980.1	AT5G49980.1	yes	yes	3	1.9909e-06	80.96	0	0	0	0	0	0	0	0	0	0	0	0	0	0	0	0	0	0	0	0	0	0	0	0	0	0	0	0	0	0	0	0	0	0	0	0	0	0	2539.8	0
MFVTDDDLALLADSFPGFK	0	2101.01	AT5G49980.1	AT5G49980.1	yes	yes	3	0.0061271	29.027	0	0	0	0	0	0	0	0	0	0	0	0	0	0	0	0	0	995.72	0	0	0	0	0	0	0	0	0	0	0	0	0	0	0	0	0	0	1612.4	0	0	0
SEVFIGNCYALSPAR	0	1682.81	AT5G49980.1	AT5G49980.1	yes	yes	2	2.069e-05	72.898	0	0	0	0	0	0	0	0	0	0	0	0	0	0	0	0	0	0	0	0	0	0	0	0	0	0	6381.4	0	0	0	0	0	0	0	0	0	0	0	0	3232.5
FVPPSVAEK	0	972.528	AT5G49970.1;AT5G49970.2	AT5G49970.1	yes	no	2	0.0086701	74.173	0	0	0	0	0	0	0	1539.4	0	0	0	0	0	0	0	0	0	0	0	5227.6	5298.3	0	0	0	1025.1	0	0	0	0	0	0	0	0	0	0	0	0	0	0	0
GFDENGFVWFTNYESK	0	1938.84	AT5G49970.1;AT5G49970.2	AT5G49970.1	yes	no	2	0.015259	33.872	0	0	0	0	0	0	0	0	0	0	0	0	0	0	0	0	0	0	0	5911.1	0	0	0	0	0	0	0	0	0	0	0	0	0	0	0	0	0	0	0	0
GSQIGAIVSK	0	958.545	AT5G49970.1;AT5G49970.2	AT5G49970.1	yes	no	2	0.00029106	96.946	18.084	0	0	32.807	26.732	176.76	0	0	0	0	0	0	0	0	0	0	0	0	0	10755	7859	0	0	0	0	0	0	0	0	0	0	1574.7	0	0	0	0	0	0	0	0
HLHHFGYKPFICYPK	1	1942.97	AT5G49970.1;AT5G49970.2	AT5G49970.1	yes	no	4	0.00064455	50.897	0	0	0	0	0	0	0	0	0	0	0	0	0	0	0	0	0	0	0	0	10228	0	0	0	0	0	0	0	0	0	0	0	0	0	0	0	0	0	0	0
HVLYDEYEELTK	0	1537.73	AT5G49970.1;AT5G49970.2	AT5G49970.1	yes	no	2;3	5.7228e-25	151.98	0	0	0	0	0	0	0	0	0	0	1047.1	0	1483.3	0	0	0	0	0	3743.9	29065	16319	0	0	0	0	0	0	0	0	0	0	0	0	0	0	0	0	0	943.16	0
HVLYDEYEELTKQYSDGSVIPKPK	2	2837.41	AT5G49970.1	AT5G49970.1	yes	yes	4	2.3365e-13	68.42	0	0	0	0	0	0	0	0	0	0	0	0	0	0	0	0	0	0	0	0	7093.9	0	0	0	0	0	0	0	0	0	0	0	0	0	0	0	0	0	0	0
IEGPVERIPESESENYFHSRPR	2	2627.27	AT5G49970.1;AT5G49970.2	AT5G49970.1	yes	no	3;4;5	1.926e-24	91.39	0	0	0	0	0	0	0	0	0	0	0	0	0	0	0	0	0	0	0	15489	19004	0	0	0	0	0	0	0	0	0	0	0	0	0	0	0	0	0	0	0
IGKPPKVDISAMR	2	1410.8	AT5G49970.1;AT5G49970.2	AT5G49970.1	yes	no	3	0.00076734	67.887	0	0	0	0	0	0	0	0	0	0	0	0	0	0	0	0	0	0	0	0	4932.1	0	0	0	0	0	0	0	0	0	0	0	0	0	0	0	0	0	0	0
IPESESENYFHSRPR	1	1846.86	AT5G49970.1;AT5G49970.2	AT5G49970.1	yes	no	3;4	0.00011173	63.727	0	0	0	0	0	0	0	0	0	0	0	0	454.72	0	0	141.63	0	0	0	3847.8	1691.4	0	0	0	811.04	0	0	0	0	0	0	0	0	0	0	0	253.45	0	0	0
KGSDLSENPSAALLFYWEILNR	1	2522.28	AT5G49970.1;AT5G49970.2	AT5G49970.1	yes	no	3	8.3982e-07	53.998	0	0	0	0	0	0	0	0	0	0	0	0	0	0	0	0	0	0	0	0	0	2859.1	0	0	0	0	0	0	0	0	0	0	0	0	0	0	0	0	0	0
KWFDEAVAAGLR	1	1361.71	AT5G49970.1;AT5G49970.2	AT5G49970.1	yes	no	3	4.6798e-09	122.86	0	0	0	0	0	0	0	0	0	526.5	0	0	0	0	0	0	0	0	3049.7	6786	0	0	0	0	0	0	0	0	0	0	0	0	0	0	0	0	0	0	0	0
LKPNLFEFWQGQPSR	1	1845.95	AT5G49970.1	AT5G49970.1	yes	yes	2;3	2.2233e-28	111.81	0	0	0	0	0	0	0	0	0	0	0	0	0	0	0	0	0	0	6777.1	31749	20225	5224	0	0	0	0	0	0	0	1801	0	0	0	0	2102.1	0	0	4505.4	0	587.94
LQYSLQDVNGNPAWK	0	1731.86	AT5G49970.1	AT5G49970.1	yes	yes	2;3	3.5564e-14	94.487	0	0	0	0	0	0	0	0	0	0	0	0	0	0	0	0	0	0	4742.7	8229.2	0	0	0	0	0	0	0	0	0	0	0	27451	0	0	0	0	0	0	0	0
LVSLQNYEQTLQK	0	1562.83	AT5G49970.1;AT5G49970.2	AT5G49970.1	yes	no	2;3	5.0407e-13	125.82	0	0	0	0	0	0	0	0	2313.9	0	0	0	0	0	0	0	0	0	0	0	0	0	0	0	0	0	0	0	0	0	0	0	0	0	0	0	0	0	0	0
QYSDGSVIPKPK	1	1317.69	AT5G49970.1	AT5G49970.1	yes	yes	3	0.026917	37.998	0	0	0	0	0	0	0	0	0	44.065	0	0	0	0	1367.9	605.9	0	0	0	1356.9	0	0	0	0	0	0	0	0	0	0	0	0	0	0	0	0	0	0	0	0
RLVSLQNYEQTLQK	1	1718.93	AT5G49970.1;AT5G49970.2	AT5G49970.1	yes	no	2;3	4.5581e-10	109.07	0	0	0	0	0	0	0	0	0	0	0	0	0	0	0	0	0	0	0	5893.3	8579.7	0	0	0	0	0	0	0	0	0	0	0	0	0	0	0	0	0	0	0
VIIPNMQDSGSPPLSYLTQR	0	2215.13	AT5G49970.1;AT5G49970.2	AT5G49970.1	yes	no	2;3	3.5426e-11	71.376	0	0	0	0	0	0	0	0	0	0	0	86.358	0	0	99.643	0	1361.8	0	7850.2	6992.4	0	0	0	0	0	0	0	0	0	0	0	0	0	0	0	0	881.84	0	0	0
VLAICGPGNNGGDGLVAAR	0	1809.92	AT5G49970.1;AT5G49970.2	AT5G49970.1	yes	no	2;3	1.0851e-80	143.83	0	0	0	0	0	0	0	0	0	0	0	0	0	487.65	0	0	0	5477.8	4488.1	7416.4	0	0	0	0	0	0	0	0	0	0	0	0	0	0	0	0	0	0	0	0
VNYVSPELLEEQVETDPTVQFR	0	2591.28	AT5G49970.1;AT5G49970.2	AT5G49970.1	yes	no	3;4	8.1139e-61	123.58	0	0	0	0	0	0	0	0	0	0	0	0	0	0	0	0	0	0	0	6765.1	13889	0	0	0	0	0	0	0	0	0	0	0	0	0	0	0	0	0	0	0
VNYVSPELLEEQVETDPTVQFRK	1	2719.37	AT5G49970.1;AT5G49970.2	AT5G49970.1	yes	no	3	4.2921e-19	81.226	0	0	0	0	0	0	0	0	0	0	0	0	0	0	0	0	0	0	0	14724	0	0	0	0	0	0	0	0	0	0	0	0	0	0	0	0	0	0	0	0
WFDEAVAAGLR	0	1233.61	AT5G49970.1;AT5G49970.2	AT5G49970.1	yes	no	2	0.00026641	96.009	0	0	0	0	0	0	0	0	0	0	0	0	0	0	0	0	0	0	0	31085	0	0	0	0	0	0	0	0	0	0	0	0	0	0	0	0	0	0	0	0
YKLELPSYPGTSMCVR	1	1899.92	AT5G49970.1;AT5G49970.2	AT5G49970.1	yes	no	2;3	1.8736e-15	99.711	0	0	0	0	0	0	0	0	0	0	0	0	0	0	0	0	0	0	0	22600	19568	0	0	0	0	0	0	0	2622.8	0	0	0	0	0	0	0	0	0	0	0
IPSIAAVQLI	0	1023.63	AT5G49940.1	AT5G49940.1	yes	yes	2	0.016639	56.432	0	0	0	0	0	0	0	0	0	0	0	0	0	0	0	0	0	0	0	0	0	0	0	0	0	0	2275.1	2143	0	0	0	0	0	0	0	0	0	0	0	0
VKLQGACGSCPSSTMTMK	1	1941.88	AT5G49940.1;AT5G49940.2	AT5G49940.1	yes	no	3	0.022532	26.412	0	0	0	0	0	0	0	0	0	0	0	0	0	0	0	0	0	0	0	0	0	0	0	0	0	0	1212.7	0	0	0	0	0	0	0	1463.5	0	0	0	0	0
GKFEELCSDLLDR	1	1580.75	AT5G49910.1	AT5G49910.1	yes	yes	2;3	1.2113e-80	198.37	0	33.291	0	0	0	0	38.839	1204	2038.1	0	0	2594.8	0	0	1674.3	9487.6	0	0	2628.6	12828	12048	25911	23247	21340	0	3058.6	16100	31308	0	0	0	2715.2	11967	7583.1	0	13972	8705.6	30257	22454	0
GKFEELCSDLLDRVR	2	1835.92	AT5G49910.1	AT5G49910.1	yes	yes	2;3;4	1.2847e-25	131.96	0	0	0	0	0	279.7	0	0	0	0	0	0	0	0	0	2975.8	0	0	0	0	31238	26104	45430	45572	10800	29905	24713	6410.8	1845.7	0	0	0	0	0	0	5784.6	12158	36277	22026	15091
IINEPTAASLAYGFER	0	1750.89	AT5G49910.1	AT5G49910.1	yes	yes	2;3	6.4899e-83	186.42	0	0	0	144.08	0	0	353.14	0	717.85	0	1693.3	9336.4	5299.5	11346	10659	2844.9	1749.8	1730.9	13913	40244	76416	90353	109920	4241.3	34054	60933	73172	66031	15506	0	0	10413	17185	39998	32156	31794	14989	51265	42676	0
IINEPTAASLAYGFERK	1	1878.98	AT5G49910.1	AT5G49910.1	yes	yes	2;3	0.00052332	48.907	0	0	0	0	0	0	0	0	0	0	0	0	0	0	0	0	0	0	0	0	0	0	0	0	0	0	1596.3	0	0	0	0	0	0	0	0	0	0	14585	0	4600.5
IPAVQDLVR	0	1009.59	AT5G49910.1	AT5G49910.1	yes	yes	2	2.1934e-09	160.56	27.329	225.78	0	40.993	0	0	0	0	0	0	0	0	0	0	0	0	0	0	0	0	6677.6	0	3634.7	4135.7	0	4914.7	9479.9	11198	148.4	0	0	0	5879.1	12604	17690	21550	27949	71735	35743	26055
IPGPVKEKVEAK	2	1293.77	AT5G49910.1	AT5G49910.1	yes	yes	3	0.058082	46.88	0	0	0	0	0	0	0	0	0	0	0	0	0	0	0	0	0	0	0	0	0	0	0	0	0	0	0	0	0	0	0	0	0	0	0	0	0	0	0	0
KQDITITGASTLPKDEVDTMVQEAER	2	2874.43	AT5G49910.1	AT5G49910.1	yes	yes	3;4	1.1124e-59	109.64	0	0	0	0	0	0	0	0	0	0	0	0	0	0	0	0	0	24423	0	8770.5	11542	8364.2	17473	7695.8	9008.5	0	18051	20586	0	0	0	0	0	0	0	7076.2	9343.9	14193	0	12231
MNEVAEESKQVSYR	1	1668.78	AT5G49910.1	AT5G49910.1	yes	yes	2;3	1.4413e-26	139.7	0	0	0	0	50.56	0	0	0	2715.1	0	0	0	0	154.78	0	0	495.59	0	0	1134.8	1171.8	48210	344.09	788.29	487.07	5423.7	2069.7	0	0	0	0	61.796	0	571.61	278.42	4391	0	24074	2239.4	4176.3
RMNEVAEESKQVSYR	2	1824.88	AT5G49910.1	AT5G49910.1	yes	yes	3;4	5.8508e-17	118.19	0	0	0	0	0	0	58.111	0	2649.9	0	0	0	0	52.878	0	573.99	0	0	0	580.17	0	0	0	0	0	0	228.23	0	0	0	0	0	1261.7	0	0	0	3120.5	5374.1	2283.3	0
VIKDENGNVKLDCPAIGK	2	1969.03	AT5G49910.1	AT5G49910.1	yes	yes	3;4	1.353e-08	82.709	0	0	0	0	0	0	0	0	0	0	0	0	0	2573.1	0	0	36.934	0	419.11	1460.4	2057.5	3002.4	0	5280.1	2478.4	4664.8	4544.4	5960.5	0	0	0	0	0	0	55.401	342.98	18650	27516	10722	7230.2
VVDWLASTFK	0	1164.62	AT5G49910.1	AT5G49910.1	yes	yes	2	0.00046596	91.549	0	0	0	0	242.29	0	0	0	0	0	1478.4	1130.6	0	0	0	0	0	0	1549.1	0	1467.8	12225	13084	0	0	6791.9	0	10111	0	0	0	0	0	5193.2	5045	5196.6	0	0	3009.8	0
VVDWLASTFKK	1	1292.71	AT5G49910.1	AT5G49910.1	yes	yes	2;3	4.7514e-06	118.9	0	0	0	0	0	0	0	0	0	0	0	0	0	0	0	0	0	0	0	0	0	0	6863.2	0	0	0	6133.7	7370.5	0	0	0	0	0	5703.2	0	0	0	23786	3792.3	4128
[truncated: 22,072 more rows]
[truncated: 26 more columns]

## Sheet: 1.2_B2_Pep_IEX
The abundance of peptides across the fractions for biological replicate two when separated by ion exchange chromatography (IEX). Profiling was performed in the columbia (wt) background.
									.wiff file name	21115_Uma_1Ex_Bio2_10	21115_Uma_1Ex_Bio2_11	21115_Uma_1Ex_Bio2_12	21115_Uma_1Ex_Bio2_13	21115_Uma_1Ex_Bio2_14	21115_Uma_1Ex_Bio2_15	21115_Uma_1Ex_Bio2_16	21115_Uma_1Ex_Bio2_17	21115_Uma_1Ex_Bio2_18	21115_Uma_1Ex_Bio2_19	21115_Uma_1Ex_Bio2_20	21115_Uma_1Ex_Bio2_21	21115_Uma_1Ex_Bio2_22	21115_Uma_1Ex_Bio2_23	21115_Uma_1Ex_Bio2_24	21115_Uma_1Ex_Bio2_25	21715_Uma_IEX_Bio2_26	21715_Uma_IEx_Bio2_27	21715_Uma_IEx_Bio2_28	21715_Uma_IEx_Bio2_29	21715_Uma_IEx_Bio2_30	21715_Uma_IEx_Bio2_31	21715_Uma_IEx_Bio2_32	21715_Uma_IEx_Bio2_33	21715_Uma_IEx_Bio2_34	21715_Uma_IEx_Bio2_35	21715_Uma_IEx_Bio2_36	21715_Uma_IEx_Bio2_37	21715_Uma_IEx_Bio2_38	21715_Uma_IEx_Bio2_39	21715_Uma_IEx_Bio2_40	21715_Uma_IEx_Bio2_41	21715_Uma_IEx_Bio2_42	21715_Uma_IEx_Bio2_43	21715_Uma_IEx_Bio2_44	21715_Uma_IEx_Bio2_45	22415_Uma_lEx_Bio2_46	22515_Uma_lEx_Bio2_47	22515_Uma_lEx_Bio2_48	22515_Uma_lEx_Bio2_49
Sequence	Missed cleavages	Mass	Proteins	Leading razor protein	Unique (Groups)	Unique (Proteins)	Charges	PEP	Score	B2_IEX_F10	B2_IEX_F11	B2_IEX_F12	B2_IEX_F13	B2_IEX_F14	B2_IEX_F15	B2_IEX_F16	B2_IEX_F17	B2_IEX_F18	B2_IEX_F19	B2_IEX_F20	B2_IEX_F21	B2_IEX_F22	B2_IEX_F23	B2_IEX_F24	B2_IEX_F25	B2_IEX_F26	B2_IEX_F27	B2_IEX_F28	B2_IEX_F29	B2_IEX_F30	B2_IEX_F31	B2_IEX_F32	B2_IEX_F33	B2_IEX_F34	B2_IEX_F35	B2_IEX_F36	B2_IEX_F37	B2_IEX_F38	B2_IEX_F39	B2_IEX_F40	B2_IEX_F41	B2_IEX_F42	B2_IEX_F43	B2_IEX_F44	B2_IEX_F45	B2_IEX_F46	B2_IEX_F47	B2_IEX_F48	B2_IEX_F49
TETNPLSVLR	0	1128.61	ATCG01240.1;ATCG00900.1	ATCG01240.1	yes	no	2	0.021411	54.259	0	0	0	0	0	0	0	0	0	3003.9	0	0	0	4601.4	0	0	0	0	0	0	0	0	0	0	0	0	0	0	0	0	0	0	0	0	0	0	0	0	0	0
LSSELVDAAK	0	1031.55	ATCG01240.1;ATCG00900.1	ATCG01240.1	yes	no	2	0.026424	52.247	0	0	0	0	0	0	0	0	0	0	0	0	0	0	0	0	0	2245.9	0	0	0	0	0	0	0	0	0	0	0	0	2793.8	0	0	0	0	0	0	0	0	0
NPIFLER	0	887.486	ATCG01110.1	ATCG01110.1	yes	yes	2	0.02699	92.47	0	0	0	0	596.07	0	0	0	0	0	0	0	0	0	0	0	0	0	0	0	0	0	0	2624.7	0	0	0	0	0	0	0	0	0	0	0	0	2773.5	0	0	0
LSEMTESIK	0	1036.51	ATCG01110.1	ATCG01110.1	yes	yes	2	0.032975	55.084	0	0	729.56	286.27	0	0	0	0	0	0	0	0	0	0	0	0	0	0	0	572.16	0	0	0	0	0	1154.2	0	0	1232.3	152.58	0	0	582.57	0	0	0	5763.9	5322.2	0	8559.8
LIVTLDGEDVVDCEPILGYLHR	0	2525.28	ATCG01110.1	ATCG01110.1	yes	yes	3	3.8739e-05	46.953	0	0	0	0	0	0	0	0	0	0	0	0	0	0	0	0	0	0	0	0	0	0	0	0	0	0	0	0	0	0	0	0	0	4746.4	0	3652.3	0	0	0	0
IIQQALEGLPGGPYENLESR	0	2183.12	ATCG01110.1	ATCG01110.1	yes	yes	2;3	0.00027061	48.567	0	0	0	0	0	0	378.05	0	0	0	0	0	0	0	0	0	0	0	0	0	0	0	0	0	0	0	0	0	0	0	0	0	0	0	5018.7	0	0	0	1805.1	0
IGGIAADLPYGWIDK	0	1587.83	ATCG01110.1	ATCG01110.1	yes	yes	2	0.00011918	69.431	0	0	0	0	107.29	0	0	0	0	0	0	0	0	0	0	0	0	0	0	0	0	0	0	0	0	0	0	10346	0	0	0	0	0	0	0	0	0	0	0	0
AIIQYLPYVTR	0	1335.76	ATCG01110.1	ATCG01110.1	yes	yes	2	0.00010766	94.767	0	0	0	0	0	0	0	0	0	0	0	0	0	0	0	0	0	0	0	0	0	0	0	0	0	0	0	7527.3	0	0	0	0	0	0	0	0	0	0	0	0
IYDTCIGCTQCVR	0	1644.71	ATCG01060.1	ATCG01060.1	yes	yes	2	1.823e-06	105.65	0	0	0	0	0	0	0	0	0	0	0	0	0	0	0	0	0	0	8490.1	0	0	0	0	0	0	0	0	0	0	0	0	0	0	0	0	0	0	0	0	0
ACPTDVLEMIPWDGCK	0	1890.83	ATCG01060.1	ATCG01060.1	yes	yes	2;3	0.069491	24.481	0	0	0	0	0	0	0	0	0	0	901.42	0	0	0	0	0	0	0	6105	670.79	0	0	0	0	0	0	0	0	0	0	0	0	0	0	0	0	0	0	0	0
YALQTLEPAWITSR	0	1647.86	ATCG00790.1;AT2G28830.1	ATCG00790.1	yes	no	2;3	2.7202e-12	108.58	0	0	0	166.72	171.34	0	0	0	0	0	0	0	0	0	0	0	0	0	0	0	0	0	0	0	0	0	0	0	0	0	0	0	915.7	0	0	0	0	0	0	0
ILYEMGGVPENIAR	0	1560.8	ATCG00790.1	ATCG00790.1	yes	yes	2	6.0729e-06	92.939	0	0	0	0	0	0	0	0	0	0	0	0	0	0	0	0	0	0	0	0	0	0	0	0	0	0	0	0	0	0	0	0	0	0	0	0	0	0	0	0
IFPDKPVTVRPAETR	2	1724.96	ATCG00790.1	ATCG00790.1	yes	yes	3;4	4.1821e-11	117.2	0	0	0	0	0	45.828	0	0	0	0	0	0	939.46	0	1669.5	0	786.23	0	0	0	1881.8	0	0	0	0	0	0	0	0	0	0	0	0	0	0	0	0	0	0	0
GSPEYWVAVVKPGK	1	1515.81	ATCG00790.1	ATCG00790.1	yes	yes	3	0.016611	36.944	0	0	0	0	0	0	0	0	0	0	0	0	0	0	0	0	0	0	0	0	0	0	0	0	0	0	0	0	0	0	0	0	0	0	0	0	0	0	0	0
IIVICSNPR	0	1070.59	ATCG00760.1	ATCG00760.1	yes	yes	2	0.0002877	116.37	0	0	0	0	0	0	0	0	0	0	0	1471.4	0	0	0	0	0	0	0	0	0	0	0	0	0	0	0	0	0	0	0	0	0	0	0	0	0	0	1797.4	0
GRIIVICSNPR	1	1283.71	ATCG00760.1	ATCG00760.1	yes	yes	3	0.050979	35.652	0	0	0	0	0	0	0	0	0	0	0	0	0	0	0	100.37	0	0	0	0	0	0	0	0	3043.2	265.07	0	0	0	161.57	0	0	0	0	0	0	0	0	0	0
NALICVQGPGYITAR	0	1631.85	ATCG00740.1	ATCG00740.1	yes	yes	2;3	5.9607e-05	71.08	0	0	0	0	0	0	0	0	0	0	0	0	0	0	0	0	0	0	0	0	0	0	0	0	0	0	0	0	0	0	0	0	0	0	0	0	0	0	3950.7	0
GQADTIGIAMR	0	1131.57	ATCG00740.1	ATCG00740.1	yes	yes	2	0.00086915	81.017	0	0	0	0	0	0	0	0	0	0	0	0	0	0	0	0	0	0	0	0	0	0	0	0	0	0	0	0	0	0	0	0	0	0	0	0	0	0	0	0
FILSPLMK	0	947.551	ATCG00740.1	ATCG00740.1	yes	yes	2	0.026547	77.923	0	0	0	0	0	0	0	0	0	0	0	0	0	0	0	0	0	0	0	0	0	0	0	0	0	0	0	0	0	0	0	0	0	0	0	0	0	0	0	0
ALLGEIEGTCITR	0	1431.74	ATCG00740.1	ATCG00740.1	yes	yes	2	6.6785e-14	122.46	0	0	0	241.8	0	0	0	0	569.13	0	0	0	0	0	0	0	2200.7	2484.5	0	8451.9	0	0	3083.7	0	0	0	0	0	0	0	0	2460.5	0	0	0	0	0	0	1157.6	0
VPFRSPGEGDTSWVDIYNR	1	2194.04	ATCG00670.1	ATCG00670.1	yes	yes	2;3	4.9304e-17	112.44	0	0	0	0	0	0	0	0	0	0	0	0	0	0	0	0	0	0	0	0	0	63600	77421	0	0	0	2521	0	0	0	0	0	0	0	0	0	0	0	0	0
VMIHQPASSFYEAQTGEFILEAEELLK	0	3079.52	ATCG00670.1	ATCG00670.1	yes	yes	3	5.6108e-23	73.212	0	0	0	0	0	0	0	0	0	0	0	0	0	0	0	0	0	0	0	0	0	11104	30469	0	0	0	0	0	0	0	0	0	0	0	0	0	0	0	0	0
TGKPIWVISEDMER	1	1659.83	ATCG00670.1	ATCG00670.1	yes	yes	2;3	5.7147e-05	73.296	0	0	0	0	0	0	199.43	0	0	0	0	0	0	0	0	0	0	0	0	0	5595.2	0	19851	0	0	0	0	0	0	0	0	0	0	0	0	0	0	0	0	0
SPGEGDTSWVDIYNR	0	1694.75	ATCG00670.1	ATCG00670.1	yes	yes	2;3	3.5566e-198	242.92	0	0	0	0	0	0	0	0	0	0	0	0	0	0	0	400.99	0	0	0	7938.3	16446	72699	131080	44228	0	2665.2	13577	19630	0	0	0	0	939.46	0	0	0	0	0	939.46	0
IAFPHAR	0	810.45	ATCG00670.1	ATCG00670.1	yes	yes	2	0.030721	84.359	0	0	0	0	0	0	0	0	0	0	0	0	0	0	0	0	0	0	0	0	0	1236	2255	0	0	0	0	0	0	0	0	0	0	0	0	0	0	0	0	0
YPIYVGGNR	0	1037.53	ATCG00540.1	ATCG00540.1	yes	yes	2	0.003739	81.296	0	0	0	0	0	0	0	0	2540.8	0	0	0	0	0	0	0	0	0	0	0	0	0	0	0	0	0	0	1834.4	0	0	0	0	0	0	0	0	0	0	0	0
SNNTVYNATAGGIISK	0	1608.81	ATCG00540.1	ATCG00540.1	yes	yes	2	0.0027126	43.794	0	0	0	0	0	0	0	0	8559.3	0	0	0	0	0	0	0	0	0	0	0	0	0	0	0	0	0	0	0	0	0	0	0	0	0	0	0	0	0	0	0
GLELLVSEGESIK	0	1372.74	ATCG00540.1	ATCG00540.1	yes	yes	3	0.070891	23.711	0	0	0	0	0	0	0	0	0	0	0	0	0	0	3935.7	0	0	0	0	0	0	0	0	0	0	0	0	0	0	0	0	0	0	0	0	0	0	587.6	0	0
NFISDDTFFVR	0	1359.65	ATCG00500.1	ATCG00500.1	yes	yes	2	0.0088791	59.198	0	26	0	0	0	0	0	0	0	0	0	0	0	0	0	0	0	0	0	0	0	0	0	0	0	0	0	0	0	0	0	0	0	0	0	5518.5	0	0	0	803.41
GELEYRGELSK	1	1279.64	ATCG00500.1	ATCG00500.1	yes	yes	3	0.0046751	60.305	0	0	0	0	125.37	0	0	0	0	0	0	0	0	0	0	0	0	0	0	0	0	1109.1	0	0	0	0	0	0	0	0	0	0	0	0	2016.1	3801.4	4599.5	1493.3	0	959.65
FMGGSMGSVVGEK	0	1284.58	ATCG00500.1	ATCG00500.1	yes	yes	2	0.031299	38.376	0	0	0	0	0	0	0	0	0	0	0	0	0	0	0	0	0	0	0	0	0	0	0	0	0	1240	0	0	0	0	0	0	0	0	0	4863	1874	0	0	0
DDENVNSQPFMR	0	1450.61	ATCG00490.1;ATMG00280.1;AT2G07732.1	ATCG00490.1	yes	no	2;3	1.2712e-102	219.33	0	0	0	0	0	28.492	0	0	0	0	0	0	220.74	0	1464.1	0	0	0	0	0	0	0	631.71	0	1181.3	0	0	0	0	0	0	0	0	0	21039	13250	10667	9395.6	0	0
AVYECLR	0	909.438	ATCG00490.1;ATMG00280.1;AT2G07732.1	ATCG00490.1	yes	no	2	5.9044e-05	148.07	0	167.62	539.64	1292.7	381.23	0	0	2098.6	0	0	0	0	0	0	0	0	0	0	0	0	5042.5	0	1089.3	1272.7	0	0	1914.5	0	13509	167800	250580	478570	259120	158450	8129	128150	310030	15883	3436.4	259540
GHYLNATAGTCEEMIKR	1	1949.91	ATCG00490.1;ATMG00280.1	ATCG00490.1	yes	no	2;3;4	0	279.93	0	36.934	0	0	30.778	0	0	0	1192.7	10293	0	6918	5430.1	5813	10680	0	929.51	2823.9	0	4709.1	16817	2530	4733.7	0	1186.5	6781.9	1400.6	1263.4	33983	359730	339330	472750	351730	105760	145940	117990	95134	70730	42151	27933
GHYLNATAGTCEEMIK	0	1793.81	ATCG00490.1;ATMG00280.1	ATCG00490.1	yes	no	2;3	7.0286e-66	171.15	0	0	0	0	0	0	282.02	0	0	0	587.53	0	0	0	0	0	0	0	0	0	0	0	0	0	0	0	0	0	0	19392	30548	39190	11957	0	12462	0	10388	0	1427.7	0
YGRPLLGCTIKPK	2	1501.84	ATCG00490.1	ATCG00490.1	yes	yes	2;3	2.8944e-27	148.41	0	0	0	0	0	0	0	0	1833.5	1363	0	3819.8	0	0	0	0	0	1668.5	818.04	0	2583.4	0	1221	0	0	1207.5	1657.6	0	10624	88075	181910	359000	71111	105380	184380	264100	190930	77661	141800	57104
WSPELAAACEVWKEITFNFPTIDKLDGQE	2	3393.62	ATCG00490.1	ATCG00490.1	yes	yes	3;4	2.235e-06	41.818	0	0	0	0	0	0	0	0	0	0	0	0	0	0	0	0	0	0	0	0	0	0	0	0	0	0	0	0	0	15672	135550	109280	128530	0	293470	0	0	0	0	0
WSPELAAACEVWK	0	1545.73	ATCG00490.1	ATCG00490.1	yes	yes	2;3	2.0445e-31	162.13	111.04	32.901	0	203.55	443.6	0	0	0	0	854.05	1799	1704	38.384	13866	0	4222.7	3037.9	3253.7	1040.5	8647.4	0	8609.1	0	3887.4	0	0	0	16954	164470	159070	457630	209980	1088000	386570	489680	343150	219400	280060	161220	129570
WRDRFLFCAEAIYK	2	1873.93	ATCG00490.1	ATCG00490.1	yes	yes	2;3;4	3.8585e-06	106.55	0	0	0	0	0	0	0	0	0	7245.6	0	0	12498	5003.4	1753.3	0	0	0	0	0	1896.4	0	0	0	0	0	0	0	0	53780	10596	0	0	0	0	0	0	0	0	0
VTPQPGVPPEEAGAAVAAESSTGTWTTVWTDGLTSLDRYKGR	2	4358.15	ATCG00490.1	ATCG00490.1	yes	yes	4;5;6	3.1764e-27	59.122	0	0	0	0	0	0	0	0	0	0	0	0	0	0	0	0	0	0	0	0	0	0	0	0	0	0	0	0	0	223800	74986	24235	11165	171680	117350	60834	83514	14731	0	10703
VTPQPGVPPEEAGAAVAAESSTGTWTTVWTDGLTSLDRYK	1	4145.02	ATCG00490.1	ATCG00490.1	yes	yes	4;5;6	8.4293e-26	53.104	0	0	0	0	0	0	0	0	0	0	0	0	0	0	0	0	0	0	0	0	0	0	0	0	0	0	2291.4	0	48385	833250	575700	419200	372740	86312	33110	75927	156000	30375	45015	52741
VTPQPGVPPEEAGAAVAAESSTGTWTTVWTDGLTSLDR	0	3853.86	ATCG00490.1	ATCG00490.1	yes	yes	4;5;6	1.2735e-17	50.079	0	0	0	0	0	0	0	0	0	0	0	0	0	0	0	0	0	0	0	0	0	0	0	0	0	0	0	0	85367	684190	669320	887650	592710	120820	200420	157690	97202	75417	57934	21240
VALEACVQAR	0	1115.58	ATCG00490.1	ATCG00490.1	yes	yes	1;2	5.6938e-34	183.43	700.73	98.089	0	213.69	80.573	5426.9	659.59	2581.2	9597.7	11857	2878.6	5928.7	9631.1	3745.1	10982	912.28	3542.1	513.8	11058	3338.6	2152.7	6220.5	6403	77.07	8777.5	12879	7201.9	8001.9	200380	3227000	2701200	2814400	867400	732700	758000	564550	255260	69491	281200	159720
TFQGPPHGIQVERDKLNK	2	2063.09	ATCG00490.1	ATCG00490.1	yes	yes	2;3;4;5	7.9112e-93	175.16	0	0	0	0	0	0	0	425.25	0	0	0	0	0	0	0	0	0	0	0	0	0	0	0	0	0	0	0	0	23514	241800	51539	175160	47730	115490	779010	737060	114140	43289	16485	47538
TFQGPPHGIQVERDK	1	1707.87	ATCG00490.1	ATCG00490.1	yes	yes	2;3;4	3.8476e-54	163.64	0	34.371	0	0	0	0	0	0	0	0	0	0	3596	903.66	0	0	0	10902	0	0	522.72	587.17	0	0	0	1046.9	0	7852.4	13187	210090	117960	239690	142600	136520	211520	373220	155010	113670	86691	85773
TFQGPPHGIQVER	0	1464.75	ATCG00490.1	ATCG00490.1	yes	yes	2;3	1.7607e-41	173.54	733.78	0	1112.7	247.33	99.732	1009.3	2213.4	4968	1059	2570.4	0	0	3519.9	2917.3	6340.2	5358.9	2678.1	5360.4	5265.4	2123.6	0	1671.5	3950.9	4070.4	1335.1	2436.1	3646.5	1760.2	104680	435180	294530	586250	462130	475940	135550	201950	213920	577480	649000	120770
SQAETGEIKGHYLNATAGTCEEMIKR	2	2893.37	ATCG00490.1	ATCG00490.1	yes	yes	3;4;5;6	7.5943e-231	214.08	0	0	0	0	0	0	0	0	0	0	0	0	0	0	0	0	0	0	0	0	0	0	0	0	0	0	0	0	65972	1389000	1585400	1054500	587970	463320	491450	710830	254960	178450	67258	91194
SQAETGEIKGHYLNATAGTCEEMIK	1	2737.27	ATCG00490.1	ATCG00490.1	yes	yes	3;4	4.9061e-91	131.04	0	0	0	0	0	0	0	0	0	0	0	0	0	0	0	0	0	0	0	0	0	0	0	0	0	0	0	0	0	12209	202730	120340	103710	43199	80036	29081	52776	0	0	6657.8
PLLGCTIKPK	1	1125.66	ATCG00490.1	ATCG00490.1	yes	yes	2	0.00034486	99.568	0	0	0	0	0	0	0	0	0	1940.5	0	0	0	0	0	0	0	0	0	0	0	0	0	0	0	0	0	0	0	0	0	0	0	0	0	0	0	4184.1	6123.5	0
NHGMHFR	0	897.403	ATCG00490.1	ATCG00490.1	yes	yes	2	5.1471e-05	130.05	0	0	0	0	0	0	0	0	0	0	0	0	0	0	0	35.786	0	0	0	0	0	0	0	0	0	0	0	0	0	1876.9	340.11	791.07	232.82	0	0	40.882	0	0	0	0
NEGRDLAVEGNEIIREACK	2	2172.06	ATCG00490.1	ATCG00490.1	yes	yes	2;3;4	0	277.1	0	184.26	0	0	0	0	0	0	1811.5	0	3124.3	4931.6	0	5133.1	2825.3	15379	1649.3	0	0	22112	0	7252.3	1590.4	0	2790.9	2912.1	0	3844.1	29020	249520	273450	279190	288450	432920	398500	406530	228530	166510	93771	108070
NEGRDLAVEGNEIIR	1	1683.85	ATCG00490.1	ATCG00490.1	yes	yes	2;3;4	0	287.78	0	34.371	108.29	143.21	103.11	63.013	94.519	2662.3	1355.2	13633	2888.4	1777.2	12122	4759.9	4768.9	2379	11497	2982.3	9941.6	14094	18531	2112.4	10476	11500	11418	17121	11046	5223.8	320140	1219000	1176800	821430	1415000	1072000	619310	819740	641690	582350	176780	359000
LTYYTPEYETKDTDILAAFR	1	2409.17	ATCG00490.1	ATCG00490.1	yes	yes	2;3;4	5.1473e-230	228.32	223.38	70.913	340.38	0	89.858	0	919.25	0	7144.5	1373.9	948.47	15786	2162.9	4178.6	2659.8	134.74	13688	1597	2352.9	2221.1	3462.3	1647	2499.7	6001	2913.2	2490.8	6302.4	8715.3	205230	656010	1242200	666200	866900	791070	677700	535770	497350	383090	253780	215040
LTYYTPEYETK	0	1406.66	ATCG00490.1	ATCG00490.1	yes	yes	2;3	2.2342e-16	163.12	0	0	0	0	189.79	140.72	0	0	762.77	12412	14255	6211.6	1091.5	0	2333	3457.9	0	0	0	3115.4	5451.2	0	937.68	0	0	0	0	0	23698	65974	158590	205780	296500	38256	721300	450140	292080	202720	201640	301000
LSGGDHIHAGTVVGKLEGDRESTLGFVDLLR	2	3247.69	ATCG00490.1	ATCG00490.1	yes	yes	3;4;5;6	1.69e-182	186.34	0	0	0	0	0	0	0	0	0	0	0	0	0	0	0	0	0	0	0	0	0	0	0	0	0	0	0	0	0	108770	96911	28622	48731	17208	62518	44280	8627.4	0	0	0
LSGGDHIHAGTVVGKLEGDR	1	2017.03	ATCG00490.1	ATCG00490.1	yes	yes	2;3;4	4.5071e-207	233.37	0	0	0	0	0	0	316.67	0	0	0	0	0	0	2060.7	0	0	0	0	0	0	8765.7	1494.4	2399.1	2531.8	0	2059.5	0	0	3439.7	121080	140510	139790	127460	52279	44854	45761	14112	0	5235.2	10148
LSGGDHIHAGTVVGK	0	1446.76	ATCG00490.1	ATCG00490.1	yes	yes	2;3	1.9535e-65	172.1	0	0	232.27	154.17	160.33	375.06	679.18	0	3435	940.14	4009.4	3681.8	0	2866.9	1719.4	0	0	2891.7	2142	4356.4	2750.8	6057	0	0	263.25	0	3834.9	3790.4	39694	304460	464600	474730	335680	58938	155110	138260	240850	199070	185800	191220
LEGDRESTLGFVDLLRDDYVEK	2	2568.27	ATCG00490.1	ATCG00490.1	yes	yes	3;4	1.2482e-65	139.75	0	0	0	0	0	0	0	1669.3	0	0	0	0	0	0	0	0	0	0	0	0	0	0	0	0	0	0	0	0	8049.9	0	41482	0	89987	48822	60006	49147	0	15781	12390	19430
LEGDRESTLGFVDLLR	1	1818.95	ATCG00490.1	ATCG00490.1	yes	yes	2;3	5.0603e-128	217.88	0	0	0	0	0	0	0	1190.5	0	0	794.64	0	0	1123.7	0	2417.7	0	0	0	0	0	1576.1	0	0	0	3744	0	0	31017	77720	73105	283350	209470	96104	119320	73929	82911	58687	60013	63830
LEDLRIPPAYTK	1	1414.78	ATCG00490.1	ATCG00490.1	yes	yes	2;3	1.3705e-18	145.52	0	0	0	176.23	0	0	0	0	0	0	0	0	0	31.563	0	0	0	0	11820	10682	8477.6	0	0	0	0	0	0	1282.3	18509	84805	83387	114380	55434	126750	431310	209120	188310	71737	81695	39054
IPPAYTKTFQGPPHGIQVER	1	2235.18	ATCG00490.1	ATCG00490.1	yes	yes	3;4	4.3638e-08	75.349	0	0	0	0	0	0	0	0	0	0	0	0	0	0	0	0	0	0	0	0	0	0	0	0	0	0	0	0	0	5174.3	0	0	0	0	0	0	0	0	0	0
GGLDFTKDDENVNSQPFMR	1	2168.98	ATCG00490.1	ATCG00490.1	yes	yes	2;3;4	0	300.54	0	32.757	0	197.4	67.153	168.08	939.97	0	0	3397	0	0	3514.6	1741.1	0	1244.8	0	0	0	925.4	1848.7	0	0	4785.1	0	1515	0	0	305890	538200	663070	1047900	688170	597990	790660	695400	238620	474420	352480	199170
FLFCAEAIYKSQAETGEIK	1	2204.08	ATCG00490.1	ATCG00490.1	yes	yes	2;3	2.2046e-11	93.371	0	0	0	0	0	0	0	0	0	1737.8	0	0	0	0	0	0	0	0	0	0	0	1605.9	0	0	1483	4107.8	0	0	0	67160	31451	0	0	0	0	0	0	0	639.38	0
FLFCAEAIYK	0	1260.62	ATCG00490.1	ATCG00490.1	yes	yes	2;3	2.2239e-19	171.56	93.275	0	0	132.09	179.28	129.62	105.39	341.61	3845.6	0	0	24.386	855.23	0	148.81	80.683	35.99	0	82.373	958.19	72.841	72.214	0	14.536	2533.5	1057.5	0	0	94410	3939500	7688400	4696500	2727900	148860	1023600	619420	103640	281570	239750	199070
EYKLTYYTPEYETKDTDILAAFR	2	2829.37	ATCG00490.1	ATCG00490.1	yes	yes	3;4	6.5819e-125	178.56	0	0	0	0	0	0	0	0	0	0	0	0	0	0	0	0	0	0	0	0	0	0	59724	140470	0	0	0	0	0	64546	94557	34754	17218	26336	47009	36290	29008	10925	5525.8	8649
EYKLTYYTPEYETK	1	1826.86	ATCG00490.1	ATCG00490.1	yes	yes	2;3	3.0264e-111	217.39	0	0	0	0	0	0	0	0	0	0	0	3014.5	0	0	0	0	0	0	0	0	8834.3	0	0	0	0	0	0	806.56	7164.5	54510	86861	31396	29401	46179	37046	10430	27014	22539	15911	5148
ESTLGFVDLLRDDYVEKDR	2	2269.12	ATCG00490.1	ATCG00490.1	yes	yes	2;3;4	2.1196e-128	187.39	0	0	0	0	0	0	0	0	0	0	0	0	0	1687.8	0	0	11651	0	0	0	5502.3	0	0	5541.1	0	0	0	3301.4	36720	56191	88173	129760	159410	80906	79730	37418	66886	63079	44253	38408
ESTLGFVDLLRDDYVEK	1	1997.99	ATCG00490.1	ATCG00490.1	yes	yes	2;3	0.0041667	37.285	0	0	0	0	0	0	0	703.54	0	0	0	0	0	1179.3	0	0	0	0	0	0	0	0	0	0	0	0	0	0	3215.6	0	11311	16898	10732	0	0	0	617.74	0	0	0
ESTLGFVDLLR	0	1248.67	ATCG00490.1	ATCG00490.1	yes	yes	2	6.5306e-14	155.26	0	0	0	0	96.909	0	0	0	0	0	0	0	0	0	0	0	0	1201.7	0	0	0	0	0	0	0	0	0	0	6535.3	0	0	26187	0	9374.8	0	14238	13654	7893.1	9127.9	0
ELGVPIVMHDYLTGGFTANTSLSHYCRDNGLLLHIHR	1	4206.09	ATCG00490.1	ATCG00490.1	yes	yes	4;5;6	3.5878e-52	86.191	0	0	0	0	0	0	0	0	0	0	0	0	0	0	0	0	0	0	0	0	0	0	0	0	0	0	0	0	0	480040	283880	84607	0	35969	17072	14324	0	0	0	0
ELGVPIVMHDYLTGGFTANTSLSHYCR	0	3037.44	ATCG00490.1	ATCG00490.1	yes	yes	3;4;5	1.1924e-117	152.66	0	0	0	0	0	0	0	0	0	0	0	0	0	0	0	0	2521.2	0	0	0	0	0	0	0	0	0	0	0	31525	2281000	2035700	1656900	597130	142350	255370	114620	78429	73907	26016	13116
[truncated: 19,903 more rows]
[truncated: 26 more columns]

## Sheet: 1.3_B1_Pro_IEX
The abundance of proteins across the fractions for biological replicate one when separated by size exclusion chromatography (SEC). Profiling was performed in the columbia (wt) background.
[truncated: 2,478 more rows]
[truncated: 23 more columns]

[truncated: 1 more sheets: 1.4_B2_Pro_IEX]
