# Supplementary material for: A Label-free Mass Spectrometry Method to Predict Endogenous Protein Complex Composition
Source: Mol Cell Proteomics. 2019 Jun 11;18(8):1588–606. doi: 10.1074/mcp.RA119.001400 (PMC6683005; doi:10.1074/mcp.RA119.001400)
Supplement: SupplementalTable1: Peptide and Protein Abundances [file 143826_2_supp_343618_psnsn4.xlsx]

## Sheet: Table of Contents
Supplemental table one contains the raw mass spectrometry data showing the intensity for the peptides and proteins across the fractions for all profiling experiments. This study separated soluble protein complexes under native condition with either size exclusion (SEC) or ion exchange (IEX) chromatography. The elution profile was quantified by LC-MS/MS with either an AB Sciex 5600 (5600) and Ther…
Tab		Description
1.1_B1_Pep_IEX	Supplemental Table 1A	The abundance of peptides across the fractions for biological replicate one when separated by ion exchange chromatography (IEX). Profiling was performed in the columbia (wt) background.
1.2_B2_Pep_IEX	Supplemental Table 1A	The abundance of peptides across the fractions for biological replicate two when separated by ion exchange chromatography (IEX). Profiling was performed in the columbia (wt) background.
1.3_B1_Pro_IEX	Supplemental Table 1A	The abundance of proteins across the fractions for biological replicate one when separated by size exclusion chromatography (SEC). Profiling was performed in the columbia (wt) background.
1.4_B2_Pro_IEX	Supplemental Table 1A	The abundance of proteins across the fractions for biological replicate two when separated by size exclusion chromatography (SEC). Profiling was performed in the columbia (wt) background.
1.5_B1_Pep_SEC_5600	Supplemental Table 1B	The abundance of peptides across the fractions for biological replicate one when separated by size exclusion chromatography (SEC). Profiling was performed in the columbia (wt) background.
1.6_B2_Pep_SEC_5600	Supplemental Table 1B	The abundance of peptides across the fractions for biological replicate two when separated by size exclusion chromatography (SEC). Profiling was performed in the columbia (wt) background.
1.7_B1_Pro_SEC_5600	Supplemental Table 1B	The abundance of proteins across the fractions for biological replicate one when separated by size exclusion chromatography (SEC). Profiling was performed in the columbia (wt) background.
1.8_B2_Pro_SEC_5600	Supplemental Table 1B	The abundance of proteins across the fractions for biological replicate two when separated by size exclusion chromatography (SEC). Profiling was performed in the columbia (wt) background.
1.9_B1B2_Pep_SEC_QE_wt	Supplemental Table 1C	The abundance of peptides across the fractions for biological replicate one and two when separated by size exclusion chromatography (SEC). Profiling was performed in the columbia (wt) background.
1.10_B1B2_Pro_SEC_QE_wt	Supplemental Table 1C	The abundance of proteins across the fractions for biological replicate one and two when separated by size exclusion chromatography (SEC). Profiling was performed in the colombia (wt) background.
1.11_B1B2_Pep_SEC_QE_aimp1l	Supplemental Table 1C	The abundance of peptides across the fractions for biological replicate one and two when separated by size exclusion chromatography (SEC). Profiling was performed in the aim1pl background.
1.12_B1B2_Pro_SEC_QE_aimp1l	Supplemental Table 1C	The abundance of proteins across the fractions for biological replicate one and two when separated by size exclusion chromatography (SEC). Profiling was performed in the aim1pl background.
1.13_CoIP_Pep	Supplemental Table 1C	The peptide identifications from the CoIP experiments
1.14 CoIP_Pro	Supplemental Table 1C	The protein identifications from the CoIP experiments

## Sheet: 1.5_B1_Pep_SEC_5600
The abundance of peptides across the fractions for biological replicate one when separated by size exclusion chromatography (SEC). Profiling was performed in the columbia (wt) background.
									.wiff file name	60515_uma_SEC_28	60515_uma_SEC_29	60515_uma_SEC_30	52115_Uma_SEC_31	52115_Uma_SEC_32	52115_Uma_SEC_33	52115_Uma_SEC_34	52115_Uma_SEC_35	52115_Uma_SEC_36	52115_Uma_SEC_37	52115_Uma_SEC_38	52115_Uma_SEC_39	52115_Uma_SEC_40	52115_Uma_SEC_41	52115_Uma_SEC_42	52115_Uma_SEC_43	52115_Uma_SEC_44	52115_Uma_SEC_45	52115_Uma_SEC_46	52115_Uma_SEC_47	52115_Uma_SEC_48	52115_Uma_SEC_49	52115_Uma_SEC_50	52215_Uma_SEC_51	52215_Uma_SEC_52	52215_Uma_SEC_53	52215_Uma_SEC_54	52215_Uma_SEC_55	52215_Uma_SEC_56	52215_Uma_SEC_57	52215_Uma_SEC_58	52215_Uma_SEC_59	52215_Uma_SEC_60	52215_Uma_SEC_61	52215_Uma_SEC_62	52215_Uma_SEC_63	52215_Uma_SEC_64	52215_Uma_SEC_65
Sequence	Missed cleavages	Mass	Proteins	Leading razor protein	Unique (Groups)	Unique (Proteins)	Charges	PEP	Score	B1_SEC_F1	B1_SEC_F2	B1_SEC_F3	B1_SEC_F4	B1_SEC_F5	B1_SEC_F6	B1_SEC_F7	B1_SEC_F8	B1_SEC_F9	B1_SEC_F10	B1_SEC_F11	B1_SEC_F12	B1_SEC_F13	B1_SEC_F14	B1_SEC_F15	B1_SEC_F16	B1_SEC_F17	B1_SEC_F18	B1_SEC_F19	B1_SEC_F20	B1_SEC_F21	B1_SEC_F22	B1_SEC_F23	B1_SEC_F24	B1_SEC_F25	B1_SEC_F26	B1_SEC_F27	B1_SEC_F28	B1_SEC_F29	B1_SEC_F30	B1_SEC_F31	B1_SEC_F32	B1_SEC_F33	B1_SEC_F34	B1_SEC_F35	B1_SEC_F36	B1_SEC_F37	B1_SEC_F38	MS/MS Count
TTIAIDTILNQK	0	1329.75	ATMG01190.1;AT2G07698.1	ATMG01190.1	yes	no	2	0.048597	34.898	0	0	0	0	0	0	0	0	0	0	0	0	0	0	0	0	0	0	0	0	0	0	0	0	0	0	0	0	0	0	0	0	0	0	0	0	0	0	1
GIRPAINVGLSVSR	1	1437.84	ATMG01190.1;AT2G07698.1	ATMG01190.1	yes	no	3	0.0034284	44.968	0	0	0	7551.7	0	0	0	0	0	0	0	0	0	0	0	0	0	0	0	0	0	0	0	0	0	0	0	0	0	0	0	0	0	0	0	0	0	0	1
AVDSLVPIGR	0	1025.59	ATMG01190.1;AT2G07698.1	ATMG01190.1	yes	no	2	0.0084893	58.699	0	0	0	0	0	0	0	0	0	0	0	0	0	0	0	0	0	0	0	0	0	0	0	0	0	0	0	0	0	0	0	0	0	0	0	0	0	0	2
AAELTNLFESR	0	1249.63	ATMG01190.1;AT2G07698.1	ATMG01190.1	yes	no	2	2.4231e-08	121.02	0	0	0	11234	0	0	0	0	0	0	0	0	0	0	0	0	0	0	0	0	0	0	0	0	0	0	0	0	0	0	0	0	0	0	0	0	0	0	4
YSETLILR	0	993.549	ATCG01310.1;ATCG00830.1	ATCG01310.1	yes	no	2	0.0024365	138.83	0	0	0	62520	0	0	6476.9	0	0	0	0	0	0	0	0	0	0	0	0	0	0	0	0	0	0	0	0	0	0	0	0	0	0	0	0	0	0	0	14
SATLKLPSGEVR	1	1256.71	ATCG01310.1;ATCG00830.1	ATCG01310.1	yes	no	3	0.0010796	64.224	0	0	0	5976.9	0	0	0	0	0	0	0	0	0	0	0	0	0	0	0	0	0	0	0	0	0	0	0	0	0	0	0	0	0	0	0	0	0	0	3
NCSATVGQVGNVGVNQK	0	1730.84	ATCG01310.1;ATCG00830.1	ATCG01310.1	yes	no	2;3	2.8128e-19	96.489	0	0	0	41684	157.75	5915	3787	0	2331.6	0	0	0	0	0	0	0	0	0	0	0	0	0	0	1335.8	0	0	0	0	0	0	0	0	0	0	0	0	0	0	31
NAYICLIHYGDGEKR	1	1807.87	ATCG01310.1;ATCG00830.1	ATCG01310.1	yes	no	2;3;4	4.8751e-30	130.47	0	0	0	75210	0	8745.4	0	0	0	0	0	0	0	0	0	0	0	0	0	0	0	0	0	2419.2	0	0	0	0	0	0	0	0	0	0	0	1573.1	2304.1	0	9
KKPVTPWGYPALGR	2	1568.88	ATCG01310.1;ATCG00830.1	ATCG01310.1	yes	no	3	0.00024411	75.911	0	0	0	12264	0	0	0	0	0	0	0	2173.2	0	0	0	0	0	0	0	0	0	0	0	0	0	0	0	0	0	0	0	0	0	0	0	0	0	0	12
IVTIEYDPNR	0	1218.62	ATCG01310.1;ATCG00830.1	ATCG01310.1	yes	no	2	1.5755e-07	127.76	0	0	1615.8	0	2065.5	21029	13505	0	1201.6	0	3066.3	0	0	0	0	1596.6	0	0	0	0	0	0	0	0	0	0	0	0	0	0	0	0	0	0	0	0	0	0	19
GVVMNPVDHPHGGGEGR	0	1713.8	ATCG01310.1;ATCG00830.1	ATCG01310.1	yes	no	3;4	5.6752e-34	119.92	28.946	34.735	0	3208.2	1438.9	968.7	0	0	0	0	0	0	0	0	0	0	0	0	0	0	0	0	0	0	0	0	0	507.45	0	0	0	0	0	0	0	0	2472.8	0	22
GAIIGDTIVSGTEVPIK	0	1668.93	ATCG01310.1;ATCG00830.1	ATCG01310.1	yes	no	2;3	2.7117e-30	112.12	0	0	0	118430	2099.5	28815	0	0	0	0	0	0	0	0	0	0	0	0	0	0	0	0	0	2584.2	0	0	0	0	0	0	0	0	0	0	0	0	0	0	25
MIITLQPGYSIPPLRK	1	1826.05	ATCG01300.1;ATCG00840.1	ATCG01300.1	yes	no	3	0.00060179	43.592	0	0	0	0	0	0	0	0	0	0	0	0	0	0	0	0	0	0	0	0	0	0	0	0	0	0	0	0	0	0	0	0	0	0	0	0	0	0	3
MIITLQPGYSIPPLR	0	1697.95	ATCG01300.1;ATCG00840.1	ATCG01300.1	yes	no	2	1.8043e-07	87.083	0	0	0	8823.4	0	0	0	0	0	0	0	0	0	0	0	0	0	0	0	0	0	0	0	0	0	0	0	0	0	0	0	0	0	0	0	0	0	0	6
VGGSTHQVPIEIGSTQGK	0	1793.93	ATCG01240.1;ATCG00900.1	ATCG01240.1	yes	no	2;3	2.9909e-35	117.33	0	0	0	25940	0	0	4488.7	0	0	0	0	0	0	3627.7	0	0	0	0	0	0	0	5703.5	0	0	16065	8243.1	4734	0	0	0	0	0	0	0	428.9	0	0	0	17
TETNPLSVLR	0	1128.61	ATCG01240.1;ATCG00900.1	ATCG01240.1	yes	no	2	9.3309e-18	163.88	0	0	0	65463	1255.5	18977	0	0	0	0	0	0	1451.3	0	0	0	0	0	0	0	0	0	0	0	0	0	0	0	0	0	0	0	2586.6	0	0	0	0	0	29
SLAYQIIYR	0	1125.62	ATCG01240.1;ATCG00900.1	ATCG01240.1	yes	no	2	0.00017434	141.48	0	0	0	28599	0	0	27358	16151	12722	2292.5	0	38418	24708	13489	0	0	0	0	0	0	0	0	0	0	0	0	0	0	0	0	0	0	0	0	0	0	0	0	61
RVGGSTHQVPIEIGSTQGK	1	1950.03	ATCG01240.1;ATCG00900.1	ATCG01240.1	yes	no	3;4	1.9221e-09	66.777	0	0	0	10636	0	0	0	0	0	0	0	0	0	0	0	0	0	0	0	0	0	0	0	0	0	0	0	0	0	0	0	0	0	0	0	0	0	917.2	4
LVNMLVNR	0	957.543	ATCG01240.1;ATCG00900.1	ATCG01240.1	yes	no	2	0.019506	96.19	0	0	0	0	0	0	0	0	0	0	0	0	0	0	0	0	0	0	0	0	0	0	0	0	0	0	0	0	0	0	0	0	0	0	0	0	0	0	4
LSSELVDAAK	0	1031.55	ATCG01240.1;ATCG00900.1	ATCG01240.1	yes	no	2	0.00013787	87.942	0	0	0	15093	2595.5	11692	6188.6	0	0	0	0	0	3848.8	1490.2	0	0	1629.8	0	0	0	0	0	0	0	0	0	0	0	0	0	0	0	0	0	0	0	0	0	14
KSLAYQIIYR	1	1253.71	ATCG01240.1;ATCG00900.1	ATCG01240.1	yes	no	2	0.021336	69.721	0	0	0	0	0	0	0	0	0	0	0	0	0	0	0	0	0	0	0	0	0	0	0	0	0	0	0	0	0	0	0	0	0	0	0	0	0	0	1
GVTPDIAVK	0	898.512	ATCG01240.1;ATCG00900.1	ATCG01240.1	yes	no	2	0.012696	59.153	0	0	0	2435.5	0	0	0	0	0	0	0	0	0	0	0	0	0	0	0	0	0	0	0	2147.2	0	0	0	0	0	0	0	0	0	0	0	0	0	0	4
VYTITPK	0	820.469	ATCG01230.1;ATCG00905.1;ATCG00065.1	ATCG01230.1	yes	no	2	0.091055	56.547	0	0	0	490.37	0	0	0	0	0	0	0	0	0	13479	0	0	0	0	0	0	0	2533.2	0	0	0	0	0	0	0	0	0	0	0	0	0	0	0	0	2
LTSGFEITAYIPGIGHNLQEHSVVLVR	0	2949.57	ATCG01230.1;ATCG00905.1;ATCG00065.1	ATCG01230.1	yes	no	3;4	3.8664e-96	115.79	0	0	0	31121	0	8367.7	0	0	0	0	0	0	0	0	0	0	0	0	0	0	0	0	0	0	0	0	0	0	0	0	0	0	0	0	0	0	0	0	21
GTLDAVGVKDR	1	1129.61	ATCG01230.1;ATCG00905.1;ATCG00065.1	ATCG01230.1	yes	no	2	0.0014176	83.137	0	0	0	485.72	0	0	0	3324.6	1899.3	0	0	0	0	0	0	0	0	0	0	0	0	0	0	0	0	0	0	0	0	0	0	0	0	0	0	0	0	0	3
GTLDAVGVK	0	858.481	ATCG01230.1;ATCG00905.1;ATCG00065.1	ATCG01230.1	yes	no	2	0.044383	46.462	0	0	0	0	0	0	0	0	0	0	0	0	0	0	0	0	0	0	0	0	0	0	0	0	0	0	0	0	0	0	0	0	0	0	0	0	0	0	1
YKELINQLNIR	1	1402.79	ATCG01120.1	ATCG01120.1	yes	yes	2;3	7.6457e-24	169.52	0	0	0	71409	0	0	9272.9	2933.1	0	0	2714.9	9564.9	0	0	0	0	0	0	0	0	0	0	0	0	0	0	0	0	0	0	0	0	0	0	0	0	0	0	14
NIVISFEEQKEESR	1	1706.85	ATCG01120.1	ATCG01120.1	yes	yes	2;3	3.0053e-34	131.35	0	0	0	24765	0	8566.5	0	0	0	0	2447.5	0	0	0	0	0	0	0	0	0	0	0	0	0	0	0	0	0	0	0	0	0	0	0	0	0	0	0	14
IKNIVISFEEQKEESR	2	1948.03	ATCG01120.1	ATCG01120.1	yes	yes	3	1.3098e-18	107.82	0	0	0	0	0	0	0	0	0	0	0	0	0	0	0	0	0	0	0	0	0	0	0	0	0	0	0	0	0	0	0	0	0	0	0	0	0	0	4
GSVEFQVFSFTNK	0	1488.72	ATCG01120.1	ATCG01120.1	yes	yes	2	2.4423e-07	96.059	0	0	0	16461	0	0	0	0	0	0	0	0	0	0	0	0	0	0	0	0	0	0	0	0	0	0	0	0	0	0	0	0	0	0	0	0	0	0	14
ELINQLNIR	0	1111.63	ATCG01120.1	ATCG01120.1	yes	yes	2	0.0005408	114.28	0	0	0	16967	0	0	0	0	0	0	0	0	0	0	0	0	0	0	0	0	0	0	0	0	0	0	0	0	0	0	0	0	0	0	0	0	0	0	4
VIMLELSR	0	959.547	ATCG01110.1	ATCG01110.1	yes	yes	2	0.0086674	80.165	0	0	0	0	0	0	0	0	0	0	0	0	0	0	0	0	0	0	0	0	0	0	0	0	0	0	0	0	0	0	0	0	0	0	0	0	0	0	2
IRPPGFINLQILPELVK	1	1946.17	ATCG01110.1	ATCG01110.1	yes	yes	3	5.7416e-05	50.077	0	0	0	0	0	0	0	0	0	0	0	0	0	0	0	0	0	0	0	0	0	0	0	0	0	0	0	0	0	0	0	0	0	0	0	0	0	0	3
IIQQALEGLPGGPYENLESR	0	2183.12	ATCG01110.1	ATCG01110.1	yes	yes	2;3	6.172e-06	50.87	0	0	0	0	0	8672.3	0	0	0	0	0	0	0	0	0	0	0	0	0	0	0	0	0	0	0	0	0	0	0	0	0	0	0	0	0	0	0	0	5
IGGIAADLPYGWIDK	0	1587.83	ATCG01110.1	ATCG01110.1	yes	yes	2	2.5575e-05	63.682	0	0	0	0	0	7444.6	10560	0	0	0	0	0	0	0	12032	0	1879.5	0	0	0	0	0	0	0	0	0	0	0	0	0	0	0	0	0	0	0	0	0	14
AIIQYLPYVTR	0	1335.76	ATCG01110.1	ATCG01110.1	yes	yes	2	0.00028297	80.014	0	0	0	8996.7	0	0	9074.3	2391.9	0	0	0	0	0	0	0	3581.5	0	0	0	0	0	0	0	0	0	0	0	0	0	0	0	0	0	0	0	0	0	0	11
LGEFSPTINFR	0	1279.66	ATCG00820.1	ATCG00820.1	yes	yes	2	1.9816e-12	140.78	0	39.169	0	58682	0	12743	0	0	0	0	0	13240	18832	0	0	0	0	0	0	0	0	0	0	0	0	0	0	0	0	0	0	0	0	0	0	0	0	0	20
EIIITWSR	0	1016.57	ATCG00820.1	ATCG00820.1	yes	yes	2	0.0057954	118.06	0	0	349.58	6078.4	0	4773.2	6269.1	0	0	0	4048.3	8060.9	7853.9	5751.6	0	0	0	0	0	0	0	0	0	0	0	0	0	0	0	0	0	0	0	0	0	0	0	0	21
EHLPVYIIDLMVGHK	0	1762.94	ATCG00820.1	ATCG00820.1	yes	yes	3	1.1025e-08	86.498	0	0	0	0	0	4774.6	0	0	0	0	0	0	0	0	0	0	0	0	0	0	0	0	0	0	0	0	0	0	0	0	0	0	0	0	0	0	0	0	3
ASTIIPTMIGHTIAIHNGR	0	2002.08	ATCG00820.1	ATCG00820.1	yes	yes	4	0.0020866	35.133	0	0	0	6104.8	0	0	0	0	0	0	0	0	0	0	0	0	0	0	0	0	0	0	0	0	0	0	0	0	0	0	0	0	0	0	0	0	0	0	1
AEKEIIITWSR	1	1344.74	ATCG00820.1	ATCG00820.1	yes	yes	2;3	7.2572e-15	152.96	0	0	0	21478	0	9113.1	0	0	0	0	0	0	0	0	0	0	0	0	0	0	0	0	0	0	0	0	0	0	0	0	0	0	0	0	19279	4307.2	0	0	16
SYTEVYALGQYISMSAHK	0	2046.97	ATCG00810.1	ATCG00810.1	yes	yes	2;3	1.1413e-19	92.264	0	0	0	38788	0	14708	0	0	0	0	0	0	0	0	0	0	0	0	0	0	0	0	0	0	0	0	0	0	0	0	0	0	0	0	0	0	0	0	21
SYEEALMILELMPYR	0	1856.91	ATCG00810.1	ATCG00810.1	yes	yes	3	5.9794e-08	89.507	0	0	0	4432.4	0	0	0	0	0	0	0	0	0	0	0	0	0	0	0	0	0	0	0	0	0	0	0	0	0	0	0	0	0	0	0	0	0	0	5
LVYSAAANASHNK	0	1344.68	ATCG00810.1	ATCG00810.1	yes	yes	3	8.0576e-27	140.45	0	0	891.42	2074.7	1401.8	1198.6	562.57	412.17	0	0	0	0	0	0	0	0	0	0	133.9	0	0	0	0	0	0	0	0	0	0	0	0	0	0	0	0	0	0	0	24
VPLQTIEAK	0	997.581	ATCG00800.1	ATCG00800.1	yes	yes	2	0.0043099	70.056	396.55	0	1221.8	0	0	0	0	0	0	0	0	0	0	0	0	0	0	0	0	0	0	0	0	0	0	0	0	0	0	0	0	0	0	0	0	0	0	0	3
TIYGVLGIK	0	962.58	ATCG00800.1	ATCG00800.1	yes	yes	2	0.0065521	66.692	0	31.647	0	38783	0	13580	5783.2	0	0	0	0	0	0	0	0	0	0	0	0	0	0	0	0	0	0	0	0	0	0	0	0	0	0	0	0	0	0	0	18
RVEELQMNVQK	1	1372.71	ATCG00800.1	ATCG00800.1	yes	yes	2;3	3.7049e-12	141.71	78.907	52.605	823.27	12079	856.14	4710.3	2510.3	0	0	0	0	0	0	0	0	0	0	0	0	0	0	0	0	0	0	0	0	0	0	0	0	0	0	0	0	0	0	0	21
LGTTQSHHSLWFAQPK	0	1836.93	ATCG00800.1	ATCG00800.1	yes	yes	2;3;4	1.8741e-07	64.588	0	0	0	22364	0	10027	0	0	0	0	0	0	0	0	0	0	0	0	0	0	0	0	0	0	0	0	0	0	0	0	0	2384.4	0	0	0	0	0	0	12
KAIELTEQANTK	1	1344.72	ATCG00800.1	ATCG00800.1	yes	yes	3	5.2316e-05	80.96	0	0	0	0	0	474.32	0	0	0	0	0	0	1309.1	0	0	0	0	0	0	0	0	0	0	0	0	0	0	0	0	0	0	0	2285.4	0	0	0	0	0	2
ISNPYGDPNILAEFIAGQLK	0	2159.13	ATCG00800.1	ATCG00800.1	yes	yes	2;3	1.9273e-39	97.689	0	0	0	90565	75.342	18824	21274	4317.4	0	0	0	0	0	0	0	0	977.81	0	0	0	0	0	0	0	0	0	0	0	0	0	0	45.86	0	0	42.663	0	0	0	19
INPLGFR	0	815.465	ATCG00800.1	ATCG00800.1	yes	yes	2	0.0068518	126.24	342.83	0	0	8074.3	1067.3	0	0	0	0	0	0	0	0	0	0	0	0	0	0	0	0	0	0	0	0	0	0	0	0	0	0	0	0	0	0	0	0	0	6
IDYCSYTVR	0	1175.53	ATCG00800.1	ATCG00800.1	yes	yes	2	0.00032034	121.64	0	0	0	40929	0	0	0	0	0	0	0	0	0	0	0	0	0	0	0	0	0	0	1557.2	0	0	0	0	0	0	0	0	0	0	0	0	0	0	0	10
GIQVQIAGR	0	940.545	ATCG00800.1	ATCG00800.1	yes	yes	2	8.973e-05	147.29	0	0	1479.1	50934	0	14912	0	0	0	0	193.27	0	0	0	1065.7	1620.8	0	0	0	0	0	0	0	0	0	0	1459.1	0	0	0	0	0	0	1212.7	0	0	0	0	30
EGRVPLQTIEAK	1	1339.75	ATCG00800.1	ATCG00800.1	yes	yes	3	7.4407e-05	74.392	0	0	0	0	0	0	0	0	0	0	0	0	0	0	0	0	0	0	0	0	0	0	0	0	0	0	0	0	0	0	0	0	0	0	0	0	0	0	2
AIELTEQANTK	0	1216.63	ATCG00800.1	ATCG00800.1	yes	yes	2;3	9.7735e-15	152.07	0	0	0	19788	0	8547.2	1932.2	5090.1	3125.1	5251.4	4209.3	0	0	0	0	0	1048	0	0	0	0	0	0	0	729.07	0	0	0	0	1495.2	0	348.43	0	0	0	0	0	0	49
YALQTLEPAWITSR	0	1647.86	ATCG00790.1;AT2G28830.1	ATCG00790.1	yes	no	2;3	2.2684e-58	173.25	0	0	0	83500	0	12452	11320	0	0	0	0	0	0	0	0	0	0	0	0	0	0	0	0	0	0	0	0	0	0	0	0	0	0	0	0	0	0	0	24
ILYEMGGVPENIAR	0	1560.8	ATCG00790.1	ATCG00790.1	yes	yes	2;3	1.6325e-09	107.6	0	0	0	51215	0	0	0	7724.9	0	0	0	0	0	0	0	0	0	982.08	0	0	0	0	0	0	0	0	0	0	0	0	0	0	0	0	0	0	0	0	24
IFPDKPVTVRPAETR	2	1724.96	ATCG00790.1	ATCG00790.1	yes	yes	3;4	3.396e-31	130.61	0	0	0	41960	1473.2	23209	2851.6	0	0	0	0	0	0	0	0	0	0	0	0	0	0	0	0	0	0	0	0	0	0	0	0	0	0	0	0	0	0	0	27
GSPEYWVAVVKPGK	1	1515.81	ATCG00790.1	ATCG00790.1	yes	yes	2;3	0.00087892	64.104	0	0	0	56220	0	7439.5	0	0	0	0	0	0	0	0	0	0	0	0	0	0	0	0	0	0	0	0	0	0	0	0	0	0	0	0	0	0	0	0	16
YDDNAAVVIDQEGNPK	0	1746.81	ATCG00780.1	ATCG00780.1	yes	yes	2;3	1.0089e-21	111.22	0	0	0	36053	0	6499.7	7206.8	0	0	0	0	0	0	0	4462	0	0	0	0	0	0	0	0	0	0	0	0	0	0	0	0	0	0	0	0	0	0	0	16
YAHIGDVIVAVIK	0	1396.81	ATCG00780.1	ATCG00780.1	yes	yes	3	1.042e-07	94.767	0	0	0	10065	750.93	0	0	0	0	0	0	0	0	0	0	0	0	0	0	0	0	0	0	0	0	0	0	0	0	0	0	0	0	0	0	0	0	0	6
MIQPQTYLNVADNSGAR	0	1876.91	ATCG00780.1	ATCG00780.1	yes	yes	2	2.6216e-10	76.526	0	0	0	0	0	6221.1	0	0	0	0	0	0	0	0	0	0	0	0	0	0	0	0	0	0	0	0	0	0	0	0	0	0	0	0	0	0	0	0	6
IVSLAPEVL	0	939.564	ATCG00780.1	ATCG00780.1	yes	yes	2	0.0027994	75.738	0	0	0	15243	0	5651.5	0	0	0	0	0	0	0	0	0	0	0	0	0	0	0	0	0	0	0	0	0	0	0	0	0	0	0	0	0	0	0	0	9
EAIPNTPLER	0	1138.6	ATCG00780.1	ATCG00780.1	yes	yes	2	1.8673e-07	134.84	0	0	0	25618	1064.5	22084	0	0	0	0	0	0	0	0	0	0	0	0	0	0	0	0	0	0	0	0	0	0	0	0	0	0	0	0	0	0	0	0	18
RIGGEILCYIW	1	1378.71	ATCG00770.1	ATCG00770.1	yes	yes	2	0.088415	52.391	0	0	0	10153	0	0	0	0	0	0	0	0	0	0	0	0	0	0	0	0	0	0	0	0	0	0	0	0	0	0	0	0	0	0	0	0	0	0	1
ILGGIGIVILSTSQGIMTDR	0	2043.14	ATCG00770.1	ATCG00770.1	yes	yes	3	7.9868e-16	70.094	0	0	0	6976.9	0	0	0	0	0	0	0	0	0	0	0	0	0	0	0	0	0	0	0	0	0	0	0	0	0	0	0	0	0	0	0	0	0	0	17
IGSTNITESIVK	0	1260.69	ATCG00770.1	ATCG00770.1	yes	yes	2	1.0216e-09	122.34	1366.1	0	6171.9	221420	3760	57334	12155	0	0	0	0	0	0	0	0	1066.9	0	0	0	0	0	0	3096.3	0	0	0	0	0	0	0	0	0	0	0	0	0	0	0	34
IGGEILCYIW	0	1222.61	ATCG00770.1	ATCG00770.1	yes	yes	2	0.0018373	66.27	0	0	0	19129	0	0	0	0	0	0	0	0	0	0	0	0	0	0	0	0	0	0	0	0	0	0	0	0	0	0	0	0	0	0	0	0	0	0	4
GKDTIADIITSIR	1	1401.78	ATCG00770.1	ATCG00770.1	yes	yes	2;3	5.5166e-34	159	0	0	1367.7	81196	0	11513	0	0	0	0	0	0	0	0	0	0	2063.4	0	0	0	0	0	0	0	0	0	0	0	0	0	0	0	0	0	0	0	0	0	31
ENNQYFLILTLR	0	1522.81	ATCG00770.1	ATCG00770.1	yes	yes	2	0.00014218	77.644	0	0	0	8843	0	0	0	0	0	0	0	0	0	0	0	0	0	0	0	0	0	0	0	0	0	0	0	0	0	0	0	0	0	0	0	0	0	0	6
EGFIENVR	0	962.482	ATCG00770.1	ATCG00770.1	yes	yes	2	0.031836	68.224	0	0	0	4619.3	0	0	1754	0	0	0	0	0	0	0	0	0	0	0	0	0	0	0	0	0	0	0	0	0	0	0	0	0	2711.4	0	0	0	0	0	3
DTIADIITSIR	0	1216.67	ATCG00770.1	ATCG00770.1	yes	yes	2	9.101e-05	107.06	0	0	0	6311.8	0	0	0	0	0	0	0	0	0	0	0	0	0	0	0	0	0	0	0	0	0	0	0	0	0	0	0	0	0	0	0	0	0	0	5
VISWSSAGTCGFR	0	1426.67	ATCG00750.1	ATCG00750.1	yes	yes	2;3	8.569e-58	182.71	0	0	0	115360	1727	0	2139.6	0	2391	0	0	0	0	0	0	0	0	2778	0	0	4626.2	0	0	0	0	0	0	0	0	0	0	3497.3	0	0	0	0	0	0	17
SGILLSFVR	0	990.586	ATCG00750.1	ATCG00750.1	yes	yes	1;2	6.7363e-14	166.61	364.38	0	1949.5	154150	1550.9	18831	9492.5	0	0	0	0	0	0	0	0	0	0	0	0	0	0	0	0	0	0	0	0	0	0	0	0	0	0	0	0	0	0	0	45
RSGILLSFVR	1	1146.69	ATCG00750.1	ATCG00750.1	yes	yes	2	0.0044703	79.283	0	0	0	10034	0	0	0	0	0	0	0	0	0	0	0	0	0	0	0	0	0	0	0	0	0	0	0	0	0	0	0	0	0	0	0	0	0	0	4
RGTPFAAQTAAGNAIR	1	1600.84	ATCG00750.1	ATCG00750.1	yes	yes	2;3	1.1475e-11	87.419	0	0	1230.9	0	983.47	11809	0	1396.8	0	0	0	0	0	0	0	0	0	392.55	0	0	1002.9	0	0	0	0	0	0	0	0	0	0	0	0	0	0	0	0	0	6
GVIHVQASFNNTIVTVTDVR	0	2169.15	ATCG00750.1	ATCG00750.1	yes	yes	3	0.026207	32.797	0	0	0	6642.6	0	0	0	0	0	0	0	0	0	0	0	0	0	0	0	0	0	0	0	0	0	0	0	0	0	0	0	0	0	0	0	0	0	0	1
GTPFAAQTAAGNAIR	0	1444.74	ATCG00750.1	ATCG00750.1	yes	yes	2;3	6.2037e-48	146.37	0	0	1705.6	163220	0	2916.1	5582.3	0	0	0	1339.1	0	0	0	0	0	3523.8	0	0	0	0	0	0	6144.8	0	0	0	0	0	0	0	4920.1	0	0	0	0	0	0	20
NALICVQGPGYITAR	0	1631.85	ATCG00740.1	ATCG00740.1	yes	yes	2;3	1.5059e-13	98.421	0	0	0	17620	0	8680.9	0	0	0	0	0	0	0	0	0	0	0	0	0	0	0	0	0	0	0	0	0	0	0	0	0	0	0	0	0	0	0	0	11
ILDILEK	0	842.511	ATCG00740.1	ATCG00740.1	yes	yes	2	0.050528	75.243	0	0	0	3555.2	0	4347.7	0	0	0	0	0	0	0	0	0	0	0	0	0	0	0	0	0	0	0	0	0	0	0	0	0	0	0	0	0	0	0	0	2
GQADTIGIAMR	0	1131.57	ATCG00740.1	ATCG00740.1	yes	yes	2	0.018853	45.433	0	0	0	0	0	0	0	0	0	0	0	0	0	0	0	0	0	0	0	0	0	0	0	0	0	0	0	0	0	0	0	0	0	0	0	0	0	0	1
ALLGEIEGTCITR	0	1431.74	ATCG00740.1	ATCG00740.1	yes	yes	2	2.1084e-05	79.744	0	0	0	0	0	7150.1	0	0	0	0	0	0	0	0	0	0	0	0	0	0	0	0	0	0	0	0	0	0	0	0	0	0	0	0	0	0	0	0	4
VPFRSPGEGDTSWVDIYNR	1	2194.04	ATCG00670.1	ATCG00670.1	yes	yes	3	2.1578e-08	59.372	0	0	0	0	0	0	0	0	0	0	0	0	0	0	0	0	0	0	0	0	0	0	0	0	0	0	0	0	0	0	0	0	0	0	0	0	0	0	5
TGKPIWVISEDMER	1	1659.83	ATCG00670.1	ATCG00670.1	yes	yes	3	0.00054024	59.884	0	95.712	0	6685.4	0	0	0	0	0	0	0	1542	0	0	0	0	0	0	0	0	0	0	0	0	0	0	0	0	0	0	0	3671.6	4936.6	0	0	0	0	0	7
SPGEGDTSWVDIYNR	0	1694.75	ATCG00670.1	ATCG00670.1	yes	yes	2	2.8337e-32	136.6	0	0	0	14126	0	8867.6	7707.6	0	0	0	0	0	0	8282.9	17008	33241	16401	0	0	15518	0	0	0	0	0	0	12808	13976	12494	9400.4	0	19046	18898	13731	0	0	945.19	0	64
SCLYTISNDIKK	1	1440.73	ATCG00660.1	ATCG00660.1	yes	yes	3	0.00027766	69.352	0	0	0	17245	0	13415	6491.9	0	0	0	0	0	0	0	0	0	0	0	0	0	0	0	0	0	0	3827.4	0	0	0	0	0	0	0	0	0	0	0	0	8
KILAQIALLNR	1	1251.8	ATCG00660.1	ATCG00660.1	yes	yes	2	0.0032029	83.862	0	0	0	6695.2	0	4454.4	0	0	0	0	0	0	0	0	0	0	0	0	0	0	0	0	0	0	0	0	0	0	0	0	0	0	0	0	0	0	0	0	3
ILAQIALLNR	0	1123.71	ATCG00660.1	ATCG00660.1	yes	yes	2	3.2376e-33	177.36	0	0	0	49456	0	0	0	0	11320	7439.6	6378.1	5923.9	7526	0	0	0	0	0	0	0	0	0	0	0	0	0	0	0	0	0	0	0	0	0	0	0	0	0	24
RLPPIQSGDRIDYR	2	1684.9	ATCG00650.1	ATCG00650.1	yes	yes	3	0.00065117	65.038	0	0	0	8425.2	0	0	0	0	0	0	0	0	0	0	0	0	0	0	0	3458.5	0	0	0	0	0	0	0	0	0	0	0	0	0	0	0	0	0	0	3
LPPIQSGDRIDYR	1	1528.8	ATCG00650.1	ATCG00650.1	yes	yes	3	0.001032	62.694	0	0	0	12401	0	0	0	0	0	0	0	0	0	0	0	0	0	551.09	0	1421.6	0	0	0	0	0	0	0	2354.6	0	0	0	1765.8	0	0	0	0	0	0	2
ILSLLPFLNNQK	0	1398.82	ATCG00650.1	ATCG00650.1	yes	yes	2;3	3.7166e-31	164.64	0	0	1578.1	109970	0	22171	11631	0	0	0	0	0	0	0	0	0	0	0	0	0	0	26.302	0	0	0	0	0	0	47.344	0	0	0	0	0	0	0	0	0	46
SNNTVYNATAGGIISK	0	1608.81	ATCG00540.1	ATCG00540.1	yes	yes	2;3	0.00092283	44.391	0	0	0	0	0	0	0	0	0	0	0	0	0	0	0	0	0	0	0	0	0	0	0	0	0	0	0	0	0	0	0	0	0	0	0	0	0	0	5
EVIDIIPR	0	953.555	ATCG00540.1	ATCG00540.1	yes	yes	2	0.011481	72.879	0	0	0	0	0	0	0	0	0	0	0	0	0	0	0	0	0	0	0	0	0	0	0	0	0	0	0	0	0	0	0	0	0	0	0	0	1560.9	0	4
LIEYATNQCLPLILVCSSGGAR	0	2434.23	ATCG00500.1	ATCG00500.1	yes	yes	3	0.011563	22.044	0	0	0	0	0	0	0	0	0	0	0	0	0	0	0	0	0	0	0	0	0	0	0	0	0	0	0	0	0	0	0	0	0	0	0	0	0	0	1
IFEIDNDFSDLEK	0	1583.74	ATCG00500.1	ATCG00500.1	yes	yes	2	0.0063094	47.242	0	0	0	0	0	0	0	0	0	0	0	0	0	0	0	0	0	0	0	0	0	0	0	0	0	0	0	0	0	0	0	0	0	0	0	0	0	0	2
GLLDAIVPR	0	952.571	ATCG00500.1	ATCG00500.1	yes	yes	2	0.0075301	65.224	0	0	0	0	0	4119.3	0	0	0	0	0	0	0	0	0	0	0	0	0	0	0	0	0	0	0	0	0	0	0	0	0	0	0	0	0	0	0	0	3
AVPEGSQAAESLLR	0	1426.74	ATCG00500.1	ATCG00500.1	yes	yes	2	3.9716e-06	85.287	0	0	0	9220.5	0	6458.6	0	0	19117	0	0	0	0	0	0	0	0	0	0	0	0	0	0	0	0	4944	0	3751.2	0	0	0	0	0	0	0	0	0	0	7
YGRPLLGCTIKPK	2	1501.84	ATCG00490.1	ATCG00490.1	yes	yes	2;3	7.8846e-15	128.68	0	0	1711.2	12001	3011.1	25365	70286	233700	268900	241020	223490	282900	152910	59137	10299	3619.2	13260	368.9	0	1114.1	0	1277.8	1346.7	0	1712	7189.3	1422.4	0	0	0	0	277.19	2089.1	0	0	1523.2	688.61	0	252
WSPELAAACEVWKEITFNFPTIDKLDGQE	2	3393.62	ATCG00490.1	ATCG00490.1	yes	yes	3;4	0.0077882	22.917	0	0	0	0	0	0	0	0	112350	250910	110340	121800	33558	0	0	0	0	0	0	0	0	0	0	0	0	0	0	0	0	0	0	0	0	0	0	0	0	0	3
WSPELAAACEVWK	0	1545.73	ATCG00490.1	ATCG00490.1	yes	yes	2;3	1.927e-27	143.76	320.78	0	373.95	85368	1402.1	100480	1284200	3682000	3665100	3758100	3972800	4141400	3379100	1776700	744820	355710	36053	0	1425.7	38459	29634	30125	26379	24367	0	18714	15191	5187.4	7471.2	18283	4228.7	12650	26661	32.901	38.384	0	13854	0	1761
VTPQPGVPPEEAGAAVAAESSTGTWTTVWTDGLTSLDRYK	1	4145.02	ATCG00490.1	ATCG00490.1	yes	yes	4;5	5.4855e-29	50.464	0	0	0	0	0	0	0	109350	227010	255300	217140	115540	66801	0	0	0	0	0	0	0	0	0	24304	0	0	0	0	0	0	0	0	0	0	0	0	0	0	0	35
VTPQPGVPPEEAGAAVAAESSTGTWTTVWTDGLTSLDR	0	3853.86	ATCG00490.1	ATCG00490.1	yes	yes	4;5;6	2.2508e-14	42.65	0	0	16358	0	0	0	341110	746560	1255300	1551800	1687700	1612800	1702900	600820	271200	34845	323.15	19209	0	17068	0	0	0	0	0	0	0	0	0	0	0	0	0	0	0	0	0	0	852
VALEACVQAR	0	1115.58	ATCG00490.1	ATCG00490.1	yes	yes	1;2	4.9311e-93	242.09	0	237.05	1022.9	85879	819.12	175680	652130	1576300	2177300	2327600	1756200	1924000	1901500	984670	532170	82618	26358	1881.2	1291.5	52223	34428	53205	39179	35809	61404	37992	94799	21871	18074	8220.9	4627.9	2849	36614	7870.8	2912.3	4367.6	6414.2	9166
TFQGPPHGIQVERDK	1	1707.87	ATCG00490.1	ATCG00490.1	yes	yes	3;4	5.1778e-14	108.06	0	0	0	2641.9	0	5482.1	0	0	26435	19331	15146	13248	13661	0	0	0	0	0	0	0	0	0	0	0	0	0	0	0	0	0	0	0	0	0	0	0	0	0	42
TFQGPPHGIQVER	0	1464.75	ATCG00490.1	ATCG00490.1	yes	yes	2;3	3.751e-30	155.17	2452.4	0	7532.4	56226	15572	387340	355510	708990	809430	565120	759260	724000	560110	239010	110860	47140	125350	8292.3	6618	12700	7672.6	30649	10700	11905	5736.7	0	9074.1	4260.5	0	0	20269	0	4533.6	8289.7	6273.3	15850	13083	8654.2	1649
SQAETGEIKGHYLNATAGTCEEMIKR	2	2893.37	ATCG00490.1	ATCG00490.1	yes	yes	3;4;5	3.9502e-247	190.5	0	0	0	0	0	12122	191380	388410	860340	1080400	674630	851940	404750	143950	83542	0	0	0	0	0	5103.5	3381.1	0	0	3272.3	0	0	0	0	0	0	0	0	0	0	0	0	0	682
SQAETGEIKGHYLNATAGTCEEMIK	1	2737.27	ATCG00490.1	ATCG00490.1	yes	yes	3;4	6.7337e-44	87.792	0	0	0	0	0	0	20290	40187	120960	20170	127240	116410	21598	13395	9661.5	0	0	0	0	0	0	0	0	0	0	0	0	0	0	0	0	0	0	0	0	0	0	0	132
RAVFARELGVPIVMHDYLTGGFTANTSLSHYCR	2	3737.86	ATCG00490.1	ATCG00490.1	yes	yes	3	0.0014758	23.464	0	0	0	0	0	0	0	0	0	0	0	0	0	0	0	0	0	0	0	0	0	0	0	0	0	0	0	0	0	0	0	0	0	0	0	0	0	0	1
NEGRDLAVEGNEIIR	1	1683.85	ATCG00490.1	ATCG00490.1	yes	yes	2;3;4	0	261.5	0	0	0	12130	1080.6	63798	710390	837790	420040	775270	1726400	624780	476930	321810	134680	49220	8981.4	0	0	9861.5	0	14243	21296	11984	1940.3	22925	0	8789.5	27511	8694.3	8110.8	23640	4157.4	0	12793	6285.4	0	2043.6	1323
LTYYTPEYETKDTDILAAFR	1	2409.17	ATCG00490.1	ATCG00490.1	yes	yes	2;3;4	9.7468e-177	193.3	283.65	42.548	0	2723.1	0	48771	483160	1040600	1012300	955240	769910	1046300	647650	402720	189730	83370	11167	1143.5	1436	0	26146	0	16684	0	0	11714	0	19352	6986.7	0	2074.9	12351	0	0	2216	15572	12690	7116.2	757
LTYYTPEYETK	0	1406.66	ATCG00490.1	ATCG00490.1	yes	yes	2;3	1.1294e-23	163.83	408.74	55.547	278.81	51359	2880.5	168800	465930	503930	481800	399140	442400	404980	372840	34943	1780.7	52.605	3059.1	0	0	8232.3	74.063	0	6792.4	3229.9	0	7587.1	3974.3	0	3061.6	3649.2	12924	1069.2	3404.8	5209.2	3817.8	0	1713.6	3176	955
LSGGDHIHAGTVVGKLEGDRESTLGFVDLLR	2	3247.69	ATCG00490.1	ATCG00490.1	yes	yes	4	3.0857e-32	68.412	0	0	0	0	0	0	0	0	0	11381	0	0	0	0	0	0	0	0	0	0	0	0	0	0	0	0	0	0	0	0	0	0	0	0	0	0	0	0	0
LSGGDHIHAGTVVGKLEGDR	1	2017.03	ATCG00490.1	ATCG00490.1	yes	yes	3;4	5.3461e-81	140.32	0	0	0	0	0	5096	20149	33757	52838	48472	42509	40776	20566	17568	5965.1	0	0	0	954.69	0	1748.7	0	0	0	0	0	0	0	0	0	0	0	0	0	0	1720.6	0	0	49
LSGGDHIHAGTVVGK	0	1446.76	ATCG00490.1	ATCG00490.1	yes	yes	2;3	6.5053e-71	174.44	79.785	0	1546.5	4741.1	1792.5	22058	29561	573670	358610	550550	503740	395550	487210	216890	181410	63174	7013.4	1798.5	5567.7	10451	6913.9	6449.6	2855.9	2988.7	6679.1	7076.7	5155.2	3390	1348	1681.6	6588.4	1279.2	11792	2730.6	2320.5	2161.2	4815.6	1807.9	2925
LEGDRESTLGFVDLLRDDYVEK	2	2568.27	ATCG00490.1	ATCG00490.1	yes	yes	3;4	1.6593e-93	135.33	0	0	0	0	0	11067	217090	336990	516050	427540	280790	532770	393680	126280	0	0	0	0	0	0	0	0	0	0	0	0	0	0	0	0	0	0	0	0	0	0	0	0	142
LEGDRESTLGFVDLLR	1	1818.95	ATCG00490.1	ATCG00490.1	yes	yes	2;3;4	3.9903e-174	216.19	0	64.628	726.39	16419	992.93	60065	463970	1219100	1853800	1671000	1664700	1595300	931500	475140	219440	95907	18318	976.27	0	0	10903	11566	0	0	0	0	0	0	0	4177.4	3476.7	5428.8	0	4438.8	0	0	0	0	927
LEDLRIPPAYTKTFQGPPHGIQVER	2	2861.52	ATCG00490.1	ATCG00490.1	yes	yes	4	7.8852e-09	56.688	0	0	0	0	0	0	0	0	0	0	0	0	0	0	0	0	0	0	0	0	0	0	0	0	0	0	0	0	0	0	0	0	0	0	0	0	0	0	0
LEDLRIPPAYTK	1	1414.78	ATCG00490.1	ATCG00490.1	yes	yes	2;3	1.5656e-06	112.5	0	0	0	0	0	21407	71349	42878	72228	28273	24949	41750	33662	16374	1624.2	0	0	0	0	0	0	0	0	3674.4	2037.1	0	1070.5	0	0	0	0	0	0	4642.4	0	0	933.74	0	71
IPPAYTKTFQGPPHGIQVER	1	2235.18	ATCG00490.1	ATCG00490.1	yes	yes	3;4	0.0003074	56.304	0	0	0	0	0	0	0	0	0	0	0	0	0	0	0	0	0	0	0	0	0	0	0	0	0	0	0	0	0	0	0	0	0	0	0	0	0	0	0
GHYLNATAGTCEEMIKR	1	1949.91	ATCG00490.1;ATMG00280.1	ATCG00490.1	yes	no	2;3;4	0	296.27	0	0	0	12874	1693.7	41946	419610	847740	875320	925470	702990	721210	755520	569950	166930	49642	7185.8	0	0	2276.1	597.1	2381.3	4298.1	15319	3526.7	5719	1037.2	6110.6	1489.7	4939.9	0	3022.4	0	2343.8	2965.5	1071.1	6874.1	3662.6	2554
GHYLNATAGTCEEMIK	0	1793.81	ATCG00490.1;ATMG00280.1	ATCG00490.1	yes	no	2;3	1.1657e-84	171.15	0	194.28	0	1161.8	0	10538	137240	124310	272380	229140	266490	244940	307320	13040	4183.2	3633.9	1102	0	1776.3	0	0	0	19333	0	0	0	0	0	8371.1	0	157.16	5091.4	2090.1	1708.2	0	22739	18475	43706	771
GGLDFTKDDENVNSQPFMR	1	2168.98	ATCG00490.1	ATCG00490.1	yes	yes	2;3;4;5	0	252.76	0	0	406.19	253990	0	202850	1071300	973200	752540	636650	723890	708220	968940	652580	164570	20581	24595	1123.6	2099.8	8718.4	24787	4057	22873	0	1835.1	3421.5	0	4671.2	2173.9	0	732.13	115.41	4866.1	8553	0	2288.1	12181	0	1419
FLFCAEAIYKSQAETGEIK	1	2204.08	ATCG00490.1	ATCG00490.1	yes	yes	3	2.9482e-05	61.477	0	0	0	0	0	0	0	0	0	0	0	0	0	0	0	0	0	0	0	0	0	0	0	0	0	0	0	0	0	0	0	0	0	0	0	0	0	0	0
FLFCAEAIYK	0	1260.62	ATCG00490.1	ATCG00490.1	yes	yes	2;3	8.8008e-10	152.34	0	361.36	658.98	15829	1561.2	50169	681520	4337400	6857800	4627800	7457400	2241200	5299300	2015100	619870	178330	27110	706.23	7961.8	11066	13229	0	33.918	9634	0	8209.4	14300	322.22	4775.8	0	898.83	3760.1	33.918	2263.3	3769.8	4081.1	3795.2	3945.8	3561
EYKLTYYTPEYETK	1	1826.86	ATCG00490.1	ATCG00490.1	yes	yes	2;3	1.0328e-07	99.834	0	0	0	0	0	0	0	6621.5	0	0	0	0	0	0	0	0	0	0	0	0	0	0	0	0	0	0	0	0	0	0	0	0	0	0	0	0	0	0	6
ESTLGFVDLLRDDYVEKDR	2	2269.12	ATCG00490.1	ATCG00490.1	yes	yes	2;3;4	3.7849e-118	174.19	0	0	0	12531	1039.1	53162	594590	562090	1429300	1053900	1056900	1393300	951140	467850	168520	70115	6973.4	0	0	18935	70.858	0	0	0	0	0	0	5647.5	0	0	0	0	0	0	0	2528.4	5831.4	3063.4	737
ESTLGFVDLLRDDYVEK	1	1997.99	ATCG00490.1	ATCG00490.1	yes	yes	2;3	9.5803e-09	75.376	0	0	516.34	0	0	0	22973	30582	25574	0	20905	72547	32917	27281	0	0	0	0	1106	0	3661.2	5015.3	0	0	0	0	0	0	0	0	0	0	0	0	0	2304.1	0	0	117
ESTLGFVDLLR	0	1248.67	ATCG00490.1	ATCG00490.1	yes	yes	2	2.2282e-12	137.78	0	0	0	0	0	20616	146220	300970	176450	147490	167020	304900	379800	132330	48300	0	11224	0	0	0	0	0	0	0	0	0	0	0	0	0	0	0	0	0	0	0	0	0	174
ELGVPIVMHDYLTGGFTANTSLSHYCR	0	3037.44	ATCG00490.1	ATCG00490.1	yes	yes	3;4	7.0742e-158	153.93	0	0	1620.1	26855	0	60847	415430	1529700	2383200	3184200	2869000	1701900	1500500	757710	196530	47036	0	0	0	0	0	0	0	0	0	0	0	0	0	0	0	0	0	0	0	0	0	0	2870
EITFNFPTIDKLDGQE	1	1865.9	ATCG00490.1	ATCG00490.1	yes	yes	2;3	5.9378e-84	171.15	0	0	466.64	24924	1161.4	127280	1430000	3923000	4205400	3983800	3192200	4138500	850860	1958200	997370	517690	27530	1022.7	0	0	41.744	31512	16466	14647	32178	10600	34901	27580	41.744	4080.5	0	16646	17483	14391	0	0	4751.4	0	2617
EITFNFPTIDK	0	1323.67	ATCG00490.1	ATCG00490.1	yes	yes	2	9.1659e-09	122.7	198.29	34.273	0	0	0	0	62192	147450	66734	0	70077	125710	140800	0	0	0	0	0	0	0	0	0	0	0	0	0	0	0	0	0	0	0	0	0	0	0	0	0	107
EACKWSPELAAACEVWK	1	2033.93	ATCG00490.1	ATCG00490.1	yes	yes	2;3;4	1.6557e-84	158.45	0	0	0	0	0	6623.8	112210	551230	487450	612690	476860	216650	372800	258940	40321	0	0	0	0	0	6285.5	0	0	0	5932	0	0	0	0	4088.1	0	0	0	0	0	0	0	0	118
DTDILAAFR	0	1020.52	ATCG00490.1	ATCG00490.1	yes	yes	1;2	0	319.85	842.65	218.63	3585.1	138700	5648.6	155370	1408200	2676200	4235900	5510900	4869800	4060000	2577100	1011500	539640	210430	47346	3665.2	3432.3	12108	26443	15548	20807	12981	0	13208	10179	0	11210	0	19482	16270	16217	16770	15271	15293	13654	14752	3620
DRFLFCAEAIYK	1	1531.75	ATCG00490.1	ATCG00490.1	yes	yes	2;3	6.5338e-18	130.1	0	82.252	0	11991	305.36	189.09	103420	555480	1590000	1036700	871080	711800	291390	173960	40070	8810.5	1701.7	0	1110.6	7886.6	35.643	2397.7	75.312	0	12408	2600.5	43.868	4055	0	4303.2	3314.4	15808	3701.9	5956.1	0	5306.8	2107	2697.9	1456
DNGLLLHIHR	0	1186.66	ATCG00490.1	ATCG00490.1	yes	yes	2	1.5982e-103	215.84	0	0	1581.5	0	1774.4	25537	41939	157160	199730	214340	225680	49055	30644	66990	22816	10454	0	0	0	0	0	1691.4	0	0	0	2653.8	0	0	6109.4	0	1872.2	0	0	0	2350.7	0	0	0	482
DLAVEGNEIIR	0	1227.65	ATCG00490.1	ATCG00490.1	yes	yes	1;2;3	0	306.19	0	0	33.918	23866	5068.8	97573	1471100	1112800	3941100	1016900	3636000	3869400	581760	329370	1352800	538610	135.67	5847.6	717.19	78747	54514	51077	17755	30836	24629	13304	4268	8760.1	18867	33182	19559	10860	25300	48.455	14778	11566	13541	16848	4001
DDENVNSQPFMR	0	1450.61	ATCG00490.1;ATMG00280.1;AT2G07732.1	ATCG00490.1	no	no	2	2.1883e-05	98.105	0	0	0	0	0	0	0	0	0	0	0	0	0	0	0	0	0	0	0	0	0	0	0	0	0	0	0	0	0	0	0	0	0	0	0	0	0	0	6
AVYECLR	0	909.438	ATCG00490.1;ATMG00280.1;AT2G07732.1	ATCG00490.1	no	no	2	0.0013971	143.37	518.9	0	3550.9	7588.7	4945.9	7221.1	48680	90371	62473	160430	85835	34101	197780	80990	10650	0	2137.1	1583.7	0	0	0	0	0	0	0	0	0	0	0	0	0	0	0	0	0	0	438.38	901.37	541
AMHAVIDR	0	911.465	ATCG00490.1	ATCG00490.1	yes	yes	2	2.6031e-25	178.99	0	0	0	17.893	0	0	323.2	1529.2	1630.7	6430.5	4958.8	2508.8	3669.2	760.46	0	0	19.93	0	0	0	0	0	0	0	0	0	0	0	0	579.29	0	0	0	0	33.216	0	0	0	159
ALAALRLEDLR	1	1239.73	ATCG00490.1	ATCG00490.1	yes	yes	2;3	6.4508e-24	169.65	0	0	729.54	6885.4	886.72	66309	418950	674250	1712900	1647500	513780	218910	474560	372960	154970	32920	15138	0	0	13480	11485	13752	0	6653.3	6325.8	6334.4	0	6158.6	7873.2	5529.9	12513	4605.6	10422	8984	0	32439	19207	8887.5	427
AGVKEYKLTYYTPEYETK	2	2182.08	ATCG00490.1	ATCG00490.1	yes	yes	3;4	1.114e-06	71.929	0	0	0	0	0	0	0	0	0	0	0	0	0	0	0	0	0	0	0	0	0	0	0	0	0	0	0	0	0	0	0	0	0	0	0	0	0	0	0
YKELQDIIAILGLDELSEEDRLTVAR	2	3001.6	ATCG00480.1	ATCG00480.1	yes	yes	3	7.8131e-29	75.868	0	0	0	0	0	0	0	0	0	0	0	0	15679	0	0	0	0	0	0	0	0	0	0	0	0	0	0	0	0	0	0	0	0	0	0	0	0	0	5
VVDLLAPYRR	1	1200.7	ATCG00480.1	ATCG00480.1	yes	yes	3	5.6538e-05	89.08	0	0	0	5574.8	0	3971.1	0	0	0	0	0	0	0	0	0	0	0	0	0	0	0	0	0	0	0	0	0	0	0	0	0	0	0	0	0	0	0	0	5
VVDLLAPYR	0	1044.6	ATCG00480.1	ATCG00480.1	yes	yes	2	0.00054207	109.71	0	0	0	8638.1	0	5187.6	0	0	0	0	0	0	0	0	0	0	0	0	0	0	0	0	0	0	0	0	0	0	0	0	0	0	0	0	0	0	0	0	21
VGLTALTMAEYFR	0	1470.75	ATCG00480.1	ATCG00480.1	yes	yes	2;3	6.27e-22	130.71	0	0	667.19	13464	0	12294	0	0	0	0	32062	42604	46956	0	0	0	0	0	0	0	5865.5	0	6002.5	0	0	10380	5491.9	5790.4	0	4015	0	31.914	0	0	0	34.942	0	0	73
VALVYGQMNEPPGAR	0	1600.8	ATCG00480.1	ATCG00480.1	yes	yes	2;3	8.8246e-16	115.06	0	0	0	9086.3	0	6235.1	0	1396.8	0	0	15090	8288	14530	10019	0	0	0	0	0	1994.7	0	0	0	0	0	1394.1	0	0	0	3660.6	0	0	0	0	0	2301.2	0	0	15
TVLIMELINNIAK	0	1470.85	ATCG00480.1	ATCG00480.1	yes	yes	2;3	0.00028299	75.89	0	0	0	5721.8	0	0	0	0	0	4593	25987	26138	10191	5482.4	1243.3	0	0	0	0	0	0	2886.9	0	4215.3	0	0	0	0	0	0	0	0	0	0	15.957	0	0	0	78
TNPTTSNPEVSIR	0	1414.71	ATCG00480.1	ATCG00480.1	yes	yes	2;3	0.0010004	58.32	0	0	0	6419.3	433.99	6667.7	716.74	0	0	1058.7	0	0	2843.7	922.93	0	0	0	0	656.24	0	0	0	0	0	0	0	1345.2	433.99	2914.3	0	0	0	1050.8	0	0	0	0	0	14
SAPAFIELDTK	0	1190.62	ATCG00480.1	ATCG00480.1	yes	yes	2	2.1076e-05	103.21	0	196.22	0	0	7045.7	18095	0	11064	0	3953.7	15867	17017	20588	10619	5432.8	0	0	7244.1	7827	0	0	0	0	0	0	0	0	0	3310.2	0	0	0	0	0	0	0	0	0	59
MPSAVGYQPTLSTEMGTLQER	0	2295.09	ATCG00480.1	ATCG00480.1	yes	yes	2;3	4.3268e-10	60.735	0	0	0	0	0	6617.7	0	0	0	4525.4	0	15552	0	9206.4	0	0	0	0	0	0	0	0	0	0	0	0	0	0	4462	0	0	0	0	5918.8	0	0	0	0	6
LSIFETGIK	0	1006.57	ATCG00480.1	ATCG00480.1	yes	yes	2	0.00075807	92.051	0	0	0	0	0	11097	0	0	0	0	3900	0	17692	8110.7	3629.7	0	0	0	0	0	0	0	0	0	0	0	0	0	0	0	0	0	0	0	0	0	0	0	18
IVGEEHYETAQQVK	0	1629.8	ATCG00480.1	ATCG00480.1	yes	yes	2;3	7.4103e-15	122.52	0	0	0	13689	678.62	12700	2662.5	1536.5	0	0	3048.8	5166.9	10457	8330.9	10574	0	1660.1	0	0	0	2275.8	1709.2	2925.1	2634.5	0	0	0	438.19	0	744.43	0	0	0	0	0	0	0	0	92
IGLFGGAGVGK	0	974.555	ATCG00480.1;AT5G08690.1;AT5G08670.1;AT5G08680.1	ATCG00480.1	no	no	2	0.001193	64.82	0	0	0	0	0	14439	0	0	0	0	0	0	0	0	0	0	0	0	0	0	0	0	4815.9	0	0	4694.4	2732.9	3098.2	0	0	0	0	0	0	0	0	0	0	12
IFNVLGEPVDNLGPVDTR	0	1954.02	ATCG00480.1	ATCG00480.1	yes	yes	2;3	5.0827e-80	151.39	0	0	0	41751	0	0	10189	8944.1	0	0	0	97139	42429	85031	22965	10595	0	0	0	0	13962	0	0	0	0	0	0	0	0	0	0	0	5238.8	5564.7	26812	18799	22652	0	79
IAQIIGPVLDVAFPPGK	0	1734.01	ATCG00480.1	ATCG00480.1	yes	yes	2;3	0.00020465	46.892	0	0	0	0	0	0	0	0	0	0	0	5568.9	11697	19540	0	0	0	0	0	0	0	0	0	0	0	0	0	0	0	0	0	0	0	0	0	0	0	0	24
GRDTLGQEINVTCEVQQLLGNNR	1	2613.29	ATCG00480.1	ATCG00480.1	yes	yes	3	6.8076e-29	82.177	0	0	0	0	0	0	0	0	0	0	0	0	0	12810	0	0	0	0	0	0	0	3889.6	0	0	0	0	0	0	0	0	0	0	0	0	0	0	0	0	8
GMDVVDMGNPLSVPVGGATLGR	0	2141.06	ATCG00480.1	ATCG00480.1	yes	yes	2;3	0.0011496	33.79	0	0	0	0	0	0	0	0	0	0	0	0	0	0	0	0	0	0	0	0	0	0	0	0	0	0	0	0	0	0	0	0	0	0	0	0	0	0	5
GIYPAVDPLDSTSTMLQPR	0	2060.02	ATCG00480.1	ATCG00480.1	yes	yes	2;3	5.8735e-22	87.419	0	0	564.37	0	0	0	5141	0	0	0	0	0	48164	21873	10159	0	0	0	0	0	0	0	0	0	0	9984.7	0	0	0	0	0	2687.5	0	0	1995	0	0	0	15
GFNLILSGEFDSLPEQAFYLVGNIDEATAK	0	3257.61	ATCG00480.1	ATCG00480.1	yes	yes	3	0.0069491	17.903	0	0	0	0	0	0	0	0	0	0	0	0	0	0	0	0	0	0	0	0	0	0	0	0	0	0	0	0	0	0	0	0	0	0	0	0	0	0	1
FVQAGSEVSALLGR	0	1432.77	ATCG00480.1	ATCG00480.1	yes	yes	2;3	8.7461e-40	155.08	0	0	0	23486	0	0	5750.7	0	0	50510	63559	120960	61085	0	23525	0	0	0	0	0	0	0	0	0	0	0	11803	0	0	0	0	0	0	0	0	0	0	0	87
ESGVINEQNLAESK	0	1516.74	ATCG00480.1	ATCG00480.1	yes	yes	2	4.5e-09	94.717	0	0	0	10900	0	8881.4	4082.1	0	0	0	0	0	5230.3	0	0	2133.5	1114.1	0	0	0	0	0	0	0	0	0	0	481.36	0	0	0	0	0	0	0	0	0	0	10
DVNEQDVLLFIDNIFR	0	1948.99	ATCG00480.1	ATCG00480.1	yes	yes	2;3	9.2912e-05	52.93	0	0	0	0	0	0	0	0	0	0	0	37793	0	0	97.993	86.18	0	0	0	0	567.86	0	0	0	0	0	0	0	36.934	0	0	0	0	0	0	0	0	0	2
DTLGQEINVTCEVQQLLGNNR	0	2400.17	ATCG00480.1	ATCG00480.1	yes	yes	2;3	1.0419e-20	81.003	0	0	0	0	0	0	0	0	0	0	0	0	0	0	0	0	0	0	0	0	0	0	0	0	0	0	0	0	0	0	0	0	0	0	0	0	0	0	10
AVAMSATEGLKR	1	1232.65	ATCG00480.1	ATCG00480.1	yes	yes	2;3	1.1432e-21	150.46	0	53.3	0	960.94	0	924.53	933.78	0	0	0	1303.6	2442.3	10153	0	1118.4	0	0	0	0	0	0	0	0	2365.1	0	0	0	969.09	0	2941.2	0	0	0	0	0	0	1301.6	0	54
AHGGVSVFGGVGER	0	1327.66	ATCG00480.1	ATCG00480.1	yes	yes	2;3	1.5894e-05	93.348	0	0	0	7094.6	0	0	1344.2	1234.4	0	0	8890.5	7068.4	6024.2	3898.1	3303.7	1905.2	0	0	0	0	731.9	0	3723.6	1657.5	2031.9	0	963.31	0	0	0	0	0	0	0	0	0	0	0	17
QTIEANLALR	0	1127.63	ATCG00470.1	ATCG00470.1	yes	yes	2	0.058996	39.785	0	0	0	0	0	0	0	0	0	0	0	0	0	0	0	0	0	0	0	0	0	0	0	0	0	0	0	0	0	0	0	0	0	0	0	0	0	0	1
LANQWLTMALMGGFAR	0	1778.9	ATCG00470.1	ATCG00470.1	yes	yes	2	0.00025728	50.874	0	0	0	0	0	0	0	0	0	0	4735.5	0	0	0	0	0	0	0	0	0	0	0	0	0	0	0	0	0	0	0	0	0	0	0	0	0	0	37.06	10
IGNNEITILVNDAEK	0	1641.86	ATCG00470.1	ATCG00470.1	yes	yes	2	2.6144e-08	81.656	0	0	0	0	0	0	0	0	0	0	0	0	0	0	0	0	0	0	0	0	0	0	0	0	0	0	0	0	0	0	0	0	0	0	0	0	0	0	4
TLVQNLLDSSAPEELPNHLTLHTFQYEGLVNQIIDR	0	4117.11	ATCG00380.1	ATCG00380.1	yes	yes	4	0.00090318	20.213	0	0	0	29887	0	0	0	0	0	0	0	0	0	0	0	0	0	0	0	0	0	0	0	0	0	0	0	0	0	0	0	0	0	0	0	0	0	0	9
LGMALTIPQAR	0	1169.66	ATCG00380.1	ATCG00380.1	yes	yes	2	1.4528e-05	112.89	0	0	0	98729	0	37950	6642.4	0	25099	24160	0	11246	0	0	2614.4	0	0	0	0	0	0	0	0	0	0	0	0	3931.7	0	0	0	0	0	0	0	0	0	2884.1	27
LGALPGLTSK	0	955.57	ATCG00380.1	ATCG00380.1	yes	yes	2	4.1082e-05	91.549	0	0	0	17617	1600.4	0	0	0	0	0	0	0	0	0	0	0	0	0	0	0	0	0	0	0	0	0	0	0	0	0	0	0	0	0	0	0	0	0	8
LDNILFR	0	889.502	ATCG00380.1	ATCG00380.1	yes	yes	2	0.00060471	148.33	0	0	2079.5	70120	2091.1	32420	0	0	0	0	0	0	0	0	0	0	0	0	0	0	0	0	0	0	0	0	0	0	0	0	0	0	0	0	0	0	0	0	36
IVDIPSYR	0	961.523	ATCG00380.1	ATCG00380.1	yes	yes	2	5.7505e-26	182.68	0	0	0	117420	3191.5	34226	0	0	0	0	0	0	0	0	0	0	0	0	0	0	0	0	0	0	0	0	0	0	0	0	0	0	0	0	0	0	0	0	30
INELLVVEYYSR	0	1496.79	ATCG00380.1	ATCG00380.1	yes	yes	2;3	3.8219e-31	164.48	0	0	0	39828	0	5580.3	0	0	0	0	0	0	0	0	0	0	0	0	0	0	0	0	0	0	0	0	0	0	0	0	0	0	0	0	0	0	0	0	42
GSTGQVLLQLLEMR	0	1543.84	ATCG00380.1	ATCG00380.1	yes	yes	2;3	1.4847e-25	130.72	0	0	0	46821	0	0	0	0	0	0	0	0	0	0	0	0	0	0	0	0	0	0	0	0	0	0	0	0	0	0	0	0	0	0	0	0	0	0	17
FHYGLTEHQLLK	0	1484.78	ATCG00380.1	ATCG00380.1	yes	yes	2;3	5.3449e-19	130.99	0	0	2228.5	87728	2163.1	0	2710.8	0	0	0	0	0	0	0	0	0	0	0	0	0	0	2316.2	0	0	0	0	0	0	0	1811.9	0	15641	0	5503.2	0	0	0	0	24
DIITVKDEQNSR	1	1416.72	ATCG00380.1	ATCG00380.1	yes	yes	2;3	3.8379e-14	128.85	0	0	1957.8	16164	1568.9	5557.4	2522.1	0	0	0	0	0	1453.2	0	0	0	0	1425.4	0	0	0	0	0	1534.7	0	0	0	0	0	0	0	0	0	0	4828.8	0	7818.6	2008.2	48
AKGSTGQVLLQLLEMR	1	1742.97	ATCG00380.1	ATCG00380.1	yes	yes	2;3	6.8784e-20	106.38	0	0	0	12924	0	0	0	0	0	0	0	0	0	0	0	0	0	0	0	0	0	0	0	0	0	0	0	0	0	0	0	0	0	0	0	0	0	0	8
EMVQACLLPGATR	0	1444.72	ATCG00330.1	ATCG00330.1	yes	yes	2;3	7.9801e-08	110.58	0	0	0	75924	0	0	5358.9	10015	0	0	0	0	0	0	0	0	0	0	0	0	0	0	0	0	0	0	0	0	0	0	0	0	0	0	0	0	0	0	21
DFGLSGHILR	0	1113.59	ATCG00330.1	ATCG00330.1	yes	yes	2	2.7592e-07	121.8	0	0	0	50517	0	0	0	0	0	0	0	0	0	0	0	0	0	0	0	0	0	0	0	0	0	0	0	0	0	0	0	0	0	0	0	0	0	0	8
ANYRDFGLSGHILR	1	1617.84	ATCG00330.1	ATCG00330.1	yes	yes	2;3;4	3.0566e-09	102.65	0	0	0	53902	0	4865.8	3807.1	0	0	0	0	0	0	0	0	0	0	0	0	0	0	0	0	0	0	3423.4	0	0	0	0	0	0	0	0	0	0	0	0	10
TGDPFEQPVIIGKPYILK	1	2014.11	ATCG00190.1	ATCG00190.1	yes	yes	3	0.0079125	30.945	0	0	0	0	0	0	0	0	0	0	0	0	0	0	0	0	0	0	0	0	0	0	0	0	0	0	0	0	0	0	0	0	0	0	0	0	0	0	2
SVADLLQDQLGLALAR	0	1681.94	ATCG00190.1	ATCG00190.1	yes	yes	2;3	1.7688e-31	128.06	0	0	0	14048	0	0	0	0	0	0	0	0	0	0	0	0	0	0	0	0	0	0	0	0	0	0	0	0	0	0	0	0	0	0	0	0	0	0	6
SLALELNHFLVSEK	0	1598.87	ATCG00190.1	ATCG00190.1	yes	yes	3	0.00060551	53.363	0	0	0	5820.4	0	0	0	0	0	0	0	0	0	0	0	0	0	0	0	0	0	0	0	0	0	0	0	0	0	0	0	0	0	0	0	0	0	0	1
PVDMVFNPLGVPSR	0	1526.79	ATCG00190.1	ATCG00190.1	yes	yes	3	0.075045	20.585	0	0	0	0	0	0	0	0	0	0	0	0	6258	0	0	0	0	0	0	0	0	0	0	0	0	0	0	0	0	0	0	0	0	0	0	0	0	0	1
KYEIQTHVTTQGPER	1	1785.9	ATCG00190.1	ATCG00190.1	yes	yes	3;4	4.0778e-06	77.42	0	0	296.7	3620.2	0	0	983.22	0	0	0	0	0	0	0	0	0	0	0	0	0	0	0	0	0	0	0	2148.9	0	0	0	0	0	0	0	0	0	0	0	9
KLVFSELYEASK	1	1412.76	ATCG00190.1	ATCG00190.1	yes	yes	3	0.01336	40.751	0	0	0	0	0	0	0	0	0	0	0	0	0	0	0	0	0	0	0	0	0	0	0	0	0	0	0	0	0	0	0	0	0	0	0	0	0	0	2
FIDQGLIEELAK	0	1374.74	ATCG00190.1	ATCG00190.1	yes	yes	2	0.0021079	60.893	0	0	0	12359	0	0	0	0	0	0	0	0	0	0	0	0	0	0	0	0	0	0	0	0	0	0	0	0	0	0	0	0	0	0	0	0	0	0	3
SVIVVGPSLSLHR	0	1362.8	ATCG00180.1	ATCG00180.1	yes	yes	2;3	1.9184e-26	130.77	0	0	0	0	0	0	0	0	0	0	0	0	0	0	0	0	0	0	0	0	0	0	0	0	0	0	0	0	0	0	0	0	0	0	0	0	0	0	5
NNTLTDLLTTSR	0	1347.7	ATCG00180.1	ATCG00180.1	yes	yes	2	0.0093771	49.097	0	0	0	0	0	0	0	0	0	0	0	0	0	0	0	0	0	0	0	0	0	0	0	0	0	0	0	0	0	0	0	0	0	0	0	0	0	0	2
LTCPVTHVWYLK	0	1515.79	ATCG00180.1	ATCG00180.1	yes	yes	3	0.073222	25.982	0	0	0	9647.8	0	0	0	0	0	0	0	0	0	0	0	0	0	0	0	0	0	0	0	0	0	0	0	0	0	0	0	0	0	0	0	0	0	0	2
LGIQSFQPILVEGR	0	1555.87	ATCG00180.1	ATCG00180.1	yes	yes	2	0.00078609	58.079	0	0	0	0	0	7022.1	0	0	0	0	0	0	0	0	0	0	0	0	0	0	0	0	0	0	0	0	0	0	0	0	0	0	0	0	0	0	0	0	3
INLDSPLWLR	0	1225.68	ATCG00180.1	ATCG00180.1	yes	yes	2	0.012749	54.486	0	0	0	0	0	0	0	0	0	0	0	0	0	0	0	0	0	0	0	0	0	0	0	0	0	0	0	0	0	0	0	0	0	0	0	0	0	0	1
IIIENSLVEWK	0	1342.75	ATCG00180.1	ATCG00180.1	yes	yes	2	0.062674	35.523	0	0	0	5450.1	0	0	0	0	0	0	0	0	0	0	0	0	0	0	0	0	0	0	0	0	0	0	0	0	0	0	0	0	0	0	0	0	0	0	1
EQLADLDLR	0	1071.56	ATCG00180.1	ATCG00180.1	yes	yes	2	0.0062288	67.414	0	0	0	0	0	0	0	0	0	0	0	0	0	0	0	0	0	0	0	0	0	0	0	0	0	0	0	0	0	0	0	0	0	0	0	0	0	0	2
VLADDIYIGSR	0	1220.64	ATCG00170.1	ATCG00170.1	yes	yes	2	2.544e-05	93.839	0	0	0	8550.6	0	0	0	0	0	0	0	0	0	0	0	0	0	0	0	2770.7	0	0	0	0	0	0	0	0	0	0	0	0	0	0	0	0	0	0	8
VEQVLEVR	0	970.545	ATCG00170.1	ATCG00170.1	yes	yes	2	0.10224	42.869	0	0	0	0	0	0	0	0	0	0	0	0	0	0	0	0	0	0	0	0	0	0	0	0	0	0	0	0	0	0	0	0	5434.2	0	0	0	0	0	1
TSHLWILSGGSCGSSLIR	0	1929.97	ATCG00170.1	ATCG00170.1	yes	yes	3	0.00049721	39.983	0	0	0	0	0	0	0	0	0	0	0	0	0	0	0	0	0	0	0	0	0	0	0	0	0	0	0	0	0	0	0	0	0	0	0	0	0	0	1
TFHTGGVFTGGTAEHVR	0	1772.86	ATCG00170.1	ATCG00170.1	yes	yes	4	3.4095e-08	66.826	0	0	0	3027.7	0	0	0	0	0	0	0	0	0	0	0	0	0	0	0	0	0	0	0	0	0	0	0	0	0	0	0	0	0	0	0	0	0	0	3
SISSLSVNNDQVSQK	0	1604.8	ATCG00170.1	ATCG00170.1	yes	yes	2	0.03519	29.58	0	0	0	3180	0	0	0	0	0	0	0	0	0	0	0	0	0	0	0	0	0	0	0	0	0	0	0	0	0	0	0	0	0	0	0	0	0	0	1
SIDSISLNLEK	0	1217.65	ATCG00170.1	ATCG00170.1	yes	yes	2	0.011363	49.025	0	0	0	5436.4	0	0	0	0	0	0	0	0	0	0	0	0	0	0	0	0	0	0	0	0	0	0	0	0	0	0	0	0	0	0	0	0	0	0	1
NQDLGIGLVNR	0	1197.65	ATCG00170.1	ATCG00170.1	yes	yes	2	0.0042529	56.551	0	0	0	13183	0	0	0	0	0	0	0	0	0	0	0	0	0	0	0	0	0	0	0	0	0	0	0	0	0	0	0	0	0	0	0	0	0	0	2
LITFGTQSISIR	0	1334.76	ATCG00170.1	ATCG00170.1	yes	yes	2	0.00020397	75.088	0	0	0	8768.1	0	0	0	0	0	0	0	0	0	0	0	0	0	0	0	0	0	0	0	0	0	0	0	0	0	0	0	0	0	0	0	0	0	0	3
GLIQDFIR	0	960.539	ATCG00170.1	ATCG00170.1	yes	yes	2	0.011582	73.26	0	0	0	0	0	0	0	0	0	0	0	0	0	0	0	0	0	0	0	0	0	0	0	0	0	0	0	0	0	0	0	0	0	0	0	0	0	0	2
ALEEAICYR	0	1123.53	ATCG00170.1	ATCG00170.1	yes	yes	2	0.0011387	113.71	0	0	0	0	0	0	0	0	0	0	0	0	0	0	0	0	0	0	0	0	0	0	0	0	0	0	0	0	0	0	0	0	0	0	0	0	0	0	2
YWNIDLEEMMR	0	1498.66	ATCG00160.1	ATCG00160.1	yes	yes	2	1.2039e-05	113.61	0	0	0	24033	0	0	0	0	0	0	0	0	0	0	0	0	0	0	0	0	0	0	0	0	0	0	0	0	0	0	0	0	0	0	0	0	0	0	8
WLGGMLTNWSTTEKR	1	1778.88	ATCG00160.1	ATCG00160.1	yes	yes	3	1.7182e-15	110.44	0	0	0	18234	0	6217.6	0	0	0	0	0	0	0	0	0	0	0	0	0	0	0	0	0	0	0	0	0	0	0	0	0	0	0	0	0	0	0	0	7
WLGGMLTNWSTTEK	0	1622.78	ATCG00160.1	ATCG00160.1	yes	yes	2	0.014362	37.177	0	0	0	17757	0	0	0	0	0	0	0	0	0	0	0	0	0	0	0	0	0	0	0	0	0	0	0	0	0	0	0	0	0	0	0	0	0	0	2
LVFAICEGR	0	1063.55	ATCG00160.1	ATCG00160.1	yes	yes	2	0.00019835	141.48	0	64.729	1416	64836	0	13154	15459	0	0	0	0	0	0	0	0	0	0	0	0	0	0	0	0	0	0	0	0	0	0	0	0	0	0	0	0	0	0	0	31
LETYLGGIK	0	992.554	ATCG00160.1	ATCG00160.1	yes	yes	2	0.00059187	97.431	0	0	2589.9	0	1943.8	25419	0	0	0	0	0	0	0	0	0	0	0	0	0	0	0	0	0	0	0	0	0	0	0	0	0	0	0	0	0	0	0	0	13
FLSEACDLVFDAASR	0	1699.79	ATCG00160.1	ATCG00160.1	yes	yes	2;3	3.5678e-56	160.05	0	0	1055.5	153720	0	0	0	0	0	0	0	0	0	0	0	0	0	0	0	0	0	0	0	0	0	0	0	0	0	0	0	0	0	0	0	0	0	0	24
ECITLGIPTISLIDTNCNPDLADISIPANDDAIASIR	0	3980.97	ATCG00160.1	ATCG00160.1	yes	yes	4	5.7044e-06	29.127	0	0	0	13158	0	0	0	0	0	0	0	0	0	0	0	0	0	0	0	0	0	0	0	0	0	0	0	0	0	0	0	0	0	0	0	0	0	0	1
VINALANPIDGR	0	1251.69	ATCG00120.1	ATCG00120.1	yes	yes	2;3	2.0001e-06	111.79	0	0	0	43473	0	0	0	0	976.36	0	1206.5	0	0	0	0	0	0	0	0	0	0	0	0	0	0	0	0	0	0	0	0	0	0	0	0	0	0	0	11
TNKPQFQEIIASTK	1	1603.86	ATCG00120.1	ATCG00120.1	yes	yes	2;3	1.5977e-05	93.106	0	0	0	10284	0	10649	0	0	2402.1	0	0	3073.9	6326.6	0	0	0	0	0	0	0	0	0	0	0	0	0	0	0	0	0	0	0	0	1290.5	5198.7	0	0	0	3
TLTAEAESFLKEGIQEQLER	1	2291.16	ATCG00120.1	ATCG00120.1	yes	yes	3	7.3445e-47	105.38	0	0	0	11653	0	0	0	0	0	3872.6	7001.3	15193	0	13606	0	0	0	0	0	0	0	0	0	0	0	0	0	0	111.15	0	0	0	0	0	0	0	0	0	11
TLTAEAESFLK	0	1208.63	ATCG00120.1	ATCG00120.1	yes	yes	2	1.8286e-05	96.756	0	0	0	15660	0	0	0	0	0	9576.7	0	22353	25534	0	0	0	0	0	0	0	0	0	0	0	5362.2	0	0	0	0	0	0	0	0	0	0	0	0	0	21
SVYEPLQTGLIAIDSMIPIGR	0	2272.21	ATCG00120.1	ATCG00120.1	yes	yes	2;3	5.8701e-31	89.663	0	0	0	0	0	0	0	6474.5	0	0	18452	47712	26386	0	0	54.01	27.005	0	0	0	0	0	0	0	0	135.04	0	0	61.37	0	0	20.254	0	20688	33.757	0	36.822	0	19
RSVYEPLQTGLIAIDSMIPIGR	1	2428.31	ATCG00120.1	ATCG00120.1	yes	yes	3	4.1372e-06	45.679	0	0	0	0	0	0	0	0	0	0	0	0	0	0	0	0	0	0	0	0	0	0	0	0	0	0	0	0	0	0	0	0	0	0	0	0	0	0	2
QMSLLLR	0	859.495	ATCG00120.1;ATMG01190.1;AT2G07698.1	ATCG00120.1	no	no	2	0.030607	83.614	0	0	0	0	0	0	0	0	0	0	0	0	0	0	0	0	0	0	0	0	0	0	0	0	0	0	0	0	0	0	0	0	0	0	0	0	0	0	1
LIESPAPGIISR	0	1251.72	ATCG00120.1	ATCG00120.1	yes	yes	2	1.26e-13	125.82	0	0	0	30550	0	12009	0	0	0	0	0	0	0	2417.1	0	0	0	0	0	0	0	0	0	0	0	0	0	0	0	0	0	0	0	0	0	0	0	0	12
LELAQFAELEAFSQFSSDLDK	0	2387.15	ATCG00120.1	ATCG00120.1	yes	yes	3	0.069211	16.275	0	0	0	0	0	0	0	0	0	0	0	0	0	0	0	0	0	0	0	0	0	0	0	0	0	0	0	0	0	0	0	0	0	0	0	0	0	0	1
IAQIPVSEAYLGR	0	1415.78	ATCG00120.1	ATCG00120.1	yes	yes	2;3	3.9618e-06	89.382	0	0	0	31111	0	0	6490.1	0	7517.3	0	0	16492	0	0	0	0	0	0	0	0	0	0	0	0	0	2956.4	0	0	0	0	0	8021.6	0	0	0	0	0	0	18
EVTIVNTGTVLQVGDGIAR	0	1941.05	ATCG00120.1	ATCG00120.1	yes	yes	2	4.2032e-93	152.25	0	0	0	0	0	0	0	0	0	0	0	32534	0	0	0	0	0	0	0	0	0	0	0	0	0	0	0	0	0	0	0	0	0	0	0	0	0	0	32
EQHTLIIYDDLSK	0	1573.8	ATCG00120.1	ATCG00120.1	yes	yes	2;3	1.1828e-26	141.85	0	0	0	20981	318.67	1737.5	0	1617.6	4695.2	6910.4	13479	37516	1380.5	17047	10053	9022.4	2479.9	0	0	0	5744.8	0	0	0	0	0	0	0	0	0	0	0	0	0	0	0	2535.4	2023.3	49
EGIQEQLER	0	1100.55	ATCG00120.1	ATCG00120.1	yes	yes	2	0.048563	42.718	0	0	0	1898.7	0	0	0	0	0	0	0	0	0	0	0	0	0	0	0	0	0	0	0	0	0	0	0	0	0	0	0	0	0	0	0	0	0	0	1
EAYPGDVFYLHSR	0	1552.73	ATCG00120.1	ATCG00120.1	yes	yes	2;3	1.8575e-07	104.94	0	0	0	5880.3	0	8582.5	0	0	0	3565.6	4419.7	20942	15107	4127.7	0	0	0	0	0	0	0	0	0	0	0	0	0	0	6407.5	0	0	0	0	0	0	0	1483.3	0	17
ASSVAQVVTSLQER	0	1473.78	ATCG00120.1	ATCG00120.1	yes	yes	2;3	1.5055e-34	136.83	0	0	0	27627	0	0	0	0	0	17952	20793	13206	45433	0	12069	8304.3	0	0	0	0	0	0	0	0	0	5011.3	0	0	0	0	0	2074.4	0	0	0	0	0	0	87
ADEISNIIR	0	1029.55	ATCG00120.1	ATCG00120.1	yes	yes	2	0.00017434	128.36	0	36.988	0	15168	0	12676	0	0	0	0	0	0	0	0	0	0	0	0	0	0	0	0	0	0	0	0	0	0	0	0	0	0	0	0	0	0	0	0	5
TVTSVGGAGTYSVK	0	1325.68	AT5G67360.1	AT5G67360.1	yes	yes	2;3	3.0498e-14	121.45	0	0	0	0	0	0	0	0	0	0	0	0	0	0	0	0	0	0	0	1255.8	7319.5	8308.1	13105	5474.3	3691.1	0	0	652.6	0	189.8	24.504	0	0	0	0	0	0	0	85
SYSVADLNYPSFAVNVDGVGAYK	0	2435.16	AT5G67360.1	AT5G67360.1	yes	yes	2	0.074711	17.762	0	0	0	0	0	0	0	0	0	0	0	0	0	0	0	0	0	0	0	0	0	0	0	0	0	0	0	0	0	0	0	0	0	0	0	0	0	0	1
SYSDEGFGPIPSSWK	0	1655.75	AT5G67360.1	AT5G67360.1	yes	yes	2	7.0645e-06	77.324	0	0	0	0	0	0	0	0	0	0	2068.7	0	0	0	0	0	0	785.09	0	0	8215.3	0	27182	0	0	0	0	0	0	0	0	0	0	0	0	0	0	0	2
SVHPEWSPAAIR	0	1348.69	AT5G67360.1	AT5G67360.1	yes	yes	3	0.06894	26.532	0	0	0	0	0	0	0	0	0	0	0	0	0	0	0	0	0	0	0	0	0	0	0	0	0	0	0	0	0	0	0	0	0	0	0	0	0	0	1
ISVEPAVLNFKEANEK	1	1786.95	AT5G67360.1	AT5G67360.1	yes	yes	3	0.00022009	40.724	0	0	0	0	0	0	0	0	0	0	0	0	0	0	0	0	0	0	0	0	0	0	6570.1	0	0	0	0	1182.4	0	0	0	0	0	0	1324.9	0	0	0	1
ISVEPAVLNFK	0	1215.69	AT5G67360.1	AT5G67360.1	yes	yes	2	0.009131	50.354	0	0	0	0	0	0	0	0	0	0	0	0	0	0	0	0	0	0	0	0	0	0	14750	0	0	0	0	0	0	0	0	0	0	0	0	0	0	0	1
HYVTTDPNPTASISILGTVVGVKPSPVVAAFSSR	1	3466.85	AT5G67360.1	AT5G67360.1	yes	yes	3	5.2849e-07	34.387	0	0	0	0	0	0	0	0	0	0	0	0	0	0	0	0	0	0	0	0	0	0	0	0	0	0	0	0	0	0	0	0	0	0	0	0	0	0	6
HVVGSPVAISWT	0	1251.66	AT5G67360.1	AT5G67360.1	yes	yes	2	0.033196	37.94	0	0	0	0	0	0	0	0	0	0	0	0	0	0	0	0	0	0	0	0	0	0	0	0	0	0	0	0	0	0	0	0	0	0	0	0	0	0	1
AAGGVGMILANTAANGEELVADAHLLPATTVGEK	0	3260.67	AT5G67360.1	AT5G67360.1	yes	yes	4	0.077793	10.132	0	0	0	0	0	0	0	0	0	0	0	0	0	0	0	0	0	0	0	0	0	13406	0	0	0	0	0	0	0	0	0	0	0	0	0	0	0	0	1
VNSVVLEGGR	0	1028.56	AT5G67290.1	AT5G67290.1	yes	yes	2	0.032102	46.352	0	0	0	0	0	0	0	0	0	0	0	0	0	0	0	0	0	0	0	0	0	0	0	0	0	0	0	0	0	0	0	0	0	0	0	0	0	0	1
FELLSSIFR	0	1110.61	AT5G67290.1	AT5G67290.1	yes	yes	2	0.00014833	134.66	0	0	0	0	0	0	0	0	0	0	0	0	0	5686.7	0	0	0	0	0	0	0	0	0	28.025	0	0	0	4146	0	5357.5	0	0	0	0	0	0	0	0	7
VVVTSSLLQEK	0	1201.69	AT5G67150.1	AT5G67150.1	yes	yes	2	0.010729	49.632	0	0	0	0	0	0	0	0	0	0	0	0	0	0	0	0	0	0	0	0	0	0	0	0	0	0	0	0	0	0	0	0	0	0	0	0	0	0	1
SVSVSDVLEPVDSNVPEFLNR	0	2301.15	AT5G67150.1	AT5G67150.1	yes	yes	2;3	5.1108e-06	48.616	0	0	0	0	0	0	0	0	0	0	0	0	0	0	0	0	0	0	0	0	0	0	0	0	0	0	14941	0	0	0	0	0	0	0	0	0	0	0	6
GLLFPQPDPETHIISQLK	0	2032.1	AT5G67150.1	AT5G67150.1	yes	yes	3	0.0044352	30.489	0	0	0	0	0	0	0	0	0	0	0	0	0	0	0	0	0	0	0	0	0	0	0	0	0	0	0	0	0	0	0	0	0	0	0	0	0	0	2
FNVYGNDFGWGKPIAVR	1	1938.97	AT5G67150.1	AT5G67150.1	yes	yes	3	0.0013233	41.695	0	0	0	0	0	0	0	0	0	0	0	0	0	0	0	0	0	0	0	0	0	0	0	0	0	0	8371.7	0	0	0	0	0	0	0	0	0	0	0	2
AFSNSITIASSPR	0	1349.69	AT5G67150.1	AT5G67150.1	yes	yes	2	0.00021862	68.277	0	0	0	0	0	0	0	0	0	0	0	0	0	0	0	0	0	0	0	0	0	0	0	0	0	0	0	0	0	0	0	0	0	0	0	0	0	0	8
GSSIDPLVVLEK	0	1255.7	AT5G66720.2;AT5G66720.1	AT5G66720.2	yes	no	2	0.0208	41.227	0	0	0	1589.1	0	0	0	0	0	0	0	0	0	0	0	0	0	0	0	0	0	0	0	0	0	0	0	0	0	0	0	8972.8	0	0	0	0	0	0	1
GLHAINLGDSGFTVVR	0	1654.88	AT5G66720.2;AT5G66720.1	AT5G66720.2	yes	no	2;3	0.00057368	42.257	0	0	0	0	0	0	0	0	0	0	0	0	0	0	0	0	0	0	0	0	0	0	0	0	0	0	0	0	0	0	0	8461.8	0	0	0	0	0	0	3
AKGSSTACIIVLK	1	1346.76	AT5G66720.2;AT5G66720.1	AT5G66720.2	yes	no	3	0.010779	41.577	0	0	0	0	0	0	0	0	0	0	0	0	0	0	0	0	0	0	0	0	0	0	0	0	0	0	0	0	0	0	0	0	0	0	0	0	0	0	1
IDNHYEVLIR	0	1270.67	AT5G66630.1	AT5G66630.1	yes	yes	2	0.010139	55.649	0	0	0	0	0	0	0	4637.1	0	3992.7	7202.8	8014.8	0	5465.7	10096	0	0	0	0	0	0	0	0	0	0	0	0	0	0	0	0	0	0	0	0	0	0	0	13
AINQDFLK	0	947.508	AT5G66630.1	AT5G66630.1	yes	yes	2	0.065837	46.994	0	0	0	0	0	0	0	0	0	0	0	0	0	0	0	0	0	0	0	0	0	0	0	0	0	0	0	0	0	0	0	0	0	0	0	0	0	0	1
VPFLFTVK	0	949.564	AT3G50820.1;AT5G66570.1	AT5G66570.1	no	no	2	0.0042914	121.85	0	0	0	5688.9	0	0	0	0	0	0	0	0	0	0	0	0	0	0	0	0	0	0	0	0	0	0	0	8242.7	15421	0	4440.7	12452	0	0	0	0	1048.9	0	18
SKPETGEVIGVFESLQPSDTDLGAK	1	2603.3	AT3G50820.1;AT5G66570.1	AT5G66570.1	no	no	3	1.2232e-42	85.185	0	0	0	0	0	0	0	0	0	0	0	0	0	0	0	0	0	0	0	0	0	0	0	0	0	0	0	41502	0	58793	0	0	0	0	0	0	0	0	31
RLTYDEIQSK	1	1251.65	AT3G50820.1;AT5G66570.1	AT5G66570.1	no	no	3	0.00010969	94.767	0	0	0	0	0	0	0	0	0	0	0	0	0	0	0	0	0	0	0	0	0	0	0	0	0	0	0	0	0	0	0	0	0	0	0	0	0	0	7
QLDASGKPDSFTGK	1	1449.71	AT5G66570.1	AT5G66570.1	yes	yes	3	0.0019892	49.188	0	0	0	0	0	0	0	0	0	0	0	0	0	0	4821.7	0	276.59	0	0	0	0	0	0	0	0	0	0	759.02	1055	0	2358.2	636.95	494.65	0	0	0	1494.6	0	9
NTAASVGEITLK	0	1202.65	AT3G50820.1;AT5G66570.1	AT5G66570.1	no	no	2;3	3.7332e-06	101.39	0	0	0	0	0	0	0	0	0	0	1187.1	0	0	0	0	2566.7	0	0	0	0	0	0	0	0	0	0	10733	24576	39376	61469	6007.2	36817	25562	13868	0	5324.3	0	0	52
KFCFEPTSFTVK	1	1489.73	AT3G50820.1;AT5G66570.1	AT5G66570.1	no	no	2;3	0.00023701	69.846	0	0	0	0	0	0	0	0	0	0	0	0	0	0	0	0	0	0	0	0	0	0	0	0	0	0	0	0	21346	17661	0	1778.1	0	0	0	0	0	0	8
IQGVWYGQLE	0	1191.59	AT5G66570.1	AT5G66570.1	yes	yes	2	0.00054985	74.165	0	0	0	7110	0	3304.1	0	0	0	0	0	0	0	0	0	0	0	0	0	0	0	0	0	0	0	0	0	0	22648	14003	0	7387.1	4832.6	0	0	0	0	0	11
GTGTANQCPTIDGGSETFSFKPGK	1	2456.13	AT5G66570.1	AT5G66570.1	yes	yes	3	8.4112e-43	83.826	0	0	0	0	0	0	0	0	0	0	0	0	0	0	0	0	0	0	0	0	0	0	0	2114.9	0	0	6565.6	25680	2611.9	33769	0	19488	9578.9	0	0	0	0	0	25
GTGTANQCPTIDGGSETFSFK	0	2173.96	AT3G50820.1;AT5G66570.1	AT5G66570.1	no	no	2	1.6859e-09	56.29	0	0	0	0	0	0	0	0	0	0	0	0	0	0	0	0	0	0	0	0	0	0	0	0	0	0	0	6378.2	12162	18883	0	9298.2	0	0	0	0	0	3174.8	10
GGSTGYDNAVALPAGGRGDEEELVKENVK	2	2931.42	AT5G66570.1	AT5G66570.1	yes	yes	3;4	0.00043406	24.91	0	0	0	0	0	0	0	0	0	0	0	0	0	0	0	0	0	0	0	0	0	0	0	0	0	0	0	0	29216	0	0	0	0	0	0	0	0	0	4
FLVPSYR	0	880.481	AT3G50820.1;AT5G66570.1	AT5G66570.1	no	no	2	0.0071336	107.43	0	0	0	0	0	0	0	0	0	0	0	0	0	0	0	0	1037.8	0	0	0	0	0	0	0	0	0	0	0	3114.5	0	0	0	1931.4	0	0	0	0	0	11
FCFEPTSFTVK	0	1361.63	AT3G50820.1;AT5G66570.1	AT5G66570.1	no	no	2	6.2059e-05	93.345	0	0	0	0	0	0	0	0	0	0	0	0	0	0	0	0	0	0	0	0	0	0	0	0	0	0	0	18575	36941	0	0	18068	13658	2746.9	0	0	0	0	22
GYSGSHGGVVGSVLVR	0	1529.8	AT5G66550.1	AT5G66550.1	yes	yes	2;3	5.625e-21	109.79	0	0	260	0	0	0	0	0	0	0	0	0	0	0	0	0	0	0	1182.4	0	1174.8	0	0	0	0	0	0	0	0	5033.8	0	13444	18425	7807.1	3052.8	0	0	0	30
VIVGADSLSTELK	0	1330.73	AT5G66530.2;AT5G66530.1	AT5G66530.2	yes	no	2;3	6.4438e-16	125.82	0	0	0	0	0	0	0	0	0	0	0	0	0	0	0	0	0	0	0	0	0	0	0	0	0	0	0	0	0	82486	15375	192320	239360	68155	27323	7056.4	5245.5	0	121
VASGKDLLFVRPDAVFNK	2	1975.09	AT5G66530.2;AT5G66530.1	AT5G66530.2	yes	no	3;4	5.0008e-20	95.9	0	0	0	0	0	0	0	0	0	0	0	0	0	0	0	0	0	0	0	0	0	0	0	0	0	0	0	0	0	17676	4171.7	118750	117100	27701	8998.7	0	0	0	34
VAEGEGNLPK	0	1012.52	AT5G66530.2;AT5G66530.1	AT5G66530.2	yes	no	2	0.0022334	64.82	0	0	0	0	0	0	0	0	160.62	0	0	0	0	0	0	0	0	0	0	0	0	0	0	0	0	0	0	0	0	0	0	388.3	0	0	0	0	0	0	4
TLNKDPDPKNPIEGK	2	1664.87	AT5G66530.2;AT5G66530.1	AT5G66530.2	yes	no	4	0.0038491	41.088	0	0	0	0	0	0	0	0	0	0	0	0	0	0	0	0	0	0	0	0	0	1183.9	0	0	0	0	0	0	0	0	847.35	797.24	0	0	0	0	0	0	5
PFSFSTALHTYFR	0	1572.77	AT5G66530.2;AT5G66530.1	AT5G66530.2	yes	no	2	0.00028463	75.736	0	0	0	0	0	0	0	0	0	0	0	0	0	0	0	0	0	0	0	0	0	0	0	0	0	0	0	0	0	0	0	5809.8	0	0	0	0	0	0	3
NTNWSDAVLWNPHTQMEACYR	0	2592.13	AT5G66530.2;AT5G66530.1	AT5G66530.2	yes	no	3	5.4537e-94	136.43	0	0	0	0	0	0	0	0	0	0	0	0	0	0	0	0	0	0	0	0	0	0	0	0	0	0	0	0	0	0	0	0	0	0	0	0	0	0	4
LVLTSPQNSEAEIYLFGGCITSWK	0	2712.35	AT5G66530.2;AT5G66530.1	AT5G66530.2	yes	no	3	1.3448e-08	53.905	0	0	0	0	0	0	0	0	0	0	0	0	0	0	0	0	0	0	0	0	0	0	0	0	0	0	0	0	0	0	0	39495	18797	0	0	0	0	0	20
LGDVKLEPGQSWTATQLLSIS	1	2242.18	AT5G66530.2;AT5G66530.1	AT5G66530.2	yes	no	2;3	1.2876e-05	47.499	0	0	0	0	0	0	0	0	0	0	0	0	0	0	0	0	0	0	0	0	0	0	0	0	0	0	0	0	0	0	0	101950	54159	28894	0	0	0	0	17
LEPGQSWTATQLLSIS	0	1729.89	AT5G66530.2;AT5G66530.1	AT5G66530.2	yes	no	2	0.089498	22.621	0	0	0	0	0	0	0	0	0	0	0	0	0	0	0	0	0	0	0	0	0	0	0	0	0	0	0	0	0	0	0	4260.8	21234	0	0	0	0	0	2
ITNTDDKPFSFSTALHTYFR	1	2360.14	AT5G66530.2;AT5G66530.1	AT5G66530.2	yes	no	3;4	8.2639e-121	162.37	0	0	0	0	0	0	0	0	0	0	0	0	0	0	0	0	0	838.62	0	0	0	0	0	0	0	0	0	0	0	12059	8935.5	143350	68797	13847	0	0	0	0	66
IKPISGGIPHCFPQFGPGLIQQHGFGR	1	2944.53	AT5G66530.2;AT5G66530.1	AT5G66530.2	yes	no	3;4;6	5.8699e-40	81.477	0	0	0	0	0	0	0	0	0	0	0	0	0	0	0	0	0	0	0	0	0	0	0	0	0	0	0	0	0	0	4585.6	60096	63775	0	0	0	0	0	27
DLLFVRPDAVFNK	1	1532.84	AT5G66530.2;AT5G66530.1	AT5G66530.2	yes	no	2;3	1.1675e-26	146.77	0	0	0	0	0	0	0	0	0	0	0	0	0	0	0	0	0	0	0	0	0	0	0	0	0	0	0	0	4900.9	19616	7398.6	137590	122720	20943	8411.7	0	0	0	55
DFVCVENAK	0	1080.49	AT5G66530.2;AT5G66530.1	AT5G66530.2	yes	no	2	0.00054486	109.48	0	0	0	0	0	0	0	0	0	0	0	0	0	0	0	0	0	0	0	0	0	0	0	0	0	0	0	0	0	0	0	5779.9	5559.4	0	265.07	0	0	0	19
DAVTFPGFVDTVYLDAPNELQFDNGLGDK	0	3156.49	AT5G66530.2;AT5G66530.1	AT5G66530.2	yes	no	3	0.046218	13.407	0	0	0	0	0	0	0	0	0	0	0	0	0	0	0	0	0	0	0	0	0	0	0	0	0	0	0	0	0	0	0	0	0	0	0	0	0	0	1
AMWDFAFQALYK	0	1489.71	AT5G66530.2;AT5G66530.1	AT5G66530.2	yes	no	2	0.00012	79.036	0	0	0	43.268	564.64	0	0	2839.5	0	0	0	0	0	0	0	0	0	0	0	4825.2	0	0	0	0	0	0	0	0	0	0	0	18191	26679	120.14	4261.9	3598.1	0	0	24
TYAQIKPSETTSTKPSTGEHDDGHVR	2	2841.35	AT5G66420.2;AT5G66420.1	AT5G66420.2	yes	no	4;6	3.28e-10	55.871	0	0	0	0	0	998.16	952.89	0	0	0	0	0	0	0	0	0	0	0	0	0	0	0	0	0	0	0	0	0	0	0	0	0	0	0	0	0	0	0	5
TAVSVEESVVR	0	1174.62	AT5G66420.2;AT5G66420.1	AT5G66420.2	yes	no	2	4.0425e-12	126.19	0	0	3080	0	0	11264	20270	0	0	0	0	0	0	0	5225.1	0	0	0	0	0	0	2336.7	0	0	0	0	0	0	0	0	0	0	3851.9	0	0	0	0	0	12
QLESIGFVGVQNFPTVGLFDGNFR	0	2640.33	AT5G66420.2;AT5G66420.1	AT5G66420.2	yes	no	3	0.00012643	35.301	0	0	0	0	0	0	0	0	0	0	0	0	0	0	0	0	0	0	0	0	0	0	0	0	0	0	0	0	0	0	0	0	0	0	0	0	0	0	5
QIDNVADFAFVTR	0	1494.75	AT5G66420.2	AT5G66420.2	yes	yes	2	0.0075198	44.925	0	0	0	0	0	0	7934.3	0	0	0	0	0	0	0	0	0	0	0	0	0	0	0	0	0	0	0	0	0	0	0	0	0	0	0	0	0	0	0	3
MGLLTTPYAFNPK	0	1451.75	AT5G66420.2;AT5G66420.1	AT5G66420.2	yes	no	2	0.020304	36.938	0	0	0	0	0	9643.4	0	0	0	0	0	0	0	0	0	0	0	0	0	0	0	0	0	0	0	0	0	0	0	0	0	0	0	0	0	0	0	0	2
LPVEQAITNTVQK	0	1439.8	AT5G66420.2;AT5G66420.1	AT5G66420.2	yes	no	2	0.00021696	78.508	0	0	0	3106.3	0	7417.4	7342.9	4179.9	0	0	0	0	0	0	0	0	0	0	0	0	0	0	4125.7	0	0	0	0	0	0	0	0	0	0	0	0	0	0	0	13
KIHVHNEQVSLIR	1	1571.89	AT5G66420.2;AT5G66420.1	AT5G66420.2	yes	no	3	0.075493	25.908	0	0	0	0	0	0	0	0	0	0	0	0	0	0	0	0	0	0	0	0	0	0	0	0	0	0	0	0	0	0	0	0	0	0	0	0	0	0	1
GLSALDAPGKPFCDPEATGALINELQGLIQTNDDR	1	3695.81	AT5G66420.2;AT5G66420.1	AT5G66420.2	yes	no	4	1.7705e-06	29.799	0	0	0	0	0	0	8689	0	0	0	0	0	0	0	0	0	0	0	0	0	0	0	0	0	0	0	0	0	0	0	0	0	0	0	0	0	0	0	0
GIPIIGGGAGTGISAK	0	1367.78	AT5G66420.2;AT5G66420.1	AT5G66420.2	yes	no	2	0.00020793	52.172	0	0	0	0	0	0	11115	0	0	0	0	0	0	0	0	0	0	0	0	0	0	0	0	0	0	0	0	0	0	0	0	0	0	0	0	0	0	0	13
FNPDIIVLCHGGPISGPEEAEFVLKR	1	2893.48	AT5G66420.2;AT5G66420.1	AT5G66420.2	yes	no	4	1.7795e-05	40.744	0	0	0	0	0	0	11342	0	0	0	0	0	0	0	0	0	0	0	0	0	0	0	0	0	0	0	0	0	0	0	0	0	0	0	0	0	0	0	3
FDITIEK	0	864.459	AT5G66420.2;AT5G66420.1	AT5G66420.2	yes	no	2	0.025691	87.181	0	0	408.43	0	0	9780.3	0	0	0	0	0	0	0	0	0	0	0	0	0	0	0	0	0	0	0	0	0	0	0	0	0	0	0	0	0	0	0	0	4
EGYETLVFHATGVGGR	0	1691.83	AT5G66420.2;AT5G66420.1	AT5G66420.2	yes	no	3	7.4659e-06	68.481	0	0	0	0	0	0	0	7612.7	1152.8	0	0	0	0	0	0	0	0	0	0	0	0	0	0	0	0	0	0	0	0	0	0	0	0	0	0	0	0	0	5
CLENFLR	0	950.464	AT5G66420.2;AT5G66420.1	AT5G66420.2	yes	no	2	0.059814	67.032	0	0	0	0	0	2905.8	0	0	0	0	0	0	0	0	0	0	0	0	0	0	0	0	0	0	0	0	0	0	0	0	0	0	0	0	0	0	0	0	2
AVPVLAGVCATDPFRR	1	1727.91	AT5G66420.2;AT5G66420.1	AT5G66420.2	yes	no	3	0.00015855	49.595	0	0	0	0	0	0	0	0	0	0	0	0	0	0	0	0	0	0	0	0	0	0	0	0	0	0	0	0	0	0	0	0	0	0	0	0	0	0	1
AVPVLAGVCATDPFR	0	1571.81	AT5G66420.2;AT5G66420.1	AT5G66420.2	yes	no	2	0.00026506	57.288	0	0	0	0	0	0	0	0	0	0	0	0	0	0	0	0	0	0	0	0	0	0	0	0	0	0	0	0	0	0	0	0	0	0	0	0	0	0	3
TVSLCVKR	1	961.538	AT5G66190.1;AT5G66190.2	AT5G66190.1	yes	no	2	0.025409	120.46	0	0	36.167	0	0	0	0	0	0	0	0	0	0	0	0	0	0	0	0	0	0	0	0	0	0	215.2	0	750.45	687.92	0	0	0	0	0	0	0	0	0	8
TVSLCVK	0	805.437	AT5G66190.1;AT5G66190.2	AT5G66190.1	yes	no	2	0.063426	69.176	0	0	0	0	0	0	0	0	0	0	0	0	0	0	0	0	0	0	0	0	0	0	0	1329.8	1490.5	0	0	1513.5	0	2649.4	0	0	0	0	0	0	0	0	6
SEQWNVEVY	0	1152.51	AT5G66190.1;AT5G66190.2	AT5G66190.1	yes	no	2	0.0012031	85.862	0	0	0	0	0	0	0	0	0	0	0	0	0	0	0	0	0	0	0	0	0	0	0	0	0	0	0	19002	20649	0	0	0	0	0	0	0	0	0	7
RSEQWNVEVY	1	1308.61	AT5G66190.1;AT5G66190.2	AT5G66190.1	yes	no	2	7.4406e-05	112.36	0	0	0	0	0	0	0	0	0	0	0	0	1725.9	0	0	0	0	0	0	0	0	0	0	0	9366.4	80112	37539	54093	59821	50411	0	0	4028.2	0	0	0	0	0	46
RLVYTNDGGEIVK	1	1462.78	AT5G66190.1;AT5G66190.2	AT5G66190.1	yes	no	2;3	2.6626e-08	113.37	0	0	0	0	0	0	0	0	0	0	0	0	0	0	0	0	0	0	0	0	0	0	0	0	0	2045.6	5248.6	11329	5182.1	4595	0	0	0	0	0	0	0	0	22
NPDNFRLDFAVSR	1	1549.76	AT5G66190.1;AT5G66190.2	AT5G66190.1	yes	no	3	1.1934e-05	86.944	0	0	0	0	0	0	0	0	0	0	0	0	0	0	0	0	0	0	0	0	0	0	0	0	0	0	13688	20204	17211	0	0	1547.6	0	0	0	0	0	0	3
MAEYAEELWELLKK	1	1751.88	AT5G66190.1;AT5G66190.2	AT5G66190.1	yes	no	2;3	4.0454e-16	113.25	0	0	0	0	0	0	0	3602.6	0	0	0	0	0	0	0	0	0	0	1246.1	0	0	0	0	4561.8	0	0	28529	96878	31088	33060	0	3715.2	0	0	0	0	0	0	45
MAEYAEELWELLK	0	1623.79	AT5G66190.1;AT5G66190.2	AT5G66190.1	yes	no	2	0.00069663	64.313	0	0	0	0	0	0	0	0	0	0	0	0	0	0	0	0	0	0	0	0	0	0	0	0	0	0	8675.4	0	22248	0	0	4798.2	0	0	0	0	0	0	8
LYSIASSAIGDFGDSK	0	1629.79	AT5G66190.1;AT5G66190.2	AT5G66190.1	yes	no	2;3	6.1934e-22	113.47	0	0	449.42	0	0	0	0	0	0	0	0	0	0	0	0	0	0	0	0	0	5849.1	7119.9	0	0	0	0	15073	96617	72160	0	0	0	0	0	0	0	0	0	36
LVYTNDGGEIVK	0	1306.68	AT5G66190.1;AT5G66190.2	AT5G66190.1	yes	no	2;3	2.7916e-06	110.31	0	0	0	0	932.72	0	0	0	0	0	0	0	0	0	0	1478.6	0	1242.6	0	0	0	0	0	1006.2	3680.7	0	22704	35736	37316	22594	0	3952.4	2297.3	0	0	0	0	0	101
LDFAVSR	0	806.429	AT5G66190.1;AT5G66190.2	AT5G66190.1	yes	no	2	4.8466e-05	155.51	0	0	0	0	0	0	0	0	0	0	0	0	0	0	0	0	0	0	0	0	0	0	0	0	1354.6	3496.8	10331	13761	13011	8990	1928	0	0	0	332.04	0	0	0	62
ITGDDAPGETWHIVFTTEGEVPYR	0	2689.27	AT5G66190.1	AT5G66190.1	yes	yes	3	1.733e-13	62.781	0	0	0	0	0	0	0	0	0	0	0	0	0	0	0	0	0	0	0	0	0	0	0	0	0	0	0	26620	0	0	0	0	0	0	0	0	0	0	19
GVCSNFLCDLKPGDEAK	1	1908.87	AT5G66190.1;AT5G66190.2	AT5G66190.1	yes	no	3	7.001e-30	110.57	0	0	0	0	0	0	0	0	0	0	0	0	0	0	0	0	0	0	0	0	0	0	0	0	0	0	0	0	31977	22154	2292.7	0	2402.8	0	0	0	0	0	13
GIDDIMVSLAAK	0	1231.65	AT5G66190.1;AT5G66190.2	AT5G66190.1	yes	no	2	2.9529e-09	119.74	0	0	0	0	0	0	0	0	0	0	0	1708	0	0	0	0	0	0	0	0	0	0	0	0	0	34189	35279	68706	130010	39803	0	0	0	0	0	0	1709.2	0	101
EKNPDNFRLDFAVSR	2	1806.9	AT5G66190.1;AT5G66190.2	AT5G66190.1	yes	no	4	2.3406e-10	91.969	0	0	0	0	0	0	0	0	0	0	0	0	0	0	0	0	0	0	0	0	0	0	0	0	0	0	5685.2	8356.2	0	6302.5	0	0	0	0	0	0	0	0	6
DPNATIIMLGTGTGIAPFR	0	1944.01	AT5G66190.1;AT5G66190.2	AT5G66190.1	yes	no	2;3	9.3817e-99	156.13	0	0	0	0	0	0	0	0	0	0	0	0	0	0	0	0	0	0	0	0	4602.1	0	0	0	0	11740	0	132070	128720	31639	0	0	0	0	0	0	0	0	98
DGIDWLEYK	0	1137.53	AT5G66190.1;AT5G66190.2	AT5G66190.1	yes	no	2	0.0014305	83.456	0	0	0	0	0	0	0	0	0	0	0	0	0	0	0	0	0	550.57	0	0	0	0	0	0	0	0	4729.9	5574	7594.9	0	0	0	0	0	0	0	0	0	12
LNVHLVPHSHDDVGWLK	0	1965.02	AT5G66150.1	AT5G66150.1	yes	yes	4	1.2268e-05	57.525	0	0	0	0	0	0	0	0	0	0	0	0	0	13839	12650	0	0	0	0	0	0	0	0	0	2937.8	0	0	0	0	0	0	0	0	0	0	0	0	0	9
YTQSGGVRPFGLSTLIVGFDPYSR	1	2616.33	AT5G66140.1	AT5G66140.1	yes	yes	3	1.7424e-12	58.938	0	0	0	0	0	19331	22467	0	0	0	0	0	0	0	0	0	0	0	0	0	0	0	0	0	0	0	0	0	0	0	0	0	0	0	0	0	0	0	10
QLEEAEIDAIVAK	0	1427.75	AT5G66140.1	AT5G66140.1	yes	yes	2	0.002424	57.267	0	0	723.39	0	0	0	21927	0	0	0	0	0	0	0	0	0	2523.8	0	0	0	0	0	0	0	0	0	0	0	0	0	0	0	0	0	0	0	0	0	4
LPSLYQTDPSGTFSAWK	0	1896.93	AT5G66140.1	AT5G66140.1	yes	yes	2;3	6.0262e-31	108.96	0	0	0	0	0	0	0	0	0	0	0	0	0	0	0	0	0	0	0	0	0	0	0	0	0	0	0	0	0	0	0	0	0	0	0	0	0	0	10
VAPLYLDKTIDALTR	1	1687.95	AT5G66120.2;AT5G66120.1	AT5G66120.2	yes	no	3	1.4814e-05	70.654	0	0	0	0	0	0	0	0	0	0	0	0	0	0	0	0	0	0	0	0	0	0	0	0	0	0	0	0	0	0	0	0	0	0	0	0	0	0	1
SYPIYIGAGLLDHSELLQR	0	2144.13	AT5G66120.2	AT5G66120.2	yes	yes	2;3	5.4433e-06	56.347	0	0	0	0	0	0	0	0	0	0	0	0	0	70.429	113.01	0	0	0	0	0	68.791	16575	0	0	0	0	0	0	0	0	0	0	0	0	0	0	0	0	3
SISSPTVVEVDLGDR	0	1572.8	AT5G66120.2	AT5G66120.2	yes	yes	2;3	2.3742e-48	148.85	0	0	0	0	0	0	0	0	0	0	0	0	0	2533.4	0	0	0	0	1163.9	0	33515	39454	32991	49446	0	0	0	0	0	0	0	0	0	0	0	0	0	0	34
SCENKADVVSQDEKESGLR	2	2149.99	AT5G66120.2;AT5G66120.1	AT5G66120.2	yes	no	4	0.00035515	42.068	0	0	0	0	0	0	0	0	0	0	0	0	0	0	0	0	0	0	0	0	796.01	970.99	0	0	0	0	0	0	0	0	0	0	0	0	0	0	0	0	2
LGWIDESIVK	0	1158.63	AT5G66120.2;AT5G66120.1	AT5G66120.2	yes	no	2	0.041777	42.243	0	0	0	0	0	0	0	0	0	0	0	0	0	0	0	0	0	0	0	0	0	10437	0	0	0	0	0	0	0	0	0	0	0	0	0	0	0	0	2
GPLGNCVFTGDYDREALDATLR	1	2439.15	AT5G66120.2;AT5G66120.1	AT5G66120.2	yes	no	3	1.0835e-73	129.51	0	0	0	0	0	0	0	0	0	0	0	0	0	0	0	0	1588.2	0	0	0	0	0	19052	34512	0	4254.2	0	0	0	0	0	0	0	0	2740.2	2278.7	0	0	1
DPAALAFAIKR	1	1171.67	AT5G66120.2;AT5G66120.1	AT5G66120.2	yes	no	2	0.036704	54.259	0	0	0	0	0	0	0	0	0	0	0	0	0	0	0	0	0	0	0	0	0	0	0	0	0	0	0	0	0	0	0	0	0	0	0	0	0	0	1
DPAALAFAIK	0	1015.57	AT5G66120.2;AT5G66120.1	AT5G66120.2	yes	no	2	0.00071413	70.389	0	0	0	7156.4	0	0	0	0	1054.5	0	0	0	0	0	0	0	0	0	0	0	5052.4	0	0	7415.2	0	0	0	0	0	0	0	0	0	0	0	0	0	0	8
DAEFFEWQEK	0	1327.57	AT5G66120.2;AT5G66120.1	AT5G66120.2	yes	no	2	0.0006959	70.808	0	0	0	0	0	0	0	0	0	0	0	0	0	0	0	0	0	0	0	0	0	0	11567	0	0	0	2264.6	0	0	0	0	0	0	0	0	0	0	0	5
AKLPTTPPESMTVSMFK	1	1863.95	AT5G66120.2;AT5G66120.1	AT5G66120.2	yes	no	3	0.0014783	38.996	0	0	0	0	0	0	0	0	0	0	0	0	0	0	0	0	0	0	0	0	0	0	0	0	0	0	0	0	0	0	0	0	0	0	0	0	0	0	2
WHLSEGGFEEFK	0	1464.67	AT5G66090.1	AT5G66090.1	yes	yes	2;3	5.6015e-14	125.97	0	0	0	0	0	0	0	0	0	0	0	0	0	0	0	0	0	0	0	0	0	0	0	0	0	0	0	6978.5	27373	13496	0	0	0	0	0	0	0	0	24
HLLLPVIDRNPYLSEGTR	1	2092.14	AT5G66090.1	AT5G66090.1	yes	yes	3;4	4.5102e-36	123.14	0	77.088	0	0	0	0	0	0	0	0	0	0	0	0	0	0	0	0	0	0	0	0	0	0	0	0	0	0	0	28768	1180.4	0	0	0	0	0	0	0	19
VPSSVSVTVAHDLLLAGHR	0	1957.07	AT5G66040.1	AT5G66040.1	yes	yes	4	4.2408e-14	75.682	0	0	0	0	0	0	0	0	0	0	0	0	0	0	0	0	0	0	0	0	0	0	0	0	0	0	0	0	0	0	0	0	0	0	0	4945.2	7166.3	0	4
TPEEFSQGHACGAINVPYMNR	0	2377.06	AT5G66040.1	AT5G66040.1	yes	yes	3	0.045716	18.138	0	0	0	0	0	0	0	0	0	0	0	0	0	0	0	0	0	0	0	0	0	0	0	0	0	0	0	0	0	0	0	0	0	0	0	0	0	7220.8	2
NPDFLEQVSSHFGQSDNIIVGCQSGGR	0	2947.35	AT5G66040.1;AT5G66040.2	AT5G66040.1	yes	no	3	0.082661	11.462	0	0	0	0	0	0	0	0	0	0	0	0	0	0	0	0	0	0	0	0	0	0	0	0	0	0	0	0	0	0	0	0	0	0	0	0	0	0	1
ATTDLLHAGFTGVK	0	1429.76	AT5G66040.1;AT5G66040.2	AT5G66040.1	yes	no	2;3	5.8968e-05	68.044	0	0	0	0	0	0	0	0	0	0	0	0	0	0	0	0	0	0	0	0	0	0	2122.3	0	0	2469.4	0	0	0	0	0	0	0	2938.8	6747.2	17141	8557.5	9584.5	17
TVEEIISALER	0	1258.68	AT5G65940.2;AT5G65940.3;AT5G65940.1	AT5G65940.2	yes	no	2	0.030378	41.383	0	0	0	0	0	0	0	0	0	0	0	0	0	0	0	0	0	0	0	0	0	0	0	0	0	0	0	0	0	0	0	5118	0	0	0	0	0	0	4
LTALEADLCR	0	1160.59	AT5G65940.2;AT5G65940.3;AT5G65940.1	AT5G65940.2	yes	no	2	0.0025855	71.221	0	0	0	0	0	0	0	0	0	0	0	0	0	0	0	0	0	0	0	0	0	0	0	0	0	0	0	0	0	0	0	7985	0	0	0	0	0	0	5
LPGFFGEYVGLTGAR	0	1582.81	AT5G65940.2;AT5G65940.3;AT5G65940.1;AT2G30660.1;AT2G30650.1	AT5G65940.2	yes	no	2	0.001216	48.216	0	0	0	0	0	0	0	0	0	0	0	0	0	0	0	0	0	0	0	0	0	0	0	0	0	0	0	0	0	0	0	6599.9	0	0	0	0	0	0	6
LDGAEMLACGLATHFVPSTR	0	2145.03	AT5G65940.2;AT5G65940.3;AT5G65940.1	AT5G65940.2	yes	no	3	0.0024678	30.244	0	0	0	0	0	0	0	0	0	0	0	0	0	0	0	0	0	0	0	0	0	0	0	0	0	0	0	0	0	0	0	6743.1	0	0	0	0	0	0	3
INSNDPTFASTILDAYTQHPR	0	2360.14	AT5G65940.2;AT5G65940.3;AT5G65940.1	AT5G65940.2	yes	no	3	0.015288	35.538	0	0	0	0	0	0	4755.7	0	0	0	0	0	0	0	0	0	0	0	0	0	0	0	0	0	0	0	0	0	0	9390.8	0	12620	0	90.851	143.5	0	0	0	1
DGIAAVVLLR	0	1025.62	AT5G65840.1	AT5G65840.1	yes	yes	2	0.0012637	68.371	0	0	0	0	0	0	0	0	0	0	0	0	0	0	7695.8	10909	0	0	0	0	0	0	0	32.365	0	0	0	0	0	0	0	0	0	0	0	0	0	0	9
KQDGNILLFRPEENAIR	2	2012.08	AT5G65780.1	AT5G65780.1	yes	yes	4	0.00010647	50.493	0	108.16	742.26	0	0	0	0	0	0	0	0	0	0	0	0	0	0	0	0	0	0	0	6511.2	0	0	0	0	0	0	0	0	0	0	0	0	0	0	0	1
FSYGEDGFGTVSK	0	1392.62	AT5G65780.1	AT5G65780.1	yes	yes	2	6.717e-05	72.815	0	0	0	0	0	0	0	0	0	0	0	0	0	0	0	0	0	0	0	0	0	0	0	0	0	0	0	0	0	0	0	0	0	0	0	0	0	0	9
EGVAPINLIVETEFHR	0	1822.96	AT5G65780.1	AT5G65780.1	yes	yes	3	5.1028e-08	75.445	0	0	0	0	0	0	0	0	0	0	0	0	0	0	0	0	0	0	0	0	0	0	0	9008.3	0	0	0	0	0	0	0	0	0	0	0	0	0	0	3
YVPGGPESIYDVDQR	0	1693.79	AT5G65620.1	AT5G65620.1	yes	yes	2;3	8.9042e-19	117.08	0	0	0	0	0	0	0	0	0	0	0	0	0	0	0	0	0	0	0	0	0	0	31782	5944.7	4921.6	0	1614	0	0	0	0	0	0	0	0	0	0	0	12
WAEVLSADAFSAFEDAGLDDIK	0	2369.11	AT5G65620.1;AT5G10540.1	AT5G65620.1	no	no	3	0.0029886	27.643	0	0	0	0	0	0	0	0	2463.5	0	0	0	0	0	0	0	0	0	0	0	0	0	0	9885.3	5408.6	0	0	0	0	0	0	0	0	0	0	0	0	0	5
VMDGLFSLAK	0	1079.57	AT5G65620.1	AT5G65620.1	yes	yes	2	0.0061877	57.149	0	0	0	0	0	0	0	0	0	0	0	3056.7	0	0	0	0	0	0	0	0	0	9790.3	15671	10290	0	0	0	0	0	0	832.59	0	0	0	0	0	0	0	9
TQVIPPLPEDR	0	1263.68	AT5G65620.1;AT5G10540.1	AT5G65620.1	no	no	2	0.00033128	74.524	0	0	0	0	0	0	0	0	0	0	0	0	0	0	0	0	0	0	0	0	0	0	10699	0	0	0	0	0	0	0	0	0	0	0	0	0	0	0	6
TLFGIDIEPADGLAPVWNNDVR	0	2411.21	AT5G65620.1	AT5G65620.1	yes	yes	2;3	5.6377e-36	86.748	0	0	0	0	0	0	0	0	0	0	0	0	0	0	0	0	0	0	2313.5	0	8616	47196	24338	86854	0	13594	0	0	0	0	0	0	0	0	0	0	70.913	0	50
SASWDAAVQDMEDLKSFAK	1	2097.97	AT5G65620.1	AT5G65620.1	yes	yes	3	2.926e-09	66.777	0	0	0	0	0	0	0	0	0	0	0	0	0	0	0	0	48.286	0	0	0	0	83.512	17125	18466	17322	0	0	0	0	0	0	0	0	0	0	0	64.24	64.24	19
RGGAWMDEVVSR	1	1361.65	AT5G65620.1	AT5G65620.1	yes	yes	3	0.0038731	52.101	0	0	0	0	0	0	0	0	0	0	0	0	0	0	0	0	0	0	0	0	0	0	0	0	0	0	0	0	0	0	0	0	0	0	0	0	0	0	1
QDEGLVAGIR	0	1056.56	AT5G65620.1	AT5G65620.1	yes	yes	2	1.5497e-05	99.815	0	0	0	0	0	0	0	0	0	0	0	0	0	0	0	0	0	0	0	1499.2	3215.9	5013.1	9789.4	10221	0	0	2533.9	0	0	0	0	0	0	0	0	0	0	0	24
PKYFSSSSCHFRPSTFR	2	2089.98	AT5G65620.1	AT5G65620.1	yes	yes	3	0.06174	28.627	0	0	0	0	0	0	0	0	0	0	0	0	0	0	0	0	0	0	0	0	0	0	0	0	0	0	0	0	0	0	0	0	0	0	0	0	0	0	1
NTILALGGGK	0	942.55	AT5G65620.1;AT5G10540.1	AT5G65620.1	no	no	2	0.071162	37.968	0	0	0	0	0	0	0	0	0	0	0	0	0	0	0	0	0	0	0	0	0	0	0	0	0	0	0	0	0	0	0	0	0	0	0	0	0	0	1
NQGAAESDSMTHWDTTFWSER	0	2455.01	AT5G65620.1	AT5G65620.1	yes	yes	3	6.3745e-12	63.706	0	0	0	0	0	0	0	0	0	0	0	0	0	0	0	0	0	0	0	0	0	7281.3	9230.1	12298	0	0	0	0	0	0	0	0	0	0	0	0	0	0	7
NIEWDAVELPSQFMENWCYHR	0	2723.19	AT5G65620.1;AT5G10540.1	AT5G65620.1	no	no	3	2.31e-20	79.461	0	0	0	0	0	0	0	0	0	0	0	0	0	0	0	0	0	0	0	0	0	0	0	0	0	0	0	0	0	0	0	0	0	0	0	0	0	0	6
HYETGETLPEEVYK	0	1693.78	AT5G65620.1	AT5G65620.1	yes	yes	3	0.067195	24.084	0	0	0	0	0	0	0	0	0	0	0	0	0	0	0	0	0	0	0	0	0	0	0	0	0	0	0	0	0	0	0	0	0	0	0	0	0	0	1
HNGLLAASASA	0	1010.51	AT5G65620.1	AT5G65620.1	yes	yes	2	0.00010937	105.98	0	0	0	39.291	0	0	0	0	0	0	0	0	0	0	0	0	0	0	0	827.54	0	0	1553.2	0	0	309.73	0	0	0	0	0	0	0	0	0	0	0	0	9
GREPSPEPLLR	1	1249.68	AT5G65620.1;AT5G10540.1	AT5G65620.1	no	no	3	0.0001203	87.667	0	0	0	0	0	0	0	0	0	0	0	0	0	0	0	0	0	0	0	0	0	1753.5	2770.1	2787.2	2499.9	1979	0	701.09	0	0	0	0	0	0	0	0	0	0	21
FSENVLDATK	0	1122.56	AT5G65620.1;AT5G10540.1	AT5G65620.1	no	no	2	0.00026262	84.507	0	0	225.37	0	0	0	0	0	0	0	0	0	0	0	2435.9	0	0	0	0	0	0	0	7260.6	3917.7	0	0	0	0	0	0	0	0	0	0	885.14	0	0	0	4
FRNTILALGGGK	1	1245.72	AT5G65620.1;AT5G10540.1	AT5G65620.1	no	no	3	0.0013123	63.091	0	0	0	0	0	0	0	0	0	0	0	0	0	0	0	0	0	0	0	0	0	0	0	2129.6	0	0	0	1505.2	0	0	0	0	0	0	0	0	0	0	1
FLCSFSHIFAGGYAAGYYSYK	0	2408.09	AT5G65620.1;AT5G10540.1	AT5G65620.1	no	no	3	0.023462	21.606	0	0	0	0	0	0	0	0	0	0	0	0	0	0	0	0	0	0	0	0	0	136.51	0	4999.4	0	0	0	0	0	0	0	0	0	0	0	0	0	0	1
FASVDLELHTK	0	1258.66	AT5G65620.1	AT5G65620.1	yes	yes	2;3	1.3162e-12	139.31	0	0	430.82	0	0	0	0	0	0	0	0	0	731.67	0	0	0	0	273.77	0	0	9467.8	16712	36261	31434	18478	0	0	0	0	0	0	0	2604.4	0	0	0	0	0	68
ESPDWSSLSEAR	0	1362.61	AT5G65620.1	AT5G65620.1	yes	yes	2	0.00025065	69.03	0	0	0	0	0	0	0	0	0	0	0	0	0	0	0	0	0	0	0	0	0	0	0	0	0	0	0	0	0	0	0	0	0	0	0	0	0	0	8
ESKYDINEEELRPYFSLPK	2	2356.16	AT5G65620.1;AT5G10540.1	AT5G65620.1	no	no	3;4	0.025891	33.972	0	0	0	0	0	0	0	0	0	0	0	0	0	0	0	0	0	0	0	0	0	30985	0	21474	18679	0	0	0	0	0	0	0	0	0	0	0	0	0	4
EIEGLPPSALGLFAQAAVSK	0	1997.08	AT5G65620.1;AT5G10540.1	AT5G65620.1	no	no	2;3	0.00030074	39.664	0	0	0	0	0	0	0	0	0	0	0	0	0	0	0	0	0	0	0	3441.3	0	0	21470	25080	0	0	0	0	0	0	0	0	0	0	0	0	0	0	10
DSSGNPIAYFYFDPYSRPSEK	1	2439.1	AT5G65620.1	AT5G65620.1	yes	yes	3	1.0985e-05	47.499	0	0	0	0	0	0	0	0	0	0	0	0	0	0	0	0	0	0	0	0	0	0	0	0	0	0	0	0	0	0	0	0	0	0	0	0	0	0	2
ASSGDLDNTAIIDQILK	0	1772.92	AT5G65620.1;AT5G10540.1	AT5G65620.1	no	no	2;3	6.4609e-19	95.761	0	0	0	0	0	0	0	0	0	0	0	0	0	0	0	0	0	0	0	0	0	0	15330	91217	15955	25285	0	0	0	0	0	0	0	0	64.977	0	0	0	25
ALLQHLEAELEELEKSVEPTWPK	1	2688.4	AT5G65620.1	AT5G65620.1	yes	yes	3	8.6686e-09	51.301	0	0	0	0	0	0	0	0	0	0	0	0	0	0	0	0	0	0	0	0	0	0	0	0	0	0	0	0	0	0	0	0	0	0	0	0	0	0	1
ALLQHLEAELEELEK	0	1763.93	AT5G65620.1	AT5G65620.1	yes	yes	2;3	3.656e-09	93.738	0	0	0	0	0	28.946	0	0	0	0	0	0	0	0	0	0	0	0	0	0	3263.6	0	26868	14003	0	0	0	0	0	0	0	0	0	0	0	0	0	0	12
AAIEDVQPEKVK	1	1325.72	AT5G65620.1	AT5G65620.1	yes	yes	3	0.00018432	75.088	0	0	0	0	0	20.8	0	0	0	0	0	0	0	0	0	0	0	0	0	0	0	0	1155.4	926.04	0	0	0	0	0	0	0	0	0	0	0	0	0	0	6
SKVETELSSICSGILR	1	1777.92	AT5G65430.2;AT5G65430.1;AT5G65430.3	AT5G65430.2	yes	no	2;3	7.6802e-47	137.68	0	0	0	0	0	0	0	0	0	0	0	0	0	5207	0	0	0	0	0	8241.6	19045	53066	52187	0	0	0	0	0	0	0	0	0	0	0	1227.9	1530.5	0	0	24
LLDSHLIPSATASESKVFYLK	1	2318.25	AT5G65430.2;AT5G65430.1;AT5G65430.3	AT5G65430.2	yes	no	3	0.078712	19.353	0	0	0	0	0	0	0	0	0	0	0	0	0	0	0	0	0	0	0	0	0	0	0	0	0	0	0	0	0	0	0	0	0	0	0	0	0	0	1
LLDSHLIPSATASESK	0	1667.87	AT5G65430.2;AT5G65430.1;AT5G65430.3	AT5G65430.2	yes	no	2;3	1.7609e-31	125.36	0	0	0	0	0	0	766.83	0	0	0	0	0	0	0	0	0	0	0	0	0	15608	18381	29120	10021	0	1018.2	0	0	0	0	0	0	0	0	0	0	0	0	51
KNEEHVSLVKDYR	2	1615.83	AT5G65430.2;AT5G65430.1;AT5G65430.3	AT5G65430.2	yes	no	4	0.0037557	49.298	0	66.582	0	0	0	0	0	0	0	0	0	0	0	0	0	0	0	0	0	0	1285.7	1256.8	0	697.03	351.36	0	0	0	0	0	0	0	0	0	0	0	0	0	6
AAQDVAVADLAPTHPIR	0	1743.93	AT5G65430.2;AT5G65430.1;AT5G65430.3	AT5G65430.2	yes	no	2;3	1.9912e-13	80.414	0	40.524	0	0	0	0	0	0	0	0	0	0	0	0	0	0	0	0	0	6127.6	2597.9	0	28499	0	0	0	0	0	0	0	0	0	0	0	0	0	0	0	18
TTEQLQEEVVDLKGELFMLR	1	2377.22	AT5G65220.1	AT5G65220.1	yes	yes	3	2.6426e-22	77.08	0	0	0	14949	0	0	0	0	0	0	0	0	0	0	0	0	0	0	0	0	0	0	0	0	0	0	0	0	0	0	0	0	0	0	0	0	0	0	7
SKTTEQLQEEVVDLKGELFMLR	2	2592.35	AT5G65220.1	AT5G65220.1	yes	yes	3	2.9625e-05	45.205	0	0	0	0	0	0	0	0	0	0	0	0	0	0	0	0	0	0	0	0	0	0	0	0	0	0	0	0	0	0	0	0	0	0	0	0	0	0	2
LQEEEAAEEAAEAAK	0	1587.73	AT5G65220.1	AT5G65220.1	yes	yes	2;3	2.8189e-07	75.535	0	0	0	11912	0	0	0	0	0	0	0	0	0	0	0	0	0	0	0	0	0	0	0	0	0	0	0	0	0	0	0	0	0	0	0	0	0	0	4
KLQEEEAAEEAAEAAK	1	1715.82	AT5G65220.1	AT5G65220.1	yes	yes	2;3	1.4835e-18	97.183	0	0	0	24023	0	0	0	0	0	0	0	0	0	0	0	0	0	0	0	0	0	0	0	0	5367.4	0	0	0	0	0	0	0	0	0	0	0	2238.4	0	10
SVYAATYNEDLLK	0	1485.74	AT5G65020.2;AT5G65020.1	AT5G65020.2	yes	no	2	0.00071805	65.895	0	0	0	0	0	0	0	0	0	0	0	0	0	0	0	0	0	0	0	0	0	0	0	0	12182	0	0	0	0	0	0	0	0	0	0	2099.4	0	0	7
WYNPPWYNEQVPSTPYDPLVLR	0	2733.32	AT5G65010.1;AT5G65010.2	AT5G65010.1	yes	no	3	1.7456e-22	69.088	0	0	0	0	0	0	0	0	0	0	0	0	0	0	0	0	0	0	0	0	0	0	0	0	11675	0	0	0	0	0	0	0	0	0	0	0	0	0	7
TVAVTVNGEIYNHK	0	1543.8	AT5G65010.1;AT5G65010.2	AT5G65010.1	yes	no	3	0.02757	28.779	0	0	0	4057	0	0	0	0	0	0	0	0	0	0	0	0	0	0	0	0	0	0	0	0	0	0	0	0	0	0	0	0	0	0	0	0	0	0	1
NAFDDEERPYLPK	1	1592.75	AT5G65010.1;AT5G65010.2	AT5G65010.1	yes	no	2	0.052907	42.52	0	0	0	8235.5	0	0	0	3073.9	0	0	0	0	4470.7	0	0	0	0	0	0	0	0	0	0	0	0	0	0	0	0	0	0	0	0	0	0	0	0	0	1
LAIIDPTSGDQPLYNEDK	0	1987.97	AT5G65010.1;AT5G65010.2	AT5G65010.1	yes	no	2	2.713e-09	74.793	0	0	0	0	0	0	0	0	0	0	0	0	0	0	0	0	0	0	0	0	0	0	0	0	0	0	0	0	0	0	0	0	0	0	0	0	0	0	1
EVADYLGTR	0	1022.5	AT5G65010.1;AT5G65010.2;AT5G10240.2;AT5G10240.1	AT5G65010.1	yes	no	2	0.00053982	113.71	222.05	0	0	5391.4	0	6275	0	0	0	0	0	0	0	0	0	0	0	0	0	0	0	0	0	0	0	0	1889.1	0	0	0	0	0	0	0	0	0	0	0	6
AVEWDATWSK	0	1191.56	AT5G65010.1;AT5G65010.2	AT5G65010.1	yes	no	2	0.00037231	79.659	0	0	0	8136.7	0	5041.4	0	0	0	0	0	0	0	0	0	0	0	0	0	0	0	0	0	11472	11862	0	0	0	3098.8	0	0	0	0	0	0	0	0	0	8
ATVPGGPSIACSTAK	0	1415.71	AT5G65010.1;AT5G65010.2	AT5G65010.1	yes	no	2	0.00088133	50.077	0	0	0	4252.7	0	0	1666.3	0	0	0	0	1324.3	0	0	0	0	0	1772.8	0	0	0	0	647.9	0	0	0	0	0	0	0	0	0	0	0	0	0	0	0	12
AGSDLVDPLPK	0	1110.59	AT5G65010.1;AT5G65010.2	AT5G65010.1	yes	no	2	0.012256	48.568	0	0	0	9182.5	0	0	0	0	0	0	0	0	0	0	0	0	0	0	0	0	0	0	0	0	0	0	0	0	0	0	0	0	0	0	0	0	0	0	6
AALGVHVAAYEEDKAAAAAK	1	1955.01	AT5G65010.1;AT5G65010.2	AT5G65010.1	yes	no	4	0.025146	23.658	0	0	0	0	0	0	0	0	0	0	0	0	0	0	0	0	0	0	704.86	0	1831.3	0	0	0	2791.6	2303.8	0	0	0	0	0	0	0	0	0	0	0	0	2
IPSSTSFDNLETESDRLR	1	2065.99	AT5G64860.1	AT5G64860.1	yes	yes	3	3.4899e-07	61.87	0	0	0	0	0	0	0	0	0	0	0	0	0	10088	0	8626.8	0	0	0	0	0	0	0	0	0	0	0	0	0	0	0	0	0	0	0	0	0	0	3
IIAEDLGVITK	0	1170.69	AT5G64860.1	AT5G64860.1	yes	yes	2	0.0060952	54.199	0	0	0	0	0	0	0	0	0	0	0	0	0	2051.4	0	0	4866.4	0	0	0	0	0	0	0	0	0	0	0	0	0	0	0	0	0	0	0	0	0	3
GWWDTLDQEEK	0	1405.62	AT5G64860.1	AT5G64860.1	yes	yes	2	0.0078925	52.247	0	0	0	0	0	0	0	0	0	0	0	0	0	0	0	0	0	0	0	0	0	0	0	0	0	0	0	0	0	0	0	0	0	0	0	0	0	0	5
GPHGIGDLGEEAFR	0	1453.69	AT5G64860.1	AT5G64860.1	yes	yes	3	1.2655e-07	96.551	0	0	0	0	0	0	0	0	0	0	0	0	0	0	0	0	0	0	1183.5	0	0	0	0	0	0	0	0	0	0	0	0	0	0	0	0	0	0	0	4
DLLSLYGRL	1	1048.59	AT5G64860.1	AT5G64860.1	yes	yes	2	0.031601	70.816	0	0	0	0	0	0	0	0	0	0	0	0	0	0	0	0	0	0	0	0	0	0	0	0	0	0	0	0	0	0	0	0	0	0	0	0	0	0	2
DLLSLYGR	0	935.508	AT5G64860.1	AT5G64860.1	yes	yes	2	0.0047474	98.997	0	0	0	0	0	0	0	0	0	0	0	0	0	0	0	0	0	0	0	0	0	0	0	0	0	0	0	0	0	0	0	0	0	0	0	0	0	0	1
AMESDQYSWWVNR	0	1670.71	AT5G64860.1	AT5G64860.1	yes	yes	2	0.025151	36.107	0	0	0	0	0	0	0	0	0	0	0	0	2164.3	0	7722.7	0	0	0	0	0	0	0	0	0	0	0	0	0	0	0	0	0	0	0	0	0	0	0	1
YTTPLQGLAGTVSTTYLPGCSNVACAVADVAGATK	0	3513.71	AT5G64570.1	AT5G64570.1	yes	yes	3	0.073136	8.1054	0	0	0	0	0	0	0	0	0	0	0	0	0	0	0	0	0	0	0	0	0	0	0	0	0	0	0	0	0	0	0	0	0	0	0	0	0	0	1
VDLHLPGQQQELVIQVAK	0	2014.12	AT5G64570.1	AT5G64570.1	yes	yes	3	0.02434	24.407	0	0	0	0	0	0	0	0	0	0	0	0	0	0	0	0	0	0	0	0	0	0	0	0	0	0	0	0	0	0	0	0	0	0	0	0	0	0	1
TPAEAAAISILAGLDLNCGSFLGQHTEEAVK	0	3182.59	AT5G64570.1	AT5G64570.1	yes	yes	3;4	1.3214e-10	40.456	0	0	0	0	0	0	0	0	0	0	0	0	0	0	0	0	0	0	0	0	0	0	0	0	0	17528	0	0	0	0	0	0	0	0	0	0	0	0	10
SGLVNEAAIDKAISNNFLTLMR	1	2376.25	AT5G64570.1	AT5G64570.1	yes	yes	3	6.9936e-06	45.363	0	0	0	0	0	0	0	0	0	0	0	0	0	0	0	0	0	0	0	0	0	0	0	0	0	0	0	0	0	0	0	0	0	0	0	0	0	0	3
NTGCLPLSPK	0	1085.55	AT5G64570.1	AT5G64570.1	yes	yes	2	0.053373	40.154	0	0	0	0	0	0	0	0	0	0	0	0	0	0	0	0	0	0	0	0	0	0	0	0	0	3524.4	0	0	0	0	0	0	0	0	0	0	0	0	1
NQIYGGLGPTDVCTSANQELAADAAR	0	2691.26	AT5G64570.1	AT5G64570.1	yes	yes	3	3.5232e-52	84.68	0	0	0	0	0	0	0	0	0	0	0	0	0	0	0	0	0	0	0	0	0	0	0	0	0	0	0	0	0	0	0	0	0	0	0	0	0	0	11
LAATADVSVLVIGADQSIEAESR	0	2314.2	AT5G64570.1	AT5G64570.1	yes	yes	3	0.018386	20.351	0	0	0	0	0	0	0	0	0	0	0	0	0	0	0	0	0	0	0	0	0	0	0	0	0	0	0	0	0	0	0	0	0	0	0	0	0	0	6
SMLGSDSSVTDYPGKIPK	1	1880.92	AT5G64460.7;AT5G64460.8;AT5G64460.6;AT5G64460.4;AT5G64460.3;AT5G64460.2;AT5G64460.1;AT5G64460.5	AT5G64460.7	yes	no	3	0.01677	28.14	0	0	0	0	0	0	0	0	0	0	0	0	0	0	0	0	0	0	0	0	0	0	0	0	0	0	0	0	0	0	0	0	0	0	0	0	0	0	1
SMLGSDSSVTDYPGK	0	1542.69	AT5G64460.7;AT5G64460.8;AT5G64460.6;AT5G64460.4;AT5G64460.3;AT5G64460.2;AT5G64460.1;AT5G64460.5	AT5G64460.7	yes	no	2	0.063583	27.263	0	0	0	0	0	0	0	0	0	0	0	0	0	0	0	0	0	0	0	0	0	0	0	0	0	0	0	0	0	0	0	0	0	0	0	0	0	0	1
IELVISSPLMR	0	1256.72	AT5G64460.7;AT5G64460.8;AT5G64460.6;AT5G64460.4;AT5G64460.3;AT5G64460.2;AT5G64460.1	AT5G64460.7	yes	no	2	0.00012859	87.184	0	0	0	0	0	0	0	0	0	0	0	0	0	0	0	0	0	0	0	0	0	0	0	0	0	0	0	0	0	0	0	0	0	0	0	0	0	0	1
GIDLPSDAVVDDNNIKVE	1	1911.94	AT5G64460.7;AT5G64460.8;AT5G64460.6;AT5G64460.4;AT5G64460.3;AT5G64460.2;AT5G64460.1;AT5G64460.5	AT5G64460.7	yes	no	2;3	5.6669e-05	53.453	0	0	0	0	0	0	0	0	0	0	0	0	0	0	0	0	0	0	0	0	0	0	25963	54347	0	0	0	0	0	0	0	0	0	0	0	0	0	0	12
FLNWLWTR	0	1134.6	AT5G64460.7;AT5G64460.8;AT5G64460.6;AT5G64460.4;AT5G64460.3;AT5G64460.2;AT5G64460.1;AT5G64460.5	AT5G64460.7	yes	no	2	0.0068038	104.06	0	0	0	0	0	0	0	0	0	0	0	0	0	0	0	0	0	0	0	0	0	9664.3	10780	13745	0	0	0	0	0	0	0	0	0	0	0	0	0	0	21
ETIEELAAR	0	1030.53	AT5G64460.7;AT5G64460.8;AT5G64460.6;AT5G64460.4;AT5G64460.3;AT5G64460.2;AT5G64460.1;AT5G64460.5	AT5G64460.7	yes	no	2	0.0013991	83.647	0	0	0	0	0	0	0	0	0	0	0	0	0	0	0	0	0	0	1154.2	0	0	0	6321.3	3075.8	0	0	0	0	0	0	0	0	0	0	0	0	0	0	2
EICGHFANCELR	0	1504.66	AT5G64460.7;AT5G64460.8;AT5G64460.6;AT5G64460.4;AT5G64460.3;AT5G64460.2;AT5G64460.1;AT5G64460.5	AT5G64460.7	yes	no	3	6.0304e-07	113.61	0	0	0	0	0	0	0	0	0	0	0	0	0	0	0	0	0	0	0	0	1930.9	5315.6	4914.7	5855.7	2838.1	0	0	1807.6	0	801.82	0	0	0	0	0	0	0	0	19
ADVRETIEELAAR	1	1471.76	AT5G64460.7;AT5G64460.8;AT5G64460.6;AT5G64460.4;AT5G64460.3;AT5G64460.2;AT5G64460.1;AT5G64460.5	AT5G64460.7	yes	no	3	8.8265e-07	104.7	0	0	0	0	0	0	0	0	0	0	0	0	0	0	0	2438.3	0	0	0	0	0	0	8576.1	0	0	2527.9	0	0	0	0	0	0	0	0	0	0	0	0	7
AAISSLNCPPVITEESCR	0	2002.95	AT5G64460.7;AT5G64460.8;AT5G64460.6;AT5G64460.4;AT5G64460.3;AT5G64460.2;AT5G64460.1;AT5G64460.5	AT5G64460.7	yes	no	2;3	0.00030883	44.577	0	0	0	0	0	0	0	0	0	0	0	0	0	0	0	0	0	0	0	0	0	0	4894	0	0	0	0	0	0	0	0	0	0	0	0	0	0	0	3
TLLYGGVAMNPR	0	1290.68	AT5G64380.1	AT5G64380.1	yes	yes	2	0.018059	42.083	0	0	0	0	0	0	0	0	0	0	0	0	0	0	0	0	0	0	0	0	0	0	0	0	0	0	0	0	0	0	0	0	0	0	0	0	0	0	1
NIDASIPTGTIFGIYNR	0	1850.95	AT5G64380.1	AT5G64380.1	yes	yes	2	2.955e-07	69.111	0	0	0	0	0	0	0	0	0	0	0	0	0	0	0	0	0	0	0	0	0	0	0	0	0	0	0	0	0	0	0	0	0	0	0	0	0	0	1
YNMVIVSPILER	0	1432.77	AT5G64370.1	AT5G64370.1	yes	yes	2	0.011948	46.88	0	0	0	0	0	0	0	0	0	0	0	0	0	0	0	0	0	0	0	0	0	0	0	0	0	0	0	0	0	0	0	0	0	0	0	0	0	0	6
WCEFAEPVDGESTK	0	1653.7	AT5G64370.1	AT5G64370.1	yes	yes	2	0.0020979	51.03	0	0	0	0	0	5088.3	0	1130.6	0	0	0	0	0	0	0	0	0	0	0	0	0	0	0	0	0	0	0	0	0	0	0	0	0	0	0	0	0	0	4
VGLIQNSIALPTTAPFSDQTR	0	2228.18	AT5G64370.1	AT5G64370.1	yes	yes	2;3	1.0145e-06	49.65	0	0	0	7149.6	0	13531	8543.8	0	0	0	0	0	0	0	0	0	0	0	0	0	0	0	0	0	0	0	0	0	0	0	0	0	0	0	0	0	0	0	9
SLEQIVLPESAK	0	1312.72	AT5G64370.1	AT5G64370.1	yes	yes	2	0.0068986	50.088	0	0	0	9317.6	358.64	0	5986.8	0	0	0	0	0	0	0	0	0	0	0	0	0	0	0	0	0	0	0	0	0	0	0	0	0	0	0	0	0	0	0	2
NAAIANSYFVGSINR	0	1595.81	AT5G64370.1	AT5G64370.1	yes	yes	2	2.5333e-08	86.497	0	0	0	0	0	0	0	0	0	0	0	0	0	0	0	0	0	0	0	0	0	0	0	0	0	0	0	0	0	0	0	0	0	0	0	0	0	0	3
KYNMVIVSPILER	1	1560.87	AT5G64370.1	AT5G64370.1	yes	yes	3	0.0011455	59.248	0	0	0	0	0	6370.1	0	0	0	0	0	0	0	0	0	0	0	0	0	0	0	0	0	0	0	0	0	0	0	0	0	0	0	0	0	0	0	0	5
VVEDLKDESEQYRR	2	1764.86	AT5G64270.1	AT5G64270.1	yes	yes	4	0.0004284	60.196	0	0	0	0	0	3866.1	0	0	0	0	0	0	0	0	0	0	0	0	0	0	0	0	0	0	0	0	0	0	0	0	1795.4	0	0	0	0	0	0	0	2
VGVADIVGR	0	884.508	AT5G64270.1	AT5G64270.1	yes	yes	2	0.0077858	64.841	0	0	0	3206.2	0	6231.3	0	0	0	0	0	0	0	0	0	0	0	0	0	0	0	0	0	0	0	0	0	0	0	0	0	0	0	0	0	0	0	0	2
SLVEIIEHGLSDENQK	0	1809.91	AT5G64270.1	AT5G64270.1	yes	yes	3	0.00071205	41.695	0	0	0	0	0	0	0	0	0	0	0	0	0	0	0	0	0	0	0	0	0	0	0	0	0	0	0	0	0	0	0	0	0	0	0	0	0	0	2
SDILPEFFR	0	1122.57	AT5G64270.1	AT5G64270.1	yes	yes	2	0.079736	37.344	0	0	0	0	0	2507.1	5080.6	0	0	0	0	3248.8	0	0	0	0	0	0	0	0	0	0	0	0	0	0	0	0	0	0	0	0	0	0	0	0	0	0	1
VVDLVGERDIPVIAAGGIVDGR	1	2219.23	AT5G64250.1;AT5G64250.2	AT5G64250.1	yes	no	3	4.9989e-12	57.829	0	0	0	0	489.91	0	0	0	0	0	0	0	0	0	0	0	0	0	0	0	0	0	0	0	14151	0	0	0	0	0	0	0	0	0	0	0	0	0	1
VLETPFFDDWR	0	1423.68	AT5G64250.1;AT5G64250.2	AT5G64250.1	yes	no	2	7.7109e-06	110.08	0	0	0	0	0	3436.4	0	0	0	2001.6	0	0	0	2668.4	0	0	97.466	0	0	2753.9	0	0	0	15039	0	22131	0	0	0	0	0	96.004	0	0	3703.4	7052.1	126.25	0	14
SLVEEAQALILQK	0	1440.82	AT5G64250.1;AT5G64250.2	AT5G64250.1	yes	no	2	0.0013	60.364	0	0	0	0	0	0	0	0	0	0	0	0	0	0	0	0	0	0	0	0	0	0	0	0	0	0	0	0	0	0	0	0	0	0	0	0	0	0	6
KAVAVGVDAIIVQGR	1	1494.89	AT5G64250.1;AT5G64250.2	AT5G64250.1	yes	no	3	0.0086255	34.928	0	0	0	0	0	0	0	0	0	0	0	0	0	0	0	0	0	0	0	0	0	0	0	0	0	3248.8	0	0	0	0	1224.7	0	0	0	0	0	0	0	3
DGLFSLLPR	0	1016.57	AT5G64250.1;AT5G64250.2	AT5G64250.1	yes	no	2	0.0042038	72.928	0	0	0	0	0	0	0	0	0	0	0	0	0	0	0	0	0	0	0	0	0	0	0	0	0	0	0	0	0	0	0	0	0	0	0	0	0	0	3
EGDVLTLLESER	0	1359.69	AT5G64140.1	AT5G64140.1	yes	yes	2	0.00020665	74.987	0	0	0	10221	0	0	0	0	0	0	0	0	0	0	0	0	0	0	0	0	0	0	0	0	0	0	0	0	0	0	0	0	0	0	0	0	0	0	2
TQLEAACPGVVSCADILALAAR	0	2285.15	AT5G64120.1	AT5G64120.1	yes	yes	2;3	0.0013394	32.956	332.17	0	0	0	0	0	0	0	0	0	0	0	0	0	0	0	0	0	0	0	0	0	0	0	0	0	0	0	0	0	0	7420.8	0	0	0	0	0	0	3
TAGPNLNLQGFEVIDNAK	0	1899.97	AT5G64120.1	AT5G64120.1	yes	yes	2;3	5.1678e-08	68.41	0	0	0	0	0	0	0	0	0	0	0	0	0	0	0	0	0	0	0	0	0	0	0	0	0	0	0	0	0	0	0	0	0	0	0	0	0	0	4
STFNVEFAR	0	1069.52	AT5G64120.1	AT5G64120.1	yes	yes	2	0.0010673	93.649	0	0	0	0	0	0	0	0	0	0	0	0	0	0	0	0	0	0	0	0	0	1643.7	0	0	0	0	0	0	0	0	0	10508	0	0	0	0	0	0	7
NAVNAGFSSDPR	0	1233.57	AT5G64120.1	AT5G64120.1	yes	yes	2	0.00014856	72.29	0	0	0	0	0	0	0	0	0	0	0	0	0	0	0	0	0	0	0	0	0	0	0	0	0	0	0	0	0	813.42	0	0	1163.5	339.18	0	0	0	0	5
IGFYLTTCPR	0	1226.61	AT5G64120.1	AT5G64120.1	yes	yes	2	1.9227e-05	94.692	0	0	0	0	0	0	0	0	0	0	0	0	0	0	0	0	0	0	0	0	0	0	0	0	0	0	0	0	0	4564.9	0	6382.6	5792.8	0	0	0	0	0	12
FSALGLNTR	0	977.529	AT5G64120.1	AT5G64120.1	yes	yes	2	0.066321	39.657	0	0	0	0	0	0	0	0	0	0	0	0	0	0	0	0	0	0	0	0	0	0	0	0	0	0	0	0	0	0	1583.1	0	0	0	0	0	0	0	1
DTVILTQGTGWQVPTGR	0	1827.95	AT5G64120.1	AT5G64120.1	yes	yes	2	3.8826e-06	59.252	0	0	0	0	0	0	0	0	0	0	0	0	0	0	0	0	0	0	0	0	0	0	0	0	0	0	0	0	0	0	0	0	0	0	0	0	0	0	1
WATASDAEIEQELEKGTPFTYR	1	2541.2	AT5G64050.1	AT5G64050.1	yes	yes	3	2.2015e-22	71.309	0	0	0	0	0	0	0	0	0	0	0	0	0	0	0	0	0	0	0	0	0	0	0	0	0	0	0	0	0	0	0	0	0	0	0	0	0	0	5
WATASDAEIEQELEK	0	1718.8	AT5G64050.1	AT5G64050.1	yes	yes	2	8.1463e-11	95.57	0	0	0	0	0	0	0	0	0	0	0	0	0	0	0	0	0	0	0	6694.4	15126	12458	0	0	0	0	0	0	0	0	0	0	0	0	0	0	0	0	8
TALFNYLFAR	0	1214.64	AT5G64050.1	AT5G64050.1	yes	yes	2	2.0777e-05	107.21	0	0	0	0	0	0	0	0	0	0	0	0	0	0	0	0	0	0	0	0	13723	11020	8303.8	0	0	0	0	0	0	0	0	0	0	0	0	0	0	0	21
FAPSPTGNLHVGGAR	0	1479.76	AT5G64050.1	AT5G64050.1	yes	yes	3	1.1121e-10	92.65	0	0	0	0	0	0	0	0	0	0	0	0	4599.7	1634.7	3671.4	0	4252.5	0	2920.6	6340.4	10327	7645.8	6932.1	0	0	0	0	0	0	0	0	0	2957.6	1325.6	0	0	9645.4	0	29
AGSPGIVVPQAGFVSMEER	0	1929.96	AT5G64050.1	AT5G64050.1	yes	yes	2;3	7.1385e-11	70.837	0	0	0	0	0	0	0	0	0	0	0	0	0	0	0	0	0	0	0	0	0	0	0	0	0	0	0	0	0	0	0	0	0	0	0	0	0	0	10
YLDLDTGIIVANEK	0	1562.82	AT5G63980.1	AT5G63980.1	yes	yes	2	7.5141e-05	73.722	0	0	0	0	0	0	0	7346.5	0	0	0	0	19932	0	0	0	0	1398.6	0	0	0	0	0	0	27701	0	0	0	28356	0	0	0	0	0	0	0	0	2774.6	5
VVLGVLACPNLPLASIAGNNK	0	2119.18	AT5G63980.1	AT5G63980.1	yes	yes	3	8.0066e-06	44.238	0	0	0	0	0	0	0	0	0	0	0	0	0	0	0	0	0	0	0	0	0	0	0	0	0	0	0	0	8295	0	0	0	0	0	0	0	0	0	2
VQVSSVENPEEASFFESFEGAHSLHDLSSSIANK	0	3677.71	AT5G63980.1	AT5G63980.1	yes	yes	4	0.0015051	24.802	0	0	0	0	0	0	0	0	0	0	0	0	0	0	0	0	0	0	0	0	0	0	0	0	0	0	0	0	0	27767	0	0	0	0	0	0	0	0	0
SDKSPVTVADYGSQAVVSLVLEK	1	2391.25	AT5G63980.1	AT5G63980.1	yes	yes	3	0.016739	21.842	0	0	0	0	0	0	0	0	0	0	0	0	0	0	0	0	0	0	0	0	0	0	0	0	0	0	0	0	0	0	0	0	0	0	0	0	0	0	1
LVNDTLATEESFNGSTLSTDDLLR	0	2610.27	AT5G63980.1	AT5G63980.1	yes	yes	3	0.00010624	35.812	0	0	0	0	0	0	0	0	0	0	0	0	0	0	0	0	0	0	0	0	0	0	0	0	0	0	0	0	0	0	0	0	0	0	0	0	0	0	6
GFLRGDQYAVALGLLEEGK	1	2035.07	AT5G63980.1	AT5G63980.1	yes	yes	3	4.6413e-07	55.453	0	0	0	0	0	0	0	0	0	0	0	0	0	0	0	0	0	0	0	0	0	0	0	0	0	0	0	0	0	0	0	0	0	0	0	0	0	0	1
GDGAIYLR	0	863.45	AT5G63980.1	AT5G63980.1	yes	yes	2	0.070159	47.657	0	0	0	0	0	0	0	0	0	0	0	0	0	0	0	0	0	0	0	0	0	0	0	0	0	0	0	0	1660.1	0	0	0	0	0	0	0	0	0	3
ELSSEPFSLVAEEDSGDLRKDGSQDTLER	2	3208.5	AT5G63980.1	AT5G63980.1	yes	yes	4	4.6716e-18	57.347	0	0	0	0	0	0	0	0	0	0	0	0	0	0	0	0	0	0	0	0	0	0	0	0	0	0	0	0	16846	0	0	0	0	0	0	0	0	0	1
ELSSEPFSLVAEEDSGDLRK	1	2207.06	AT5G63980.1	AT5G63980.1	yes	yes	3	4.433e-06	49.768	0	0	0	0	0	0	0	0	0	0	0	0	0	0	0	0	0	0	0	0	0	0	0	0	0	0	0	0	0	0	0	0	0	0	0	0	0	0	2
ALLQSDVQSK	0	1087.59	AT5G63980.1	AT5G63980.1	yes	yes	2	2.8736e-05	93.325	0	0	23.355	0	0	0	0	0	0	0	0	0	0	0	0	0	0	0	0	0	0	0	0	0	0	0	0	0	0	948.48	0	0	0	0	0	0	0	0	22
NLGPYVATMAEIEGLDAHKR	1	2184.1	AT5G63890.1;AT5G63890.2	AT5G63890.1	yes	no	4	2.23e-06	49.768	0	73.072	0	0	0	0	0	0	0	0	0	0	0	0	0	0	0	0	0	0	4341.1	0	0	7250.7	0	0	0	0	0	0	0	0	0	0	0	0	0	0	6
MYSGVSLDSFLK	0	1345.66	AT5G63890.1;AT5G63890.2	AT5G63890.1	yes	no	2	0.00016116	71.888	0	0	0	0	0	0	0	0	0	0	0	0	0	0	0	0	0	0	0	0	13298	18939	0	7315.1	0	0	0	0	0	0	0	0	0	0	0	0	0	0	9
LSELSSSQVDSLK	0	1391.71	AT5G63890.1;AT5G63890.2	AT5G63890.1	yes	no	2	2.6524e-26	144.51	0	0	0	0	0	0	0	0	3655	2118.7	0	0	0	0	0	0	0	0	0	0	0	13355	0	12064	7608.5	3691.7	0	0	0	0	0	0	0	0	0	0	0	0	33
IDFSSIFATVNPIIDAVR	0	1977.06	AT5G63890.1;AT5G63890.2	AT5G63890.1	yes	no	2;3	1.1849e-16	85.563	0	0	0	0	0	0	0	0	0	0	0	0	0	0	0	0	0	0	0	0	0	0	0	0	0	0	0	0	0	0	0	0	0	0	0	0	0	0	2
FMTVQSLTEEGLR	0	1509.75	AT5G63890.1;AT5G63890.2	AT5G63890.1	yes	no	2;3	1.8327e-34	162.31	0	0	0	0	0	0	0	0	0	0	0	0	0	0	0	0	0	0	0	0	0	27835	31905	0	0	0	0	0	0	0	0	0	0	0	2524.4	0	0	0	12
ALSHSFTVFAR	0	1234.65	AT5G63890.1;AT5G63890.2	AT5G63890.1	yes	no	2;3	1.0393e-18	158.94	0	0	0	0	486.97	0	0	0	0	0	0	0	0	0	0	0	0	0	0	3405.2	0	28963	34477	14198	10480	0	0	0	0	0	0	0	0	0	0	0	0	0	27
YGNLGLGDRTDR	1	1335.65	AT5G63860.1	AT5G63860.1	yes	yes	3	0.0050739	52.247	0	0	0	0	0	0	0	0	0	0	0	0	0	0	0	0	0	0	0	2129.4	0	1122.9	0	0	0	0	0	0	0	0	0	0	1937.3	0	0	0	0	0	6
VVQVSCGWR	0	1089.54	AT5G63860.1	AT5G63860.1	yes	yes	2	0.00028879	122.28	0	0	0	0	0	0	0	0	0	0	0	0	0	0	0	0	0	0	0	8450.4	0	0	0	0	0	0	0	0	0	0	0	0	0	0	0	0	0	0	4
LGHGNSSDLFTPLPIK	0	1694.9	AT5G63860.1	AT5G63860.1	yes	yes	3	0.00046808	43.861	0	0	0	0	0	0	0	0	0	0	0	0	0	0	0	0	0	0	0	0	0	0	0	0	0	0	0	0	0	0	0	0	0	0	0	0	0	0	4
IQAFEGIR	0	932.508	AT5G63860.1	AT5G63860.1	yes	yes	2	0.0017603	130.22	0	0	0	0	0	0	586.59	0	0	0	0	0	2732.9	0	0	1684	0	0	0	0	9377.6	4060.9	2440	0	0	0	0	0	0	0	0	0	0	0	0	0	0	0	10
IIEALSVDGASGQHIESSNIDPSSGK	0	2610.28	AT5G63860.1	AT5G63860.1	yes	yes	3	5.4547e-10	53.481	0	0	0	0	0	0	0	0	0	0	0	0	0	0	0	0	0	0	0	22829	20307	10387	0	0	0	0	0	0	0	0	0	0	0	0	0	0	0	0	18
GTNGQLGIGESVDRNFPK	1	1887.94	AT5G63860.1	AT5G63860.1	yes	yes	3	0.00015709	46.494	0	0	0	0	0	0	0	0	0	0	0	0	0	0	0	0	0	0	0	0	0	0	0	0	0	0	0	0	0	0	0	0	0	0	0	0	0	0	1
GTNGQLGIGESVDR	0	1401.68	AT5G63860.1	AT5G63860.1	yes	yes	2	0.00078609	58.079	0	0	0	0	0	0	0	0	0	0	0	0	0	0	0	0	0	0	0	0	3199.2	0	0	0	0	0	0	0	0	0	0	0	0	0	0	0	0	0	5
FGQVGVGNNLDQCSPVQVR	0	2073.01	AT5G63860.1	AT5G63860.1	yes	yes	2;3	1.0038e-30	97.081	0	0	0	0	0	0	0	0	0	0	0	0	0	0	0	0	0	0	0	29420	29857	0	0	0	0	0	0	0	0	0	0	0	0	0	0	0	0	0	11
YTLLPYFYTLFR	0	1595.84	AT5G63840.1	AT5G63840.1	yes	yes	2	0.0024969	58.04	0	0	0	0	0	0	0	0	0	0	0	0	0	0	0	0	0	0	0	0	0	0	0	0	0	0	0	0	0	0	0	0	0	0	0	0	0	0	3
WYQVGAYYPFFR	0	1595.76	AT5G63840.1	AT5G63840.1	yes	yes	2	0.00042237	69.721	0	0	0	0	0	0	3470.6	0	0	0	0	0	8192.4	0	3692.5	0	0	0	0	0	0	0	0	0	0	0	0	0	0	0	0	0	0	0	0	0	0	0	3
YWVSFLTPAGQPSQSIYHIPR	0	2446.24	AT5G63800.1	AT5G63800.1	yes	yes	3	3.6145e-07	53.033	0	0	0	0	0	0	0	0	0	0	0	0	0	0	0	0	0	0	0	0	0	0	8350.4	0	0	0	0	0	0	0	0	0	0	0	0	0	0	0	3
WAGQMAVGLK	0	1059.55	AT5G63800.1	AT5G63800.1	yes	yes	2	0.08759	35.178	0	0	0	0	0	0	0	0	0	0	0	0	0	0	0	0	0	0	0	0	0	0	0	5358.7	12346	6386.2	0	0	0	0	0	0	0	0	0	0	0	0	3
VTTPVQVFNVPDNWNLFR	0	2145.1	AT5G63800.1	AT5G63800.1	yes	yes	2;3	3.0454e-25	101.05	0	0	0	0	0	0	0	0	0	0	0	0	0	0	65.515	58.963	0	0	0	0	0	0	0	32002	58567	28833	8729.9	15158	0	0	0	0	0	0	0	0	0	0	30
VQISCGGTKPIDLSR	1	1629.85	AT5G63800.1	AT5G63800.1	yes	yes	3	0.023217	32.009	0	0	0	0	0	0	0	0	0	0	0	0	0	0	0	0	0	0	0	0	0	0	0	0	0	0	0	0	0	0	0	0	0	0	0	0	0	0	1
TSSSYFITGYYDQAPLDEYGLLR	0	2658.25	AT5G63800.1	AT5G63800.1	yes	yes	3	0.001507	27.946	0	0	0	0	0	0	0	0	0	0	0	0	0	0	0	0	0	0	0	0	0	0	0	0	0	0	0	0	0	0	0	0	0	0	0	0	0	0	1
SQWGYSVGLLGEK	0	1422.71	AT5G63800.1	AT5G63800.1	yes	yes	2	0.0011359	60.968	0	0	0	0	0	0	0	0	0	0	0	0	0	0	0	0	0	0	0	0	0	0	0	0	15814	0	9924.4	8292.7	0	6793.2	0	0	0	0	0	0	0	0	13
SQGLYVCLR	0	1094.55	AT5G63800.1	AT5G63800.1	yes	yes	2	0.0031775	74.173	0	0	0	0	0	0	0	0	0	0	0	0	0	0	0	1692	0	0	0	0	0	0	0	13505	24206	0	0	9176.2	4691.7	0	0	0	3053.6	0	0	0	0	0	18
KLLFSGSIHYPR	1	1416.79	AT5G63800.1	AT5G63800.1	yes	yes	3	0.022496	36.46	0	0	0	0	0	0	0	0	0	0	0	0	0	0	0	0	0	0	0	0	0	0	0	0	0	0	0	0	0	0	0	0	0	0	0	0	0	0	1
MPQFLTCVCR	0	1310.59	AT5G63730.1	AT5G63730.1	yes	yes	2	0.048182	41.399	0	0	0	0	0	0	0	0	0	0	0	0	0	0	0	0	0	0	0	0	0	0	0	0	0	0	0	0	0	0	0	0	0	0	0	0	0	0	1
LLMDSGLK	0	875.479	AT5G63730.1	AT5G63730.1	yes	yes	2	0.078356	45.081	0	0	0	0	0	0	0	0	0	0	0	0	0	0	0	0	0	0	0	0	0	0	0	0	0	0	0	0	0	0	0	0	0	0	0	0	0	0	1
EQDIMIIR	0	1016.53	AT5G63730.1	AT5G63730.1	yes	yes	2	0.038431	65.252	0	0	0	0	0	0	0	0	0	0	0	0	0	0	6405.6	10450	0	0	0	0	0	0	0	0	0	0	0	0	0	0	0	0	0	0	0	0	0	0	7
SVGGQPVLIDSVK	0	1297.72	AT5G63570.1	AT5G63570.1	yes	yes	2	2.1128e-07	93.649	0	0	0	0	0	0	0	0	0	0	0	0	0	0	0	0	0	0	0	1330.5	0	8272.1	31380	9371.3	5637.9	0	0	0	0	0	0	0	0	0	0	0	0	0	26
LKQAGTYEYLDKITK	2	1769.96	AT5G63570.1	AT5G63570.1	yes	yes	3	0.0041274	47.942	0	0	0	0	0	0	0	0	0	0	0	0	0	0	0	0	0	0	0	0	0	0	9442.4	0	0	0	0	0	0	0	0	0	0	0	0	0	0	0	2
LKQAGTYEYLDK	1	1427.73	AT5G63570.1	AT5G63570.1	yes	yes	3	0.0060817	50.222	0	0	0	0	0	0	0	0	0	0	0	0	0	0	0	0	0	0	0	0	0	0	0	5929.4	0	1393.6	0	0	0	0	0	0	0	0	0	0	0	0	2
GEISAVILEPVVGNSGFIPPTPEFINGLR	0	3021.62	AT5G63570.1	AT5G63570.1	yes	yes	3	0.0055391	19.733	0	0	0	0	0	0	0	0	0	0	0	0	0	0	0	0	0	0	0	0	0	0	0	0	0	0	0	0	0	0	0	0	0	0	0	0	0	0	2
FEGCYHGHANAFLVK	0	1748.81	AT5G63570.1	AT5G63570.1	yes	yes	4	4.8585e-05	61.409	0	0	0	0	0	0	0	0	0	0	0	0	0	0	0	0	0	0	0	0	0	2990.3	7180.4	0	0	0	0	0	0	0	0	0	0	0	0	0	0	0	3
DNGVLLIFDEVMTGFR	0	1824.91	AT5G63570.1	AT5G63570.1	yes	yes	2	0.0003977	49.343	0	0	0	0	0	0	0	0	0	0	0	0	3286.2	0	0	0	23.501	0	3634.9	69.734	8716	12493	6070.7	0	0	0	0	0	0	0	0	0	0	0	0	0	0	0	3
AATSDTLTAPYNDLEAVEK	0	2007.96	AT5G63570.1	AT5G63570.1	yes	yes	2;3	1.2308e-19	81.643	0	0	0	0	0	0	0	0	0	0	0	0	0	0	0	0	0	0	0	0	44031	86219	188040	79764	6342.8	10810	3775.1	0	0	0	0	0	0	0	0	0	0	0	53
VITTQFASNIHR	0	1385.74	AT5G63420.1	AT5G63420.1	yes	yes	3	1.1291e-19	145.23	0	0	0	19417	624.68	11323	7259.5	0	1227.5	0	0	0	0	0	0	0	0	0	0	0	2952.4	0	0	0	0	0	2021.2	941.63	0	0	0	0	0	0	0	0	0	0	13
VFDREALEELSK	1	1434.74	AT5G63420.1	AT5G63420.1	yes	yes	2;3	0.0021033	60.157	0	94.974	896.48	21220	0	0	1751.3	0	0	0	0	0	0	0	0	0	0	0	0	0	5916.9	0	0	0	0	0	6759.8	0	0	0	0	4116.9	0	0	0	0	0	0	4
VEDIEAYAPK	0	1133.56	AT5G63420.1	AT5G63420.1	yes	yes	2	0.00028607	83.862	0	0	0	14488	0	13046	1474.9	0	0	0	0	0	0	0	0	0	0	0	0	0	0	0	0	0	0	0	0	0	0	0	0	0	0	0	0	0	0	0	8
TYLEAAWR	0	1008.5	AT5G63420.1	AT5G63420.1	yes	yes	2	0.0024912	127.56	0	0	0	22451	0	8294.6	5187	0	0	0	0	0	0	0	5186.8	0	0	0	0	0	0	0	0	0	0	0	0	0	0	0	0	0	0	0	0	0	0	0	12
RPEVIAIATENPMAVR	1	1765.95	AT5G63420.1	AT5G63420.1	yes	yes	3	1.3003e-13	91.306	0	0	0	10083	0	0	0	0	0	0	0	0	0	0	0	0	0	0	0	0	0	0	0	0	0	0	0	0	0	0	0	0	0	0	0	0	0	0	3
LTKEDIILYSAK	1	1392.79	AT5G63420.1	AT5G63420.1	yes	yes	2;3	1.5351e-05	101.32	0	0	0	18075	0	7586.7	0	0	0	0	0	0	0	0	0	0	0	0	0	0	0	0	0	0	0	0	0	0	0	0	0	0	0	0	0	0	0	0	10
LSGDPSVGSGVAALRK	1	1512.83	AT5G63420.1	AT5G63420.1	yes	yes	3	1.1414e-05	57.973	0	0	0	13129	0	4999.8	0	0	0	0	0	0	0	0	0	0	0	0	0	0	0	0	0	0	0	0	0	0	0	0	0	0	2109.3	0	0	0	0	0	6
LSGDPSVGSGVAALR	0	1384.73	AT5G63420.1	AT5G63420.1	yes	yes	2	0.00043422	66.509	0	0	0	21579	0	0	0	0	0	0	0	0	0	0	0	0	0	0	0	0	0	0	0	0	0	0	0	0	0	0	0	0	0	0	0	0	0	0	0
IMPDTGFIRR	1	1204.64	AT5G63420.1	AT5G63420.1	yes	yes	3	0.0021687	68.657	0	0	0	0	0	0	0	0	0	0	0	0	0	0	0	0	0	0	0	0	0	0	0	0	0	0	0	0	0	0	0	0	0	0	0	0	0	0	1
IMPDTGFIR	0	1048.54	AT5G63420.1	AT5G63420.1	yes	yes	2	0.0075334	64.485	0	0	0	0	0	0	0	0	0	0	0	0	0	0	0	0	0	0	0	0	0	0	0	0	0	0	0	0	0	0	0	0	0	0	0	0	0	0	3
IADIGPNIIMGK	0	1240.68	AT5G63420.1	AT5G63420.1	yes	yes	2	0.00078443	62.705	0	0	0	0	0	4241	0	0	0	0	0	0	0	0	0	0	0	0	0	0	0	0	0	0	0	0	0	0	0	0	0	0	0	0	0	0	0	0	7
FMAGPFEIEPITVTHSIPDCSGLFLR	0	2933.45	AT5G63420.1	AT5G63420.1	yes	yes	3	0.070533	12.612	0	0	0	0	0	0	0	0	0	0	0	0	0	0	0	0	0	0	0	0	0	0	0	0	0	0	0	0	0	0	0	0	0	0	0	0	0	0	2
EVDRTLEDDIIDSAR	1	1745.84	AT5G63420.1	AT5G63420.1	yes	yes	3	1.1739e-07	88.009	0	0	0	8905.3	0	5007.3	0	0	0	0	0	0	0	0	0	0	0	0	0	0	0	0	0	0	0	0	0	0	0	0	0	0	0	0	0	0	0	0	3
EGVTLMMSDSTNVLSPGR	0	1892.9	AT5G63420.1	AT5G63420.1	yes	yes	3	0.021834	24.481	0	0	0	0	0	0	0	0	0	0	0	0	0	0	0	0	0	0	0	0	5931.7	0	0	0	0	0	0	0	0	0	0	0	0	0	0	0	0	0	1
EDIILYSAK	0	1050.56	AT5G63420.1	AT5G63420.1	yes	yes	2	0.013336	58.699	0	0	0	4680.2	0	0	0	0	0	0	0	0	0	0	0	0	0	0	0	0	0	0	0	0	0	0	0	0	0	0	0	0	0	0	0	0	0	0	3
DLLIVTTGSQAEPR	0	1498.8	AT5G63420.1	AT5G63420.1	yes	yes	2	8.4596e-10	109.07	0	0	0	11997	0	6817.5	5720.9	0	1795.6	0	0	0	0	0	1906.5	0	0	0	0	0	0	0	0	0	0	0	0	0	0	0	0	2208	0	0	0	0	0	0	17
DGKAPIDPSSLIK	1	1339.73	AT5G63420.1	AT5G63420.1	yes	yes	3	0.00030655	70.628	0	0	0	7364.5	0	9389.5	0	0	0	0	0	0	0	0	0	0	0	0	0	0	0	0	0	0	0	0	0	0	0	0	0	0	0	0	0	0	0	0	4
AALNLASYGSSHAFK	0	1535.77	AT5G63420.1	AT5G63420.1	yes	yes	3	0.026059	27.236	0	0	0	61506	0	0	0	0	0	0	0	0	0	0	0	0	0	0	0	0	0	0	0	0	0	0	0	0	0	0	0	0	0	0	0	0	0	0	1
VLNFAIDDAILEER	0	1616.84	AT5G63400.1;AT5G63400.2	AT5G63400.1	yes	no	2	2.9723e-09	101.3	0	0	0	0	0	0	0	0	0	0	0	0	0	0	0	0	0	0	0	0	0	0	0	0	0	411.97	0	0	0	15749	0	0	0	0	0	0	0	0	3
TPGVDDITGEPLIQR	0	1609.83	AT5G63400.1	AT5G63400.1	yes	yes	2	7.9747e-19	109.07	0	0	0	0	0	0	0	0	0	0	0	0	0	0	0	0	0	0	0	0	0	0	0	0	0	0	0	0	0	0	0	5533.2	0	4987.5	0	2616.7	0	0	3
LIFIGPPGSGK	0	1084.63	AT5G63400.1;AT5G63400.2	AT5G63400.1	yes	no	2	0.020727	44.543	0	0	0	0	0	0	0	0	0	0	0	0	0	0	0	0	0	0	0	0	0	0	0	0	0	0	0	0	0	0	0	0	0	0	0	0	0	0	1
LAAFHSQTQPVIDYYAK	0	1950.98	AT5G63400.1	AT5G63400.1	yes	yes	3	1.2575e-05	53.395	0	43.09	0	0	0	0	0	0	0	0	0	0	0	0	0	0	0	0	0	0	0	0	0	0	0	0	0	7357.6	2720.5	8693.4	0	5649.4	3544.1	0	0	0	0	0	10
GFILDGFPR	0	1020.54	AT5G63400.1;AT5G63400.2;AT5G50370.1	AT5G63400.1	yes	no	2	0.0011392	83.168	0	0	0	0	0	0	0	0	0	0	0	0	0	0	0	0	0	0	0	0	0	0	0	0	0	0	0	0	5220.2	0	0	0	0	0	0	0	0	0	8
FAPPKTPGVDDITGEPLIQR	1	2150.14	AT5G63400.1	AT5G63400.1	yes	yes	3	6.9918e-09	61.342	0	0	0	0	0	0	0	0	0	0	0	0	0	0	0	0	0	0	0	0	0	0	0	0	0	0	0	0	0	16930	0	0	8048	0	0	0	0	0	2
WDSALATWLRE	1	1346.66	AT5G63310.1	AT5G63310.1	yes	yes	2	1.8697e-11	142.19	0	0	0	0	0	0	0	0	0	0	0	0	0	0	0	0	0	0	0	63130	124120	122840	51840	46158	25584	14800	0	9306.9	10271	11728	0	0	0	0	0	0	4830.8	4442.1	59
WDSALATWLR	0	1217.62	AT5G63310.1	AT5G63310.1	yes	yes	2	0.075331	36.528	0	0	0	0	0	0	0	0	0	0	0	0	0	0	0	0	0	0	0	0	0	8633.1	0	0	0	0	0	0	0	0	0	0	0	0	0	0	0	0	1
TDPLQAEPGTIRGDLAVQTGR	1	2194.13	AT5G63310.1	AT5G63310.1	yes	yes	2;3	2.7544e-71	130.89	0	0	0	0	0	0	0	0	0	0	0	0	0	0	0	0	0	0	0	29519	69712	43431	22448	0	0	4719.8	0	0	0	0	0	0	0	0	0	0	0	3168.7	72
TDPLQAEPGTIR	0	1296.67	AT5G63310.1	AT5G63310.1	yes	yes	2	1.9127e-06	112.02	0	0	0	0	0	0	0	0	0	0	0	0	0	0	0	0	0	0	3366	4465.3	9908	4464.1	6725.3	0	0	0	0	0	0	0	0	0	0	0	569.18	0	0	0	49
LIGKTDPLQAEPGTIR	1	1707.95	AT5G63310.1	AT5G63310.1	yes	yes	3	0.095647	22.196	0	0	0	0	0	0	0	0	0	0	0	0	0	0	0	0	0	0	0	0	0	0	0	0	0	0	0	0	0	0	0	0	0	0	0	0	0	0	1
GLVGEIISRFEK	1	1346.76	AT5G63310.1	AT5G63310.1	yes	yes	2;3	3.4095e-06	98.156	0	0	0	0	0	36.755	0	0	0	0	0	0	0	0	0	0	0	0	0	0	14909	8935	0	0	0	0	0	0	0	0	0	0	0	0	0	0	0	0	4
GLVGEIISR	0	942.55	AT5G63310.1	AT5G63310.1	yes	yes	2	9.6956e-14	164.96	0	0	0	0	0	0	0	2018.3	0	0	0	0	1366.5	0	0	0	0	0	4888.2	29238	54127	39581	14885	9514.3	4762.8	0	0	0	2804.1	0	0	0	0	3963.7	4644.1	0	0	0	92
ELAEEHYKDLSAK	1	1531.75	AT5G63310.1	AT5G63310.1	yes	yes	3	1.676e-05	85.536	0	0	0	0	0	0	0	0	0	0	0	0	0	0	0	0	0	0	0	3466.6	5043.3	3913.2	2355.5	1169.4	0	0	0	0	0	0	0	0	0	0	0	0	0	0	12
EIGLWFKEGELCK	1	1607.8	AT5G63310.1	AT5G63310.1	yes	yes	3	4.0027e-05	83.204	0	0	0	0	0	0	2631.4	0	0	0	0	0	0	0	0	0	0	0	0	8491.4	11698	14379	0	0	0	0	0	0	0	0	0	0	0	0	0	0	0	0	9
EIGLWFK	0	891.485	AT5G63310.1	AT5G63310.1	yes	yes	2	0.008523	97.071	0	0	0	0	0	0	0	0	0	0	0	0	0	0	0	0	0	0	0	37895	73335	56147	17399	13762	0	4504.6	0	0	0	0	0	0	0	0	0	0	0	0	24
EGELCKWDSALATWLRE	2	2062.98	AT5G63310.1	AT5G63310.1	yes	yes	2;3	2.4792e-27	107.7	0	0	0	0	0	0	0	0	0	0	5095.1	0	0	0	0	0	0	0	0	18345	47153	43121	0	55.33	0	0	0	0	0	0	0	0	0	0	0	0	0	0	17
YPSMDLAYAAGR	0	1313.61	AT5G62790.1;AT5G62790.2	AT5G62790.1	yes	no	2	6.0313e-05	93.839	0	0	0	0	0	0	0	0	0	0	0	0	0	0	0	0	0	0	0	5827.9	0	6966	0	0	0	0	0	0	0	0	0	0	0	0	0	0	0	0	9
VVALAAGSNVTLLADQVRR	1	1952.12	AT5G62790.1	AT5G62790.1	yes	yes	3	1.4466e-31	102.08	0	0	0	0	0	0	0	0	0	0	0	0	0	0	0	0	0	0	0	10289	23335	23758	0	0	0	0	0	1994.9	0	0	0	0	0	0	0	0	0	0	6
VVALAAGSNVTLLADQVR	0	1796.02	AT5G62790.1	AT5G62790.1	yes	yes	2;3	3.2137e-26	102.5	0	0	0	0	0	0	1721.5	0	0	0	0	0	0	0	0	0	0	0	0	0	6627.4	12200	0	0	0	0	4564.7	0	0	0	0	0	0	0	1229.4	0	0	0	11
QSWDGPKPISIVGSTGSIGTQTLDIVAENPDKFR	2	3612.84	AT5G62790.1;AT5G62790.2	AT5G62790.1	yes	no	4	3.2898e-12	39.701	0	0	0	0	0	0	0	0	0	0	0	0	0	0	0	0	0	0	0	0	31057	29003	24299	0	0	0	0	0	0	0	0	0	0	0	0	0	0	0	7
NELVTSPSLEEIVHYDLWAR	0	2370.19	AT5G62790.1;AT5G62790.2	AT5G62790.1	yes	no	2;3	1.139e-24	82.609	0	0	0	0	0	0	0	0	0	0	0	0	0	0	0	0	0	0	0	16012	51090	26008	26304	21584	0	0	0	0	90.851	0	0	0	0	2747.4	0	48.92	0	0	40
LPILYTMSWPDRVPCSEVTWPR	1	2702.33	AT5G62790.1;AT5G62790.2	AT5G62790.1	yes	no	3	5.5108e-12	57.227	0	0	0	0	0	0	0	0	0	0	0	0	0	0	0	0	0	0	0	0	23139	0	0	0	0	0	0	0	0	0	0	0	0	0	0	0	0	0	4
LEIIPGEQGVIEVAR	0	1621.9	AT5G62790.1;AT5G62790.2	AT5G62790.1	yes	no	2	1.4371e-05	68.413	0	0	0	0	0	0	0	0	0	0	0	0	0	0	0	0	0	0	0	0	0	10086	0	0	0	0	0	0	0	0	0	0	0	0	0	0	0	0	4
KPDNVKYPSMDLAYAAGR	2	1994.99	AT5G62790.1;AT5G62790.2	AT5G62790.1	yes	no	4	9.4002e-16	84.375	0	0	0	0	0	0	0	0	0	0	0	0	0	0	0	0	0	0	0	0	7443.7	0	0	0	0	0	0	0	0	0	0	0	0	0	0	0	1067	0	7
KITVDSATLFNK	1	1335.74	AT5G62790.1;AT5G62790.2	AT5G62790.1	yes	no	2;3	1.0122e-13	124.12	0	0	0	0	0	0	0	0	0	0	0	0	0	0	0	0	0	0	0	5289.7	19398	16798	5872.1	0	0	0	1644.3	0	1196	0	0	0	0	0	0	0	1189.5	0	30
KIILTASGGAFR	1	1232.72	AT5G62790.1;AT5G62790.2	AT5G62790.1	yes	no	3	8.2361e-05	77.74	0	0	0	0	0	0	0	0	0	0	0	0	0	0	0	0	0	0	0	0	0	0	3261	0	0	0	0	0	0	0	0	0	0	0	0	0	0	0	3
ITVDSATLFNK	0	1207.64	AT5G62790.1;AT5G62790.2	AT5G62790.1	yes	no	2	4.0003e-16	157.14	0	0	0	0	0	0	0	0	0	0	0	0	0	0	1447.4	0	0	0	0	0	42986	16519	0	0	0	0	0	0	0	0	0	0	0	0	0	0	0	0	9
ISYLDIFK	0	997.548	AT5G62790.1;AT5G62790.2	AT5G62790.1	yes	no	2	0.0027509	126.62	0	0	0	0	0	0	0	0	0	0	0	0	0	0	0	0	0	0	0	0	51993	39887	32615	0	0	5809.6	0	0	0	0	0	0	0	0	0	0	0	0	30
ILPADSEHSAIFQCIQGLPEGALR	0	2621.33	AT5G62790.1;AT5G62790.2	AT5G62790.1	yes	no	3	1.98e-27	76.084	0	0	0	0	0	0	0	0	0	0	0	0	0	0	0	0	0	0	0	0	0	58541	30232	19707	0	0	0	0	0	0	0	0	0	0	0	0	0	0	16
IILTASGGAFR	0	1104.63	AT5G62790.1;AT5G62790.2	AT5G62790.1	yes	no	2	1.9079e-05	96.009	0	0	0	0	0	0	0	0	0	0	0	0	0	0	0	0	0	0	0	0	0	5846.2	0	0	0	0	0	0	0	0	0	0	0	0	0	0	0	0	9
EYAANVQLSSGARPVHA	1	1768.89	AT5G62790.1;AT5G62790.2	AT5G62790.1	yes	no	2;3	8.3909e-47	131.56	0	0	0	0	0	0	0	0	0	0	0	0	0	0	0	0	0	0	0	23616	69972	79269	49501	3664.9	6512.9	0	0	0	0	0	0	0	0	729.43	0	0	0	0	83
EYAANVQLSSGAR	0	1364.67	AT5G62790.1;AT5G62790.2	AT5G62790.1	yes	no	2;3	0.00030446	73.881	0	83.201	0	0	0	0	0	0	0	0	0	0	0	0	0	0	0	0	0	709.8	976.31	1595.7	0	0	0	0	0	0	0	0	0	0	0	431.6	0	0	0	0	9
ETLIAGGPFVLPLANK	0	1638.93	AT5G62790.1;AT5G62790.2	AT5G62790.1	yes	no	2	0.066559	25.365	0	0	0	0	0	0	0	0	0	0	0	0	0	0	0	0	0	0	0	0	0	0	0	0	0	0	0	0	0	0	0	0	0	0	0	0	0	0	1
AVEMFIDEK	0	1080.52	AT5G62790.1;AT5G62790.2	AT5G62790.1	yes	no	2	0.00054533	109.44	0	0	0	564.01	0	0	0	0	0	0	0	0	0	0	0	0	0	0	0	15198	44694	25418	0	0	0	0	0	0	0	0	0	0	0	0	0	0	0	0	70
AGGTMTGVLSAANEK	0	1405.69	AT5G62790.1;AT5G62790.2	AT5G62790.1	yes	no	2;3	1.2763e-31	135.02	0	0	0	0	0	234.09	0	2650	0	0	0	0	0	17877	0	0	0	0	0	16021	42050	30549	21964	4547.1	0	5225	0	0	0	1424.3	15.781	603.33	0	0	0	0	0	0	84
YTGDSDLQLER	0	1295.6	AT5G62700.1;AT5G62690.1	AT5G62700.1	yes	no	2	9.89e-05	106.67	0	0	0	11117	0	7396.8	4363.7	0	0	0	0	0	0	1973.2	0	0	0	0	0	0	0	0	0	0	0	0	0	0	0	0	0	0	0	0	0	0	0	0	9
YLTASAMFR	0	1058.52	AT5G62700.1;AT5G62690.1;AT5G12250.1;AT2G29550.1	AT5G62700.1	no	no	2	0.099564	41.117	0	0	0	3430.7	0	2421	0	0	0	0	0	0	1871.1	0	0	0	0	0	0	0	0	0	0	0	0	0	0	0	0	1960.4	0	1424.6	0	0	0	0	0	0	1
STVCDIPPTGLK	0	1286.65	AT5G62700.1;AT5G62690.1;AT2G29550.1	AT5G62700.1	no	no	2	0.014741	44.511	0	0	0	0	0	0	0	0	0	0	0	0	0	0	0	0	0	0	0	0	0	0	0	0	0	0	0	0	0	0	0	0	0	0	0	0	0	0	2
GHYTEGAELIDSVLDVVRK	1	2100.09	AT5G62700.1;AT5G62690.1;AT2G29550.1;AT5G44340.1;AT4G20890.1	AT5G62700.1	no	no	3;4	4.5703e-06	54.427	0	0	0	21128	0	5992.4	4373.7	0	0	0	0	0	0	0	0	0	0	0	0	0	0	0	0	0	0	0	0	0	0	0	0	0	0	0	0	0	0	0	8
GHYTEGAELIDSVLDVVR	0	1971.99	AT5G62700.1;AT5G62690.1;AT2G29550.1;AT5G44340.1;AT4G20890.1	AT5G62700.1	no	no	2;3	2.1709e-113	182.7	0	0	0	18560	0	0	0	0	0	0	0	0	0	0	0	0	0	0	0	0	0	0	0	0	0	0	0	0	0	0	0	0	0	0	0	0	0	0	15
FWEVVCAEHGIDPTGR	0	1871.86	AT5G62700.1;AT5G62690.1	AT5G62700.1	yes	no	3	2.0343e-05	56.339	0	0	0	0	0	0	0	0	0	0	0	0	0	0	0	0	0	0	0	0	0	0	0	0	0	0	0	0	0	0	0	0	0	0	0	0	0	0	3
EVDEQMLNVQNK	0	1445.68	AT5G62700.1;AT5G62690.1;AT2G29550.1	AT5G62700.1	no	no	2	0.015466	43.897	0	0	0	0	0	0	0	0	0	0	0	0	0	0	0	0	0	0	0	0	0	0	0	0	0	0	0	0	0	0	0	0	0	0	0	0	0	0	2
EILHIQGGQCGNQIGAK	0	1821.92	AT5G62700.1;AT5G62690.1;AT5G44340.1;AT4G20890.1	AT5G62700.1	no	no	3	2.5061e-15	87.363	0	0	0	6813.9	0	0	3283.3	3074.1	0	0	0	0	0	0	0	0	0	0	0	0	0	0	0	0	0	0	0	0	0	0	0	0	0	0	0	0	0	0	5
AVLMDLEPGTMDSLR	0	1646.8	AT5G62700.1;AT5G62690.1;AT5G44340.1;AT4G20890.1	AT5G62700.1	no	no	2	2.4025e-08	83.823	0	0	0	8284.4	0	0	0	0	0	2410	0	0	0	4231.6	0	0	0	0	0	0	0	0	0	14944	0	0	0	0	0	0	0	0	0	2073	0	0	0	0	7
YLLYGDISTK	0	1171.61	AT5G62530.1	AT5G62530.1	yes	yes	2	0.013768	52.247	0	0	0	0	320.67	0	0	0	0	0	0	0	0	0	0	21423	0	0	0	0	0	0	0	0	0	0	0	0	0	0	0	0	0	0	0	0	0	0	4
VSIVMEQMMR	0	1222.59	AT5G62530.1	AT5G62530.1	yes	yes	2	0.069883	37.18	0	0	0	0	0	0	0	0	0	0	0	0	0	3855.4	0	0	0	0	0	0	0	0	0	0	0	0	0	0	0	0	0	0	0	0	0	0	0	0	1
VAEVDESGTQPFVDSLSQCPK	0	2292.06	AT5G62530.1	AT5G62530.1	yes	yes	2;3	4.7152e-10	58.712	0	0	0	0	0	0	0	0	0	0	0	0	0	0	0	9750.3	0	0	0	0	0	0	0	0	0	0	0	0	0	0	0	0	0	0	0	0	0	0	6
VADFFAR	0	824.418	AT5G62530.1	AT5G62530.1	yes	yes	2	0.030024	85.359	0	0	0	0	0	0	1342.9	0	0	0	0	0	0	0	0	0	2454	0	0	0	0	0	0	0	0	0	0	0	0	0	0	0	0	0	0	0	0	0	2
SYQQAAGEVFVTR	0	1454.72	AT5G62530.1	AT5G62530.1	yes	yes	2	8.1571e-08	110.44	0	0	0	0	0	0	0	0	0	0	0	0	0	0	8988.8	16204	4777.8	0	0	0	0	0	0	0	0	0	0	2986.2	0	0	0	4803.3	0	0	0	0	0	0	17
LLHYCGLPAEDVDFINSDGK	0	2262.06	AT5G62530.1	AT5G62530.1	yes	yes	3	1.8736e-32	94.281	0	40.508	0	0	0	0	0	0	0	0	0	0	0	0	22890	0	7125.2	0	0	0	0	0	0	0	0	0	0	3411.1	0	0	0	0	0	0	0	0	0	0	13
IRLEDAGFDWK	1	1348.68	AT5G62530.1	AT5G62530.1	yes	yes	2;3	0.00010855	101.89	0	0	0	0	0	0	0	0	0	0	0	0	0	0	24418	10531	0	0	0	0	0	4772.5	0	0	0	0	0	0	0	0	0	0	0	0	0	0	0	0	4
ILLEANPR	0	924.539	AT5G62530.1	AT5G62530.1	yes	yes	2	0.0075862	96.492	0	27.958	0	0	0	0	0	0	0	0	0	0	0	0	2376.4	3121.3	0	0	0	0	0	0	0	0	0	0	0	0	0	0	0	0	0	0	0	0	0	0	14
FLENFCGDQVR	0	1383.62	AT5G62530.1	AT5G62530.1	yes	yes	2	0.0023003	61.194	0	52.605	0	0	0	0	0	0	0	0	0	0	0	0	0	0	3918.4	0	0	0	0	0	0	0	0	0	0	0	0	0	0	0	0	0	0	0	0	0	1
EIFGPFQIVTEYKK	1	1697.9	AT5G62530.1	AT5G62530.1	yes	yes	3	0.00047517	57.794	0	0	0	0	0	0	0	0	0	0	0	0	0	0	9141.2	12309	0	0	0	0	0	0	0	0	0	0	0	0	0	0	0	0	0	0	0	0	0	0	12
DQLPLVLEALER	0	1394.78	AT5G62530.1	AT5G62530.1	yes	yes	2	3.5654e-13	116.03	0	0	0	0	0	0	0	0	0	0	0	0	0	10069	0	31404	4374.1	0	0	0	0	0	0	0	0	0	0	0	0	0	0	0	0	0	0	0	0	0	49
VIDLFSSPDVVK	0	1317.72	AT5G62300.2;AT5G62300.1;AT3G45030.1;AT3G47370.3;AT3G47370.2;AT3G47370.1	AT5G62300.2	no	no	2;3	8.7314e-07	114.76	0	0	0	189140	4747.8	91591	70177	0	0	0	0	0	0	0	0	0	0	0	0	0	0	0	0	0	0	0	0	0	0	0	0	0	0	0	0	0	0	0	42
VCTDLVR	0	861.438	AT5G62300.2;AT5G62300.1;AT3G45030.1;AT3G47370.3;AT3G47370.2;AT3G47370.1	AT5G62300.2	no	no	2	0.036042	81.297	0	0	0	0	0	0	0	0	0	0	0	0	0	0	0	0	0	0	0	0	0	0	0	0	0	0	0	0	0	0	0	0	0	0	0	0	0	0	1
KAPCGEGTNTWDRFELR	2	2035.95	AT5G62300.2;AT5G62300.1;AT3G45030.1;AT3G47370.3;AT3G47370.2;AT3G47370.1	AT5G62300.2	no	no	3;4	3.8809e-28	108.63	0	0	0	49698	0	0	20747	0	0	0	2420.7	0	0	0	0	0	0	0	0	0	0	0	0	0	0	0	0	0	0	0	0	0	0	0	0	0	0	0	19
AGLEEPLEQIHK	0	1362.71	AT5G62300.2;AT5G62300.1;AT3G45030.1	AT5G62300.2	yes	no	2;3	2.5735e-26	161.93	0	88.401	0	82477	2929.2	78054	12762	0	0	0	0	0	0	0	0	0	0	1336.4	609.7	0	0	0	0	10633	2393.3	0	0	0	0	0	0	0	0	0	0	0	0	0	47
VEIGGQDLR	0	985.519	AT5G62040.1	AT5G62040.1	yes	yes	2	0.0010073	88.136	0	0	34.917	18.219	0	27.329	0	0	0	0	0	0	0	0	0	0	0	0	0	0	0	0	0	0	0	0	0	0	0	0	31.884	27.329	0	1108.5	0	2396.8	2692.9	1397.7	10
VYIFDVTDSWER	0	1528.72	AT5G61820.1	AT5G61820.1	yes	yes	2	0.014741	44.511	0	0	0	0	0	0	0	0	0	0	0	0	0	0	0	0	0	0	0	0	0	0	0	0	0	0	0	0	0	0	0	0	0	0	0	0	0	0	2
LVMNPGSVANPYLFDIDFPR	0	2264.13	AT5G61820.1	AT5G61820.1	yes	yes	3	9.3064e-05	42.123	0	0	0	0	0	0	2658.3	0	0	0	0	0	0	0	0	0	0	0	0	0	0	0	0	0	0	0	0	0	7323.5	0	0	0	0	0	0	0	0	0	3
WSKVPGAAEASIR	1	1370.73	AT5G07350.1;AT5G07350.2;AT5G61780.1	AT5G61780.1	no	no	3	0.0025279	55.335	0	0	0	0	0	3803.8	0	0	0	0	0	0	0	0	0	0	0	0	0	0	0	0	0	5272.6	0	0	0	0	0	0	0	0	0	0	0	0	0	0	2
VVVTEVLGGGR	0	1084.62	AT5G07350.1;AT5G07350.2;AT5G61780.1	AT5G61780.1	no	no	2	1.7905e-18	159.93	0	0	0	20090	1105.8	41620	36045	0	2822.4	0	0	3336.2	0	3763.9	0	0	2897.1	0	0	0	0	2282.9	0	0	0	0	1881.2	0	0	0	0	0	0	1564.8	0	0	0	0	36
VSPYIAELEQLEEQAQQEGFGR	0	2520.21	AT5G61780.1	AT5G61780.1	yes	yes	3	1.1999e-12	61.361	0	0	0	6700.7	0	11059	0	0	0	0	0	0	0	0	0	0	0	0	0	0	0	0	0	0	0	0	0	0	0	0	0	0	0	0	0	0	0	0	10
VPGAAEASIR	0	969.524	AT5G07350.1;AT5G07350.2;AT5G61780.1	AT5G61780.1	no	no	2	0.0052194	58.889	0	0	0	0	0	868.02	0	0	0	0	0	0	0	0	0	0	0	0	0	0	0	0	0	0	2990.6	0	0	0	0	0	0	0	0	0	0	0	0	0	2
VDYKVEAIAGR	1	1219.66	AT5G07350.1;AT5G07350.2;AT5G61780.1	AT5G61780.1	no	no	2;3	2.424e-12	134.75	0	0	0	7552	0	12484	11838	1201.6	0	0	0	0	0	0	0	0	744.58	0	0	0	0	0	0	0	0	0	0	0	0	0	0	0	0	0	0	0	0	0	9
VASIQNQLAALSLKDAPIIGSFNPK	1	2594.44	AT5G61780.1	AT5G61780.1	yes	yes	3	0.00044816	30.223	0	0	0	0	0	0	0	0	0	0	0	0	0	0	0	0	0	0	0	0	0	0	0	0	0	0	0	0	0	0	0	0	0	0	0	0	0	0	1
VASIQNQLAALSLK	0	1454.85	AT5G61780.1	AT5G61780.1	yes	yes	2	3.0651e-09	101.61	0	0	0	9841.6	0	11649	12817	0	0	0	0	0	0	0	0	0	0	0	0	0	0	0	0	0	0	0	0	0	0	0	0	0	0	0	0	0	0	0	9
TNAGTYLLEAGLAK	0	1420.76	AT5G61780.1	AT5G61780.1	yes	yes	2	0.00075926	57.288	0	0	0	0	0	19835	24131	0	0	0	0	0	0	0	0	0	0	0	0	0	0	0	0	0	0	0	0	0	0	0	0	0	0	0	0	0	0	0	6
TITLSSLMAPK	0	1160.65	AT5G61780.1	AT5G61780.1	yes	yes	2	0.017848	45.911	0	0	0	0	0	0	0	0	0	0	0	0	0	0	0	0	0	0	0	0	0	0	0	0	0	0	0	0	0	0	0	0	0	0	0	0	0	0	1
SNHYDALLAAEAR	0	1429.69	AT5G07350.1;AT5G07350.2;AT5G61780.1	AT5G61780.1	no	no	2;3	3.6062e-26	127.3	0	0	0	18763	0	17025	36386	0	1627.5	0	0	0	0	0	0	0	0	0	0	0	0	3315.1	0	0	0	0	0	0	0	0	0	0	0	0	0	0	0	0	16
RGGIDEPFAWESR	1	1518.72	AT5G61780.1	AT5G61780.1	yes	yes	2;3	1.0191e-05	85.837	0	0	0	7622	0	15145	0	0	0	0	0	0	8392	0	0	0	0	0	831.57	0	0	0	0	0	0	0	0	0	0	0	0	0	0	0	0	0	0	0	8
LAYIKVPGKEEDFGR	2	1720.91	AT5G61780.1	AT5G61780.1	yes	yes	4	7.5941e-06	72.662	0	0	0	0	0	8091	0	0	0	0	0	0	0	0	0	0	0	0	0	0	0	0	0	0	0	0	0	0	0	0	0	0	0	0	0	0	0	0	2
ISPGDGVTTSGAGDR	0	1388.65	AT5G61780.1	AT5G61780.1	yes	yes	2	8.8543e-05	60.549	0	0	0	213.21	0	647.04	0	0	1588.7	0	0	0	0	0	0	0	0	0	0	0	0	0	0	0	0	0	0	0	0	0	0	0	0	0	0	0	0	0	2
INQISAVVEYVLSGHR	0	1783.96	AT5G61780.1	AT5G61780.1	yes	yes	3	5.1694e-19	101.01	0	0	0	10704	0	0	13181	0	0	0	0	0	0	0	0	0	0	0	0	0	0	0	0	0	0	0	0	0	0	6023.7	0	0	0	0	0	0	0	0	10
GKPMEGIVEQVR	1	1341.71	AT5G07350.1;AT5G07350.2;AT5G61780.1	AT5G61780.1	no	no	3	0.00016844	83.573	0	0	0	0	0	0	0	0	0	0	0	0	0	0	0	0	0	0	0	0	0	0	0	0	0	0	0	0	0	0	0	0	0	0	0	0	0	0	3
GGIDEPFAWESR	0	1362.62	AT5G61780.1	AT5G61780.1	yes	yes	2	0.071368	31.675	0	0	0	0	0	4091.1	0	0	0	0	0	0	0	0	0	0	0	0	0	0	0	0	0	0	0	0	0	0	0	0	0	0	0	0	0	0	0	0	1
FYVQTVGDQK	0	1183.59	AT5G61780.1	AT5G61780.1	yes	yes	2	0.00050736	85.355	0	0	0	0	0	0	3887.6	0	0	0	0	0	0	0	0	0	0	0	0	0	0	0	0	0	0	0	0	0	0	0	0	0	0	0	0	0	0	0	5
EFGSVYLGNENLAK	0	1539.76	AT5G61780.1	AT5G61780.1	yes	yes	2	0.0012316	53.946	0	0	0	9209.5	0	14561	0	7069.6	0	0	0	0	0	0	0	2255.1	0	0	0	0	0	0	0	0	0	0	0	0	0	0	0	1579.2	0	0	0	0	0	0	9
DVEIVVENVDR	0	1285.65	AT5G61780.1	AT5G61780.1	yes	yes	2	0.010928	49.448	0	0	0	0	0	0	0	0	0	0	0	0	0	0	0	0	0	0	0	0	0	0	0	0	0	0	0	0	0	0	0	0	0	0	0	0	0	0	2
DSPALHIADLTVASAK	0	1607.85	AT5G61780.1	AT5G61780.1	yes	yes	2	0.013767	32.191	0	0	0	0	0	0	0	0	0	0	0	0	0	0	0	0	0	0	0	0	0	0	0	0	0	0	0	0	0	0	0	0	0	0	0	0	0	0	2
DFLPSLQR	0	974.519	AT5G07350.1;AT5G07350.2;AT5G61780.1	AT5G61780.1	no	no	2	0.074818	51.346	0	0	0	7767	0	0	0	0	0	0	0	0	0	0	0	0	0	0	0	0	0	0	0	0	0	0	0	0	0	0	0	0	0	0	0	0	0	0	1
DAPIIGSFNPK	0	1157.61	AT5G07350.1;AT5G07350.2;AT5G61780.1	AT5G61780.1	no	no	2	0.00029986	76.332	0	0	0	0	0	16570	0	0	0	0	0	0	0	0	0	0	0	0	595.37	0	0	0	0	2362.6	0	0	0	0	0	0	0	0	0	0	0	0	0	0	12
DAGEYLHTVTLESGKEFR	1	2051	AT5G61780.1	AT5G61780.1	yes	yes	3;4	4.3233e-14	79.514	0	0	0	5815.5	203.93	6056.3	13197	0	0	0	0	0	0	0	0	0	0	0	0	0	0	0	0	0	0	0	0	0	0	0	0	6666.4	0	0	0	0	0	0	6
AVTSGDCLVITALTHNR	0	1826.93	AT5G61780.1	AT5G61780.1	yes	yes	3	1.1913e-25	105.28	0	0	0	0	0	0	0	0	0	0	0	0	0	0	0	0	0	0	0	0	0	0	0	0	0	0	0	0	0	0	0	0	0	0	0	0	0	0	5
GLQVAVSGIPK	0	1067.63	AT5G61580.2;AT5G61580.1	AT5G61580.2	yes	no	2	0.059505	35.594	0	0	0	0	0	0	0	0	0	0	0	0	0	0	0	0	0	0	0	0	0	0	0	0	0	0	0	0	0	0	0	0	0	0	0	0	0	0	1
GINQVYIIGGGGTQK	0	1503.8	AT5G61580.2;AT5G61580.1	AT5G61580.2	yes	no	2	0.00848	37.177	0	0	0	0	0	0	0	0	0	0	2724.6	0	0	4716.3	5115.1	0	4562.1	0	0	0	0	0	0	0	0	0	0	0	2420.8	0	0	0	0	0	0	0	0	0	3
GGLFEFIEER	0	1195.59	AT5G61580.2;AT5G61580.1	AT5G61580.2	yes	no	2	0.0034864	67.207	0	0	0	0	0	0	0	0	0	0	0	0	0	0	6995.1	0	0	0	0	0	0	0	0	0	0	0	0	0	0	0	0	0	0	0	0	0	0	0	6
FLPDLPSYPNPLK	0	1499.8	AT5G61580.2;AT5G61580.1	AT5G61580.2	yes	no	2	0.0095211	43.03	0	0	0	0	504.58	0	0	0	0	0	0	0	0	0	8891.7	9728.2	0	0	0	9085	0	0	0	0	0	0	0	0	0	0	0	0	0	0	0	0	0	0	3
VYEHGGPEVLKWEDVEVGEPK	1	2395.17	AT5G61510.1	AT5G61510.1	yes	yes	4	0.0004731	36.454	0	0	0	0	0	0	0	0	0	0	0	0	0	0	0	0	0	0	0	0	0	0	0	0	0	9436.8	0	0	0	0	0	0	0	0	0	0	0	0	2
GMTAQFLLR	0	1035.55	AT5G61510.1	AT5G61510.1	yes	yes	2	0.00093983	88.921	0	0	0	0	0	0	0	0	0	0	0	0	0	2047.1	0	0	0	0	0	0	0	0	0	0	8131.3	6601.2	0	0	0	0	0	0	0	0	0	0	0	0	7
AIGLNFIDVYFR	0	1426.76	AT5G61510.1	AT5G61510.1	yes	yes	2	1.0634e-05	89.266	0	0	0	0	0	47.871	0	0	0	0	0	0	0	0	0	2684.8	3394.9	0	0	0	0	0	0	6471.9	11319	13042	0	0	0	0	0	0	0	0	0	0	0	0	15
VIEAGANALVAGSAVFGAK	0	1743.95	AT5G61410.2;AT5G61410.1	AT5G61410.2	yes	no	2;3	9.446e-30	91.589	0	0	324.19	0	0	0	0	0	0	0	0	0	0	0	2571.8	8313.2	0	0	2037.8	40832	9024.3	20569	0	8046.9	0	0	0	40.524	0	460.24	0	16763	8659.1	0	0	0	0	0	105
SDIIVSPSILSANFAK	0	1660.9	AT5G61410.2;AT5G61410.1	AT5G61410.2	yes	no	2;3	5.5369e-59	146.58	0	0	0	0	0	6985.7	0	0	0	0	0	0	0	34509	0	76406	80785	13221	23749	315440	221620	119290	64884	54250	47974	67657	87083	131930	177350	205590	11404	129780	205410	110900	26964	21177	16445	0	314
GVNPWIEVDGGVTPANAYK	0	1985.98	AT5G61410.2;AT5G61410.1	AT5G61410.2	yes	no	2;3	9.2312e-69	142.02	0	0	0	31963	0	0	14892	10204	10502	3299.3	0	0	0	12303	22347	77398	70201	0	15064	306410	194220	127710	87563	69723	48975	76889	92547	146420	190190	170570	4130.8	99917	118360	23209	10600	7654.7	0	0	353
FSKSDIIVSPSILSANFAK	1	2023.1	AT5G61410.2;AT5G61410.1	AT5G61410.2	yes	no	3	4.7872e-09	62.002	0	0	0	0	0	0	0	0	0	0	0	0	0	0	0	0	0	0	0	0	0	0	0	0	0	0	0	0	0	0	0	0	0	0	0	0	0	0	2
AVELAGCDWIHVDVMDGR	0	2041.93	AT5G61410.2;AT5G61410.1	AT5G61410.2	yes	no	3	0.04178	21.676	0	0	0	0	0	0	0	0	0	0	0	0	0	0	0	0	1033.9	0	0	0	0	0	0	0	0	0	0	0	0	0	0	2507.8	0	0	0	0	0	0	4
AGADIVSVHCEQQSTIHLHR	0	2257.1	AT5G61410.2;AT5G61410.1	AT5G61410.2	yes	no	3;4;5	3.8757e-162	186.94	0	0	334.19	0	0	0	0	0	0	0	0	0	0	0	3215.3	15783	15588	0	2933.4	73463	34931	10840	21556	7511.8	7296.3	6330.6	8500.7	18753	29510	13100	0	27529	25826	0	0	0	0	0	116
SGKIELPLWTDIVK	1	1597.91	AT5G61170.1;AT5G15520.1	AT5G61170.1	yes	no	2;3	3.8527e-05	79.652	0	0	0	18522	0	24440	8684.9	0	0	0	0	0	0	0	0	0	0	0	0	0	0	0	0	0	0	5293.2	0	0	0	0	0	0	0	0	0	0	0	0	22
IELPLWTDIVK	0	1325.76	AT5G61170.1;AT5G15520.1	AT5G61170.1	yes	no	2	0.0013174	63.944	0	0	0	16772	0	10085	7684.4	0	0	0	0	0	0	0	0	0	0	0	0	0	0	0	0	0	0	0	0	0	0	0	0	0	0	0	0	0	0	0	13
HILQQLQTMNIVDLDTK	0	2009.06	AT5G61170.1	AT5G61170.1	yes	yes	3	4.2145e-12	71.143	0	0	0	7291.2	0	0	0	0	0	0	0	0	0	0	0	0	0	0	0	0	0	0	0	0	0	0	0	0	0	0	0	0	0	0	0	0	0	0	1
GYFVLNDVFR	0	1228.62	AT5G60980.1;AT5G60980.2	AT5G60980.1	yes	no	2	0.00051746	85.533	0	0	0	0	0	0	0	0	0	0	0	0	0	0	0	0	0	0	0	0	0	0	0	0	0	0	0	0	0	0	0	0	0	0	0	0	0	0	3
GVIVLVTGR	0	912.576	AT5G60980.1;AT5G60980.2	AT5G60980.1	yes	no	2	0.0012485	83.948	0	0	0	0	0	0	0	0	0	0	0	0	0	0	0	3379.6	0	0	0	555.81	0	0	0	0	0	0	0	0	0	0	0	0	0	0	0	0	0	0	3
FLEEKEVTAQAR	1	1419.74	AT5G60980.1;AT5G60980.2	AT5G60980.1	yes	no	3	0.00025174	72.29	0	0	0	0	0	0	0	0	0	0	0	0	0	0	1446.6	1479.5	0	0	0	0	0	0	0	0	0	0	0	0	0	0	0	0	0	0	0	0	0	0	4
VVLGYLNSLVGVEHDQLNAASK	0	2325.23	AT5G60640.1;AT5G60640.3;AT5G60640.2	AT5G60640.1	yes	no	3	0.0092054	22.758	0	0	0	0	0	0	0	0	0	0	0	0	0	0	0	0	0	0	0	0	0	0	0	0	0	0	0	0	0	0	0	0	0	0	0	0	0	0	1
VQGFPTLLFFVDGEHKPYTGGR	1	2464.25	AT5G60640.1;AT5G60640.3;AT5G60640.2	AT5G60640.1	yes	no	4	0.003656	29.158	0	0	0	0	0	0	0	0	0	0	0	0	0	0	0	0	5464.1	0	0	0	0	0	0	0	0	0	0	0	0	0	0	0	0	0	0	0	0	0	3
VLTEFQEAAK	0	1134.59	AT5G60640.1;AT5G60640.3;AT5G60640.2	AT5G60640.1	yes	no	2	0.0025855	63.624	0	0	0	0	0	0	0	1662.3	0	1424.2	0	0	0	0	0	3575.7	6413.4	0	0	0	0	0	0	0	0	0	0	0	0	0	0	0	0	0	0	0	0	0	4
TSEPITVDTDR	0	1232.59	AT5G60640.1;AT5G60640.3	AT5G60640.1	yes	no	2	4.3231e-08	118.9	0	0	0	0	0	0	0	0	0	0	0	0	0	0	0	0	2856.4	0	0	0	0	0	0	0	0	0	0	0	0	0	0	0	0	1293.7	0	0	0	0	3
TAESTPKVETTETKESPDSTTK	2	2366.13	AT5G60640.1;AT5G60640.3	AT5G60640.1	yes	no	4	0.00069083	35.553	0	0	0	0	0	0	0	0	0	0	0	0	0	0	0	0	483.95	0	0	0	0	0	0	0	0	0	0	0	0	0	0	0	0	0	330.21	0	0	0	1
SIDSLVITK	0	974.565	AT5G60640.1;AT5G60640.3;AT5G60640.2	AT5G60640.1	yes	no	2	0.0052425	68.657	0	0	0	0	0	0	0	0	0	0	0	0	0	0	0	0	7526.2	0	0	0	0	0	0	0	0	0	0	0	0	0	0	0	0	0	0	0	0	0	1
LIGYTGNEDPKK	1	1333.69	AT5G60640.1;AT5G60640.2	AT5G60640.1	yes	no	3	0.0048761	48.948	0	0	0	0	0	0	0	0	0	0	0	0	0	0	0	0	977.97	0	0	0	0	0	0	0	2152.8	0	0	0	0	0	0	0	0	0	0	0	0	0	2
LALVSVFTR	0	1004.6	AT5G60640.1;AT5G60640.3;AT5G60640.2	AT5G60640.1	yes	no	2	0.00074712	101.65	0	0	0	0	0	0	0	0	0	0	0	0	0	0	0	0	0	0	0	0	0	0	0	0	0	0	0	0	0	0	0	0	0	0	0	0	0	0	7
ETAPEIFESAIKK	1	1461.77	AT5G60640.1;AT5G60640.3;AT5G60640.2	AT5G60640.1	yes	no	3	0.053371	28.283	0	0	0	0	0	0	0	0	0	0	0	0	0	0	0	0	0	0	0	0	0	0	0	0	0	0	0	0	0	0	0	0	0	0	0	0	0	0	1
VSLTEPPEEEIDPCRR	1	1925.92	AT5G60600.1;AT5G60600.2;AT5G60600.3	AT5G60600.1	yes	no	3	2.2718e-24	110.97	0	0	0	0	0	0	0	0	0	0	0	0	0	0	0	0	0	0	0	2664.8	6585	0	0	5666.3	0	0	0	0	0	0	0	0	0	0	0	0	0	0	21
TVMVGNVALGSEHPIR	0	1678.88	AT5G60600.1;AT5G60600.2;AT5G60600.3	AT5G60600.1	yes	no	2;3	1.0924e-10	87.138	0	0	0	0	0	0	0	0	0	0	0	0	0	0	0	0	0	0	0	0	0	11022	23414	17022	0	0	0	0	0	0	0	0	0	0	0	0	0	0	7
TLFDLQEISAEIREK	1	1790.94	AT5G60600.1;AT5G60600.2;AT5G60600.3	AT5G60600.1	yes	no	2;3	4.2095e-08	88.768	0	0	0	0	0	0	0	0	0	0	0	0	0	0	0	0	0	0	0	2602.8	0	12739	11147	19109	11801	0	828.76	0	0	0	0	0	0	0	0	0	0	0	28
TLFDLQEISAEIR	0	1533.8	AT5G60600.1;AT5G60600.2;AT5G60600.3	AT5G60600.1	yes	no	2;3	2.2526e-43	169.09	0	0	0	0	0	0	0	0	0	0	0	0	0	0	0	0	0	0	0	0	26733	22223	26058	50431	0	8854.5	0	0	0	0	0	0	0	32.901	0	0	0	0	57
TGDLPVQKEGEEVDYR	1	1833.87	AT5G60600.1;AT5G60600.2;AT5G60600.3	AT5G60600.1	yes	no	3	6.1297e-20	106.82	0	0	0	0	0	0	0	0	0	0	0	0	0	0	0	0	0	0	0	0	4161	7067.4	8373.7	5316.5	0	0	0	667.91	0	0	0	0	0	0	0	0	0	0	22
SAIGIGTLLQDGLGDTIR	0	1798.98	AT5G60600.1;AT5G60600.2;AT5G60600.3	AT5G60600.1	yes	no	2;3	5.0404e-238	228.99	0	0	0	0	35.252	0	0	0	0	0	0	0	0	0	0	0	0	0	0	11403	35.252	142340	118530	122670	22156	41.127	0	0	35.252	0	0	0	0	0	0	0	0	0	83
RTGDLPVQKEGEEVDYR	2	1989.98	AT5G60600.1;AT5G60600.2;AT5G60600.3	AT5G60600.1	yes	no	4	0.0019724	39.244	0	0	0	0	0	0	0	0	0	0	0	0	0	0	0	0	0	0	0	0	1297.9	0	3060	1941.4	1835.7	0	0	0	0	0	0	0	0	0	0	0	0	0	1
RGIAMTEATDALIGLIK	1	1771.99	AT5G60600.1;AT5G60600.2	AT5G60600.1	yes	no	3	0.066216	30.712	0	0	0	0	0	0	0	0	0	0	0	0	0	0	0	0	0	0	0	0	0	0	4585.1	0	0	0	0	0	0	0	0	0	0	0	0	0	0	0	0
NTSFNLLQGCR	0	1308.62	AT5G60600.1;AT5G60600.2;AT5G60600.3	AT5G60600.1	yes	no	2	0.0075119	52.391	0	0	0	0	0	0	0	0	0	0	0	0	0	0	0	0	0	0	0	0	0	0	0	6371.1	0	0	0	0	0	0	0	0	0	0	0	0	0	0	1
NIDATMILHDVPFTEDKVSR	1	2300.15	AT5G60600.1;AT5G60600.2;AT5G60600.3	AT5G60600.1	yes	no	3;4	7.7964e-30	89.011	0	0	0	0	0	0	1844.1	0	0	0	0	0	0	0	0	0	0	0	0	0	0	13464	15700	32356	12047	0	0	0	0	0	0	0	0	0	0	3128.9	0	0	4
NIDATMILHDVPFTEDK	0	1957.95	AT5G60600.1;AT5G60600.2;AT5G60600.3	AT5G60600.1	yes	no	2;3	2.2995e-06	56.064	0	0	0	0	0	0	0	0	0	0	0	0	0	0	0	0	0	0	0	0	0	0	0	0	0	0	0	0	0	0	0	0	0	0	0	0	0	0	3
LVVSLRGDEPYEELEILK	1	2101.13	AT5G60600.1;AT5G60600.2;AT5G60600.3	AT5G60600.1	yes	no	2;3	1.6414e-11	76.761	0	0	0	0	448.07	0	0	0	0	0	0	0	0	0	0	0	0	0	0	0	21712	12053	41145	43152	0	23668	0	0	2327.1	0	0	0	0	0	0	0	0	0	33
LVVGMPFKDLATVDSILLR	1	2086.19	AT5G60600.1;AT5G60600.2;AT5G60600.3	AT5G60600.1	yes	no	2;3	2.6006e-109	165.66	0	0	0	0	0	0	0	0	0	0	0	0	0	0	0	0	0	0	0	0	0	30568	33028	47684	11030	0	0	0	0	0	0	0	0	0	0	0	0	0	28
LVQLNYNIPLVADIHFAPTVALR	0	2576.45	AT5G60600.1;AT5G60600.2;AT5G60600.3	AT5G60600.1	yes	no	3	7.8981e-13	59.618	0	0	0	0	0	0	0	0	0	0	0	0	0	0	0	0	0	0	0	0	0	0	0	0	0	0	0	0	0	0	0	0	0	0	0	0	0	0	13
LQQGVAPFEEK	0	1244.64	AT5G60600.1;AT5G60600.3	AT5G60600.1	yes	no	2	0.00098759	66.267	0	0	0	0	0	0	0	0	961.83	0	0	708.65	0	0	0	0	0	0	0	0	1535.6	1662	3434.2	2553.7	0	0	0	1402.8	0	0	0	0	650.5	0	0	0	0	0	7
KLDYHNFVFSMK	1	1527.75	AT5G60600.1;AT5G60600.2;AT5G60600.3	AT5G60600.1	yes	no	3	0.014242	39.746	0	0	0	0	0	0	0	0	0	0	0	0	0	0	0	0	0	0	0	0	0	0	0	7457.5	0	4228.7	0	0	0	0	0	2462.1	0	0	0	0	0	0	2
KEADACFEIKDK	2	1452.69	AT5G60600.1;AT5G60600.2;AT5G60600.3	AT5G60600.1	yes	no	3	0.049395	44.367	0	0	0	0	0	0	0	0	0	0	0	733.78	0	0	0	0	0	0	0	0	0	0	1264.5	472.49	0	0	0	0	0	0	0	0	0	0	0	0	0	0	3
KEADACFEIK	1	1209.57	AT5G60600.1;AT5G60600.2;AT5G60600.3	AT5G60600.1	yes	no	3	0.070012	32.999	0	0	0	0	0	0	0	0	0	0	0	0	0	0	0	0	0	0	0	0	0	0	0	0	0	0	0	0	0	0	0	0	0	0	0	0	0	0	1
IQTMTTSDTKDITGTVDEVMR	1	2341.11	AT5G60600.1;AT5G60600.2;AT5G60600.3	AT5G60600.1	yes	no	3	5.9251e-57	120.71	0	0	0	0	0	0	0	0	0	0	0	0	0	0	0	0	0	0	0	0	0	19461	21804	14866	0	0	0	0	0	0	0	0	0	0	0	0	0	0	13
IDLYVGK	0	806.454	AT5G60600.1;AT5G60600.2	AT5G60600.1	yes	no	2	0.081754	58.981	0	0	0	0	0	0	0	0	0	0	0	0	0	0	0	0	0	0	391.41	0	4335.2	4996.6	0	0	0	0	0	0	0	0	0	0	0	0	0	0	0	0	3
GMVESAFEFAR	0	1242.57	AT5G60600.1;AT5G60600.2;AT5G60600.3	AT5G60600.1	yes	no	2	2.328e-12	134.57	0	0	0	0	0	0	0	0	0	0	0	0	0	0	0	0	0	0	0	0	19976	38485	0	33101	20146	0	3991.5	0	0	0	0	0	0	0	0	0	0	0	26
GIAMTEATDALIGLIK	0	1615.89	AT5G60600.1;AT5G60600.2	AT5G60600.1	yes	no	2	1.887e-08	76.82	0	0	0	0	0	0	0	0	0	0	0	0	0	0	0	0	0	0	0	0	9057.9	0	14963	0	0	0	0	0	0	0	0	38.839	0	33.291	0	0	0	0	17
ELPPVDDQVAR	0	1237.63	AT5G60600.1;AT5G60600.2;AT5G60600.3	AT5G60600.1	yes	no	2	0.0030528	59.198	236.22	0	0	1619.6	0	2022	0	0	0	0	1708	0	0	0	0	3414	0	0	0	0	0	0	6370.6	0	0	0	0	0	0	0	0	0	0	2537.8	0	0	0	0	10
EADACFEIKDK	1	1324.6	AT5G60600.1;AT5G60600.2;AT5G60600.3	AT5G60600.1	yes	no	3	0.00025721	78.903	0	0	0	0	0	24.504	0	0	0	0	0	0	0	0	0	0	0	0	0	0	1523.1	1785.9	3667.2	1596.8	722.18	0	0	0	0	0	0	0	0	0	0	0	0	0	30
EADACFEIK	0	1081.47	AT5G60600.1;AT5G60600.2;AT5G60600.3	AT5G60600.1	yes	no	2	0.069905	39.039	0	0	0	0	0	0	0	0	0	0	0	0	0	0	0	0	0	0	0	0	0	2129.9	0	0	2444.8	0	0	0	0	0	0	0	0	0	0	0	0	0	1
DLATVDSILLR	0	1214.69	AT5G60600.1;AT5G60600.2;AT5G60600.3	AT5G60600.1	yes	no	2	1.2772e-11	111.86	0	0	0	0	0	0	0	0	0	0	0	0	0	0	0	0	0	0	0	0	0	0	13423	16267	11890	0	0	0	0	0	0	0	0	0	0	0	0	0	20
DITGTVDEVMR	0	1234.59	AT5G60600.1;AT5G60600.2;AT5G60600.3	AT5G60600.1	yes	no	2	0.0010284	66.267	0	0	0	1469.4	0	0	0	0	0	0	0	0	0	0	0	0	0	0	0	0	0	0	4491.6	0	0	0	0	0	0	0	0	0	0	0	0	0	0	0	11
DGSVLMSISLDQLK	0	1504.78	AT5G60600.1;AT5G60600.2;AT5G60600.3	AT5G60600.1	yes	no	2	0.01187	39.629	0	0	0	0	0	0	0	0	0	0	0	0	0	0	0	0	0	0	0	0	0	0	0	0	0	0	0	0	0	0	0	0	0	0	0	0	0	0	2
ASNPVIMVQAYR	0	1347.7	AT5G60600.1;AT5G60600.2;AT5G60600.3	AT5G60600.1	yes	no	2;3	0.00012777	78.548	0	0	0	0	0	0	0	0	0	0	0	0	3851.9	6682.4	1666.6	0	0	0	0	0	0	13727	13003	18926	7784.5	0	0	0	0	0	0	0	0	0	0	0	0	0	29
AQFETIDYTEDEYQKELQHIEQVFTPLVEK	1	3669.77	AT5G60600.1;AT5G60600.2;AT5G60600.3	AT5G60600.1	yes	no	4	0.00081251	23.03	0	0	0	0	0	0	0	0	0	0	0	0	0	0	0	0	0	0	0	0	0	0	29147	0	0	0	0	0	0	0	0	0	0	0	0	0	0	0	5
APELLYR	0	860.476	AT5G60600.1;AT5G60600.2;AT5G60600.3	AT5G60600.1	yes	no	2	0.049765	76.035	0	48.701	0	0	0	0	0	0	0	0	0	0	0	0	0	1713.4	0	1018.3	0	0	0	1996.4	0	1765.4	0	0	0	0	0	0	0	0	0	0	0	0	0	0	4
YYCTVIDAPGHRDFIK	1	1953.94	AT5G60390.3;AT5G60390.1;AT1G07940.2;AT1G07940.1;AT1G07930.1;AT1G07920.1;AT1G07930.2;AT5G60390.2	AT5G60390.3	yes	no	2;3;4	7.5748e-20	105.14	0	0	0	39025	230.84	96014	132860	0	3410.3	0	4030.4	4241.3	0	0	4062.8	0	0	0	0	0	0	0	0	0	0	0	0	0	0	2984	0	4232	0	0	0	0	0	0	44
YYCTVIDAPGHR	0	1450.67	AT5G60390.3;AT5G60390.1;AT1G07940.2;AT1G07940.1;AT1G07930.1;AT1G07920.1;AT1G07930.2;AT5G60390.2	AT5G60390.3	yes	no	2;3	6.8622e-73	196.44	0	0	1830.1	58899	2029.9	162370	55475	9108.8	0	0	0	0	0	0	0	1437.5	0	0	0	1055.8	0	0	0	0	0	868.33	0	0	0	0	0	0	0	0	0	0	0	0	47
YDEIIKEVSSYLKK	2	1713.92	AT5G60390.3;AT5G60390.1;AT1G07940.2;AT1G07940.1;AT1G07930.1;AT1G07920.1;AT1G07930.2;AT5G60390.2	AT5G60390.3	yes	no	3	1.58e-08	98.943	0	0	0	10904	0	10352	0	0	0	0	0	0	0	0	0	0	0	0	0	0	0	0	0	0	0	0	0	0	0	0	0	0	0	0	0	0	0	0	20
YDEIIKEVSSYLK	1	1585.82	AT5G60390.3;AT5G60390.1;AT1G07940.2;AT1G07940.1;AT1G07930.1;AT1G07920.1;AT1G07930.2;AT5G60390.2	AT5G60390.3	yes	no	2;3	3.0585e-20	127.36	0	0	0	30163	0	41435	34389	6509	0	0	0	0	0	0	0	0	0	0	0	0	0	0	0	0	0	0	0	0	0	0	0	0	0	0	0	0	0	0	36
VETGMIKPGMVVTFAPTGLTTEVK	1	2505.32	AT5G60390.3;AT5G60390.1;AT1G07940.2;AT1G07940.1;AT1G07930.1;AT1G07920.1;AT5G60390.2	AT5G60390.3	yes	no	3;4	8.679e-44	89.707	0	0	0	180810	0	144820	304460	0	31625	0	12411	0	14696	0	0	0	0	0	0	0	0	13862	0	0	0	0	0	0	0	0	0	0	0	0	0	0	0	0	92
STTTGHLIYK	0	1119.59	AT5G60390.3;AT5G60390.1;AT1G07940.2;AT1G07940.1;AT1G07930.1;AT1G07920.1;AT1G07930.2;AT5G60390.2	AT5G60390.3	yes	no	2	0.00060393	72.922	0	0	37.367	0	941.23	871.4	0	0	0	0	0	0	0	0	0	0	0	0	0	0	0	0	0	0	0	0	0	0	0	0	0	0	0	0	0	0	0	0	13
STNLDWYK	0	1025.48	AT5G60390.3;AT5G60390.1;AT1G07940.2;AT1G07940.1;AT1G07930.1;AT1G07920.1;AT1G07930.2;AT5G60390.2	AT5G60390.3	yes	no	2	0.084463	48.157	0	0	0	0	0	12267	0	0	0	0	0	0	0	0	0	0	5240.8	0	0	0	0	0	0	0	0	0	0	0	0	0	0	0	0	0	0	0	0	0	1
QTVAVGVIK	0	913.56	AT5G60390.3;AT5G60390.1;AT1G07940.2;AT1G07940.1;AT1G07930.1;AT1G07920.1;AT1G07930.2	AT5G60390.3	yes	no	2	0.0034044	73.233	652.07	0	2463.1	8308.3	2515.3	11742	34480	12956	0	0	0	0	0	2847.3	3031.8	0	0	0	0	0	0	1357.7	1399	0	0	0	0	0	0	0	0	0	0	1466.6	0	0	0	0	43
NMITGTSQADCAVLIIDSTTGGFEAGISK	0	2956.42	AT5G60390.3;AT5G60390.1;AT1G07940.2;AT1G07940.1;AT1G07930.1;AT1G07920.1;AT1G07930.2;AT5G60390.2	AT5G60390.3	yes	no	3	0.00020686	26.817	0	0	0	10209	0	0	0	0	0	0	0	0	0	0	0	0	0	0	0	0	0	0	0	0	0	0	0	0	0	0	0	0	0	0	0	0	0	0	12
MTPTKPMVVETFSEYPPLGR	1	2279.13	AT5G60390.3;AT5G60390.1;AT1G07940.2;AT1G07940.1;AT1G07930.1;AT1G07920.1;AT1G07930.2	AT5G60390.3	yes	no	2;3;4	5.9502e-57	123	0	0	0	73662	0	20390	77693	0	3930.5	0	0	0	0	0	0	0	0	1073.6	0	0	0	0	0	0	0	0	0	0	0	0	0	0	0	0	0	0	0	0	78
LPLQDVYK	0	974.544	AT5G60390.3;AT5G60390.1;AT1G07940.2;AT1G07940.1;AT1G07930.1;AT1G07920.1;AT1G07930.2;AT5G60390.2	AT5G60390.3	yes	no	2	0.0062157	114.28	977.65	0	2335.1	40599	2706.6	85091	0	0	0	0	0	0	0	0	0	0	0	0	0	0	0	0	0	0	0	0	0	0	0	0	0	0	0	0	0	0	0	0	37
IGGIGTVPVGR	0	1024.6	AT5G60390.3;AT5G60390.1;AT1G07940.2;AT1G07940.1;AT1G07930.1;AT1G07920.1;AT1G07930.2;AT5G60390.2	AT5G60390.3	yes	no	2	9.8558e-24	164.66	2319.5	0	6865.6	123400	8886.4	369850	80722	0	0	0	0	0	0	0	0	0	11857	1522.4	1867.7	0	0	2205.7	0	0	0	0	0	0	0	0	0	0	0	0	0	0	0	0	133
FHINIVVIGHVDSGK	0	1633.89	AT5G60390.3;AT5G60390.1;AT1G07940.2;AT1G07940.1;AT1G07930.1;AT1G07920.1;AT1G07930.2;AT5G60390.2	AT5G60390.3	yes	no	3	1.439e-10	91.355	0	0	0	1655.8	0	26184	11773	23408	13386	0	0	3605.2	1164.3	3492.9	0	0	0	0	0	0	0	0	0	2301.9	0	0	0	0	0	0	0	0	0	0	0	0	0	0	20
EHALLAFTLGVK	0	1297.74	AT5G60390.3;AT5G60390.1;AT1G07940.2;AT1G07940.1;AT1G07930.1;AT1G07920.1;AT1G07930.2;AT5G60390.2	AT5G60390.3	yes	no	2;3	4.6797e-26	162.22	0	0	2499.3	68826	881.48	43893	142840	69489	35161	16184	4438.4	3603.8	0	0	2634.1	5066.1	0	0	0	0	0	0	0	0	0	0	0	0	2134.7	0	0	0	0	1025.8	0	0	0	0	191
ARYDEIIKEVSSYLK	2	1812.96	AT5G60390.3;AT5G60390.1;AT1G07940.2;AT1G07940.1;AT1G07930.1;AT1G07920.1;AT1G07930.2;AT5G60390.2	AT5G60390.3	yes	no	3	9.0092e-10	92.38	0	0	0	0	0	13091	0	0	0	0	0	0	0	0	0	0	0	0	0	0	0	0	0	0	0	0	0	0	0	0	0	0	0	0	0	0	0	0	9
SGVYTDSHCGSTPMDVNHAVLAVGYGVEDGVPYWLIK	0	3992.87	AT5G60360.1;AT5G60360.2;AT5G60360.3	AT5G60360.1	yes	no	4	2.1147e-19	47.105	0	0	0	0	0	0	0	0	0	0	0	0	0	0	0	0	0	0	0	0	0	0	0	0	0	0	0	0	0	0	0	38510	0	0	0	0	0	0	2
NSWGADWGDKGYFK	1	1629.72	AT5G60360.1;AT5G60360.2;AT5G60360.3	AT5G60360.1	yes	no	2;3	3.658e-05	79.885	231.3	0	0	0	0	0	0	0	0	0	0	0	0	0	0	0	0	0	0	0	0	0	0	0	0	0	10550	12940	14331	27631	0	47586	26154	13257	0	0	0	0	38
NMCGIATCASYPVVA	0	1612.7	AT5G60360.1	AT5G60360.1	yes	yes	2	2.5456e-08	81.803	0	0	0	0	0	0	0	0	0	0	0	0	0	0	0	0	0	0	0	0	0	0	0	0	0	0	0	0	0	0	0	0	0	0	0	0	0	0	10
HAVGLVRPVSIAFEVIHSFR	1	2233.25	AT5G60360.1;AT5G60360.2;AT5G60360.3	AT5G60360.1	yes	no	3;4	8.7152e-52	114.3	0	0	0	0	0	0	0	0	0	0	0	0	0	0	0	0	0	0	0	0	0	0	0	0	0	0	0	0	0	8720.4	0	35996	24533	9614.7	0	0	0	0	28
DWREDGIVSPVK	1	1399.71	AT5G60360.1;AT5G60360.2;AT5G60360.3;AT3G45310.2;AT3G45310.1	AT5G60360.1	yes	no	3	0.00026166	71.879	0	0	0	1934.5	0	0	0	0	0	0	0	0	0	0	0	0	0	0	0	0	0	0	0	0	0	0	0	0	0	0	1922	6651.9	3930.9	3426.2	0	0	0	0	6
YATNAVTSFVFR	0	1374.69	AT5G60160.1	AT5G60160.1	yes	yes	2	1.9362e-21	150.51	0	0	0	0	0	0	5874.7	0	14589	0	11262	7252.7	0	0	0	0	0	0	0	5495.1	0	0	0	0	0	0	0	0	0	0	0	0	0	0	0	0	0	0	14
ALIDATSSGSDLEDESGIR	0	1934.91	AT5G60160.1	AT5G60160.1	yes	yes	2	4.1524e-20	88.283	0	0	0	0	0	0	0	0	0	3055.3	3099.4	0	4061.7	0	0	0	0	0	0	0	3496.4	0	0	0	0	0	0	0	0	0	0	0	0	0	0	0	0	0	7
AFFQEFTHLDAK	0	1452.7	AT5G60160.1	AT5G60160.1	yes	yes	3	3.6882e-05	90.614	0	0	0	0	0	0	0	0	0	0	0	0	0	0	0	0	0	0	0	0	0	0	0	0	0	0	0	0	0	0	0	0	0	0	0	0	0	0	4
VGEPILTYEDFAASLPADECR	0	2352.09	AT5G59890.2;AT5G59890.1	AT5G59890.2	yes	no	2;3	1.8469e-05	43.696	0	0	0	0	0	0	0	0	0	0	0	0	0	0	0	0	0	0	0	0	0	0	0	0	0	0	0	0	0	0	0	0	0	0	0	0	0	0	5
IFFIAWCPDVAK	0	1465.74	AT5G59890.2;AT5G59890.1	AT5G59890.2	yes	no	2	0.00024805	73.435	0	0	0	0	0	0	0	2391	0	0	0	0	0	0	0	0	0	0	0	0	0	0	0	0	0	0	4819	0	0	0	0	0	0	0	0	5640.8	13304	0	5
FIVYKIEEK	1	1167.65	AT3G46010.1;AT3G46010.2;AT5G59890.2;AT5G59890.1	AT5G59890.2	no	no	2	0.0040291	105.1	0	0	0	0	0	0	0	0	0	0	0	0	0	0	0	0	0	0	0	0	0	0	0	0	0	0	0	0	0	0	0	0	0	0	2882.5	0	0	1662.3	7
YAIFDFDFVSSEGVPR	0	1847.87	AT5G59880.2;AT5G59880.1	AT5G59880.2	yes	no	2;3	1.461e-07	73.834	0	0	0	0	0	0	0	3004.1	0	0	0	0	0	0	0	0	0	0	0	0	0	0	0	0	0	0	0	0	2723.8	0	0	0	0	12589	16090	0	30665	0	81
IGEPGQTHEDLAASLPADECR	0	2265.03	AT5G59880.2;AT5G59880.1	AT5G59880.2	yes	no	2;3;4	7.3325e-129	165.1	0	0	0	0	0	0	0	0	0	0	0	0	0	0	0	0	0	0	0	0	0	0	0	0	0	0	0	0	0	0	0	0	4709	23128	39691	191270	211530	21646	116
IFFVAWSPDTAR	0	1408.71	AT5G59880.2;AT5G59880.1	AT5G59880.2	yes	no	2;3	4.6626e-22	155.48	254.59	0	0	0	0	0	0	0	0	0	0	0	0	0	0	0	1381.7	0	0	0	8118.2	0	0	0	6105.5	5596.4	2371.2	0	0	0	0	1883.3	69239	89659	176500	173250	168870	107180	196
FIIYKIEELQK	1	1422.81	AT5G59880.2;AT5G59880.1	AT5G59880.2	yes	no	2;3	5.7631e-31	172.1	0	0	0	0	0	0	1716.2	0	0	0	0	0	0	0	2585.2	0	619.64	0	0	0	0	0	0	0	0	0	0	0	0	0	0	854.03	15807	67689	143410	142260	49595	21827	90
ISVLNDALK	0	971.565	AT5G59850.1;AT1G07770.2;AT1G07770.1	AT5G59850.1	yes	no	2	0.00016529	141.02	0	0	0	63990	4013.7	81114	0	0	0	0	0	0	0	0	0	0	0	0	0	0	0	0	0	0	0	0	0	0	0	0	0	0	0	0	0	0	0	0	29
SKLDGTENIALVK	1	1386.77	AT5G59750.1;AT5G59750.2	AT5G59750.1	yes	no	3	0.0059213	46.88	0	0	0	0	0	0	0	0	0	0	0	0	0	0	0	0	0	0	0	0	0	0	0	0	2500	0	1874	0	0	0	0	0	0	0	0	0	0	0	3
LATEHDIPIVSLTDLIR	0	1905.06	AT5G59750.1;AT5G59750.2	AT5G59750.1	yes	no	3	0.016695	26.837	0	0	0	0	0	0	0	0	0	0	0	0	0	0	0	0	0	0	0	0	0	0	0	0	0	0	0	0	0	0	0	0	0	0	0	0	0	0	1
VVSNFIAQALR	0	1216.69	AT5G59290.1;AT5G59290.2	AT5G59290.1	no	no	2	3.1057e-05	108.1	0	0	0	0	0	0	0	0	0	0	0	0	5288.4	13943	12601	9523.2	2513	0	0	0	0	0	0	0	0	0	0	0	0	0	0	0	0	0	0	0	0	0	12
VAETLMFDYHR	0	1380.65	AT5G59290.1;AT5G59290.2	AT5G59290.1	no	no	2;3	5.4385e-06	113.67	0	0	0	3975.6	0	0	0	0	0	0	0	0	0	15675	18454	5716.2	0	0	0	7154	0	0	0	0	0	0	0	0	0	0	0	0	0	0	0	1341.4	0	0	19
TNVIGTLNMLGLAK	0	1443.81	AT5G59290.1;AT5G59290.2	AT5G59290.1	no	no	2	0.018089	36.597	0	0	0	0	0	0	0	0	0	0	0	0	0	0	0	0	0	0	0	0	0	0	0	0	0	0	0	0	0	0	0	0	0	0	0	0	0	0	1
SFCYVSDMVDGLIR	0	1660.76	AT5G59290.1;AT5G59290.2	AT5G59290.1	yes	no	2	0.0041043	46.318	0	0	0	0	0	0	0	0	0	0	0	0	0	0	0	0	0	0	0	0	0	0	0	0	0	0	0	0	0	0	0	0	0	0	0	0	0	0	4
IYHLACPASPIFYK	0	1678.85	AT5G59290.1;AT5G59290.2	AT5G59290.1	yes	no	3	0.0068954	36.944	0	0	0	0	0	0	2921.5	1343.3	0	0	0	0	0	5401.9	0	0	0	0	0	0	0	0	0	0	0	0	5270.2	0	0	0	0	24037	0	0	2500.5	0	0	0	3
ILLTSTSEVYGDPLIHPQPESYWGNVNPIGVR	0	3550.81	AT5G59290.1;AT5G59290.2	AT5G59290.1	no	no	3	0.053456	9.8046	0	0	0	0	0	0	0	0	0	0	0	0	0	0	15761	0	0	0	0	0	0	0	0	0	0	0	0	0	0	0	0	0	0	0	0	0	0	0	2
ILISGGAGFIGSHLVDK	0	1682.94	AT5G59290.1;AT5G59290.2	AT5G59290.1	no	no	3	1.4455e-05	56.313	0	0	0	0	0	0	0	0	0	0	0	0	4647.2	12909	0	0	0	0	0	0	0	0	0	0	0	0	0	0	0	0	0	0	0	0	0	0	0	0	2
HDVTEPLLIEVDR	0	1534.8	AT5G59290.1;AT5G59290.2	AT5G59290.1	yes	no	2;3	6.7462e-06	87.831	0	0	0	0	0	0	0	0	0	0	0	2038.5	9214.8	5879.2	12826	0	0	0	0	0	0	0	0	0	0	0	0	0	0	0	0	0	0	0	0	0	0	0	25
GEALTVQKPGTQTR	1	1484.79	AT5G59290.1;AT5G59290.2	AT5G59290.1	no	no	3	5.8899e-05	77.204	0	0	37.86	0	0	0	0	0	0	0	0	0	0	0	710.42	229.86	0	0	0	0	0	0	0	0	0	0	0	0	0	0	0	0	0	0	0	0	0	0	4
ELINPSIEIK	0	1154.65	AT5G59290.1;AT5G59290.2	AT5G59290.1	no	no	2	0.00068469	73.951	0	0	0	17933	0	0	0	0	0	1899.3	0	0	8595.3	0	11764	10435	0	0	0	0	0	0	0	0	0	0	0	0	0	0	0	0	0	0	0	0	0	0	16
VINEVEEVTKNNTR	1	1643.85	AT5G58770.1	AT5G58770.1	yes	yes	3	2.3039e-05	71.879	0	0	0	0	0	0	0	0	0	0	0	0	0	0	0	0	0	0	0	0	0	0	0	0	0	0	0	0	0	0	0	0	0	0	0	0	0	0	2
LIEEELETNCTEFPYPDLLIR	0	2593.26	AT5G58770.1	AT5G58770.1	yes	yes	3	4.5871e-05	42.123	0	0	0	0	0	0	0	0	0	0	0	0	0	0	0	0	0	0	0	0	0	0	0	0	10358	0	0	0	0	0	0	0	0	0	0	0	0	0	9
AGVEALKEIVELCGK	1	1614.87	AT5G58770.1	AT5G58770.1	yes	yes	3	0.0318	29.58	0	0	0	0	0	0	0	0	0	0	0	0	0	0	0	0	0	0	0	0	0	0	0	0	5739.8	0	0	0	0	0	0	0	0	0	0	0	0	0	1
SKVVIVDSGELPL	1	1354.77	AT5G58710.1	AT5G58710.1	yes	yes	2	0.061206	41.56	0	0	0	0	0	0	0	0	0	0	0	0	0	0	0	0	0	0	0	0	0	0	0	0	0	0	0	0	0	0	0	0	0	0	0	5183.6	0	0	1
IVMGLFGKTVPKTVENFR	2	2035.13	AT5G58710.1	AT5G58710.1	yes	yes	3	0.0046576	48.711	0	0	0	0	0	0	0	0	0	0	0	0	0	0	0	0	0	0	0	0	0	0	0	0	0	0	0	0	0	0	0	0	0	0	0	0	0	0	0
FTEIAESQQVGK	0	1335.67	AT5G58590.1	AT5G58590.1	yes	yes	2;3	1.645e-05	88.338	0	0	0	0	0	0	0	0	0	0	0	0	0	0	0	0	0	0	2040.3	0	730.6	1001	3089.9	2964	0	0	0	0	0	0	0	0	0	0	0	0	0	0	13
VAELYPNYNVPK	0	1405.72	AT5G58490.1	AT5G58490.1	yes	yes	2	0.014704	44.543	0	0	0	0	0	5126.3	0	0	0	0	0	0	0	0	0	0	0	0	0	0	0	0	0	0	0	0	0	0	0	0	0	0	0	0	0	0	0	0	3
FISMEEIIKEGVESLK	1	1850.97	AT5G58490.1	AT5G58490.1	yes	yes	3	0.00017877	51.466	0	0	0	0	0	0	0	0	0	0	0	0	0	0	0	0	0	0	0	0	0	0	0	0	0	0	0	0	0	0	0	0	0	0	0	0	0	0	1
DVALAHILVYEDPYSK	0	1831.94	AT5G58490.1	AT5G58490.1	yes	yes	3	0.00062249	42.059	0	0	0	0	0	0	0	0	0	0	0	0	0	0	0	0	0	0	0	0	0	0	0	0	0	0	0	0	0	0	0	0	0	0	0	0	0	0	1
WLEEGFTESVQKR	1	1607.79	AT5G58330.2;AT5G58330.1;AT5G58330.3	AT5G58330.2	yes	no	2;3	5.337e-30	152.47	0	0	0	0	0	0	0	0	0	0	0	0	0	0	0	0	2326.2	0	0	0	21631	40079	30407	10431	0	0	0	0	0	0	0	0	0	0	0	0	0	0	40
WLEEGFTESVQK	0	1451.69	AT5G58330.2;AT5G58330.1;AT5G58330.3	AT5G58330.2	yes	no	2	0.0014256	63.181	0	0	0	0	0	0	0	0	0	0	0	0	0	0	0	0	0	900.24	0	0	26592	32930	15178	17046	0	7123.5	0	6897.4	4215.3	0	0	0	3337.7	0	0	0	0	0	22
VSNMTIWGNHSTTQVPDFLNAR	0	2487.2	AT5G58330.2;AT5G58330.1;AT5G58330.3	AT5G58330.2	yes	no	2;3	4.4415e-36	84.156	0	0	0	0	0	0	0	0	0	0	0	0	0	0	0	0	0	0	1256.8	0	27464	0	31407	0	0	0	0	0	0	0	0	0	0	0	0	2052.6	0	0	14
VLVVGNPCNTNALICLK	0	1884	AT5G58330.2;AT5G58330.1;AT5G58330.3	AT5G58330.2	yes	no	2;3	4.204e-34	119.45	0	0	0	13503	0	0	0	0	0	0	0	0	0	0	0	0	0	0	0	36250	91160	151250	127550	22119	37107	11064	15999	17275	0	5734.1	0	0	0	0	0	0	2761.9	0	82
SSAASTAVSIVDAIK	0	1418.76	AT5G58330.2;AT5G58330.1;AT5G58330.3	AT5G58330.2	yes	no	2;3	3.8435e-20	123.1	0	0	0	0	0	0	0	0	0	0	0	0	0	0	0	3611.3	0	0	0	36549	119990	133020	153170	51009	38759	40412	19656	18460	23055	21287	0	0	0	0	0	0	0	0	97
SKGDGDYELVKDVEIDDYLR	2	2328.11	AT5G58330.2;AT5G58330.1;AT5G58330.3	AT5G58330.2	yes	no	2;3;4	5.3888e-121	162.92	0	0	0	0	0	0	0	0	0	0	0	0	0	0	0	4575.7	0	0	0	38596	47359	68524	95967	78086	8150.4	14447	0	12925	10787	0	0	0	0	0	0	0	10107	0	86
SIQALEGVAMELEDSLFPLLR	0	2330.22	AT5G58330.2;AT5G58330.1;AT5G58330.3	AT5G58330.2	yes	no	2;3	4.3581e-57	119.37	0	0	0	0	0	0	0	0	0	0	0	0	0	0	0	0	0	0	0	7011.8	25519	24053	23475	17716	0	7166.7	0	104.83	0	0	0	0	6493.2	0	0	0	0	0	25
SEAELLAEKR	1	1144.61	AT5G58330.2;AT5G58330.1;AT5G58330.3	AT5G58330.2	yes	no	2	0.00016155	95.483	0	0	0	0	0	0	0	0	0	0	0	0	0	0	0	0	0	0	0	0	1622.1	1440.4	720.72	617.77	0	0	336	0	422.06	0	0	0	0	0	0	0	0	0	13
LINIAVSGAAGMISNHLLFK	0	2068.15	AT5G58330.2;AT5G58330.1	AT5G58330.2	yes	no	3	1.2884e-05	45.844	0	0	0	0	0	0	0	0	0	0	0	0	0	0	0	0	0	0	0	0	0	0	8626.8	0	0	0	0	0	0	0	0	0	0	0	0	0	0	0	4
LASGEVFGPDQPIALK	0	1640.88	AT5G58330.2;AT5G58330.1;AT5G58330.3	AT5G58330.2	yes	no	2;3	2.896e-22	115.38	0	0	0	0	0	0	0	0	0	0	0	1798.2	0	0	0	0	0	0	0	16470	66603	51281	139230	41340	40942	22575	0	0	0	0	0	0	0	0	0	0	0	0	47
IAKSEAELLAEKR	2	1456.82	AT5G58330.2;AT5G58330.1;AT5G58330.3	AT5G58330.2	yes	no	3	6.6233e-15	124.24	0	0	0	0	0	0	0	0	0	0	0	0	0	0	0	0	0	0	0	0	0	6204.4	3993.2	3539.3	1280.6	0	0	0	0	0	0	0	0	0	0	0	0	0	22
IAKSEAELLAEK	1	1300.72	AT5G58330.2;AT5G58330.1;AT5G58330.3	AT5G58330.2	yes	no	3	3.2853e-06	90.412	0	0	0	0	0	0	0	0	0	0	0	0	0	0	0	0	0	0	0	0	0	1841	0	955.98	0	940.06	0	0	0	0	0	0	0	0	0	0	0	0	6
GDGDYELVKDVEIDDYLR	1	2112.99	AT5G58330.2;AT5G58330.1;AT5G58330.3	AT5G58330.2	yes	no	3	0.00044013	41.988	0	0	0	0	0	0	0	0	0	0	0	0	0	0	0	0	0	0	0	0	0	0	0	0	0	0	0	0	0	0	0	0	0	0	0	0	0	0	1
EVITDHKWLEEGFTESVQKR	2	2430.22	AT5G58330.2;AT5G58330.1;AT5G58330.3	AT5G58330.2	yes	no	4	1.7155e-05	49.768	0	0	0	0	0	0	0	0	0	0	0	0	0	0	0	0	0	0	0	0	8566.7	10652	13404	0	0	5067.5	0	0	0	0	0	0	0	0	0	0	0	0	2
EVDIGTDPNEVFQDVEWAILIGAKPR	1	2910.48	AT5G58330.2;AT5G58330.1;AT5G58330.3	AT5G58330.2	yes	no	3	1.6472e-06	44.625	0	0	0	0	0	0	0	0	0	0	0	0	0	0	0	0	0	0	0	0	0	0	0	22439	0	0	0	0	0	0	0	0	0	0	0	0	0	0	4
ECYGVFCLTYDLK	0	1666.74	AT5G58330.2;AT5G58330.1	AT5G58330.2	yes	no	2	0.089611	27.767	0	0	0	0	0	0	0	0	0	0	0	0	0	126.4	0	0	0	0	0	5803.9	0	7425.3	3935.3	0	0	0	0	0	0	0	0	0	0	0	0	0	0	0	1
DVEIDDYLR	0	1136.54	AT5G58330.2;AT5G58330.1;AT5G58330.3	AT5G58330.2	yes	no	2	0.0034781	72.928	0	0	0	0	0	0	0	0	0	0	1425.3	0	0	0	0	0	0	0	0	0	0	0	0	4606.1	0	0	0	0	0	0	0	0	0	0	0	0	0	1379.4	6
AGVFYDKVSNMTIWGNHSTTQVPDFLNAR	1	3267.58	AT5G58330.2;AT5G58330.1;AT5G58330.3	AT5G58330.2	yes	no	4	1.3769e-07	39.399	0	0	0	0	0	0	0	0	0	0	0	0	0	0	0	0	0	0	0	0	0	15659	0	0	0	0	0	0	0	0	0	0	0	0	0	0	0	0	1
ADLLDINGQIFAEQGK	0	1730.88	AT5G58330.2;AT5G58330.1;AT5G58330.3	AT5G58330.2	yes	no	2;3	2.0337e-13	91.789	0	0	0	1814.9	0	0	0	0	2272.2	0	0	0	0	0	0	0	0	0	0	0	22745	15717	22628	10241	0	0	11462	0	0	0	0	2988.9	0	0	0	0	0	0	68
MNLSDEVDLEDYVSRPDK	1	2123.97	AT5G58290.1	AT5G58290.1	yes	yes	3	0.0061447	32.353	0	0	0	6099.6	0	0	0	0	0	0	0	0	0	0	0	0	0	0	0	0	0	0	0	0	0	0	0	0	0	0	0	0	0	0	0	0	0	0	2
ILSTINR	0	815.486	AT5G58290.1	AT5G58290.1	yes	yes	2	0.0069179	116.11	0	0	0	0	0	0	0	0	0	0	0	0	0	0	0	0	0	0	0	0	0	0	0	0	0	0	0	0	0	0	0	0	0	0	0	0	0	0	1
FDAQTGADREVQR	1	1491.71	AT5G58290.1	AT5G58290.1	yes	yes	3	3.7541e-11	120.87	350.2	0	0	0	0	4533.4	3581.8	0	1307.5	0	0	0	0	0	0	0	0	0	0	0	0	0	0	0	0	0	0	0	0	0	0	369.13	0	0	0	0	0	0	8
ENAPAIIFIDEVDAIATAR	0	2028.05	AT5G58290.1	AT5G58290.1	yes	yes	2;3	7.3598e-30	98.543	0	0	0	0	0	0	0	0	0	0	0	0	0	0	0	0	0	0	0	0	0	0	0	0	0	0	0	0	0	0	0	0	0	0	0	0	0	0	4
ELLKPSASVALHR	1	1419.82	AT5G58290.1	AT5G58290.1	yes	yes	3	1.9555e-07	105.95	0	64.805	0	10096	0	0	0	0	0	0	0	0	0	0	0	0	0	0	0	0	0	0	0	0	0	0	0	0	0	0	0	0	0	0	0	0	0	0	4
EAVELPLTHHELYK	0	1677.87	AT5G58290.1	AT5G58290.1	yes	yes	3;4	0.0017327	47.037	0	0	0	10418	0	0	0	0	0	0	0	0	0	0	0	0	0	0	0	0	0	0	0	0	0	0	0	0	0	0	0	0	0	0	0	0	0	0	3
AVANHTTAAFIR	0	1270.68	AT5G58290.1	AT5G58290.1	yes	yes	3	0.0013428	58.172	0	0	0	0	916.14	1169	1028.5	0	0	0	0	0	0	0	0	0	0	0	301.63	0	0	0	0	0	0	0	0	0	0	322.22	0	0	0	0	0	0	0	0	5
ASPALMDLSTADEEDLYGR	0	2052.93	AT5G58290.1	AT5G58290.1	yes	yes	2	0.0009779	39.364	0	0	0	0	0	0	0	0	0	0	0	0	0	0	0	0	0	0	0	0	0	0	0	0	0	0	0	0	0	0	0	0	0	0	0	0	0	0	2
ADTLDPALLRPGR	1	1393.77	AT5G58290.1	AT5G58290.1	yes	yes	3	7.8515e-07	101.72	0	0	0	8761.3	0	7646.1	0	0	0	0	0	0	0	0	0	0	0	0	0	0	0	0	0	0	0	0	0	0	0	0	0	0	0	0	0	0	0	0	8
YEPGWWDTFLPK	0	1537.72	AT5G58250.1	AT5G58250.1	yes	yes	2	0.012159	45.891	0	0	0	0	463.98	0	0	0	0	0	2951.5	0	0	0	4185.3	0	0	0	0	0	65.802	0	0	107.76	0	0	0	0	0	0	0	0	30486	22445	472.96	0	0	0	8
VLYDSFEATSLDEALASNPTTLEFDKPK	1	3100.51	AT5G58250.1	AT5G58250.1	yes	yes	3	0.041721	15.297	0	0	0	0	0	0	0	0	0	0	0	0	0	0	0	0	0	0	0	0	0	0	0	0	0	0	0	0	0	0	0	0	0	0	0	0	0	0	1
ELVQDFWLVIEPK	0	1614.87	AT5G58250.1	AT5G58250.1	yes	yes	2	0.022962	37.613	0	0	0	0	0	0	0	0	0	0	0	0	0	0	0	0	0	0	0	0	0	0	0	0	0	0	0	0	0	0	0	0	0	0	0	0	0	0	1
VISETDSSSSPVSTKPQAEAK	1	2147.06	AT5G58220.3	AT5G58220.3	yes	yes	3	5.8454e-20	78.554	0	0	0	0	0	0	0	0	0	0	0	0	0	0	0	0	0	0	0	0	0	0	0	0	0	0	0	0	0	0	0	0	0	0	0	0	0	0	3
AFTLVEILDGK	0	1204.67	AT5G58200.1;AT5G58200.2	AT5G58200.1	yes	no	2	0.00011695	85.813	0	0	0	0	0	0	0	0	0	0	0	0	0	0	0	0	0	0	0	0	0	0	0	0	0	0	0	0	0	0	0	0	0	0	0	0	0	0	5
RPGPIDAYLFSLIDEDAK	1	2019.03	AT5G58090.1	AT5G58090.1	yes	yes	3	0.00021156	43.115	0	0	0	0	0	0	0	0	0	0	0	0	0	0	0	0	0	0	0	0	0	0	0	0	0	0	0	0	0	0	0	0	0	0	0	0	0	0	1
LFDAEYDTLR	0	1241.59	AT5G58090.1	AT5G58090.1	yes	yes	2	0.080424	36.585	0	0	0	0	0	0	0	0	0	0	0	0	0	0	0	0	0	0	0	0	0	0	0	0	0	0	0	0	0	0	0	0	0	0	0	0	0	0	1
WYEIASFPSR	0	1254.6	AT5G58070.1	AT5G58070.1	yes	yes	2	0.0024782	72.096	0	0	0	0	0	0	0	0	8541.4	5914	0	0	9713.8	0	0	0	0	0	0	0	0	0	0	0	0	0	10191	0	0	0	0	0	0	0	0	0	7870.1	6295.6	5
SYLWILSR	0	1036.57	AT5G58070.1	AT5G58070.1	yes	yes	2	0.0030696	134.48	0	0	0	0	0	0	0	0	0	0	0	0	0	0	0	0	0	0	0	0	0	0	0	0	0	0	0	0	0	0	0	0	0	5409.5	7722.6	0	5419.9	3436.4	11
VVLSVTPR	0	869.533	AT5G57950.1	AT5G57950.1	yes	yes	2	0.059062	55.531	0	0	0	0	0	0	0	0	0	0	0	0	0	0	0	0	0	0	50523	0	0	0	0	0	0	0	0	0	0	0	0	0	0	0	0	0	0	0	1
FGNVEGGDNLLQR	0	1417.69	AT5G57950.1	AT5G57950.1	yes	yes	2	2.3596e-05	80.312	0	0	0	0	0	0	0	0	0	0	0	0	0	0	0	0	0	0	0	0	0	0	0	0	0	0	0	0	0	0	0	0	0	0	0	0	0	0	3
SLLEEYFNVR	0	1268.64	AT5G57870.2;AT5G57870.1	AT5G57870.2	yes	no	2	0.0058338	57.785	0	0	0	0	455.2	0	0	0	0	0	0	0	0	0	0	0	0	0	0	0	0	0	0	0	0	3818.2	0	7777	0	0	0	0	0	0	0	0	0	0	6
SLLASQAADIEACR	0	1503.74	AT5G57870.2;AT5G57870.1	AT5G57870.2	yes	no	2;3	6.397e-11	106.76	0	0	0	0	0	0	5981.9	0	0	0	0	0	0	0	0	0	0	0	0	0	0	0	0	0	2124.9	0	0	10502	0	9984.2	0	0	0	0	0	2083.6	0	0	19
LILAGGVDFK	0	1031.6	AT5G57870.2;AT5G57870.1	AT5G57870.2	yes	no	2	0.06268	38.478	0	36.988	0	0	0	0	0	0	0	0	0	0	0	0	0	0	0	0	0	0	0	0	0	0	0	0	5717.5	4813.1	0	0	0	0	0	0	0	0	0	0	1
TTYFIQCDPTETVLDVK	0	2028.97	AT5G57860.4;AT5G57860.3;AT5G57860.2;AT5G57860.1	AT5G57860.4	yes	no	2	0.0063797	33.36	0	0	0	0	0	0	0	0	0	0	0	0	0	0	0	0	0	0	0	0	0	0	0	0	0	0	0	0	0	0	0	0	0	0	0	0	0	0	1
LFALIEQPVNNQR	0	1540.84	AT5G57860.4;AT5G57860.3;AT5G57860.2;AT5G57860.1	AT5G57860.4	yes	no	2	1.866e-07	109.72	0	0	0	0	0	0	0	0	0	0	0	0	0	0	0	0	0	0	0	0	0	0	0	0	0	0	0	0	0	0	0	0	0	0	2450.6	0	0	15506	4
TLTLAEQLVSK	0	1201.69	AT5G57850.1	AT5G57850.1	yes	yes	2	1.5386e-08	107.09	0	0	0	0	0	0	0	0	1201.6	0	0	0	0	0	0	0	0	0	0	0	0	0	0	12277	7143.9	18474	0	0	0	0	497.58	0	0	0	0	0	0	0	23
SVNYLPNVLSQMEAEAK	0	1891.93	AT5G57850.1	AT5G57850.1	yes	yes	2	0.0025941	38.578	0	0	0	0	0	0	0	0	0	0	0	0	0	0	0	0	0	0	0	0	5538.1	0	10962	0	18775	0	0	0	0	0	0	0	0	0	42.207	0	0	0	2
ILIQTVSVSGCR	0	1331.72	AT5G57850.1	AT5G57850.1	yes	yes	2;3	4.5706e-18	117.86	0	0	0	0	0	0	0	0	0	0	0	0	0	0	0	0	0	0	0	0	0	0	1541.8	0	2648.1	0	0	5430.1	0	0	0	0	0	4907.5	0	0	0	0	14
GHGVFDTALIINGYLYELDQHLDR	0	2758.37	AT5G57850.1	AT5G57850.1	yes	yes	3	0.063704	13.884	0	0	0	0	0	0	0	0	0	0	0	0	0	0	0	0	0	0	0	0	0	0	0	0	0	0	0	0	0	0	0	0	0	0	0	0	0	0	1
FDNVLSGCTAK	0	1210.57	AT5G57850.1	AT5G57850.1	yes	yes	2	0.0026913	60.157	0	0	0	0	0	0	0	0	0	888.96	0	0	0	0	0	0	0	1456.7	0	0	0	0	0	2904.2	0	4238.4	4307.1	0	0	0	0	0	0	0	0	0	0	0	15
ALLDLLLEDMR	0	1300.71	AT5G57850.1	AT5G57850.1	yes	yes	2	5.8862e-15	154.05	0	0	0	0	0	0	0	2877.3	0	0	0	0	0	0	0	0	3780.1	0	0	0	0	0	0	0	46300	47799	14479	0	0	0	0	0	0	0	0	0	0	0	44
VLLETFTFPADSAPFK	0	1781.92	AT5G57700.2;AT5G57700.4;AT5G57700.1;AT5G57700.3	AT5G57700.2	yes	no	2	0.00019389	51.591	0	0	0	0	0	0	0	0	0	0	0	0	0	0	0	0	0	0	0	0	0	0	0	0	0	0	0	0	0	0	0	0	0	0	0	0	0	0	4
LVLAYNTDSR	0	1150.6	AT5G57700.2;AT5G57700.4;AT5G57700.1;AT5G57700.3	AT5G57700.2	yes	no	2	0.0025855	63.624	0	0	0	0	0	0	0	0	0	0	0	0	0	0	0	0	0	0	0	0	0	3007.5	0	4256.6	0	0	0	0	0	0	0	0	0	0	0	0	0	0	3
YATWDSELGK	0	1168.54	AT5G57655.2	AT5G57655.2	yes	yes	2	0.00090835	69.672	0	0	0	0	0	0	0	0	0	0	0	0	0	0	0	0	7167.7	0	0	0	0	0	0	0	0	0	0	0	0	0	0	0	0	0	0	0	0	0	5
NGGIAPGGFNFDAK	0	1363.65	AT5G57655.2	AT5G57655.2	yes	yes	2	0.0015728	53.3	0	0	0	0	0	0	0	0	0	0	0	0	0	0	0	0	0	0	0	0	0	0	0	0	0	0	0	0	0	0	0	0	0	0	0	0	0	0	3
ILEEGSLSELVR	0	1343.73	AT5G57655.2	AT5G57655.2	yes	yes	2	1.5585e-21	151.79	0	0	0	0	0	0	0	0	1571.7	0	0	0	0	0	0	25442	0	0	0	27223	0	0	0	0	0	2918.5	0	0	0	0	0	0	0	0	0	0	0	0	18
IKPLWGTAQLFLHPR	1	1776.02	AT5G57655.2;AT5G57655.1	AT5G57655.2	yes	no	3	0.0012182	47.037	0	0	0	0	0	0	0	0	0	0	0	0	0	0	0	0	3820	0	0	0	0	0	0	0	0	0	0	0	0	0	0	0	0	0	0	0	0	0	1
GTLLIEPKPQEPTK	1	1549.87	AT5G57655.2	AT5G57655.2	yes	yes	3	3.4189e-06	81.904	0	0	0	0	0	0	0	0	0	0	0	0	0	0	0	0	0	0	0	0	0	0	0	0	0	0	0	0	0	0	0	0	0	0	0	0	0	0	1
FFEAAVAYK	0	1044.53	AT5G57655.2;AT5G57655.1	AT5G57655.2	yes	no	2	0.012696	59.153	0	0	0	0	0	0	0	0	0	0	0	0	0	0	2159.2	9939.4	0	0	0	5275.4	0	0	0	0	0	0	0	0	3155.9	0	0	0	0	0	0	0	0	0	8
ANFEFLK	0	867.449	AT5G57655.2;AT5G57655.1	AT5G57655.2	yes	no	2	0.061448	66.799	0	0	0	0	0	0	0	0	0	0	0	0	0	0	0	0	0	0	0	0	0	0	0	0	0	0	0	0	0	0	0	0	0	0	0	0	0	0	1
VLVFEDAPSGVLAAK	0	1514.83	AT5G57440.1	AT5G57440.1	yes	yes	2;3	2.3019e-05	64.565	0	0	0	0	0	0	0	0	0	0	0	0	0	0	0	0	0	0	0	0	0	0	0	0	0	0	0	0	0	0	0	25555	0	0	0	0	0	0	9
QGKPAPDGFLAAAR	1	1397.74	AT5G57440.1	AT5G57440.1	yes	yes	3	0.011411	38.3	0	0	0	0	0	0	0	0	0	0	0	0	0	0	0	0	0	0	0	0	0	0	0	0	0	0	2241.6	3618.4	0	0	1144.2	0	0	0	0	0	0	0	1
VEGLETLDYLDNLKDR	1	1891.95	AT5G57330.1	AT5G57330.1	yes	yes	3	0.014952	31.115	0	0	0	0	0	0	0	0	0	0	0	0	0	0	0	0	0	0	0	0	0	0	0	0	0	0	0	0	0	0	0	0	0	0	0	0	0	0	1
IWPNNFEFR	0	1221.59	AT5G57330.1	AT5G57330.1	yes	yes	2	0.064747	41.876	0	0	0	0	0	0	0	0	0	0	0	0	0	0	0	0	0	0	0	0	0	0	0	0	0	0	0	0	0	0	0	0	0	0	0	0	0	0	2
GRLELSAVPSSYSSGQLDPK	1	2090.06	AT5G57330.1	AT5G57330.1	yes	yes	3	0.020518	26.002	0	0	0	0	0	0	0	0	0	0	0	0	0	0	0	0	0	0	0	0	0	0	0	0	0	0	0	0	0	6232.6	0	0	0	0	0	0	0	0	1
GGIPLCFPQFSNFGTLESHGFAR	0	2538.21	AT5G57330.1	AT5G57330.1	yes	yes	3	1.4088e-08	55.128	0	0	0	0	0	0	0	0	0	0	0	0	0	0	0	0	0	0	0	0	0	0	0	0	0	0	0	0	0	15609	0	15267	0	0	0	0	0	0	11
FTEQGDAITFESEVDKIYLSTPTK	1	2718.33	AT5G57330.1	AT5G57330.1	yes	yes	3	0.0010911	28.782	0	0	0	0	0	0	0	0	0	0	0	0	0	0	0	0	0	0	0	0	0	0	0	0	0	0	0	0	0	0	0	0	0	0	0	0	0	0	1
DGLADAVVWNPWDKK	1	1712.85	AT5G57330.1	AT5G57330.1	yes	yes	2;3	4.2168e-06	83.823	0	0	0	0	0	0	4856.3	0	0	0	0	0	0	0	4323.5	0	0	0	0	0	0	0	3630.4	5717	0	0	0	0	4648.6	0	0	22658	0	0	0	0	0	0	17
LSETISEILQIK	0	1372.78	AT5G57170.1;AT5G57170.2	AT5G57170.1	yes	no	2	2.3133e-05	104.04	219.7	0	0	0	0	0	0	0	0	0	0	0	0	0	0	0	0	0	0	0	0	0	0	0	0	0	0	0	0	0	0	10024	0	0	0	0	0	0	5
SLEFYQNILGLEINEARPHDKLPYR	2	3014.56	AT5G57040.1	AT5G57040.1	yes	yes	4	0.00020434	36.271	0	0	0	0	0	0	0	0	0	0	0	0	0	0	0	0	0	0	0	0	0	0	0	0	0	0	0	0	0	9140	0	0	0	0	0	0	0	0	4
SGRPAIFTRDPDANALEFTQV	2	2304.15	AT5G57040.1	AT5G57040.1	yes	yes	3	0.002896	35.992	0	0	0	0	0	0	0	0	0	0	0	0	0	0	0	0	0	0	0	0	0	0	0	0	0	0	0	67520	0	69441	0	0	0	0	0	0	0	0	1
ELNNKTDYGVVGVHHVGLLCENLER	1	2864.42	AT5G57040.1	AT5G57040.1	yes	yes	3	6.0067e-05	35.464	0	0	0	0	0	0	0	0	0	0	0	0	0	0	0	0	0	0	0	0	0	0	0	0	0	0	0	0	0	0	0	0	0	0	0	0	0	0	1
DVSNLKEILDK	1	1272.69	AT5G57040.1	AT5G57040.1	yes	yes	3	0.012642	47.712	0	0	0	0	0	0	0	0	0	0	0	0	0	0	0	0	0	0	0	0	0	0	0	0	0	0	0	0	0	0	0	0	0	0	0	0	0	0	1
DPDANALEFTQV	0	1318.6	AT5G57040.1	AT5G57040.1	yes	yes	2	0.00017525	76.165	0	34.273	0	0	0	0	0	0	0	0	0	0	0	0	0	0	0	0	0	0	0	0	0	0	0	0	7220.6	13660	0	0	0	0	0	0	0	0	0	0	6
AQGSSIEGISVVQEK	0	1530.79	AT5G57040.1	AT5G57040.1	yes	yes	2;3	1.3335e-10	100.43	0	0	0	0	0	0	0	0	0	0	0	0	0	0	0	0	0	0	0	0	0	0	0	0	0	0	3299.2	3731.5	4049.6	6576.2	0	0	0	0	0	0	0	0	28
AGIAYTMSK	0	940.469	AT5G57040.1	AT5G57040.1	yes	yes	2	0.04461	46.406	0	0	0	0	0	0	0	0	0	0	0	0	0	0	0	0	0	0	0	0	0	0	0	0	0	0	0	0	0	0	0	0	0	0	0	0	0	0	2
YLTEVLFQKPLIVYNYPK	1	2227.23	AT5G56680.1	AT5G56680.1	yes	yes	3	0.00025882	45.083	0	0	0	0	0	0	0	0	0	0	0	0	0	0	0	17320	0	0	0	0	0	0	0	0	0	0	0	0	0	0	0	0	0	0	0	0	0	0	2
VIDVGTVDASKYPLPK	1	1700.93	AT5G56680.1	AT5G56680.1	yes	yes	3	0.00033271	49.595	0	0	0	0	0	0	0	0	0	0	0	0	0	0	0	0	5903.2	0	0	0	0	0	0	0	0	0	0	0	0	0	0	0	0	0	0	0	0	0	3
VGELIGGSQREER	1	1428.73	AT5G56680.1;AT1G70980.1	AT5G56680.1	yes	no	3	0.00010766	76.357	0	0	0	0	0	0	0	0	0	0	0	0	0	853.25	787.21	1664.5	0	0	0	0	0	0	0	0	0	0	0	0	0	0	0	0	0	0	0	0	0	0	8
TILDRPDGGAGLAGQTVR	1	1795.95	AT5G56680.1	AT5G56680.1	yes	yes	2;3	0.00032403	47.082	0	0	0	0	0	0	0	0	0	0	0	0	0	0	0	0	2943	0	0	0	0	0	0	0	0	0	0	0	0	0	0	0	0	0	0	0	0	0	3
MILFATGLDNIRDVIPFPR	1	2187.19	AT5G56680.1	AT5G56680.1	yes	yes	3	4.5972e-30	101.05	0	0	0	0	0	0	0	0	0	0	0	0	0	0	0	0	4210.4	0	0	0	0	0	0	0	0	0	0	0	0	0	0	0	0	0	0	0	0	0	5
LTLETLR	0	844.502	AT5G56680.1	AT5G56680.1	yes	yes	2	0.043296	79.451	0	0	0	0	0	0	0	0	0	0	0	0	0	0	0	0	0	0	0	0	0	0	0	0	0	0	0	0	0	0	0	0	0	0	0	0	0	0	1
LEQDLIDNPPPTEADVEAAR	0	2192.06	AT5G56680.1	AT5G56680.1	yes	yes	2	1.5336e-22	80.236	0	0	0	0	0	0	0	0	0	0	0	0	0	0	0	9382.1	0	0	0	0	0	2022.8	0	0	0	0	0	0	0	0	0	0	0	0	0	0	0	0	4
HCGFGLGFER	0	1178.53	AT5G56680.1;AT1G70980.1	AT5G56680.1	yes	no	2	0.044766	41.704	0	0	0	0	0	0	0	0	0	1185.1	0	0	0	0	0	0	3335.7	0	0	0	0	0	0	0	0	0	0	0	0	0	0	0	0	0	0	0	0	0	1
GTQQQIELNVVK	0	1355.74	AT5G56680.1	AT5G56680.1	yes	yes	2	0.035173	36.46	0	0	0	0	0	0	0	0	0	0	0	0	0	2230.8	0	8253.7	0	0	0	0	0	0	0	0	0	0	0	0	0	0	0	0	0	0	0	0	0	0	2
EAITAAVAELK	0	1114.62	AT5G56680.1	AT5G56680.1	yes	yes	2	0.00045685	73.435	0	0	0	0	0	0	0	0	0	0	0	0	0	0	0	0	0	0	0	0	0	0	0	0	0	0	0	0	0	0	0	0	0	0	0	0	0	0	5
AIELLEEAVAK	0	1184.67	AT5G56680.1	AT5G56680.1	yes	yes	2	0.0024744	60.305	0	0	0	0	0	0	0	0	0	0	0	0	0	0	12676	0	0	0	0	0	0	5386.3	0	0	0	0	0	0	0	0	0	0	0	0	0	0	0	0	11
FVTAVVGFGK	0	1023.58	AT5G56670.1;AT4G29390.1;AT2G19750.1	AT5G56670.1	yes	no	2	0.00023418	85.29	0	0	0	46448	1889.3	8211.2	0	0	0	0	0	0	0	0	0	0	0	0	0	0	0	0	0	0	0	0	0	0	0	0	0	0	0	0	0	0	0	0	36
TIDNDIPVIDK	0	1241.65	AT5G56630.1;AT4G26270.1;AT4G32840.1	AT5G56630.1	yes	no	2	0.08848	32.616	0	0	0	12660	0	0	0	0	0	0	0	0	0	0	0	0	0	0	0	0	0	0	0	0	0	0	0	0	0	0	0	0	0	0	0	0	0	0	1
QTYIPFYR	0	1086.55	AT5G56630.1;AT4G26270.1	AT5G56630.1	yes	no	2	0.0065389	84.368	0	0	0	0	325.8	4193.3	0	0	0	0	0	0	0	0	0	0	0	0	0	0	0	0	0	0	0	0	0	0	0	0	0	0	0	0	0	0	0	0	4
LLSSTNQPSFLGPK	0	1487.8	AT5G56630.1;AT4G26270.1	AT5G56630.1	yes	no	2	7.6002e-05	73.386	0	0	0	0	0	5702	0	0	0	0	0	0	0	0	0	0	0	0	0	0	0	0	0	0	0	0	0	0	0	0	0	0	0	0	0	0	0	0	5
ITETQNNVVITDR	0	1501.77	AT5G56630.1	AT5G56630.1	yes	yes	2	1.392e-05	86.756	0	0	0	3952.4	0	0	0	0	0	0	0	0	0	0	0	0	0	0	0	0	0	0	0	0	2291.9	0	0	0	0	0	0	0	0	0	0	0	0	2291.9	7
GINQVYIIGGDGTQR	0	1589.82	AT5G56630.1;AT4G26270.1	AT5G56630.1	yes	no	2	0.00065697	51.03	0	0	0	0	0	4760.6	0	0	0	0	0	0	0	0	0	0	0	0	0	16066	0	0	0	0	0	0	0	0	0	0	0	0	0	0	0	0	0	0	5
GASVIFEEIRR	1	1275.69	AT5G56630.1;AT4G26270.1	AT5G56630.1	yes	no	3	8.8288e-05	87.184	0	0	0	4149.5	0	0	0	0	0	0	0	0	0	0	0	0	0	0	0	0	0	0	0	0	0	0	0	0	0	0	0	0	0	0	0	0	0	0	2
NLIEAAEQDYEKEK	1	1678.81	AT5G56500.2;AT5G56500.1	AT5G56500.2	yes	no	3	0.0020376	50.305	0	0	0	0	0	0	0	0	0	0	0	0	0	0	0	0	0	0	0	0	0	0	0	0	0	0	0	0	0	0	0	0	0	0	0	0	0	0	1
DIISILEDAIK	0	1228.69	AT5G56500.2;AT5G56500.1	AT5G56500.2	yes	no	2	8.9823e-05	107.11	0	0	0	0	0	9021.1	13780	0	0	0	0	0	0	0	0	0	0	0	0	0	0	0	0	0	0	0	0	0	0	0	0	0	0	0	0	19.382	0	0	6
TDFFDWSCSDESPAR	0	1818.72	AT5G56350.1	AT5G56350.1	yes	yes	2	0.00049324	53.008	0	0	136.6	0	0	0	0	0	0	0	0	0	0	0	0	0	0	0	0	0	0	0	0	0	0	6797.7	0	8093	0	0	0	0	0	0	0	0	0	0	3
GDLGMEIPIEK	0	1200.61	AT5G56350.1	AT5G56350.1	no	no	2	0.068042	34.898	0	0	0	0	0	0	0	0	0	0	0	0	0	0	0	0	0	0	0	0	0	0	0	0	0	0	0	0	0	0	0	0	0	0	0	0	0	0	1
ASHDESTEEAIEFATQYGK	0	2111.93	AT5G56350.1	AT5G56350.1	yes	yes	3	8.7124e-10	65.423	0	0	0	0	0	0	0	0	0	0	0	0	0	0	0	0	0	0	0	0	0	0	0	0	0	0	0	0	0	0	0	0	0	0	0	0	0	0	1
VFEDNVLVR	0	1089.58	AT5G56260.1	AT5G56260.1	yes	yes	2	0.00055281	108.81	0	0	0	0	0	329.28	0	0	0	0	0	0	0	0	0	0	0	0	0	0	12081	15695	8085.3	6549.8	0	0	0	0	0	0	0	0	0	0	0	0	0	0	22
NVPVHIGGTLIR	0	1274.75	AT5G56260.1	AT5G56260.1	yes	yes	2;3	2.1934e-05	83.573	0	0	0	0	0	0	0	0	0	0	0	0	0	0	0	0	0	0	0	0	8420.2	11770	0	3967.2	1109.6	0	0	0	0	0	0	0	0	0	0	0	0	0	9
NQLETKGEGGVLVIDGGGSMR	1	2116.06	AT5G56260.1	AT5G56260.1	yes	yes	3	2.6125e-05	45.135	0	0	0	0	0	0	0	0	0	0	0	0	0	0	0	0	0	0	0	0	0	6179.9	0	0	0	0	0	0	0	0	0	0	0	0	0	0	0	0	4
DVDEINDCDVGVR	0	1504.65	AT5G56260.1	AT5G56260.1	yes	yes	2	4.2037e-11	120.84	0	0	0	0	0	0	0	0	0	0	0	0	0	0	892.41	0	0	0	0	0	4618.9	4172.7	5495.1	0	0	0	0	0	0	0	0	0	0	0	0	0	0	0	16
VVDSPCCLVTGEYGWTANMER	0	2443.06	AT5G56030.1;AT5G56010.1;AT5G56030.2;AT5G56000.1	AT5G56030.1	yes	no	2	0.00061088	36.923	0	0	0	0	0	0	0	0	0	0	0	0	0	0	0	0	0	0	0	0	0	0	0	0	0	0	0	0	0	0	0	0	0	0	0	0	0	0	1
VIKDVLGDKVEK	2	1341.79	AT5G56030.1;AT5G56010.1;AT5G56030.2;AT5G56000.1	AT5G56030.1	yes	no	3	0.00011939	85.536	146.9	0	0	0	0	0	0	0	0	0	0	0	0	0	0	0	0	0	2895	2452.5	1653.6	923.01	0	0	0	0	0	0	0	0	0	0	0	0	0	0	0	0	9
VFIMDNCEDIIPEYLGFVK	0	2301.11	AT5G56030.1;AT5G56010.1;AT5G56030.2	AT5G56030.1	yes	no	2;3	5.8868e-07	60.334	0	0	0	0	0	0	0	0	0	0	0	0	0	0	14326	24786	0	0	0	3650.4	31277	16578	98.801	167.8	5278.8	0	0	0	0	0	0	0	0	76.877	102.73	70.074	0	0	18
TNNTLTIIDSGIGMTK	0	1677.86	AT5G56030.1;AT5G56010.1;AT5G56030.2;AT5G56000.1	AT5G56030.1	yes	no	2	0.0034204	38.057	0	0	0	0	0	0	0	0	0	0	0	0	0	0	0	7552.9	0	0	0	0	0	2466.1	0	0	0	0	0	0	0	0	0	0	0	0	0	0	0	0	2
TMEINPENSIMDELR	0	1790.82	AT5G56030.1;AT5G56010.1;AT5G56030.2;AT5G56000.1	AT5G56030.1	yes	no	2	1.8174e-08	91.076	0	0	0	0	0	0	0	0	0	0	0	0	0	0	0	0	0	0	0	0	0	0	0	0	0	0	0	0	0	0	0	0	0	0	0	0	0	0	2
SLSNDWEEHLAVK	0	1526.74	AT5G56030.1;AT5G56010.1;AT5G56030.2;AT5G56000.1	AT5G56030.1	yes	no	2;3	2.6226e-06	77.185	0	0	0	0	257.72	4310	0	0	0	0	0	0	0	0	0	20210	17677	0	1054.6	13016	16010	9542.6	0	0	3883.7	0	0	0	0	0	0	0	0	0	0	0	0	0	44
SGDELTSLKDYVTR	1	1582.78	AT5G56030.1;AT5G56010.1;AT5G56030.2;AT5G56000.1	AT5G56030.1	yes	no	2;3	3.416e-50	164.92	0	0	0	36581	0	14254	0	0	0	0	0	0	0	4782.3	8912.9	15451	57015	2140.3	4350.3	34795	26238	0	5323.8	0	0	0	0	0	0	0	0	0	0	1728.4	0	0	0	0	58
RVFIMDNCEDIIPEYLGFVK	1	2457.21	AT5G56030.1;AT5G56010.1;AT5G56030.2	AT5G56030.1	yes	no	3	0.00090376	35.538	0	0	0	0	0	0	0	0	0	0	0	0	0	0	0	0	4166.2	0	0	0	0	0	0	0	0	0	0	0	0	0	0	0	0	0	0	0	0	0	3
RAPFDLFDTK	1	1208.62	AT5G56030.1;AT5G56010.1;AT5G56030.2;AT5G56000.1	AT5G56030.1	yes	no	2	0.0035783	83.081	0	0	0	6084.5	0	0	0	0	0	0	0	0	0	0	0	0	8191.6	0	0	0	0	0	0	0	0	0	0	0	0	0	0	0	0	0	0	0	0	0	8
MKEGQNDIFYITGESK	1	1858.88	AT5G56030.1;AT5G56010.1;AT5G56030.2	AT5G56030.1	yes	no	3	0.00090372	43.794	0	0	0	0	0	0	0	0	0	0	0	0	0	0	0	0	0	0	0	5708.6	0	0	0	0	0	0	0	0	0	0	0	0	0	0	0	0	0	0	3
LDGQPELFIHIIPDK	0	1733.94	AT5G56030.1;AT5G56010.1;AT5G56030.2;AT5G56000.1	AT5G56030.1	yes	no	3	7.9763e-05	56.872	0	0	0	0	0	0	0	0	0	0	0	0	0	0	0	11380	0	0	0	0	0	0	0	0	0	0	0	0	0	0	0	0	0	0	0	0	0	0	5
KPEEINKEEYAAFYK	2	1857.91	AT5G56030.1;AT5G56010.1;AT5G56030.2;AT5G56000.1	AT5G56030.1	yes	no	2;3;4	1.3019e-13	103.88	0	0	0	6762.1	0	5267	515.84	0	0	0	0	0	0	0	0	0	31367	0	0	5404.4	5152.5	0	0	0	0	0	0	0	0	0	0	0	0	0	0	0	0	0	16
KAVENSPFLEK	1	1260.67	AT5G56030.1;AT5G56010.1;AT5G56030.2;AT5G56000.1	AT5G56030.1	yes	no	3	0.0117	43.897	0	0	0	0	0	0	0	0	0	0	0	0	0	0	0	0	0	0	0	1050.6	0	418.62	0	0	0	0	0	0	0	0	0	0	0	0	0	0	0	0	2
IKEVSHEWDLVNK	1	1595.83	AT5G56030.1;AT5G56010.1;AT5G56030.2	AT5G56030.1	yes	no	3	3.5115e-05	83.351	0	0	0	0	0	3632.9	0	0	0	0	0	0	0	0	0	0	7229.2	0	0	0	0	0	0	0	0	0	0	0	0	0	0	0	0	0	0	0	0	0	7
HSEFISYPISLWIEK	0	1847.95	AT5G56030.1;AT5G56010.1;AT5G56030.2;AT5G56000.1	AT5G56030.1	yes	no	2;3	1.0633e-05	65.038	0	0	0	0	0	0	0	0	0	0	0	0	0	0	0	0	15574	0	0	0	0	0	0	0	0	0	0	0	0	0	0	0	0	0	0	0	0	0	19
HNDDEQYVWESQAGGSFTVTR	0	2425.06	AT5G56030.1;AT5G56010.1;AT5G56030.2;AT5G56000.1;AT5G52640.1	AT5G56030.1	yes	no	3	0.014405	22.361	0	0	0	0	0	0	0	0	0	0	0	0	0	0	0	0	0	0	0	0	0	0	0	0	0	0	0	0	0	0	0	0	0	0	0	0	0	0	1
HFSVEGQLEFK	0	1319.65	AT5G56030.1;AT5G56010.1;AT5G56030.2;AT5G56000.1;AT5G52640.1	AT5G56030.1	yes	no	2;3	0.00014476	75.474	0	0	0	0	0	0	0	1195.9	0	0	0	0	0	0	3758.4	32014	14775	0	0	19565	4983.1	4943.9	0	0	16063	0	9471.2	4003.8	0	0	0	0	0	0	0	0	0	0	22
GIVDSEDLPLNISR	0	1526.79	AT5G56030.1;AT5G56010.1;AT5G56030.2;AT5G56000.1	AT5G56030.1	yes	no	2;3	1.3041e-36	145.81	0	0	0	19682	0	13530	0	0	0	0	0	0	0	0	0	0	42124	0	0	92716	0	14837	0	0	0	0	0	0	0	0	0	0	0	0	0	0	0	0	31
EVSHEWDLVNK	0	1354.65	AT5G56030.1;AT5G56010.1;AT5G56030.2	AT5G56030.1	yes	no	2;3	0.00017023	72.289	0	0	0	0	0	0	0	0	0	0	0	0	0	0	0	0	12945	0	0	0	0	0	0	0	0	0	0	0	0	0	0	0	0	0	0	0	0	0	8
ELISNSSDALDKIR	1	1559.82	AT5G56030.1;AT5G56010.1;AT5G56000.1;AT5G52640.1	AT5G56030.1	yes	no	2;3	1.2333e-36	145.6	0	0	0	0	0	11589	0	0	0	0	0	0	1549.1	0	0	0	25617	0	0	0	0	0	0	0	0	0	0	0	0	0	0	0	0	0	0	0	0	0	25
EGQNDIFYITGESK	0	1599.74	AT5G56030.1;AT5G56010.1;AT5G56030.2	AT5G56030.1	yes	no	2	0.013447	37.77	0	33.291	0	0	0	0	0	0	0	0	0	0	0	0	0	0	4636.6	0	0	0	0	0	0	0	0	0	0	0	0	0	0	0	0	0	0	0	0	0	3
AVENSPFLEK	0	1132.58	AT5G56030.1;AT5G56010.1;AT5G56030.2;AT5G56000.1	AT5G56030.1	yes	no	2	4.0323e-05	91.658	0	0	0	0	0	0	0	4274.8	0	0	0	0	3007.5	0	0	0	10325	0	2789.4	0	0	0	0	0	0	0	0	0	0	0	0	0	0	0	0	0	0	0	9
ADLVNNLGTIAR	0	1255.69	AT5G56030.1;AT5G56010.1;AT5G56030.2;AT5G56000.1;AT5G52640.1	AT5G56030.1	yes	no	2	2.7375e-09	120.03	0	0	0	26550	548.75	865.7	0	3191.1	0	0	0	1708	0	0	0	0	42012	0	5168.9	0	5163.5	0	0	0	0	0	0	0	0	0	0	0	0	0	0	0	0	0	37
VFAETLLTNPGASK	0	1446.77	AT5G55730.2;AT5G55730.1	AT5G55730.2	yes	no	2	4.0578e-05	79.875	0	0	0	0	0	0	0	0	0	0	0	0	0	0	0	0	0	0	0	0	0	0	0	0	4958.7	0	0	2142.2	0	0	0	0	0	4926.8	0	0	0	0	5
IVDTLIDEQPLAIYATDK	0	2017.06	AT5G55730.2;AT5G55730.1	AT5G55730.2	yes	no	2;3	3.0016e-13	80.316	0	0	0	0	0	0	0	0	0	0	0	0	0	0	9922.9	14304	0	0	0	0	0	0	0	0	0	0	0	0	0	0	0	0	0	0	0	0	0	0	20
TVIIDYLSSPEVNFFR	0	1898.98	AT5G55480.1	AT5G55480.1	yes	yes	2	8.4945e-06	61.265	0	0	0	0	0	0	0	0	0	0	0	0	0	0	8758.7	0	0	0	0	0	0	0	0	0	0	0	0	0	0	0	0	0	0	0	0	0	0	0	4
SYIWPIESQYLLPR	0	1763.92	AT5G55480.1	AT5G55480.1	yes	yes	2	0.0012107	54.09	0	0	0	0	0	0	0	0	0	0	0	0	0	0	9769.2	0	0	0	0	0	0	0	0	0	0	0	0	0	0	0	0	0	0	0	0	0	0	0	4
SPWQTLTGDAPLVIAR	0	1723.93	AT5G55480.1	AT5G55480.1	yes	yes	2	8.7309e-07	63.546	0	0	0	0	0	0	0	0	0	0	0	0	0	0	8336.2	0	0	0	0	0	0	0	0	0	0	0	0	0	0	0	0	0	0	0	0	0	0	0	3
FVSLSDFLNLAK	0	1352.73	AT5G55480.1	AT5G55480.1	yes	yes	2	0.00018529	75.788	0	0	0	0	0	0	0	0	0	0	0	0	0	7359.3	0	10114	0	0	0	0	0	0	0	0	0	0	0	3503.5	0	0	0	0	0	0	0	0	0	0	6
FQLPVYVEVFR	0	1395.76	AT5G55480.1	AT5G55480.1	yes	yes	2	0.0098047	50.484	0	0	0	0	0	0	0	0	0	0	0	0	0	0	0	10616	0	0	0	0	0	0	0	0	0	0	0	0	0	0	0	0	0	0	0	0	0	0	3
FADAVVISK	0	948.528	AT5G55480.1	AT5G55480.1	yes	yes	2	0.044831	46.352	0	0	0	0	0	0	0	0	0	0	0	0	0	0	0	0	0	0	0	0	0	0	0	0	0	0	0	0	0	0	0	0	0	0	0	0	0	0	2
LKLDSKEVTK	2	1159.68	AT5G55310.1	AT5G55310.1	yes	yes	1	0.057935	40.533	0	0	0	0	0	0	0	0	0	0	0	0	0	0	0	0	0	0	0	0	0	0	0	0	0	0	0	0	0	0	0	0	0	0	0	0	0	0	0
DLIEQAEVEVDRLDQLK	1	2012.04	AT5G55230.1	AT5G55230.1	yes	yes	3	0.00012038	48.288	0	0	0	0	0	0	0	0	0	0	0	0	0	0	0	0	0	0	0	0	0	0	0	0	0	0	0	0	0	0	0	0	0	0	0	0	0	0	2
VVVELGDEIDAK	0	1285.68	AT5G55220.1	AT5G55220.1	yes	yes	2	0.00010707	81.709	0	0	0	0	0	0	0	0	0	0	0	0	0	0	0	0	0	0	0	0	0	0	0	3827.6	0	0	0	0	0	0	0	0	0	0	0	0	0	0	14
TLPHAMESVTGR	0	1297.64	AT5G55220.1	AT5G55220.1	yes	yes	3	0.060056	27.672	0	0	0	0	0	0	0	0	0	0	0	0	0	0	0	0	0	0	0	0	0	0	0	0	0	0	0	0	0	0	0	0	0	0	0	0	0	0	1
SFTLVFPESWK	0	1339.68	AT5G55220.1	AT5G55220.1	yes	yes	2	1.0917e-11	116.55	0	0	0	5144.1	0	0	0	0	0	0	0	0	0	0	0	0	0	0	0	0	9484.9	0	14201	16926	10434	0	0	0	0	0	0	0	0	0	0	0	0	0	25
MVEVEIPQSLFEEQGR	0	1889.92	AT5G55220.1	AT5G55220.1	yes	yes	2	0.0010237	43.657	0	0	0	0	0	0	0	0	0	0	0	0	0	0	0	0	0	0	0	0	0	0	0	0	0	0	0	0	0	0	0	0	0	0	0	0	0	0	1
LSVEVPEIVCEDCYQR	0	1994.91	AT5G55220.1	AT5G55220.1	yes	yes	2	2.046e-08	75.969	0	0	0	0	0	0	0	0	0	0	0	0	0	0	0	0	0	0	0	0	0	17291	19770	0	0	0	2199.5	0	0	0	0	0	0	0	0	0	0	0	5
LNEDQLASLSSQK	0	1431.72	AT5G55220.1	AT5G55220.1	yes	yes	2	0.0013869	61.657	0	0	0	0	0	0	0	0	0	0	0	0	0	0	0	0	0	0	0	0	0	0	4183.2	2224.8	0	0	0	0	0	0	0	0	0	0	0	0	0	0	2
LLPGFLDAIIGIR	0	1396.84	AT5G55220.1	AT5G55220.1	yes	yes	2	2.2343e-07	103.44	0	0	0	0	0	2026.6	0	0	0	0	0	0	0	0	0	0	0	0	0	4322.8	10341	25486	16018	22440	0	5000.1	0	0	0	0	0	0	0	0	0	0	0	0	47
LLEIQGNMK	0	1044.56	AT5G55220.1	AT5G55220.1	yes	yes	2	0.0005368	111.95	0	0	0	0	0	0	0	0	0	0	0	0	0	0	0	0	0	0	0	0	0	0	0	4967.1	2645.1	0	0	0	0	0	0	0	0	0	0	0	0	0	6
GFHFDTEEGNR	0	1307.55	AT5G55220.1	AT5G55220.1	yes	yes	3	1.5098e-05	90.827	0	0	0	0	0	0	59.287	0	0	0	0	0	0	0	0	0	0	0	0	0	0	0	2301.1	0	0	0	0	0	0	0	0	0	0	0	0	0	0	0	6
ENLEFSTDELVKEVENSISEFKK	2	2713.33	AT5G55220.1	AT5G55220.1	yes	yes	4	1.4947e-12	61.345	0	0	0	0	0	0	0	0	0	0	0	0	0	0	0	0	0	0	0	0	0	0	10853	0	0	0	0	0	0	0	0	0	0	0	0	0	0	0	5
ENLEFSTDELVK	0	1422.69	AT5G55220.1	AT5G55220.1	yes	yes	2	6.1892e-05	77.279	0	0	0	0	0	0	0	0	0	0	0	0	0	0	0	0	0	0	0	0	0	0	0	0	0	0	0	0	0	0	0	0	0	0	0	0	0	0	4
DLPTLDDSLADK	0	1301.64	AT5G55220.1	AT5G55220.1	yes	yes	3	0.094803	20.43	0	0	0	0	0	0	0	0	0	0	0	0	0	9761.4	0	0	0	0	0	0	0	0	0	0	0	0	0	0	0	0	0	0	0	0	0	0	0	0	1
AVNEFLETQR	0	1205.6	AT5G55220.1	AT5G55220.1	yes	yes	2	0.00063009	72.321	0	0	0	0	0	0	0	0	0	0	0	0	0	0	0	0	0	0	0	0	0	0	3308.9	0	0	0	0	0	0	0	0	0	0	0	0	0	0	0	4
ALKDSIQIVSSFPDMEK	1	1906.97	AT5G55220.1	AT5G55220.1	yes	yes	3	0.001884	39.983	0	0	0	0	0	0	0	0	0	0	0	0	0	0	0	0	0	0	0	0	0	0	6043.1	0	3863	0	0	0	0	0	0	9189.5	0	0	0	0	0	0	1
VKGQDGNEVFFR	1	1394.69	AT4G26840.1;AT5G55160.1	AT5G55160.1	no	no	2;3	3.3061e-06	104.94	0	0	0	0	0	168.34	84.168	0	0	0	260.39	0	0	1227.5	1532.8	0	0	0	0	0	0	0	0	1092.9	0	0	0	0	0	0	0	0	0	2216	11814	23217	28962	10843	71
SATPEEDKKPDQGAHINLK	2	2077.04	AT5G55160.1;AT5G55160.2	AT5G55160.1	yes	no	4	0.0092105	41.323	0	0	0	0	0	0	0	0	0	0	0	0	0	0	0	0	0	0	0	0	0	0	0	0	0	0	0	0	0	0	0	0	0	0	0	0	0	0	0
QSVDFNSIAFLFDGRR	1	1870.93	AT5G55160.1;AT5G55160.2	AT5G55160.1	yes	no	3	8.6947e-59	145.69	0	0	0	0	0	0	0	2926.6	0	0	0	0	0	0	0	0	0	0	910.92	0	0	0	0	0	0	0	0	1401.4	0	0	0	0	0	0	18356	29776	43817	24121	29
QSVDFNSIAFLFDGR	0	1714.83	AT5G55160.1;AT5G55160.2	AT5G55160.1	yes	no	2	1.5662e-07	87.519	0	0	0	0	0	0	0	0	0	0	0	0	0	0	0	0	0	0	0	0	0	0	0	0	0	0	0	0	0	0	0	2797.2	0	0	0	0	10487	0	11
LMNAYCDR	0	1041.44	AT4G26840.1;AT5G55160.1;AT5G55160.2	AT5G55160.1	no	no	2	0.0049169	91.318	0	0	0	0	0	0	0	0	0	0	0	0	0	0	0	0	0	0	0	0	0	0	0	0	0	0	0	0	0	0	0	0	0	0	0	0	0	0	2
GQDGNEVFFR	0	1167.53	AT4G26840.1;AT5G55160.1	AT5G55160.1	no	no	2	2.7082e-07	128.27	0	0	0	0	0	0	0	0	0	0	0	0	0	0	0	0	0	0	0	0	0	0	0	0	0	0	0	0	0	0	0	0	0	0	0	5127.1	0	6116.7	12
LKDSQNTFALLTTFNEVDMTNLMK	1	2773.37	AT5G55070.1;AT4G26910.3;AT4G26910.2;AT4G26910.1	AT5G55070.1	no	no	3	4.0246e-06	49.248	0	0	0	13569	0	0	0	0	0	0	0	0	0	0	0	0	0	0	0	0	0	0	0	0	0	0	0	0	0	0	0	0	0	0	0	0	0	0	3
LGLMSGFIK	0	964.542	AT5G55070.1;AT4G26910.3;AT4G26910.2;AT4G26910.1	AT5G55070.1	no	no	2	0.00057797	106.68	0	0	0	35696	0	4924.1	0	0	0	0	0	0	0	0	0	0	0	0	0	0	0	0	0	0	0	0	0	0	0	0	0	3654.1	0	0	0	0	0	0	12
ISTSADAVSHVAPSEK	0	1597.79	AT5G55070.1	AT5G55070.1	yes	yes	2;3	1.3521e-10	86.367	0	0	0	14759	201.13	4601.1	0	0	0	0	0	0	0	0	0	0	0	0	0	0	0	0	0	0	0	0	0	0	0	0	0	0	1354.5	0	0	0	0	0	13
IKDVVEDPQR	1	1197.64	AT5G55070.1	AT5G55070.1	yes	yes	3	0.00056862	72.34	0	0	0	418.15	405.7	0	0	0	0	0	0	0	0	0	0	0	0	0	0	0	0	0	0	0	147.96	0	0	729.07	0	0	0	0	0	0	0	0	0	0	6
GLVVPVIR	0	851.559	AT5G55070.1;AT4G26910.3;AT4G26910.2;AT4G26910.1	AT5G55070.1	no	no	2	0.003056	134.44	0	0	0	16311	971.2	7288.8	0	0	0	0	0	0	0	0	0	0	0	0	0	0	0	0	0	0	0	0	0	0	0	0	0	0	0	0	0	0	0	0	10
EAVYFLR	0	896.476	AT5G55070.1;AT4G26910.3;AT4G26910.2;AT4G26910.1	AT5G55070.1	no	no	2	0.019115	94.401	0	0	0	0	0	0	0	0	0	0	0	0	0	0	0	0	0	0	0	0	0	0	0	0	0	0	0	0	0	0	0	0	0	0	0	0	0	0	5
DADKMNFADIEK	1	1395.63	AT5G55070.1	AT5G55070.1	yes	yes	3	5.4593e-05	82.774	0	0	0	11816	0	0	0	0	0	0	0	0	0	0	0	0	0	0	0	0	0	0	0	0	0	0	0	0	0	0	0	0	0	0	0	0	0	0	4
AAVSALQHQPVVNAVIDGDDIIYR	0	2563.34	AT5G55070.1;AT4G26910.3;AT4G26910.2;AT4G26910.1	AT5G55070.1	no	no	3	5.2982e-13	60.86	0	0	0	22040	0	0	0	0	0	0	0	0	0	0	0	0	0	0	0	0	0	0	0	0	0	0	0	0	0	0	0	0	0	0	0	0	0	0	3
VSNQIGLDAAVEAAAEFLNK	0	2059.06	AT5G54960.1	AT5G54960.1	yes	yes	3	0.00047084	36.357	0	0	0	0	0	0	0	0	0	0	0	0	0	7622.9	0	0	0	0	0	0	0	0	0	0	0	0	0	0	0	0	0	0	0	0	0	0	0	0	8
VIACIGDGSFQVTAQDVSTMIR	0	2367.16	AT5G54960.1	AT5G54960.1	yes	yes	2;3	1.2649e-21	75.703	0	0	429.79	0	0	0	0	4385.9	0	0	0	0	17659	8949.4	0	0	0	0	0	0	0	0	0	0	0	0	0	0	0	0	0	0	0	5370.7	0	0	0	0	6
LIGCCNELNAGYAADGYAR	0	2086.92	AT5G54960.1	AT5G54960.1	yes	yes	2;3	2.4828e-13	71.592	0	0	0	0	0	0	0	1941.7	0	0	0	0	10322	7996.4	0	0	0	0	0	0	0	0	0	0	0	0	0	0	0	0	0	0	0	0	0	0	0	0	9
ILHHTIGLPDFTQELR	0	1889.02	AT5G54960.1	AT5G54960.1	yes	yes	2;3;4	9.7348e-20	103.67	0	0	0	0	0	0	0	0	0	0	0	0	21562	7794.5	12953	0	0	0	0	0	0	0	0	0	0	0	0	0	0	0	0	0	3682.5	0	0	1632.5	0	0	7
AADAFVELADASGYGLAVMPSAK	0	2253.1	AT5G54960.1	AT5G54960.1	yes	yes	3	0.00018723	35.812	0	0	0	0	0	0	0	0	0	0	0	0	0	0	0	0	0	0	0	0	0	0	0	0	0	0	0	0	0	0	0	0	0	0	0	0	0	0	1
VVLNFSGRGDKDVQTVAK	2	1932.04	AT5G54810.1	AT5G54810.1	yes	yes	4	0.039288	24.579	0	0	0	0	0	0	0	0	0	0	9024.9	0	0	0	0	0	0	0	0	0	0	0	6173.6	0	0	0	0	0	0	0	0	0	0	0	0	0	0	0	2
VVLNFSGR	0	890.497	AT5G54810.1;AT4G27070.1	AT5G54810.1	yes	no	2	0.0057542	95.741	0	0	0	0	0	0	0	0	0	0	0	1126.2	0	0	0	0	0	0	0	4104.3	7871.8	7240.2	0	0	0	0	0	0	0	0	0	0	0	0	0	0	0	0	15
VSRLEGIIPALETSHALAYLEK	1	2409.33	AT5G54810.1	AT5G54810.1	yes	yes	3;4	0.00040373	36.504	0	0	0	0	0	0	0	0	0	0	0	0	0	0	0	0	0	0	0	0	0	10605	0	0	0	0	0	0	0	0	0	0	0	0	0	0	0	0	2
MIGVEAAGFGLDSGK	0	1450.71	AT5G54810.1;AT4G27070.1	AT5G54810.1	yes	no	2	9.3237e-06	71.98	0	0	0	0	0	0	0	0	0	0	0	0	0	0	0	0	0	0	0	0	17160	16492	0	0	0	0	0	0	0	0	509.3	2716.7	0	0	0	0	0	0	9
LEGIIPALETSHALAYLEK	0	2067.13	AT5G54810.1	AT5G54810.1	yes	yes	3	7.6872e-05	45.363	0	0	0	0	0	0	0	0	0	0	0	0	0	0	0	0	0	0	0	0	0	14697	0	1512.9	0	0	0	0	0	0	0	0	6762.9	0	0	0	0	0	6
LCPTLSDGTR	0	1118.54	AT5G54810.1	AT5G54810.1	yes	yes	2	0.086589	35.664	0	0	0	0	0	0	0	0	0	0	0	0	0	0	0	0	0	0	0	0	0	0	0	0	0	0	0	0	0	0	0	0	0	0	0	0	0	0	1
INNAVAQALLAK	0	1224.72	AT5G54810.1;AT4G27070.1	AT5G54810.1	yes	no	2	0.0045848	54.343	0	0	0	5666.4	0	0	0	0	0	0	0	0	0	0	0	0	0	0	0	0	0	0	0	0	0	0	0	0	0	0	0	2456.9	0	0	0	0	0	0	4
IIAETGAGQHGVATATVCAR	0	1982	AT5G54810.1;AT4G27070.1	AT5G54810.1	yes	no	3	1.1137e-39	100.23	0	0	0	4440.4	271.43	0	0	0	0	0	0	0	0	0	0	0	0	0	0	3580.1	7579.5	8306.3	8646.7	4445.7	3609.5	2689.4	0	2246.7	1426.6	0	0	0	0	0	0	0	0	0	33
ESPLYFAER	0	1110.53	AT5G54810.1;AT4G27070.1	AT5G54810.1	yes	no	2	0.022168	53.751	0	0	0	4912.2	0	0	0	0	0	0	1454.3	0	0	0	0	0	0	0	0	0	0	0	0	0	0	0	0	0	0	0	0	0	0	0	0	0	0	0	2
AEYYSITDEEALEAFKR	1	2033.96	AT5G54810.1	AT5G54810.1	yes	yes	3	5.5872e-24	99.747	0	0	0	0	0	0	0	0	0	0	0	0	0	7178.7	0	0	0	0	0	10809	16525	0	11111	0	0	0	0	0	0	0	0	0	0	0	0	0	0	0	19
VGGVVTNWALVAQNHHTQSCMDPNVMEAK	0	3192.49	AT5G54770.1	AT5G54770.1	yes	yes	4	3.3294e-13	51.321	0	0	0	0	0	0	0	0	0	0	0	0	30603	42617	0	0	0	0	0	0	0	0	0	0	0	0	0	0	0	0	0	0	0	0	0	0	0	0	10
SIGMIDHVPGMK	0	1283.64	AT5G54770.1	AT5G54770.1	yes	yes	2;3	0.004415	49.081	0	0	0	0	0	0	0	0	0	0	0	0	0	0	0	0	0	0	0	0	0	0	0	0	0	0	0	0	0	0	0	0	0	0	0	0	0	0	3
NPNVQVAIIEQSVSPGGGAWLGGQLFSAMIVR	0	3294.72	AT5G54770.1	AT5G54770.1	yes	yes	3	0.029346	13.267	0	0	0	0	0	0	0	0	0	0	0	0	0	0	0	0	0	0	0	0	0	0	0	0	0	0	0	0	0	0	0	0	0	0	0	0	0	0	2
MGPTFGAMMISGQK	0	1454.67	AT5G54770.1	AT5G54770.1	yes	yes	2;3	2.4736e-09	101.61	0	0	0	0	981.86	0	3478.6	0	3536.3	0	4272.8	38795	91373	138750	61641	19725	0	0	0	0	0	0	0	0	0	0	0	0	0	0	0	12506	7809.2	7221.9	0	0	0	0	48
LFNAVAAEDLIVK	0	1401.79	AT5G54770.1	AT5G54770.1	yes	yes	2;3	6.5813e-08	111.72	218.31	0	322.86	0	2321.1	0	3916.4	1613.7	0	0	8226.5	9275.5	259850	339650	249500	102630	0	0	601.01	36.823	36.823	0	0	0	0	0	0	0	0	0	0	0	0	0	0	0	0	0	327
KPAHLFLDEIGVAYDEQDTYVVVK	1	2748.4	AT5G54770.1	AT5G54770.1	yes	yes	3;4	1.2773e-26	72.158	0	0	0	0	0	0	0	0	0	0	0	17035	72830	111890	45945	0	0	0	0	0	0	0	0	0	0	0	0	0	4525.2	0	0	0	0	0	0	0	0	0	49
IVVSSCGHDGPFGATGVKR	1	1942.97	AT5G54770.1	AT5G54770.1	yes	yes	2;3;4	1.1778e-118	171.71	0	0	116.96	0	384.18	5916.4	4324.5	0	0	0	0	0	67543	100860	33527	19994	0	0	2010.1	0	0	0	563.25	0	0	2000.7	3014.5	6793.8	0	4165.9	0	1906.9	0	0	0	0	0	758.84	77
IVVSSCGHDGPFGATGVK	0	1786.87	AT5G54770.1	AT5G54770.1	yes	yes	3	6.4671e-25	98.062	0	0	0	0	0	0	0	0	0	0	0	4683.8	16868	29449	19679	10075	7259	0	0	0	0	0	0	0	0	0	0	0	0	0	0	0	0	0	0	0	0	0	25
HAALFTSTIMSK	0	1305.68	AT5G54770.1	AT5G54770.1	yes	yes	2;3	1.6463e-31	167.84	268.96	0	0	0	0	0	0	3173.5	0	985.35	1727.1	7286.1	84636	150440	45161	0	5365.5	0	0	0	0	0	0	0	0	2050.3	0	6401.7	4845	3318.4	0	0	1774.9	0	0	0	0	0	192
EVVPGMIVTGMEVAEIDGAPR	0	2169.08	AT5G54770.1	AT5G54770.1	yes	yes	2;3	1.4579e-81	134.52	283.35	0	484.81	0	0	110.41	0	12891	0	0	2443.7	12011	89969	348130	184640	70805	0	1825.2	883.76	45.86	0	8048.4	8345.7	8156.8	0	78.618	98.272	12423	2299.6	0	1100.7	107.55	0	48.592	0	24.296	48.592	2941.6	367
ALDMNTAEDAIVR	0	1417.69	AT5G54770.1	AT5G54770.1	yes	yes	2;3	3.3654e-81	190.46	0	60.45	0	3015.4	0	0	3536.4	1467.7	3722.2	0	6791	36949	210680	330630	261070	110280	18071	2524.5	0	4724.5	0	0	0	0	5079	9014	12645	5555.1	15241	10537	0	0	0	3378.5	0	0	0	0	230
NVSTFLVQAGLVKK	1	1502.88	AT5G54760.3;AT5G54760.2;AT5G54760.1;AT4G27130.1;AT1G54290.1	AT5G54760.3	yes	no	3	0.0094327	37.525	0	0	0	0	0	0	0	0	0	0	0	0	0	0	0	0	0	0	0	0	0	0	0	0	0	0	0	0	0	0	0	0	0	0	0	0	0	0	1
NVSTFLVQAGLVK	0	1374.79	AT5G54760.3;AT5G54760.2;AT5G54760.1;AT4G27130.1;AT1G54290.1	AT5G54760.3	yes	no	2	0.00083183	62.088	0	0	0	0	0	0	0	0	0	0	0	0	0	0	0	0	0	0	0	0	0	0	0	0	0	0	0	0	0	0	0	0	0	0	0	0	0	0	16
GALEMVSMKTEVTWTR	1	1837.91	AT5G54750.1;AT5G54750.2	AT5G54750.1	yes	no	3	0.015788	40.211	0	0	0	0	0	0	0	0	0	0	0	0	0	0	0	0	0	0	0	0	0	0	0	0	0	0	0	0	0	0	0	0	0	0	0	0	0	0	1
AGLQFPVGR	0	943.524	AT5G54640.1;AT4G27230.2;AT4G27230.1;AT3G20670.1;AT1G51060.1;AT1G52740.1;AT1G54690.1;AT1G08880.1;AT5G59870.1;AT5G27670.1	AT5G54640.1	yes	no	2	0.0007647	91.853	0	313.07	0	0	0	0	0	0	0	0	0	0	0	0	0	0	0	0	0	0	0	0	0	0	0	0	0	0	0	0	0	0	0	0	0	0	0	0	2
TGELIDTIEK	0	1117.59	AT5G54600.1;AT5G54600.2	AT5G54600.1	yes	no	2	4.4081e-07	118.23	0	0	0	38373	1535.6	26956	0	0	101010	0	0	0	0	10241	0	0	0	0	0	0	2932.2	0	0	0	0	0	0	0	0	0	0	0	0	0	0	0	0	0	17
IFTHNSTIVIKDVNLK	1	1841.04	AT5G54600.1	AT5G54600.1	yes	yes	4	1.2301e-05	58.98	0	0	0	10899	0	0	0	0	0	0	0	0	0	0	0	0	0	0	0	0	0	0	0	0	0	0	0	0	0	0	0	0	0	0	0	0	0	0	3
IFTHNSTIVIK	0	1271.72	AT5G54600.1	AT5G54600.1	yes	yes	2;3	4.9964e-05	88.338	0	0	0	21678	0	10897	0	0	0	0	0	0	0	3848.5	0	0	0	0	0	0	0	0	0	0	0	0	0	0	0	0	0	0	0	0	0	0	0	0	23
IEAPIHSSNVMLYSK	0	1687.86	AT5G54600.1;AT5G54600.2	AT5G54600.1	yes	no	2;3	2.7072e-18	110.97	0	0	0	47732	0	13251	0	0	2308.6	0	0	0	0	0	0	0	0	0	0	6000.4	0	0	0	0	0	0	0	0	0	0	0	0	0	0	0	0	0	1803	13
SESPIITPNELAEADGFVFGFPTR	0	2593.27	AT5G54500.1;AT5G54500.2	AT5G54500.1	yes	no	3	1.6159e-14	56.681	0	0	0	0	0	0	0	0	0	0	0	0	0	0	0	0	0	0	0	0	0	0	0	0	0	0	0	0	0	0	0	0	0	0	0	0	0	0	16
QPTELELQQAFHQGQYIASITK	0	2529.29	AT5G54500.1	AT5G54500.1	yes	yes	3	0.0009573	31.282	0	0	0	0	0	0	0	0	0	0	0	0	0	0	0	0	0	0	0	0	0	0	0	0	0	0	0	0	0	0	0	0	0	0	0	0	0	0	3
MSAPPKSESPIITPNELAEADGFVFGFPTR	1	3204.58	AT5G54500.1;AT5G54500.2	AT5G54500.1	yes	no	3	0.0072093	20.126	0	0	0	0	0	0	0	0	0	0	0	0	0	0	0	0	0	0	0	0	0	0	0	0	0	0	0	0	0	0	0	0	0	0	0	0	0	0	2
LWQVPETLHEEALSK	0	1778.92	AT5G54500.1;AT5G54500.2	AT5G54500.1	yes	no	2;3	2.48e-08	75.968	0	0	0	0	0	0	0	0	0	0	0	0	0	0	0	0	777.01	0	0	0	0	0	0	0	0	0	0	0	0	0	0	57121	0	0	0	0	0	0	27
GGSPYGAGTFAGDGSR	0	1455.64	AT5G54500.1;AT4G27270.1	AT5G54500.1	yes	no	2	1.5881e-05	68.481	0	0	0	0	0	0	0	0	0	0	0	0	0	0	0	0	0	0	0	0	0	0	0	0	0	0	0	433.5	0	0	0	5705.2	2528.9	0	0	0	0	0	8
AFLDATGGLWR	0	1205.62	AT5G54500.1;AT5G54500.2;AT4G27270.1	AT5G54500.1	yes	no	2	1.6436e-12	142	0	0	0	0	0	0	0	3613.1	0	0	0	0	0	2016.6	0	0	0	0	0	0	0	0	0	0	0	0	0	0	0	21248	0	26653	82597	13683	7550.6	2954.5	0	0	35
LGLSAVIMGSR	0	1102.62	AT5G54430.1	AT5G54430.1	yes	yes	2	0.00012869	105.2	0	0	0	0	0	0	0	0	0	0	0	0	0	0	0	0	0	0	0	0	0	0	0	0	0	0	0	7236.8	0	0	0	0	0	0	0	0	0	0	4
LCLEIER	0	931.48	AT5G54430.1	AT5G54430.1	yes	yes	2	0.0068133	111.65	0	0	0	0	0	0	0	0	0	0	0	0	0	0	0	0	0	0	0	0	0	0	0	0	0	3567	0	0	0	2878.7	0	0	0	0	0	0	0	0	5
VVCDAFGVNLIELLK	0	1688.92	AT5G54160.1	AT5G54160.1	yes	yes	2;3	1.8136e-05	66.738	0	0	0	0	0	0	0	0	0	0	0	0	0	0	0	0	0	0	0	0	0	0	23774	21731	0	0	0	0	0	0	0	0	0	0	0	0	0	0	15
VLMESWYHLK	0	1304.66	AT5G54160.1	AT5G54160.1	yes	yes	3	0.0011891	63.624	0	0	0	0	0	0	0	0	0	0	0	0	0	0	0	0	0	0	0	0	4063.8	5317.2	4690.3	5728.5	3743.1	0	0	0	0	0	0	0	0	0	0	0	0	0	3
SALELDLLEIMAK	0	1444.78	AT5G54160.1	AT5G54160.1	yes	yes	2	6.5813e-08	111.72	0	0	0	0	0	0	0	0	0	0	0	0	3305.8	0	0	0	0	0	0	0	0	29005	16462	22698	11707	0	0	0	0	0	0	0	0	0	0	0	0	0	32
NEDGVSIAALCLMNQDK	0	1876.87	AT5G54160.1	AT5G54160.1	yes	yes	2	0.00053173	43.794	0	0	0	0	0	0	0	0	0	0	0	0	0	0	0	0	0	0	0	0	0	0	0	0	0	0	0	0	0	0	0	0	0	0	0	0	0	0	5
NCYESLPEDGKVILAECILPETPDSSLSTK	1	3364.61	AT5G54160.1	AT5G54160.1	yes	yes	3	0.00081016	25.08	0	0	0	0	0	0	0	0	0	0	0	0	0	0	0	0	0	0	0	0	0	0	0	0	0	0	0	0	0	0	0	0	0	0	0	0	0	0	1
LLTSYSVLTCSNRK	1	1640.86	AT5G54160.1	AT5G54160.1	yes	yes	3	0.0018379	46.704	0	0	0	0	0	908.02	0	0	0	0	0	0	0	0	0	0	0	0	0	0	0	0	0	6713.4	0	0	0	0	0	0	0	0	0	0	0	0	0	0	1
LLTSYSVLTCSNR	0	1512.76	AT5G54160.1	AT5G54160.1	yes	yes	2	4.8578e-05	83.087	0	0	0	0	0	0	0	0	0	0	0	0	0	0	0	0	0	0	0	0	0	0	0	14080	0	0	0	0	0	0	0	0	0	0	0	0	0	0	3
DAILDGGIPFNK	0	1258.66	AT5G54160.1	AT5G54160.1	yes	yes	2	2.5135e-06	110.44	0	0	350.09	0	0	0	0	0	0	0	0	0	0	0	0	5421.8	0	0	0	0	0	7729.6	37119	0	0	0	0	0	0	0	0	0	0	0	0	0	0	0	11
AYGMSAFEYHGTDPR	0	1700.73	AT5G54160.1	AT5G54160.1	yes	yes	2;3	0.00065132	46.68	0	0	0	0	0	0	0	0	0	0	0	0	0	0	0	0	0	0	0	0	0	12529	12291	0	0	0	0	0	0	0	0	0	0	0	0	0	0	0	9
LWIETECGR	0	1162.54	AT5G54080.2;AT5G54080.1	AT5G54080.2	yes	no	2	0.0035557	72.607	0	0	0	0	0	0	0	0	0	0	712.08	0	0	3800.9	0	0	0	0	0	0	0	0	0	0	0	0	0	0	0	0	0	0	0	0	0	0	0	0	2
LVSEFDASNSR	0	1223.58	AT5G54080.2;AT5G54080.1	AT5G54080.2	yes	no	2	0.00098759	66.267	0	0	0	0	0	0	0	0	0	0	0	0	1400.9	1117.8	734.1	0	0	960.56	720.72	1026.2	0	0	0	0	0	0	473.72	0	0	0	0	0	0	0	0	0	0	0	7
LLVTPGEIAVIPQGFR	0	1708.99	AT5G54080.2;AT5G54080.1	AT5G54080.2	yes	no	2	1.9734e-08	76.358	0	0	0	0	0	0	0	0	0	0	0	12172	0	22460	0	0	0	0	0	0	0	0	0	0	0	0	0	0	0	0	0	0	0	0	0	0	0	0	7
DSAFCNADGDFLLVPQTGR	0	2081.95	AT5G54080.2;AT5G54080.1	AT5G54080.2	yes	no	2	0.028571	26.361	0	0	0	0	0	0	0	0	0	0	0	0	0	0	0	0	0	0	0	0	0	0	0	0	0	0	0	0	0	0	0	0	0	0	0	0	0	0	1
DFLAPTAWFEDGLRPEYTIVQK	1	2595.3	AT5G54080.2;AT5G54080.1	AT5G54080.2	yes	no	3	0.017658	22.739	0	0	0	0	0	0	0	0	0	0	0	0	0	0	0	0	0	0	0	0	0	0	0	0	0	0	0	0	0	0	0	0	0	0	0	0	0	0	1
YISGFFDTTIGNKK	1	1589.81	AT5G53850.2	AT5G53850.2	yes	yes	2;3	0.0016996	47.33	0	0	0	0	0	4168.3	0	0	0	0	0	0	0	13328	0	0	0	0	0	0	0	0	0	0	0	3845.1	0	0	0	0	0	7891.1	5842.5	0	0	0	0	0	7
VYIYSSGSR	0	1030.51	AT5G53850.2	AT5G53850.2	yes	yes	2	0.068363	39.305	0	0	0	0	0	0	32.365	0	0	0	0	0	0	1556.7	0	846.11	0	0	0	0	502.71	0	0	0	0	0	0	0	0	642.45	0	0	946.37	0	0	0	0	0	2
VIAAMVSNVEAMIR	0	1502.79	AT5G53850.2;AT5G53850.1;AT5G53850.3	AT5G53850.2	yes	no	2	0.0020113	51.405	0	0	0	0	0	0	0	0	0	0	0	0	0	0	0	0	0	0	0	0	0	0	0	0	0	0	0	0	0	0	0	0	0	0	0	0	0	0	4
LLFGNTDYGDLRK	1	1510.78	AT5G53850.2	AT5G53850.2	yes	yes	3	3.4701e-22	131.06	0	0	0	865.37	0	1029	0	0	0	0	0	0	0	3877.9	0	0	0	0	0	0	0	1241.3	0	0	0	1406.2	0	1995.8	0	6314.5	0	10247	0	0	2739.1	0	0	0	6
LLFGNTDYGDLR	0	1382.68	AT5G53850.2	AT5G53850.2	yes	yes	2	0.00038574	67.385	0	0	0	0	0	0	0	0	0	0	0	0	0	0	0	0	0	0	0	0	0	0	0	0	0	0	0	0	0	0	0	0	0	0	0	0	0	0	3
HLNLTYHTAETQEDIK	0	1911.93	AT5G53850.2;AT5G53850.1;AT5G53850.3	AT5G53850.2	yes	no	3;4	5.9148e-26	120.7	0	0	0	0	0	0	0	0	0	0	0	0	0	3132.3	0	1279.8	0	0	0	0	0	3523	0	0	0	932.12	5036.1	6985.2	2627.7	10518	0	11225	10841	0	2028.9	0	0	0	35
GIQGHGYYDELVVPIIENTAYENELTDSLTK	0	3480.69	AT5G53850.2;AT5G53850.1;AT5G53850.3	AT5G53850.2	yes	no	3	0.087622	10.017	0	0	0	0	0	0	0	0	0	0	0	0	0	0	0	0	0	0	0	0	0	0	0	0	0	0	0	0	0	0	0	0	0	0	0	0	0	0	1
ETSSLVTELCR	0	1293.62	AT5G53850.2;AT5G53850.1;AT5G53850.3	AT5G53850.2	yes	no	2	0.00051942	70.685	0	0	0	0	0	0	0	0	0	0	0	0	0	0	0	0	0	0	0	0	0	0	0	0	0	0	0	0	0	0	0	0	0	0	0	0	0	0	3
AIVFEDVADALEK	0	1418.73	AT5G53850.2;AT5G53850.1;AT5G53850.3	AT5G53850.2	yes	no	2	0.00016669	79.875	0	0	0	21.042	0	0	0	0	0	0	0	0	0	0	0	0	0	0	0	0	0	0	37.031	0	0	0	0	0	0	23994	0	21406	0	0	0	0	0	0	14
AAGLEAIISIRPGNAPLPENHGFK	1	2471.33	AT5G53850.2	AT5G53850.2	yes	yes	4	1.439e-08	55.02	0	0	0	0	0	0	0	0	0	0	0	0	0	0	0	0	0	0	0	0	0	0	0	0	0	0	0	0	0	0	0	15127	0	0	0	0	0	0	8
TLSAALMVGAK	0	1060.6	AT5G53490.2;AT5G53490.1;AT5G53490.3	AT5G53490.2	yes	no	2	0.016125	46.73	0	0	0	0	0	0	0	0	0	0	0	0	0	0	0	0	0	0	0	0	0	0	0	0	0	0	0	0	0	0	0	0	0	0	5965	0	5669.6	0	11
LPPLSTEPDRCEK	1	1540.76	AT5G53490.2;AT5G53490.1;AT5G53490.3	AT5G53490.2	yes	no	3	2.0877e-07	104.04	0	0	0	0	0	0	0	0	0	0	0	0	0	0	0	0	0	0	0	0	0	0	0	0	0	0	0	0	0	0	0	0	0	0	0	4454.1	3459.3	3196.9	24
GVNFTNAVIDRVNFGK	1	1749.92	AT5G53490.2;AT5G53490.1;AT5G53490.3	AT5G53490.2	yes	no	2;3	6.3442e-19	102.15	0	0	0	0	0	0	0	0	0	0	0	0	0	7818.2	0	0	0	0	0	5291.4	0	0	0	0	0	0	0	0	0	0	0	0	0	0	2995.9	19605	18019	0	32
GVNFTNAVIDR	0	1204.62	AT5G53490.2;AT5G53490.1;AT5G53490.3	AT5G53490.2	yes	no	2	4.3231e-08	118.9	0	0	0	0	0	0	0	0	0	0	0	0	0	0	0	0	0	0	1004.6	0	0	0	0	0	0	0	0	0	0	0	0	0	0	6679.8	12221	19424	0	10443	23
FDGADMTEVVMSK	0	1428.63	AT5G53490.2;AT5G53490.1;AT5G53490.3	AT5G53490.2	yes	no	2	3.4724e-06	79.614	0	0	0	0	0	0	0	0	0	0	0	0	0	0	0	0	0	0	0	0	0	0	0	0	0	0	0	0	0	0	0	0	4993.4	0	16944	12320	9990.4	6141.1	24
FCDYTNDQTNLKGK	1	1702.76	AT5G53490.2;AT5G53490.1;AT5G53490.3	AT5G53490.2	yes	no	3	0.016469	36.181	0	0	0	0	0	0	0	0	0	0	0	0	0	0	0	0	0	0	0	0	0	0	0	0	174.72	0	0	0	0	187.61	0	0	0	0	0	1767.6	1157.3	0	2
FCDYTNDQTNLK	0	1517.65	AT5G53490.2;AT5G53490.1;AT5G53490.3	AT5G53490.2	yes	no	2;3	0.0020552	59.155	0	0	0	0	0	0	0	0	0	0	535.57	0	0	0	0	0	0	0	0	187.95	0	0	0	0	0	0	0	0	0	0	0	0	0	0	586.83	3633.2	0	1583.4	6
AYAVEASFK	0	984.492	AT5G53490.2;AT5G53490.1;AT5G53490.3	AT5G53490.2	yes	no	2	0.00060547	101.65	0	55.868	0	0	0	0	0	0	0	0	0	0	0	0	0	0	0	0	0	0	0	0	0	0	1024.8	0	1010	1307.7	0	0	0	324.53	0	15703	7674.8	0	0	0	32
AFVGNTIGQANGVYDKPLDLR	1	2247.16	AT5G53490.2;AT5G53490.1;AT5G53490.3	AT5G53490.2	yes	no	3	0.0021742	32.695	0	0	0	0	0	0	0	0	0	0	0	0	0	0	0	0	0	0	0	0	0	0	0	0	0	0	0	0	0	0	0	0	0	0	0	0	0	0	2
YLGATLDR	0	907.476	AT5G53460.3;AT5G53460.2;AT5G53460.1	AT5G53460.3	yes	no	2	0.010877	77.318	0	0	0	0	0	0	0	0	0	0	0	0	0	0	0	0	0	0	0	0	0	0	0	0	0	0	0	0	0	0	0	0	0	0	0	0	0	0	4
VVVIGGGDTGTDCIGTSIR	0	1875.94	AT5G53460.3;AT5G53460.2;AT5G53460.1	AT5G53460.3	yes	no	2;3	1.7023e-44	118.72	0	0	0	0	0	0	0	0	0	0	0	0	10326	46182	66772	17545	0	0	0	0	0	0	0	0	0	0	0	0	0	2158.6	1017.1	0	0	0	0	0	0	0	68
VSWEKDETGRFQFK	2	1755.86	AT5G53460.3;AT5G53460.2;AT5G53460.1	AT5G53460.3	yes	no	3	0.0041583	55.176	0	0	0	0	0	0	0	0	0	0	0	0	0	0	0	0	0	0	0	0	0	0	0	0	0	0	0	0	0	0	0	0	0	0	0	0	0	0	1
VLGHNGEINTLR	0	1321.71	AT5G53460.3;AT5G53460.2;AT5G53460.1	AT5G53460.3	yes	no	3	2.7227e-05	82.85	0	0	0	0	0	0	0	0	0	0	0	0	0	2174.2	1707.2	0	0	0	0	0	0	0	0	0	0	0	0	0	0	0	0	0	0	0	0	0	0	0	4
VLDITYAK	0	921.517	AT5G53460.3;AT5G53460.2;AT5G53460.1	AT5G53460.3	yes	no	2	0.011909	77.318	0	0	0	0	0	0	0	0	0	0	0	0	1802.7	0	8236.7	5633	0	0	0	0	0	0	0	0	0	0	0	0	0	0	0	426.9	0	0	0	0	0	0	7
VIGDIAITR	0	956.565	AT5G53460.3;AT5G53460.2;AT5G53460.1	AT5G53460.3	yes	no	2	5.4097e-09	158.76	0	0	0	0	0	0	3116.2	0	0	0	0	0	0	34871	44185	26534	7240	0	0	0	0	0	0	0	0	0	0	0	0	0	0	0	0	0	0	0	0	0	46
VEGATFEMLAR	0	1222.6	AT5G53460.3;AT5G53460.2;AT5G53460.1	AT5G53460.3	yes	no	2	2.6483e-08	120.77	272.06	0	0	6276.4	0	0	0	0	0	4373	0	3561.8	2927	33285	30994	8825.7	0	1239.8	0	0	0	3526	0	0	0	1744.5	0	0	0	0	0	0	0	0	0	0	0	0	39
VCPAPCEGSCVLGIIENPVSIK	0	2398.17	AT5G53460.3;AT5G53460.2;AT5G53460.1	AT5G53460.3	yes	no	2;3	9.3357e-06	44.848	0	0	0	0	0	0	0	0	0	0	0	0	23569	59263	39122	20887	0	0	0	0	0	0	0	0	0	0	10823	0	0	0	0	0	0	0	0	0	0	0	8
VAVSSLMAVGAVHHHLVK	0	1854.03	AT5G53460.3;AT5G53460.2;AT5G53460.1	AT5G53460.3	yes	no	4	1.9652e-06	61.127	0	0	0	0	0	0	0	0	0	0	0	0	0	12037	16491	9374.3	0	0	0	0	0	0	0	0	0	0	0	0	0	0	0	0	0	0	0	0	0	0	5
VAIIGSGPAGLAAADQLNK	0	1764.97	AT5G53460.3;AT5G53460.2;AT5G53460.1	AT5G53460.3	yes	no	2;3	5.1018e-26	95.205	0	40.524	0	0	0	0	0	0	0	0	0	0	1856.9	59711	24967	38302	3595	0	670.09	0	0	0	0	0	0	0	0	0	0	0	0	0	0	0	0	0	0	0	34
VAESLGHSVLGWR	0	1409.74	AT5G53460.3;AT5G53460.2;AT5G53460.1	AT5G53460.3	yes	no	2;3	1.7909e-26	135.5	0	0	0	0	0	0	0	0	0	0	0	0	0	14687	6432.3	0	4989	0	0	0	0	0	0	0	0	0	0	0	0	0	0	661.51	0	0	0	0	0	0	18
TVTEMIGR	0	905.464	AT5G53460.3;AT5G53460.2;AT5G53460.1	AT5G53460.3	yes	no	2	0.01186	74.301	0	0	0	0	0	0	0	0	0	0	0	0	0	0	0	0	0	0	0	0	0	0	0	0	0	0	0	0	0	0	0	0	0	0	0	0	0	0	1
TVTDSLEMLIR	0	1276.67	AT5G53460.3;AT5G53460.2;AT5G53460.1	AT5G53460.3	yes	no	2	0.00012882	89.731	0	0	853.08	0	0	0	0	0	0	0	0	0	0	0	10907	0	0	0	0	0	0	0	0	0	0	0	0	0	0	0	0	0	0	0	0	0	0	0	6
TVLQTDGQLK	0	1101.6	AT5G53460.3;AT5G53460.2;AT5G53460.1	AT5G53460.3	yes	no	2	0.00041215	77.662	0	0	0	0	0	14.877	0	1504	0	0	0	0	3118.8	12642	10848	10118	0	0	0	0	0	457.67	0	0	0	0	0	0	0	0	0	0	0	0	0	0	0	0	41
TQVGLVVESAEPR	0	1383.74	AT5G53460.3;AT5G53460.2;AT5G53460.1	AT5G53460.3	yes	no	2;3	4.1019e-40	167.03	0	0	0	90.743	0	0	0	0	0	0	0	0	3399.3	24614	78639	0	0	0	0	0	0	0	0	0	3118.8	0	0	0	2370	0	0	0	0	0	0	0	0	0	83
SLPVYIETPICNVNR	0	1773.91	AT5G53460.3;AT5G53460.2;AT5G53460.1	AT5G53460.3	yes	no	2;3	1.257e-19	122.78	0	0	0	0	0	0	0	3195.8	0	0	2914.8	0	0	43173	45829	0	5660.3	0	0	0	0	0	0	0	0	0	0	0	0	0	0	0	0	0	0	0	0	0	23
SLPEAVMMMIPEAWQNDK	0	2088.97	AT5G53460.3;AT5G53460.2;AT5G53460.1	AT5G53460.3	yes	no	2;3	0.0033602	33.131	0	0	0	0	0	0	0	0	0	0	0	0	0	9883.3	0	0	0	0	0	0	0	0	0	0	0	0	0	0	0	0	0	0	0	0	0	0	0	0	2
SLLDSNHEDGNYISAK	0	1761.82	AT5G53460.3;AT5G53460.2;AT5G53460.1	AT5G53460.3	yes	no	3	4.5998e-05	55.011	0	0	0	0	0	0	0	0	0	0	0	0	0	0	6453.4	0	0	0	0	0	0	0	0	0	0	0	0	0	0	0	0	0	0	0	0	0	0	0	2
SKADFEQQMYILR	1	1627.8	AT5G53460.3;AT5G53460.2;AT5G53460.1	AT5G53460.3	yes	no	2;3	3.4682e-06	106.58	0	0	0	0	0	0	0	0	0	0	0	0	1130.6	5052.9	0	0	0	0	0	0	0	0	0	0	0	0	0	0	0	0	0	0	0	0	0	0	0	0	5
QMFAQVTNPPIDPIREK	1	1983.02	AT5G53460.3;AT5G53460.2;AT5G53460.1	AT5G53460.3	yes	no	3	2.546e-05	53.255	0	0	0	0	0	0	0	0	0	0	0	0	0	0	12244	0	0	0	0	0	0	0	0	0	0	0	0	0	0	0	0	0	0	0	0	0	0	0	4
QKIELKDIIESVPEAER	2	1996.08	AT5G53460.3;AT5G53460.2;AT5G53460.1	AT5G53460.3	yes	no	3	6.3172e-05	57.525	0	0	0	0	0	0	0	0	0	0	0	1677	0	0	13133	0	0	0	0	0	0	0	0	0	0	0	0	0	0	0	0	0	0	0	0	0	0	0	3
QDHGLDMALDQELIALSK	0	1995.99	AT5G53460.3;AT5G53460.2;AT5G53460.1	AT5G53460.3	yes	no	3	2.6466e-06	54.668	0	0	0	0	0	0	0	0	0	0	0	0	0	0	0	0	0	0	0	0	0	0	0	0	0	0	0	0	0	0	0	0	0	0	0	0	0	0	2
NSTAGVGLISPPPHHDIYSIEDLAQLIHDLK	0	3349.73	AT5G53460.3;AT5G53460.2;AT5G53460.1	AT5G53460.3	yes	no	4	0.00010511	24.023	0	0	0	0	0	0	0	0	0	0	0	0	0	0	23499	0	0	0	0	0	0	0	0	0	0	0	0	0	0	0	0	0	0	0	0	0	0	0	2
NGEIHLNDPLAIAK	0	1503.8	AT5G53460.3;AT5G53460.2;AT5G53460.1	AT5G53460.3	yes	no	3	0.057265	23.055	0	0	0	0	0	0	0	0	0	7082.5	6538.9	7570.5	4989.5	0	6008.9	0	0	0	0	0	0	0	0	0	0	0	0	0	0	0	995.17	0	0	0	0	0	0	0	1
NAGLPWELGLAETHQTLVANDLR	0	2517.3	AT5G53460.3;AT5G53460.2;AT5G53460.1	AT5G53460.3	yes	no	3	4.0111e-71	119.38	0	0	0	0	0	0	0	0	0	0	0	0	0	0	38954	24540	0	0	0	0	0	0	0	0	0	0	0	0	0	0	0	0	0	0	0	0	0	0	22
MGISTLASYK	0	1069.55	AT5G53460.3;AT5G53460.2;AT5G53460.1	AT5G53460.3	yes	no	2	4.4239e-05	91.095	225.4	0	0	0	0	0	0	0	0	0	0	0	0	28734	27261	17696	0	0	0	11731	11643	0	0	0	0	0	2565.9	0	0	0	0	0	0	0	0	4148.8	0	0	18
MGHLVTVYER	0	1203.61	AT5G53460.3;AT5G53460.2;AT5G53460.1	AT5G53460.3	yes	no	3	2.8582e-06	112.71	0	0	0	0	0	0	0	0	0	0	0	0	0	5547.5	5691.4	439.52	0	0	0	0	0	0	0	0	0	0	0	0	0	0	0	0	0	0	0	0	0	0	5
LVSEAGVGVIASGVVK	0	1483.86	AT5G53460.3;AT5G53460.2;AT5G53460.1	AT5G53460.3	yes	no	2;3	0.00028351	47.478	0	0	0	0	0	0	0	0	0	0	0	0	0	18501	23962	3822.5	0	0	0	0	0	0	0	0	0	0	0	0	0	0	0	0	0	0	0	0	0	0	9
LVPTDNSGLGNSALQTEPIIAQVFLTPTTK	0	3124.67	AT5G53460.3;AT5G53460.2;AT5G53460.1	AT5G53460.3	yes	no	3;4	3.317e-08	38.185	0	0	0	0	0	0	0	0	0	0	0	0	0	0	18005	13452	0	0	0	0	0	0	0	0	0	0	0	0	0	0	0	0	0	0	0	0	0	0	11
LNPGMMLLVDFEK	0	1505.76	AT5G53460.3;AT5G53460.2;AT5G53460.1	AT5G53460.3	yes	no	2	0.00014476	69.456	0	0	0	0	0	0	0	0	0	0	0	0	0	0	0	0	0	0	0	0	0	0	0	0	0	0	0	0	0	0	0	0	0	0	0	0	0	0	10
LNDWNEVMEESKPGPLLTTQSAR	1	2614.27	AT5G53460.3;AT5G53460.2;AT5G53460.1	AT5G53460.3	yes	no	3	2.1395e-12	58.516	0	0	0	0	0	0	0	0	0	0	0	0	0	19057	0	0	0	0	0	0	0	0	0	0	0	0	0	0	0	0	0	0	0	0	0	0	0	0	12
LLPIVDVSSSDSGAFDGVLELLVR	0	2500.34	AT5G53460.3;AT5G53460.2;AT5G53460.1	AT5G53460.3	yes	no	3	0.0022687	25.819	0	0	0	0	0	0	0	0	0	0	0	0	0	0	0	0	0	0	0	0	0	0	0	0	0	0	0	0	0	0	0	0	0	0	0	0	0	0	4
LLETNNFPEFTGR	0	1536.76	AT5G53460.3;AT5G53460.2;AT5G53460.1	AT5G53460.3	yes	no	2	3.2427e-09	103.14	0	0	0	0	0	0	0	0	0	0	0	0	0	0	0	0	0	0	0	0	0	0	0	0	0	0	0	0	0	0	0	0	0	0	0	0	0	0	12
KVVVIGGGDTGTDCIGTSIR	1	2004.03	AT5G53460.3;AT5G53460.2;AT5G53460.1	AT5G53460.3	yes	no	3	1.8366e-20	81.89	0	0	0	0	0	0	0	0	0	0	0	0	0	7830.4	0	5348.5	0	0	0	0	0	0	0	0	0	0	0	0	0	0	0	0	0	0	0	0	0	0	5
KVAIIGSGPAGLAAADQLNK	1	1893.07	AT5G53460.3;AT5G53460.2;AT5G53460.1	AT5G53460.3	yes	no	3	0.059603	19.693	0	0	0	0	0	0	0	0	0	0	0	0	0	0	0	0	0	0	0	0	0	0	0	0	0	0	0	0	0	0	0	0	0	0	0	0	0	0	1
KTVTDSLEMLIR	1	1404.76	AT5G53460.3;AT5G53460.2;AT5G53460.1	AT5G53460.3	yes	no	2;3	0.00048725	62.232	0	0	0	0	0	0	0	0	0	0	0	0	0	0	0	0	0	0	0	0	0	0	0	0	0	0	0	0	0	0	0	0	0	0	0	0	0	0	3
IVTSMECMIGPEGDLTETTEEQCHR	0	2922.25	AT5G53460.3;AT5G53460.2;AT5G53460.1	AT5G53460.3	yes	no	3	2.3404e-07	44.474	0	0	0	0	0	0	0	0	0	0	0	0	0	0	0	0	0	0	0	0	0	0	0	0	0	0	0	0	0	0	0	0	0	0	0	0	0	0	6
IPEFNELVYQNR	0	1520.76	AT5G53460.3;AT5G53460.2;AT5G53460.1	AT5G53460.3	yes	no	2	0.086696	30.998	0	0	0	0	0	0	0	0	0	0	0	0	0	0	0	0	0	0	0	0	0	0	0	0	0	0	0	0	0	0	0	0	0	0	0	0	0	0	1
IELKDIIESVPEAER	1	1739.93	AT5G53460.3;AT5G53460.2;AT5G53460.1	AT5G53460.3	yes	no	2;3	5.435e-05	68.481	0	0	0	0	0	0	0	0	0	0	0	0	0	0	11559	7920.4	0	0	0	0	0	0	2994.4	0	0	0	0	0	0	0	0	0	0	0	0	0	0	0	8
ICDEANEAIKEGYTLLVLSDR	1	2408.19	AT5G53460.3;AT5G53460.2;AT5G53460.1	AT5G53460.3	yes	no	3	7.0316e-07	52.99	0	0	0	0	0	0	0	0	0	0	0	0	8837.1	0	0	7322.9	0	0	0	0	0	0	0	0	0	0	0	0	0	0	0	0	0	0	0	0	0	0	2
HTNSQLAQEVLADFENLLPK	0	2266.16	AT5G53460.3;AT5G53460.2;AT5G53460.1	AT5G53460.3	yes	no	3	2.2499e-19	76.492	0	0	0	0	0	0	0	0	0	0	0	0	0	0	0	0	0	0	0	0	0	0	0	0	0	0	0	0	0	0	0	0	0	0	0	0	0	0	1
HGCTNIVNLELLPQPPSTR	0	2145.1	AT5G53460.3;AT5G53460.2;AT5G53460.1	AT5G53460.3	yes	no	2;3	8.562e-94	156.08	0	0	0	0	0	0	0	0	0	0	0	0	0	22978	30618	0	0	0	0	0	0	0	0	0	0	0	0	0	0	0	0	0	0	0	2640.3	0	0	0	22
GYAPGSAEASALTNPGNYHWR	0	2218.02	AT5G53460.3;AT5G53460.2;AT5G53460.1	AT5G53460.3	yes	no	2;3	1.5677e-34	94.281	0	0	0	0	0	0	0	0	0	0	0	0	0	10723	39179	19368	0	0	0	0	0	0	0	0	0	0	0	0	0	0	0	0	0	0	0	0	0	0	16
GRLNPGMMLLVDFEK	1	1718.88	AT5G53460.3;AT5G53460.2;AT5G53460.1	AT5G53460.3	yes	no	3	0.00069845	51.073	0	0	0	0	0	0	0	0	0	0	0	0	0	0	0	0	0	0	0	0	0	0	0	0	0	0	0	0	0	0	0	0	0	0	0	0	0	0	1
GQSLVVWAISEGR	0	1400.74	AT5G53460.3;AT5G53460.2;AT5G53460.1	AT5G53460.3	yes	no	2;3	4.0126e-05	85.271	0	36.823	0	5269.3	0	0	0	0	0	0	0	0	0	7764.5	42851	0	0	0	0	0	0	0	0	0	0	0	0	0	0	0	0	0	0	0	0	0	0	0	20
GQLKPDQLKDYYYADLGSER	2	2358.15	AT5G53460.3;AT5G53460.2;AT5G53460.1	AT5G53460.3	yes	no	3	8.4326e-15	70.897	0	0	0	0	0	0	0	0	0	0	0	0	0	0	13353	0	0	0	0	0	0	0	0	0	0	0	0	0	0	0	0	0	0	0	0	0	0	0	1
GHADHVLIAGHDGGTGASR	0	1826.88	AT5G53460.3;AT5G53460.2;AT5G53460.1	AT5G53460.3	yes	no	3;4	3.5496e-130	182.23	0	0	0	0	0	0	0	0	0	0	0	0	1863	549.34	5946.3	2779.4	0	0	0	0	0	0	0	0	0	0	0	0	0	0	0	0	0	0	112.05	0	0	0	46
GAQIFEALGLSSEVIQK	0	1788.96	AT5G53460.3;AT5G53460.2;AT5G53460.1	AT5G53460.3	yes	no	2;3	1.5906e-05	56.121	0	0	0	0	0	0	0	0	0	0	0	0	0	6177	13043	0	0	0	0	0	0	0	0	0	0	0	0	0	0	0	0	0	0	0	0	0	0	0	3
FTSYMALVHSR	0	1310.64	AT5G53460.3;AT5G53460.2;AT5G53460.1	AT5G53460.3	yes	no	2;3	1.3091e-05	106.67	0	0	0	0	0	1278.3	0	0	0	0	0	0	0	13211	19349	8968.4	0	0	0	0	0	0	0	0	0	0	0	0	0	0	0	0	0	0	0	0	0	0	14
FSTTVEGVFAAGDCRR	1	1771.83	AT5G53460.3;AT5G53460.2;AT5G53460.1	AT5G53460.3	yes	no	3	1.1556e-08	76.358	0	0	0	0	0	0	0	0	0	0	0	0	0	0	15969	0	0	0	0	0	0	0	0	0	0	0	0	0	0	0	0	0	0	0	0	0	0	0	4
FSTTVEGVFAAGDCR	0	1615.73	AT5G53460.3;AT5G53460.2;AT5G53460.1	AT5G53460.3	yes	no	2	0.0085004	37.177	0	0	0	0	0	0	0	0	0	0	0	0	0	0	0	0	0	0	0	0	0	0	0	0	0	0	0	0	0	0	0	0	0	0	0	0	0	0	2
FGVSSYYLTNADELQIK	0	1946.96	AT5G53460.3;AT5G53460.2;AT5G53460.1	AT5G53460.3	yes	no	2	0.00012145	50.831	0	0	0	0	0	0	5210.3	0	0	0	0	0	0	17997	15552	12760	0	0	0	0	0	0	0	0	0	0	0	0	0	0	0	0	0	0	0	0	0	1828.2	16
EIMSGLGFRTVTEMIGRADMLELDR	2	2839.4	AT5G53460.3;AT5G53460.2;AT5G53460.1	AT5G53460.3	yes	no	3;4	0.0015045	34.839	0	0	0	0	0	0	156510	36688	346640	0	0	324600	0	504280	0	0	0	0	0	0	0	0	0	0	0	0	0	0	0	0	0	0	0	0	0	0	0	0	11
EIMSGLGFR	0	1008.51	AT5G53460.3;AT5G53460.2;AT5G53460.1	AT5G53460.3	yes	no	2	0.00061126	103.87	0	0	0	0	0	0	0	0	0	0	0	0	0	9465.8	9163.7	0	0	0	0	0	0	0	0	0	0	0	0	0	0	0	0	0	0	0	0	0	0	0	16
EGYTLLVLSDR	0	1264.67	AT5G53460.3;AT5G53460.2;AT5G53460.1	AT5G53460.3	yes	no	2	0.0010284	66.267	0	0	0	0	0	0	0	0	0	0	0	0	0	0	8856.1	6451.7	0	0	0	0	0	0	0	0	0	0	0	0	0	0	0	0	0	0	0	0	0	0	14
DYYYADLGSER	0	1350.57	AT5G53460.3;AT5G53460.2;AT5G53460.1	AT5G53460.3	yes	no	2	1.9576e-05	96.229	0	63.242	0	0	0	0	0	0	0	0	0	0	0	4165.2	10164	0	0	0	0	0	0	0	0	0	0	0	0	0	0	0	0	0	0	0	0	0	0	0	8
DLSGVHFAMEFLHANTK	0	1915.93	AT5G53460.3;AT5G53460.2;AT5G53460.1	AT5G53460.3	yes	no	2;3	3.7031e-40	124.29	0	0	0	0	0	0	0	0	0	0	0	0	0	14083	22933	13858	0	0	0	0	0	0	0	0	0	0	0	0	0	0	0	0	0	0	0	0	0	0	6
DIIESVPEAER	0	1256.62	AT5G53460.3;AT5G53460.2;AT5G53460.1	AT5G53460.3	yes	no	2	0.04087	38.96	0	0	0	0	0	0	0	0	0	0	0	0	0	0	0	0	3766.1	0	0	0	0	0	0	0	0	0	0	0	0	0	0	0	7555.5	0	0	0	0	0	1
DGSEALGSMGNDTPLAVMSNR	0	2120.95	AT5G53460.3;AT5G53460.2;AT5G53460.1	AT5G53460.3	yes	no	2;3	1.2824e-30	89.659	0	0	0	0	0	0	0	0	0	0	0	0	0	11893	12598	0	0	0	0	0	0	0	0	0	0	0	0	0	0	0	0	0	0	0	0	0	0	0	7
DGLQLHELAFPTR	0	1495.78	AT5G53460.3;AT5G53460.2;AT5G53460.1	AT5G53460.3	yes	no	2;3	2.055e-08	113.43	0	0	0	0	0	2447.4	0	0	0	0	0	0	0	24509	19643	11004	5866.9	0	0	0	0	0	0	0	0	0	0	0	0	0	0	0	0	0	0	0	0	0	10
DFYICSLSSR	0	1246.57	AT5G53460.3;AT5G53460.2;AT5G53460.1	AT5G53460.3	yes	no	2	0.00019589	86.344	0	0	0	0	0	0	0	0	0	0	0	0	0	0	6755.8	0	0	0	0	0	0	0	0	0	0	0	0	0	0	0	0	0	0	0	0	0	0	0	2
CNLELVDLDKVEDEEDKMTLK	2	2535.21	AT5G53460.3;AT5G53460.2;AT5G53460.1	AT5G53460.3	yes	no	4	1.5307e-09	61.361	0	0	0	0	0	0	0	0	0	0	0	0	0	0	11712	0	0	0	0	0	0	0	0	0	0	0	0	0	0	0	0	0	0	0	0	0	0	0	4
AVGTMLSHEVTKR	1	1427.76	AT5G53460.3;AT5G53460.2;AT5G53460.1	AT5G53460.3	yes	no	3	0.0030851	48.585	0	0	0	0	0	0	0	0	0	0	0	0	0	0	0	0	0	0	0	0	0	0	0	0	0	0	0	0	0	0	0	0	0	0	0	0	0	0	1
ASEEADETEEKELEEKDAFAELK	2	2639.2	AT5G53460.3;AT5G53460.2;AT5G53460.1	AT5G53460.3	yes	no	3	8.5415e-09	54.559	0	0	0	0	0	0	0	0	0	0	0	0	0	0	0	0	0	0	0	0	0	0	0	0	0	0	0	0	0	0	0	0	0	0	0	0	0	0	1
AFEEGWMVPRPPLKR	2	1811.95	AT5G53460.3;AT5G53460.2;AT5G53460.1	AT5G53460.3	yes	no	4	0.0014111	45.28	0	0	0	0	0	0	0	0	0	0	0	0	0	4117.2	0	0	0	0	0	0	0	0	0	0	0	0	0	0	0	0	0	0	0	0	1690.6	0	0	0	2
ADMLELDREVVK	1	1416.73	AT5G53460.3;AT5G53460.2;AT5G53460.1	AT5G53460.3	yes	no	3	0.02186	40.373	0	0	0	0	0	0	0	0	0	0	0	0	0	0	0	0	0	0	0	0	0	0	0	0	0	0	0	0	0	0	0	0	0	0	0	0	0	0	1
ADFEQQMYILR	0	1412.68	AT5G53460.3;AT5G53460.2;AT5G53460.1	AT5G53460.3	yes	no	2	7.5622e-05	92.611	0	0	0	0	0	0	0	0	0	0	0	0	8744.2	0	0	0	0	0	0	0	0	0	0	0	0	0	0	0	0	0	0	0	0	0	0	0	0	0	9
AALNLQHGAMKDFYICSLSSR	1	2381.16	AT5G53460.3;AT5G53460.2;AT5G53460.1	AT5G53460.3	yes	no	4	0.00173	32.736	0	0	0	0	0	0	0	0	0	0	0	0	0	10667	0	0	0	0	0	0	0	0	0	0	0	0	0	0	0	0	0	0	0	0	0	0	0	0	3
VLLSICSLLTDPNPDDPLVPEIAHMYK	0	3049.55	AT5G53300.4;AT5G53300.2;AT5G53300.1;AT5G41700.5;AT5G41700.2;AT5G41700.1;AT4G27960.1;AT3G08690.2;AT3G08690.1;AT1G64230.2;AT1G64230.1;AT5G41700.4;AT1G64230.3;AT4G27960.2;AT1G64230.5;AT1G64230.4	AT5G53300.4	yes	no	3	0.048174	24.629	0	0	0	0	0	0	0	0	0	0	0	0	0	0	0	0	0	0	0	0	0	0	0	0	0	0	0	0	0	0	0	0	0	0	0	0	0	6242.9	0
EQWSPALTISK	0	1258.66	AT5G53300.4;AT5G53300.2;AT5G53300.1;AT5G41700.5;AT5G41700.2;AT5G41700.1;AT4G27960.1;AT3G08690.2;AT3G08690.1;AT1G64230.2;AT1G64230.1;AT5G41700.4;AT1G64230.3;AT4G27960.2;AT1G64230.5;AT1G64230.4;AT5G53300.3;AT5G41700.3	AT5G53300.4	yes	no	2	0.00049204	71.888	0	0	0	0	0	0	0	0	0	0	0	0	0	0	0	0	0	0	0	0	0	0	0	0	0	0	0	0	0	0	0	0	0	0	12683	25135	14131	0	11
VGGVLAMSR	0	888.485	AT5G53140.1	AT5G53140.1	yes	yes	2	0.0056751	68.657	0	0	0	0	0	0	0	0	0	0	0	0	0	0	0	0	0	0	0	0	0	0	0	0	0	0	0	0	0	0	0	0	0	0	0	0	0	0	4
LALNETYK	0	950.507	AT5G53140.1	AT5G53140.1	yes	yes	2	0.014136	65.246	0	0	0	0	0	0	0	0	0	0	0	0	0	0	0	0	0	0	0	0	0	0	0	0	0	0	0	0	0	0	0	0	0	0	0	0	0	0	2
GSADNITCIVVK	0	1275.65	AT5G53140.1	AT5G53140.1	yes	yes	2	0.00040227	69.864	0	0	0	0	0	0	0	0	0	0	0	2958.5	0	0	2632.3	0	0	0	0	0	4959.9	8954.7	0	10101	7288.5	0	0	0	0	0	0	0	0	0	0	0	0	0	17
IAQEIANLEKDTGFK	1	1675.88	AT5G52970.1	AT5G52970.1	yes	yes	3	2.3111e-05	63.682	0	0	0	0	0	0	0	0	0	0	0	0	0	0	0	0	0	0	0	0	1795.9	0	0	0	2161.1	0	0	0	0	0	0	0	0	0	6912.4	6554.9	6460.2	0	4
EFTSVIDVADFLSNGQEKR	1	2154.06	AT5G52970.1	AT5G52970.1	yes	yes	3	0.00010768	44.831	0	0	0	0	0	0	0	0	0	0	0	0	0	0	0	0	0	0	0	0	0	0	0	0	0	0	0	0	0	0	0	0	0	0	0	0	0	0	3
SSDAEEVSDTEDEWLK	0	1838.77	AT5G52960.1	AT5G52960.1	yes	yes	2	0.00018171	52.862	0	0	0	0	0	0	0	0	0	0	0	0	0	0	0	0	0	0	0	0	0	0	0	0	0	0	0	0	0	0	0	0	0	0	0	0	5908.2	0	5
NKPLYSHSLPCIEAWLR	1	2083.07	AT5G52960.1	AT5G52960.1	yes	yes	3;4	0.0028096	37.157	0	0	0	0	0	0	0	0	0	0	0	0	0	0	0	0	11971	0	0	3894.6	0	0	0	0	0	0	0	0	0	0	0	0	0	0	0	12058	0	0	4
AVWLIQKPDWHAQLSLDVTDLCIR	1	2876.5	AT5G52960.1	AT5G52960.1	yes	yes	3	0.057993	17.472	0	0	0	0	0	0	0	0	0	0	0	0	0	0	0	0	0	0	0	0	0	0	0	0	0	0	0	0	0	0	0	0	0	0	0	0	0	0	1
YLQNSGADIHVIVK	0	1555.84	AT5G52920.1	AT5G52920.1	yes	yes	3	0.00208	43.548	0	0	124.75	0	160.39	0	0	0	0	0	0	0	0	6910.6	3702.7	0	0	0	0	0	0	0	0	0	0	0	1322.9	0	0	0	0	0	756.72	0	0	0	0	0	2
VETEVIPVSPEDVPNREEQLER	1	2563.28	AT5G52920.1	AT5G52920.1	yes	yes	3	0.00036996	36.923	0	0	0	0	0	0	0	0	0	0	0	0	0	0	0	0	0	0	0	0	0	0	0	0	0	0	0	0	0	0	0	0	0	0	0	0	0	0	2
VETEVIPVSPEDVPNR	0	1778.9	AT5G52920.1	AT5G52920.1	yes	yes	3	0.034601	23.398	0	0	0	0	0	0	0	0	0	0	0	0	0	0	0	0	0	0	0	0	0	6149.6	0	0	0	0	0	0	0	0	0	0	0	0	0	0	0	0	1
TEATITSGEMPPNLGQAFK	0	1990.97	AT5G52920.1	AT5G52920.1	yes	yes	2	1.2801e-08	60.949	0	0	0	0	0	0	0	0	0	0	0	0	0	0	0	0	0	0	0	0	0	0	0	0	0	0	0	0	0	0	0	0	0	0	0	0	0	0	2
SGDLPQPIMLDPGQEFTFTIER	0	2490.21	AT5G52920.1	AT5G52920.1	yes	yes	2;3	0.0026266	27.928	0	0	0	0	0	0	0	0	5572.2	0	0	0	12143	0	0	0	0	0	0	0	0	0	0	0	0	0	0	0	0	0	0	0	0	0	0	0	0	0	2
LAEAGMNVAR	0	1030.52	AT5G52920.1	AT5G52920.1	no	no	2	2.1889e-05	94.309	0	50.815	0	0	0	25.468	23.118	477.3	0	0	0	0	0	0	0	1140.4	0	0	0	374.51	0	808.56	618.86	0	0	0	0	0	0	0	0	0	0	0	0	0	0	0	7
KGEEIAIVQSGTQPIWR	1	1911.02	AT5G52920.1	AT5G52920.1	yes	yes	3	4.294e-06	61.211	0	0	0	0	0	0	0	2479.6	0	0	0	0	8004.2	10904	0	0	0	0	0	0	0	0	0	0	0	0	0	0	0	0	0	0	0	0	0	0	0	0	6
AVIVATNMLESMIVHPTPTR	0	2179.15	AT5G52920.1	AT5G52920.1	yes	yes	3	5.3555e-05	44.641	0	0	0	0	0	0	0	0	0	0	0	0	0	0	0	0	0	0	0	0	0	0	0	0	0	0	0	0	0	0	0	0	0	0	0	0	0	0	2
AEVSDIAIAVR	0	1142.63	AT5G52920.1	AT5G52920.1	no	no	2	4.4697e-06	110.88	0	0	0	0	0	0	1313.3	0	0	0	0	0	12686	0	0	12039	0	0	0	0	0	0	0	14172	9513.7	0	4992.1	4032.5	1467.8	0	0	0	0	0	0	0	0	0	31
HIAPWIFEDKSICCKEHPSVGR	2	2665.29	AT5G52605.1	AT5G52605.1	yes	yes	3	0.024112	40.622	0	0	0	0	0	0	0	0	0	0	0	0	0	0	0	0	0	0	0	0	0	0	0	0	0	0	0	0	0	0	0	0	0	0	0	0	0	0	0
TGVLSAASSVK	0	1018.57	AT5G52520.1	AT5G52520.1	yes	yes	2	0.00028263	80.245	0	0	0	0	0	0	0	0	0	0	0	0	0	0	0	0	0	0	0	0	0	0	0	1670.5	1420	1200.2	0	0	0	0	0	27.329	0	0	0	0	0	0	16
QMIEIYTR	0	1052.53	AT5G52520.1	AT5G52520.1	yes	yes	2	0.020309	76.221	0	0	0	0	0	0	0	0	0	0	0	0	0	0	0	0	0	0	0	0	0	0	0	5240.6	0	2429.7	0	0	0	0	0	0	0	0	0	0	0	0	2
QHVWQTSWAVSTR	0	1584.78	AT5G52520.1	AT5G52520.1	yes	yes	2;3	0.0018548	58.32	0	0	0	0	0	0	0	0	0	0	0	0	0	0	0	0	0	0	0	0	0	0	0	0	6633.2	0	0	0	0	0	0	0	0	0	0	0	0	0	5
IAPIQVVIVPIWK	0	1474.93	AT5G52520.1	AT5G52520.1	yes	yes	2	0.0033798	53.448	0	0	0	0	0	0	0	0	0	0	0	0	0	0	0	0	0	0	0	0	0	6565	0	0	10757	0	0	0	0	0	0	0	0	0	0	0	0	0	19
GPWSASDADEQRVKEETGATIR	2	2402.15	AT5G52520.1	AT5G52520.1	yes	yes	4	0.081981	16.867	0	0	0	0	0	0	0	0	0	0	0	0	0	0	0	0	0	0	0	0	0	0	0	0	8479.5	0	0	0	0	0	0	0	0	0	0	0	0	0	1
FAFEQTAIPVIPGRK	1	1672.93	AT5G52520.1	AT5G52520.1	yes	yes	3	1.0704e-05	66.674	0	0	0	0	0	0	0	0	0	0	0	0	0	0	0	0	0	0	0	0	0	0	18088	0	0	0	0	0	0	0	0	0	0	0	0	0	0	0	4
EKLDEIQTSLLEK	1	1544.83	AT5G52520.1	AT5G52520.1	yes	yes	2;3	0.00029305	72.898	0	0	0	0	0	0	0	0	0	0	0	0	0	0	0	0	0	0	0	0	0	0	8902.4	0	0	7874.3	0	0	0	0	0	0	0	0	0	0	0	0	7
DVSSNSVVVSR	0	1147.58	AT5G52520.1	AT5G52520.1	yes	yes	2	0.00038987	71.153	0	0	0	0	0	0	0	0	0	0	0	0	0	0	0	0	0	0	0	0	0	0	0	722.79	0	0	0	0	0	0	0	0	0	0	0	0	0	0	6
DSNIVDVNSYAELKDAISSGK	1	2224.09	AT5G52520.1	AT5G52520.1	yes	yes	3	0.025902	23.208	0	0	0	0	0	0	0	0	0	0	0	0	0	0	0	0	0	0	0	0	0	0	0	7971.3	11249	0	0	0	0	0	0	0	0	0	0	0	0	0	3
DLPLMINQWANVTR	0	1669.86	AT5G52520.1	AT5G52520.1	yes	yes	2	8.8509e-06	88.78	0	0	0	0	0	0	0	0	0	0	0	0	0	0	0	0	0	0	0	0	0	0	0	0	0	0	6064.4	0	0	0	0	0	0	0	0	0	0	0	6
ALQAGTSHNLGQNFSR	0	1699.84	AT5G52520.1	AT5G52520.1	yes	yes	3	9.5444e-06	57.595	0	0	0	0	0	0	0	0	0	0	0	0	0	0	0	0	0	0	0	0	0	0	0	3141.5	3026.5	0	0	0	0	0	0	0	0	0	0	0	0	0	8
AFGTQFADENGER	0	1440.63	AT5G52520.1	AT5G52520.1	yes	yes	2	0.02838	35.657	0	0	0	0	0	0	0	0	0	0	0	0	0	0	0	0	0	0	0	0	0	0	0	0	0	0	0	0	0	0	0	0	0	0	0	0	0	0	1
VILITAEPAIGSCVK	0	1569.88	AT5G52190.1	AT5G52190.1	yes	yes	2;3	5.6329e-06	78.69	0	0	0	0	0	0	0	0	0	0	0	0	0	0	0	0	0	0	0	0	0	9785.3	0	27179	16513	5443.7	0	0	0	0	0	0	2682.1	0	0	0	0	0	18
LGEVLGESSESVR	0	1360.68	AT5G52190.1	AT5G52190.1	yes	yes	2	1.6702e-07	102.9	0	0	0	0	0	0	0	0	0	0	0	0	0	0	0	0	0	0	0	0	2515.2	5107.3	11777	8125.6	0	2538.9	0	0	0	0	0	0	0	0	0	0	0	0	38
YKNTWPLCLEFLTSGK	1	1955.98	AT5G51970.2;AT5G51970.1	AT5G51970.2	yes	no	3	1.0018e-05	60.489	0	0	0	0	0	0	0	0	0	0	0	0	0	0	0	0	7035	0	0	0	0	0	0	0	0	0	0	0	0	0	0	0	0	0	0	0	0	0	6
VCLVGMGHGIMTVPLTPAAAR	0	2150.12	AT5G51970.2;AT5G51970.1	AT5G51970.2	yes	no	3	0.0016537	30.779	0	0	0	0	0	0	0	0	0	0	0	0	0	0	0	0	0	0	0	0	0	0	0	0	0	0	0	0	0	0	0	0	0	0	0	0	0	0	2
VALEPGISCWR	0	1286.64	AT5G51970.2;AT5G51970.1	AT5G51970.2	yes	no	2	2.2282e-12	139.86	0	0	0	0	0	0	0	0	0	0	0	0	0	0	0	0	23227	0	0	0	0	0	0	0	0	0	0	4013.6	0	0	0	0	0	0	0	0	0	0	9
TMSTALAATR	0	1021.52	AT5G51970.2;AT5G51970.1	AT5G51970.2	yes	no	2	0.013275	54.259	0	0	0	0	0	0	0	0	0	0	0	0	0	0	0	0	0	0	0	0	0	0	0	0	0	0	0	0	0	0	0	0	0	0	0	0	0	0	3
RAEVGPETNVLVMGAGPIGLVTMLAAR	1	2721.47	AT5G51970.2;AT5G51970.1	AT5G51970.2	yes	no	3	1.5638e-17	59.536	0	0	0	0	0	0	0	0	0	0	0	0	0	0	0	0	0	0	0	0	0	0	0	0	0	0	0	0	0	0	0	0	0	0	0	0	0	0	8
QLGADEIVQVTTNLEDVGSEVEQIQK	0	2841.42	AT5G51970.2;AT5G51970.1	AT5G51970.2	yes	no	3;4	3.5708e-60	91.696	0	0	0	0	0	0	0	0	0	0	0	0	0	0	0	15743	18815	0	0	7836.6	0	0	0	0	0	0	0	0	0	0	0	0	0	0	0	0	0	0	30
NTWPLCLEFLTSGK	0	1664.82	AT5G51970.2;AT5G51970.1	AT5G51970.2	yes	no	2	0.00055263	59.709	0	0	0	0	0	0	0	0	0	0	0	0	0	0	12827	26843	8587.3	0	0	0	0	0	0	0	0	0	0	0	0	0	0	0	0	0	0	0	0	0	11
IVIVDVDENR	0	1170.62	AT5G51970.2;AT5G51970.1	AT5G51970.2	yes	no	2	4.1454e-56	193.82	0	0	0	0	0	0	2669.1	0	0	0	0	1187.2	0	3324.6	49725	135330	68082	0	0	22629	18462	0	3167.8	0	0	7742.2	6282.6	12126	15307	0	0	4838.4	2394.3	0	0	812.72	0	0	138
IQPFLLPSVGPHDVR	0	1673.93	AT5G51970.2;AT5G51970.1	AT5G51970.2	yes	no	2;3	3.1088e-11	95.822	0	0	0	0	0	0	0	0	0	0	0	0	0	0	0	0	53056	2645.5	0	10739	8383.8	0	0	0	0	0	0	0	0	0	0	0	0	0	0	0	0	0	28
FFATPPVHGSLANQVVHPADLCFK	0	2651.33	AT5G51970.2;AT5G51970.1	AT5G51970.2	yes	no	3;4	0.00015334	39.215	0	0	0	0	0	0	0	0	0	0	0	0	0	0	0	89059	0	0	0	0	0	0	0	0	0	0	0	0	0	0	0	0	0	0	0	0	0	0	4
EVEDAFETSAR	0	1252.56	AT5G51970.2;AT5G51970.1	AT5G51970.2	yes	no	2	0.00027845	83.045	0	0	0	0	0	0	24.227	0	0	0	0	0	0	0	4299.1	8057.3	0	0	0	0	0	0	0	0	0	0	0	0	0	1331.4	0	0	0	519.68	0	0	0	0	14
EVDVVGVFR	0	1018.54	AT5G51970.2;AT5G51970.1	AT5G51970.2	yes	no	2	1.2264e-06	156.51	0	109.32	0	0	0	0	0	0	0	0	0	0	2459.9	0	29093	0	23791	1662.5	0	47116	0	0	0	0	0	4290.6	0	8587	14663	11040	0	3379	2736.3	0	0	0	0	0	77
AVGICGSDVHYLK	0	1417.7	AT5G51970.2;AT5G51970.1	AT5G51970.2	yes	no	2;3	0.00015634	70.563	0	0	0	0	423.37	0	0	0	0	0	0	0	0	0	5772.3	12202	31871	0	0	4142.9	0	0	0	0	0	0	2016.3	3267.9	0	1611	0	0	3386	0	0	0	0	0	19
AMGSNIDVTFDCAGFNK	0	1845.8	AT5G51970.2;AT5G51970.1	AT5G51970.2	yes	no	2;3	1.5563e-13	82.59	0	0	0	2755	0	0	0	0	0	0	0	0	0	2011.2	0	42493	6738.8	0	0	0	0	0	0	0	0	0	0	0	0	0	0	0	0	0	0	0	0	0	16
YFNKEASQIIIK	1	1452.8	AT5G51820.1	AT5G51820.1	yes	yes	2;3	2.1474e-06	110.8	0	0	0	0	0	0	0	0	0	0	0	0	0	0	0	0	0	0	0	0	0	0	3091.7	24815	35259	44390	30349	0	0	0	0	0	0	0	0	0	0	0	68
YDYEECESEGANKMIEYLR	1	2398.01	AT5G51820.1	AT5G51820.1	yes	yes	3	1.4761e-05	50.358	0	0	0	0	0	0	0	0	0	0	0	0	0	0	0	0	0	0	0	0	0	0	0	0	0	0	0	0	0	0	0	0	0	0	0	0	0	0	2
VAEIPDIDLSQVGVTK	0	1682.91	AT5G51820.1	AT5G51820.1	yes	yes	2;3	7.2585e-52	136.39	0	0	0	0	0	0	0	0	0	0	0	0	0	0	0	0	0	0	0	0	0	0	46366	102140	294860	275900	127940	61677	23749	0	0	0	0	0	0	0	2150.4	2741.9	102
SMPTSGALDR	0	1033.49	AT5G51820.1	AT5G51820.1	yes	yes	2	0.015025	51.445	0	0	41.612	0	0	0	0	0	0	0	0	0	0	0	0	0	0	0	0	0	0	0	0	0	0	611.46	0	0	0	0	0	0	0	0	0	0	0	0	4
NATLVLGGDGR	0	1071.57	AT5G51820.1	AT5G51820.1	yes	yes	2	3.1039e-15	155.47	0	0	0	0	0	0	32.365	0	0	0	0	0	0	0	1090.9	0	0	0	0	0	0	1273.8	6541.9	11261	15394	15407	11168	4273.8	0	0	0	0	0	0	0	0	0	0	140
LVSVADVVKEYWATYGR	1	1955.02	AT5G51820.1	AT5G51820.1	yes	yes	3	2.6007e-18	91.306	0	0	0	0	0	0	0	0	0	0	0	0	0	0	0	0	0	0	0	0	0	0	0	0	0	0	10025	0	0	0	0	0	0	0	0	0	0	0	2
LVSVADVVK	0	928.559	AT5G51820.1	AT5G51820.1	yes	yes	2	0.0043287	70.028	0	0	0	0	0	0	0	0	0	0	0	0	910.97	0	0	0	0	0	0	0	0	0	0	3259.6	0	0	3772.8	0	0	681.53	0	0	0	0	0	0	0	0	15
LSICGEESFGTGSDHIREK	1	2120.98	AT5G51820.1	AT5G51820.1	yes	yes	4	7.4975e-05	46.461	0	0	0	0	0	0	0	0	0	0	0	1822.8	0	0	0	0	0	0	0	0	0	0	0	0	5182.6	0	0	0	0	0	0	0	0	0	0	0	0	0	3
LSICGEESFGTGSDHIR	0	1863.84	AT5G51820.1	AT5G51820.1	yes	yes	2;3	4.1946e-80	156	0	0	0	0	0	0	0	0	0	0	0	0	0	0	0	0	2734.8	0	0	0	0	0	0	13924	57268	28585	3801.7	12296	0	0	0	0	0	0	0	0	1046.6	0	74
LSGTGSAGATVR	0	1075.56	AT5G51820.1	AT5G51820.1	yes	yes	2	6.0376e-39	174.42	23.355	46.709	72.658	102.76	0	95.147	109.48	37.367	0	0	0	0	0	51.38	194.58	0	42.038	0	0	51.38	0	306.8	3176.3	2203.6	26931	14114	9315.1	3695.8	920.09	490.99	28.025	126.11	99.074	0	0	0	28.025	0	560
LPFFEVPTGWK	0	1319.69	AT5G51820.1	AT5G51820.1	yes	yes	2	9.1463e-10	123.62	0	0	0	29.377	0	34.273	0	0	0	0	0	0	0	0	0	0	0	0	0	3776.2	0	0	0	0	42762	32769	26316	7204.7	0	0	0	0	0	0	0	0	0	0	24
LKLPFFEVPTGWK	1	1560.87	AT5G51820.1	AT5G51820.1	yes	yes	2;3	1.5521e-07	107.93	0	0	0	0	0	0	0	1477	0	0	0	0	0	0	0	0	14915	0	0	0	0	0	11950	15307	71477	78461	53572	11847	0	0	0	0	0	38.384	0	0	0	0	40
IYIEQFEPDVSKHDVDAQIALKPLIDLALSVSK	2	3693.99	AT5G51820.1	AT5G51820.1	yes	yes	4	0.088718	19.429	0	0	0	0	0	0	0	0	0	0	0	0	0	0	0	0	0	0	0	0	0	0	0	0	0	20737	0	0	0	0	0	0	0	0	0	0	0	0	0
IYIEQFEPDVSK	0	1466.73	AT5G51820.1	AT5G51820.1	yes	yes	2	0.037838	36.107	206.11	0	0	0	0	0	0	0	0	0	0	0	0	5241.9	0	0	0	0	0	0	0	0	0	0	0	7379.5	0	0	0	0	0	2122.3	0	0	0	0	0	0	1
IYGNTLSISEIK	0	1336.72	AT5G51820.1	AT5G51820.1	yes	yes	2	6.0021e-06	90.005	0	0	0	0	0	0	0	0	0	0	0	0	0	0	0	0	0	0	0	0	0	0	0	12534	20475	21008	0	0	0	0	0	0	0	0	0	0	0	0	18
IAAGNGVGQILVGK	0	1295.76	AT5G51820.1	AT5G51820.1	yes	yes	2	1.1232e-06	77.185	0	0	0	0	0	0	0	0	0	0	0	0	0	0	0	0	0	0	0	0	0	0	0	0	11194	0	0	0	0	0	0	0	0	0	0	0	0	0	17
FVFTDGSR	0	927.445	AT5G51820.1	AT5G51820.1	yes	yes	2	0.0066285	106.04	0	0	0	0	0	0	0	0	0	0	0	0	0	0	0	0	0	0	0	0	0	0	0	0	3862	3117.7	0	0	0	0	0	0	0	0	0	0	0	0	14
FNYSSGQPAPETITDKIYGNTLSISEIK	1	3072.53	AT5G51820.1	AT5G51820.1	yes	yes	3	5.4475e-20	60.218	0	0	0	0	0	0	0	0	0	0	0	0	0	0	0	0	0	0	0	0	0	0	0	0	0	49659	29187	0	0	0	0	0	0	0	0	0	0	0	28
FFVTPSDSVAIIAANAQEAIPYFR	0	2626.34	AT5G51820.1	AT5G51820.1	yes	yes	3;4	2.5736e-154	158.44	0	0	0	0	0	0	0	0	0	0	0	0	0	0	0	0	0	0	0	0	0	0	20807	0	105390	72328	7677.3	27610	0	0	0	0	0	0	0	0	0	0	78
EGILSTPAVSAVIRK	1	1539.9	AT5G51820.1	AT5G51820.1	yes	yes	3	5.2509e-06	72.898	0	38.384	0	0	0	0	0	0	0	0	0	0	0	0	0	0	0	0	0	0	0	0	0	0	7795.5	7799.9	4613	0	0	0	0	0	0	0	0	0	0	0	13
EGILSTPAVSAVIR	0	1411.8	AT5G51820.1	AT5G51820.1	yes	yes	2;3	6.6511e-09	92.939	0	0	0	0	0	0	0	0	0	0	0	0	0	1346.7	0	1403.2	0	0	0	0	0	7338.4	18125	60057	102660	100580	54172	40845	0	0	0	0	0	0	0	0	0	0	71
EASQIIIK	0	900.528	AT5G51820.1	AT5G51820.1	yes	yes	2	0.030606	57.047	0	0	0	0	0	0	0	0	0	0	0	0	0	0	0	0	0	0	0	0	0	0	0	0	0	0	0	0	0	0	0	0	0	0	0	0	0	0	1
DNGPDFGAASDGDGDRNMVLGNK	1	2321	AT5G51820.1	AT5G51820.1	yes	yes	3	0.05938	18.27	0	0	0	0	0	0	0	0	0	0	0	0	0	0	0	0	0	0	0	0	0	0	10528	0	4662.4	5447.2	0	0	0	0	155.81	0	0	0	0	0	0	0	1
DLVDVMYR	0	1009.49	AT5G51820.1	AT5G51820.1	yes	yes	2	0.0044606	107.29	0	0	0	0	0	0	0	0	0	0	0	0	0	0	0	0	0	0	939.73	0	0	0	7054.7	11666	17590	5437.7	0	0	0	0	0	0	0	0	0	0	0	0	22
VVDSVVVTELSK	0	1273.71	AT5G51720.1	AT5G51720.1	yes	yes	2	1.1818e-18	131.69	0	0	0	0	0	0	0	0	0	0	0	0	0	0	0	0	0	0	0	0	0	0	0	0	0	0	0	0	0	0	0	0	0	4812.8	499.08	17499	12798	18444	21
SGTFPLCDGSHVK	0	1403.65	AT5G51720.1	AT5G51720.1	yes	yes	3	0.086471	20.23	0	0	0	0	0	0	0	0	0	0	0	0	0	0	0	0	0	0	0	0	0	0	0	0	0	0	0	0	0	0	0	0	0	0	0	0	1768.2	1511.3	2
NEDKVVDSVVVTELSK	1	1759.92	AT5G51720.1	AT5G51720.1	yes	yes	3	0.019595	29.172	0	0	0	0	0	0	0	0	0	0	0	0	0	0	0	0	0	1797.4	0	0	0	0	0	0	0	0	0	2260.1	0	0	0	0	0	0	0	0	6049.6	6776.2	4
KNEDKVVDSVVVTELSK	2	1888.02	AT5G51720.1	AT5G51720.1	yes	yes	2;3;4	4.4546e-72	147.84	0	0	0	0	0	0	0	0	0	0	0	0	0	0	0	0	0	0	0	0	0	0	0	0	0	0	0	0	0	0	0	0	0	30522	68331	129070	145260	95848	118
ANGDNVGPLLLK	0	1209.67	AT5G51720.1	AT5G51720.1	yes	yes	2	0.019519	41.684	0	0	0	0	0	0	0	0	0	0	0	0	0	0	0	0	1262.4	0	0	0	0	0	0	0	0	0	0	0	0	0	0	0	0	0	0	4277.8	0	0	2
AEGGGGINPEIR	0	1168.58	AT5G51720.1	AT5G51720.1	yes	yes	2	1.8437e-05	88.021	0	0	18.863	0	0	0	0	0	0	0	0	0	0	0	0	0	0	0	934.9	0	0	0	0	0	0	0	0	0	0	0	0	0	0	1224.1	1468.4	2431.1	2501.7	868.88	45
SAAASNFGSGWTWLAYK	0	1815.86	AT5G51100.1	AT5G51100.1	yes	yes	2	0.0048811	34.262	0	0	0	0	0	0	0	0	0	0	0	0	0	0	0	0	0	0	0	0	0	0	0	0	0	0	0	0	0	0	0	0	0	0	0	0	0	0	1
LVSWETVSTR	0	1176.61	AT5G51100.1;AT4G00651.1	AT5G51100.1	yes	no	2	3.0328e-05	93.096	0	0	0	0	0	0	0	0	0	0	0	0	0	0	0	0	0	0	0	0	0	0	0	0	9657	0	0	0	4393.5	0	0	0	0	0	0	0	0	0	10
LIERDFGSFEEFLER	1	1885.92	AT5G51100.1	AT5G51100.1	yes	yes	3	0.00011408	65.265	0	0	0	0	0	0	0	0	0	0	0	0	0	0	0	0	0	0	0	0	0	0	0	0	0	0	0	0	0	0	0	0	0	0	0	0	0	0	2
DFGSFEEFLER	0	1374.61	AT5G51100.1	AT5G51100.1	yes	yes	2	0.0001206	86.243	0	0	0	5248.1	0	26	0	0	0	0	0	0	0	0	0	0	0	0	0	0	36.4	8273.3	0	0	0	0	0	0	0	0	0	0	0	0	0	0	36.4	0	9
VVDEGYNPSYGAR	0	1425.65	AT5G50920.1	AT5G50920.1	yes	yes	2;3	2.626e-14	116.81	0	0	0	12635	0	2730.9	0	0	0	0	0	0	0	0	0	0	9896.2	0	0	0	0	0	0	0	0	0	0	0	1001.3	0	0	0	0	0	0	0	0	0	25
VSTDESDRLLK	1	1261.65	AT5G50920.1	AT5G50920.1	yes	yes	3	0.00018151	85.813	0	0	0	1390.6	426.62	1538.4	562.07	0	0	0	0	0	0	0	0	0	3797.6	1200	1344.9	0	0	0	0	182.92	0	0	0	0	0	0	0	0	0	0	0	0	0	0	7
VPEPTVDETIQILK	0	1580.87	AT5G50920.1	AT5G50920.1	yes	yes	2	7.7255e-05	72.898	0	0	0	9456	0	4879.9	0	0	0	0	0	0	0	0	6627.7	9942.9	0	0	0	0	0	0	0	0	0	0	0	0	0	0	0	0	0	0	0	0	0	0	5
VLENLGADPSNIR	0	1396.73	AT5G50920.1;AT3G48870.2;AT3G48870.1	AT5G50920.1	yes	no	2	2.7431e-26	138.02	0	0	689.21	34972	1075.8	9837	0	0	0	0	0	0	0	0	0	0	16571	0	5247.4	0	0	0	0	0	776.18	0	0	0	0	0	2540.8	9704.3	5239.8	0	0	12846	12733	11405	53
VLELSLEEAR	0	1157.63	AT5G50920.1;AT3G48870.2;AT3G48870.1	AT5G50920.1	yes	no	2	2.6438e-07	128.91	0	0	0	0	0	0	0	0	0	0	0	0	0	0	13299	15470	10855	0	3207.9	0	22903	0	0	0	0	0	0	0	0	0	0	0	5912.3	8838.8	0	0	0	0	32
VIMLAQEEARR	1	1314.71	AT5G50920.1	AT5G50920.1	yes	yes	3	0.014317	42.718	0	0	0	0	0	0	0	0	0	0	0	0	0	0	0	0	0	0	0	0	0	0	0	0	0	0	0	0	0	0	0	0	1614.6	0	771.15	0	0	0	5
VIMLAQEEAR	0	1158.61	AT5G50920.1	AT5G50920.1	yes	yes	2	0.00063532	72.2	0	0	282.35	0	0	0	0	0	0	0	0	0	0	0	0	3824.5	0	0	0	0	0	1500.8	0	0	0	0	0	0	0	0	0	0	0	0	1304.9	2696.2	0	0	7
TKNNPCLIGEPGVGK	1	1582.81	AT5G50920.1;AT3G48870.2;AT3G48870.1	AT5G50920.1	yes	no	3	7.8529e-05	60.631	0	0	0	0	0	0	0	0	0	0	0	0	0	0	0	0	3994.9	0	0	0	0	0	0	0	0	0	0	0	1298.3	0	0	0	0	0	0	0	0	0	3
TAIAEGLAQRIASGDVPETIEGK	1	2325.22	AT5G50920.1;AT3G48870.2;AT3G48870.1	AT5G50920.1	yes	no	4	0.062491	16.867	0	0	0	0	0	0	0	0	0	0	0	0	0	0	0	0	0	0	0	0	0	0	0	0	0	0	0	23812	0	0	0	0	0	0	0	0	0	0	2
TAIAEGLAQR	0	1028.56	AT5G50920.1;AT3G48870.2;AT3G48870.1;AT2G25140.1	AT5G50920.1	no	no	2	9.2917e-06	110.38	268.16	0	0	0	983.65	0	23.118	647.08	0	0	0	0	0	0	1507.3	0	0	0	3605.1	3177.9	0	0	723.58	0	0	0	0	0	0	0	0	0	0	0	0	0	0	0	19
SLVTEELKQYFRPEFLNR	2	2268.19	AT5G50920.1;AT3G48870.2;AT3G48870.1	AT5G50920.1	yes	no	4	3.8642e-14	80.316	0	0	0	9271.2	0	0	0	0	0	0	0	0	0	0	0	0	3550.2	0	0	0	0	0	0	0	0	0	0	0	0	0	0	0	0	0	0	0	0	0	2
RVLELSLEEAR	1	1313.73	AT5G50920.1;AT3G48870.2;AT3G48870.1	AT5G50920.1	yes	no	3	0.020472	40.377	0	0	0	5899	0	0	0	0	0	0	0	0	0	0	0	0	0	0	0	0	0	0	0	0	0	0	0	0	0	0	0	0	0	0	0	0	0	0	2
RRPYTVVLFDEIEK	2	1763.96	AT5G50920.1	AT5G50920.1	yes	yes	3	5.0069e-06	88.561	0	0	0	12661	0	9609.6	10167	0	0	0	0	0	0	0	6768.9	0	4192.8	0	0	0	7994.6	0	0	0	0	0	0	0	0	0	0	0	0	0	0	0	0	0	10
RPYTVVLFDEIEK	1	1607.86	AT5G50920.1	AT5G50920.1	yes	yes	3	0.083339	25.066	0	0	0	0	0	0	0	0	0	0	0	0	0	0	0	0	0	0	0	0	0	0	0	0	0	0	0	0	0	0	0	0	0	0	0	0	0	0	1
RIGFDLDYDEKDSSYNR	2	2091.95	AT5G50920.1	AT5G50920.1	yes	yes	3	0.0022041	42.981	0	0	0	0	0	0	0	0	0	0	0	0	0	0	0	0	0	0	0	0	0	0	0	0	0	0	0	0	0	0	0	0	0	0	0	0	0	0	2
QYFRPEFLNR	1	1368.69	AT5G50920.1;AT3G48870.2;AT3G48870.1	AT5G50920.1	yes	no	3	0.00020951	85.355	0	0	0	7675.5	0	3417.3	0	0	0	0	0	0	0	0	0	0	0	0	0	0	0	0	0	0	0	0	0	0	0	0	0	0	0	0	0	0	0	0	10
QLGHNYIGSEHLLLGLLR	0	2032.12	AT5G50920.1;AT3G48870.2;AT3G48870.1	AT5G50920.1	yes	no	3	0.039553	21.676	0	0	0	0	0	0	0	0	0	0	0	0	0	0	0	0	0	0	0	0	0	0	0	0	0	0	0	0	0	0	0	0	0	0	3135.7	0	0	0	2
NPNRPIASFIFSGPTGVGK	1	1958.04	AT5G50920.1;AT3G48870.2;AT3G48870.1	AT5G50920.1	yes	no	3	2.8907e-08	62.648	0	0	0	12964	0	6071	0	0	0	0	0	0	0	0	0	0	0	781.77	0	10411	7573	0	0	0	0	0	0	0	0	0	0	0	0	0	0	0	0	0	2
NNPCLIGEPGVGK	0	1353.67	AT5G50920.1;AT3G48870.2;AT3G48870.1	AT5G50920.1	yes	no	2	0.0028598	54.871	0	0	0	0	0	0	1103.7	0	0	0	0	0	0	0	0	0	8299.7	0	0	0	0	0	0	0	3138.2	0	0	0	0	0	0	0	0	0	0	0	0	0	5
MVGENNEVTANVGGGSSSNK	0	1949.87	AT5G50920.1	AT5G50920.1	yes	yes	2	0.02306	25.916	0	0	0	997.45	0	0	0	0	0	0	0	0	0	0	0	0	0	0	0	0	0	0	0	0	0	0	0	0	0	0	0	0	0	0	0	0	0	0	1
MPTLEEYGTNLTK	0	1495.72	AT5G50920.1;AT3G48870.2;AT3G48870.1	AT5G50920.1	yes	no	2	1.2374e-05	77.776	0	0	0	0	0	0	0	0	0	0	0	0	0	0	0	0	6000.8	0	0	0	0	0	0	0	0	0	0	0	0	0	0	0	0	0	0	0	0	0	7
LRHAQVPEEARELEK	2	1803.96	AT5G50920.1	AT5G50920.1	yes	yes	4	0.06502	24.954	0	0	0	0	0	1899.9	0	0	0	0	0	0	0	0	0	0	0	0	0	0	0	0	0	0	0	0	0	0	0	0	0	0	0	0	0	1615.9	0	0	1
LIGSPPGYVGYTEGGQLTEAVR	0	2263.15	AT5G50920.1;AT3G48870.2;AT3G48870.1	AT5G50920.1	yes	no	2;3	2.5232e-21	74.364	0	0	0	10539	0	6617.9	0	0	0	0	0	0	0	2038.9	0	12403	0	0	0	0	0	0	0	0	0	0	0	0	0	0	0	0	0	0	0	0	0	0	15
LGHNFVGTEQILLGLIGEGTGIAAK	0	2507.37	AT5G50920.1;AT3G48870.2;AT3G48870.1	AT5G50920.1	yes	no	3	8.5964e-28	72.302	0	0	0	4299.3	0	0	0	0	0	0	0	0	0	0	0	0	0	0	0	0	0	0	0	0	0	0	0	0	0	0	0	0	0	0	0	0	0	0	15
LDMSEFMER	0	1156.49	AT5G50920.1;AT3G48870.2;AT3G48870.1	AT5G50920.1	yes	no	2	0.0063628	67.113	0	0	0	0	0	0	0	0	0	0	0	0	0	0	0	0	0	0	0	0	0	0	0	0	0	0	0	0	0	0	0	0	0	0	0	0	0	0	11
LDEMIVFR	0	1021.53	AT5G50920.1;AT3G48870.2;AT3G48870.1	AT5G50920.1	yes	no	2	0.0017463	151.04	0	0	351.86	11679	0	0	6286	0	0	0	0	0	0	6110.3	8863.8	0	5146.9	0	391.71	29056	0	6643.7	0	0	0	0	0	0	0	5353.4	0	0	0	0	0	0	0	0	31
LAEEGKLDPVVGR	1	1381.76	AT5G50920.1;AT3G48870.2;AT3G48870.1	AT5G50920.1	yes	no	2;3	3.3502e-34	160.86	0	0	0	29597	269.6	29405	8569.3	0	0	0	0	0	0	2179.2	5502.5	8315.6	18906	0	3321.2	10835	5917	2545.7	0	0	0	0	1419	1284.9	2552.6	3311.5	1399.3	0	0	0	0	0	0	0	64
KKEIELQVTER	2	1371.77	AT5G50920.1	AT5G50920.1	yes	yes	3	2.178e-05	115.29	0	0	392.6	1949.1	0	2590.9	3495.5	447.21	0	0	0	0	0	0	0	0	0	0	0	0	0	1352.8	1489.7	707.2	0	0	1398.1	0	0	0	0	0	0	0	0	0	0	0	13
KEIELQVTER	1	1243.68	AT5G50920.1	AT5G50920.1	yes	yes	3	0.02541	42.083	0	0	0	0	0	0	0	0	0	0	0	0	0	0	0	0	0	0	0	0	0	0	0	0	0	0	0	0	0	0	0	0	0	0	0	0	0	0	1
IGFDLDYDEKDSSYNR	1	1935.85	AT5G50920.1	AT5G50920.1	yes	yes	2;3	1.1816e-18	104.86	0	0	0	6723	0	0	0	0	0	0	0	0	0	6035.9	0	0	0	0	0	0	0	0	0	2745.4	0	0	0	0	0	0	0	0	0	0	0	0	0	0	10
IGFDLDYDEK	0	1213.55	AT5G50920.1	AT5G50920.1	yes	yes	2	0.095167	34.96	0	0	0	0	0	0	0	0	0	0	0	0	0	0	0	0	0	0	0	0	0	0	0	0	0	0	0	0	0	0	0	0	0	0	0	0	0	0	1
IASGDVPETIEGKK	1	1442.76	AT5G50920.1	AT5G50920.1	yes	yes	3	1.8476e-07	94.023	0	0	0	7569.7	0	11094	0	0	0	0	0	0	0	0	0	0	0	0	0	0	2665.9	0	0	0	0	0	0	2679.5	0	0	0	0	0	0	0	0	0	0	17
IASGDVPETIEGK	0	1314.67	AT5G50920.1;AT3G48870.2;AT3G48870.1	AT5G50920.1	yes	no	2	2.356e-07	95.428	0	0	0	15438	0	12410	3300.5	0	0	0	0	0	0	0	0	0	8384.7	0	0	1227.5	0	622.51	0	0	0	0	0	0	0	0	0	0	0	0	0	0	0	0	17
HAQVPEEARELEKELR	2	1933	AT5G50920.1	AT5G50920.1	yes	yes	3;4	2.1516e-20	109.07	0	0	0	0	0	0	0	0	0	0	0	0	0	0	0	0	0	0	0	7798.6	0	0	0	0	0	0	0	0	0	0	0	0	0	0	0	0	0	0	7
HAQVPEEARELEK	1	1534.77	AT5G50920.1	AT5G50920.1	yes	yes	3	0.0013062	61.409	0	0	0	0	238.53	0	0	0	0	0	0	0	7132.7	0	4695.2	0	3060.2	0	0	0	0	0	0	0	0	0	0	0	0	0	0	0	0	0	0	0	0	0	2
GSGFVAVEIPFTPR	0	1475.78	AT5G50920.1;AT3G48870.2;AT3G48870.1	AT5G50920.1	yes	no	2	1.4227e-09	107.99	0	0	444.85	15843	0	8546.1	14518	0	0	0	0	3960.4	0	0	10660	12798	0	0	3130.2	35000	0	0	0	0	0	0	0	11599	0	0	0	0	23293	0	10482	0	0	6583.6	54
GELQCIGATTLDEYRK	1	1852.9	AT5G50920.1	AT5G50920.1	yes	yes	2;3	8.4219e-32	118.21	0	0	0	10487	0	18655	1926.2	0	0	0	0	0	0	0	5973.9	7825.2	7719.7	0	0	8884.1	0	4469.6	0	6650.8	0	0	0	0	0	0	0	0	0	0	0	0	0	0	15
FQPVKVPEPTVDETIQILK	1	2180.21	AT5G50920.1	AT5G50920.1	yes	yes	3	4.3044e-06	56.081	0	0	0	16689	0	15854	0	0	0	0	0	0	0	0	0	8228.9	0	0	0	41194	0	0	0	0	0	0	0	0	0	0	0	0	0	0	0	0	0	0	18
FLPDKAIDLIDEAGSR	1	1758.92	AT5G50920.1;AT3G48870.2;AT3G48870.1;AT5G51070.1	AT5G50920.1	yes	no	2;3	1.1965e-58	146.2	0	0	0	16382	0	13553	7834.1	0	0	0	0	0	0	7991.8	0	16119	0	1153.5	1471.9	30872	18396	14977	3169.7	9960.2	0	4240.5	0	0	0	0	0	1780.2	0	0	0	0	0	0	48
EIELQVTER	0	1115.58	AT5G50920.1;AT3G48870.2;AT3G48870.1	AT5G50920.1	yes	no	2	0.000541	115.86	0	0	0	0	0	0	0	0	500200	0	0	0	0	0	0	0	5629.6	0	0	14928	7921.3	14208	3468.1	7419.4	4725.8	8826.6	0	0	0	0	0	2391.5	0	0	0	0	0	0	75
EIADILLKEVFER	1	1573.87	AT5G50920.1	AT5G50920.1	yes	yes	3	0.00064061	66.004	0	0	0	0	0	0	0	0	0	0	0	0	0	0	0	0	0	0	0	9784.1	6340.3	0	3785	0	0	0	0	0	0	0	0	0	0	0	0	0	0	0	1
EIADILLK	0	913.548	AT5G50920.1	AT5G50920.1	yes	yes	2	0.023739	73.248	0	0	0	17426	0	11601	0	0	0	0	0	0	0	0	0	0	5278.5	0	0	0	0	0	0	0	0	0	0	0	0	0	0	0	0	0	0	0	0	0	10
AIDLIDEAGSR	0	1158.59	AT5G50920.1;AT3G48870.2;AT3G48870.1;AT5G51070.1	AT5G50920.1	yes	no	2	2.617e-12	134.3	372.02	0	0	0	0	0	0	11306	0	0	0	0	0	0	0	4436.4	11565	0	4524.8	5690.8	0	0	0	3489.4	0	6349.9	0	0	0	0	0	0	0	0	0	0	0	0	21
VLAPYSAEDAR	0	1190.59	AT5G50850.1	AT5G50850.1	yes	yes	2	2.8452e-05	92.611	0	0	0	1470.1	0	0	0	0	0	0	0	0	0	0	0	793.5	0	0	0	2581	1938.6	0	0	0	0	0	0	0	258.93	0	0	0	0	0	0	0	0	0	19
VFVMGEEVGQYQGAYK	0	1803.85	AT5G50850.1	AT5G50850.1	yes	yes	2;3	8.1618e-05	63.31	0	0	0	0	0	0	0	0	0	0	0	0	0	0	0	0	0	0	0	19696	12568	5781.3	0	0	0	0	0	2440.4	0	0	0	0	0	0	0	0	0	0	5
SNYMSAGQINVPIVFR	0	1794.91	AT5G50850.1	AT5G50850.1	yes	yes	2;3	4.4793e-05	57.148	0	0	0	0	0	0	0	0	0	0	0	0	0	0	0	0	0	0	0	0	24823	0	0	0	0	0	0	0	0	0	0	0	0	0	0	0	0	0	5
LALPQIEDIVR	0	1265.73	AT5G50850.1	AT5G50850.1	yes	yes	2	2.5447e-12	133.81	0	0	0	4780.1	0	0	0	0	0	0	0	0	0	0	0	7116.8	7309.2	0	0	51527	46701	10515	0	0	0	2837	0	0	0	0	0	0	0	0	0	0	0	0	63
LAEEGISAEVINLR	0	1512.81	AT5G50850.1	AT5G50850.1	yes	yes	2	4.3092e-40	156.08	0	0	0	6030.5	0	0	0	0	0	0	0	0	0	0	0	0	0	0	0	40120	28784	13752	6000.7	0	0	0	0	0	0	0	0	0	3091.4	0	0	0	0	0	25
IAGADVPMPYAANLER	0	1686.84	AT5G50850.1	AT5G50850.1	yes	yes	2	1.6061e-08	76.82	0	0	0	0	0	0	2779.7	0	0	0	9884.8	0	0	0	0	0	4827.9	0	0	19175	0	0	0	0	0	4347.8	0	0	0	0	0	0	0	0	0	2019.3	0	0	10
EGKDVTIVTFSK	1	1322.71	AT5G50850.1	AT5G50850.1	yes	yes	3	3.7487e-06	102.87	0	0	0	0	0	0	0	0	0	0	0	0	0	0	0	1378.3	0	0	0	11373	8774.7	0	0	0	0	0	0	0	0	0	0	0	0	0	0	0	0	0	19
DVTIVTFSK	0	1008.55	AT5G50850.1	AT5G50850.1	yes	yes	2	0.0044349	72.243	0	0	0	0	0	0	0	0	0	0	0	0	0	0	0	0	0	0	0	0	2981.3	0	0	0	0	0	0	0	0	0	0	0	0	0	0	0	0	0	4
DALNSAIDEEMSADPK	0	1704.75	AT5G50850.1	AT5G50850.1	yes	yes	2	0.0010783	43.261	0	0	0	0	0	0	1248.8	0	0	0	0	0	0	0	0	0	0	0	0	0	12225	0	0	0	0	0	0	0	0	0	0	0	0	0	0	0	0	0	6
ATINASVR	0	830.461	AT5G50850.1	AT5G50850.1	yes	yes	2	0.003577	155	0	0	0	0	0	0	0	0	0	0	0	0	0	0	0	0	0	0	0	412.85	0	0	0	0	0	0	0	0	0	0	0	0	0	0	0	0	0	0	4
AAEKLAEEGISAEVINLR	1	1912.03	AT5G50850.1	AT5G50850.1	yes	yes	3	1.1349e-05	53.453	0	0	0	0	0	0	0	0	0	0	0	0	0	0	0	0	0	0	0	0	0	0	0	0	0	0	0	0	0	0	0	0	0	0	0	0	0	0	1
IYVGNLPWDVDSGRLER	1	1988.01	AT5G50250.1	AT5G50250.1	yes	yes	2;3;4	5.6221e-92	167.69	0	0	0	4132.3	0	0	0	0	0	0	0	0	0	0	0	0	0	0	0	0	0	0	0	0	0	34161	75320	106540	140700	116640	0	21849	16940	0	0	0	0	0	34
IYVGNLPWDVDSGR	0	1589.78	AT5G50250.1	AT5G50250.1	yes	yes	2	2.5569e-09	102.52	0	0	0	0	0	0	0	0	0	0	0	0	5716.3	0	0	0	0	0	0	0	0	0	0	0	18077	0	0	21543	15678	0	0	0	0	0	0	0	0	2658.4	8
GFGFVTMSTVEEAEKAVEK	1	2058	AT5G50250.1	AT5G50250.1	yes	yes	3	4.3502e-19	78.552	0	0	0	0	0	0	0	0	0	0	0	0	0	0	21675	0	0	0	0	0	0	0	0	0	0	12253	0	18969	18746	11131	0	0	3892.2	0	0	0	0	0	25
GFGFVTMSTVEEAEK	0	1630.75	AT5G50250.1	AT5G50250.1	yes	yes	2	0.00024814	58.885	0	0	0	0	0	0	0	0	0	0	0	0	0	0	0	0	0	0	0	0	0	0	0	0	0	0	0	0	0	0	0	0	0	0	0	0	0	0	1
FNSFEVNGR	0	1068.5	AT5G50250.1	AT5G50250.1	yes	yes	2	0.0012156	85.716	0	0	0	0	0	0	0	0	0	0	0	0	0	0	0	0	0	0	0	0	0	0	0	0	0	0	0	1861	1971.5	1681.2	0	0	0	0	0	0	0	0	9
AIKVNVAEER	1	1127.63	AT5G50250.1	AT5G50250.1	yes	yes	2	7.317e-05	99.568	0	0	0	0	0	0	0	0	0	0	0	0	0	0	0	0	0	0	0	0	0	0	0	0	0	0	700.29	939.99	0	0	0	0	0	0	0	0	0	0	14
LAVSGLLTDQAFR	0	1389.76	AT5G49980.1	AT5G49980.1	yes	yes	2	3.7709e-14	111.79	0	0	0	0	0	0	0	0	0	0	0	0	0	0	0	0	0	0	0	0	0	0	0	0	0	0	0	0	0	0	0	0	0	0	0	0	0	0	4
WFDEAVAAGLR	0	1233.61	AT5G49970.1;AT5G49970.2	AT5G49970.1	yes	no	2	0.001384	63.624	0	0	815.78	0	0	0	0	0	0	1708	0	0	0	7612.2	0	0	0	0	0	14423	0	0	0	0	0	0	0	0	0	0	0	0	0	0	0	0	0	0	4
LKPNLFEFWQGQPSR	1	1845.95	AT5G49970.1	AT5G49970.1	yes	yes	3	0.0026185	42.314	0	0	0	0	0	0	0	0	0	0	0	0	0	0	0	0	0	0	0	0	0	0	0	0	0	0	0	0	0	0	0	0	0	0	0	0	0	0	3
HVLYDEYEELTK	0	1537.73	AT5G49970.1;AT5G49970.2	AT5G49970.1	yes	no	2;3	2.9294e-05	95.094	0	0	0	0	0	0	0	0	0	0	0	0	0	1735	0	0	0	0	0	8792.3	0	0	0	0	0	0	0	0	0	0	0	0	2851.4	0	0	0	0	0	15
GSQIGAIVSK	0	958.545	AT5G49970.1;AT5G49970.2	AT5G49970.1	yes	no	2	0.0061451	57.225	0	0	0	0	0	0	0	0	0	0	0	0	0	0	0	0	0	0	0	2316	2617.6	1003.7	0	0	0	0	410.27	0	0	0	0	20.495	0	0	0	0	0	0	6
IPSIAAVQLI	0	1023.63	AT5G49940.1	AT5G49940.1	yes	yes	2	0.016549	50.473	0	0	0	0	0	0	0	0	0	0	0	0	0	0	0	0	0	0	0	0	0	0	0	0	0	0	0	0	0	0	0	0	4262.2	0	0	0	0	0	1
EKIPSIAAVQLI	1	1280.77	AT5G49940.1	AT5G49940.1	yes	yes	2	0.033872	50.286	0	0	0	0	0	1878.9	9704.2	0	0	0	0	0	0	0	0	0	0	0	0	0	0	0	0	0	0	0	0	0	0	0	0	8800.9	6711.4	0	0	0	0	0	2
VVDWLASTFKK	1	1292.71	AT5G49910.1	AT5G49910.1	yes	yes	3	1.2342e-05	95.618	0	0	0	10581	0	6731	0	0	0	0	0	0	0	0	0	0	0	0	0	0	0	0	0	0	0	0	0	0	0	0	0	0	0	0	0	0	0	0	4
VVDWLASTFK	0	1164.62	AT5G49910.1	AT5G49910.1	yes	yes	2	0.00068646	79.659	0	0	0	0	0	5901.8	0	0	0	0	0	0	0	8731.2	0	0	7373.3	0	0	0	0	0	0	0	0	0	0	0	0	0	0	0	0	0	0	0	0	0	19
KQDITITGASTLPKDEVDTMVQEAER	2	2874.43	AT5G49910.1	AT5G49910.1	yes	yes	3;4	1.3915e-15	57.009	0	0	0	8778.1	0	0	0	0	0	0	0	0	0	0	0	0	0	0	0	0	0	0	0	0	0	0	0	0	0	0	0	0	0	0	0	0	0	0	4
IPAVQDLVR	0	1009.59	AT5G49910.1	AT5G49910.1	yes	yes	2	0.0001882	133.13	0	0	0	25448	0	12400	0	0	0	0	0	0	0	0	0	0	18043	3496	3659.3	0	0	0	0	0	0	0	0	0	0	0	0	0	0	0	0	0	0	0	44
IINEPTAASLAYGFER	0	1750.89	AT5G49910.1	AT5G49910.1	yes	yes	2;3	2.1564e-69	160.65	0	0	0	28844	345.9	31511	8863.2	0	0	0	8219.6	14233	35613	19276	83735	57959	0	2952.2	0	79888	33386	18336	0	0	8015	0	0	0	0	0	0	0	0	0	0	0	0	4777.8	96
GKFEELCSDLLDRVR	2	1835.92	AT5G49910.1	AT5G49910.1	yes	yes	3	0.00054241	57.267	0	0	0	0	0	0	0	0	0	0	0	0	0	0	0	0	0	0	0	13018	10848	0	0	0	0	0	0	0	0	0	0	0	0	0	0	0	0	0	3
GKFEELCSDLLDR	1	1580.75	AT5G49910.1	AT5G49910.1	yes	yes	2;3	2.0358e-07	95.981	0	0	0	11177	0	0	7368.5	0	0	0	4299.7	0	0	56196	0	18162	7032.7	0	0	0	14727	14685	0	0	0	0	0	0	0	0	0	0	0	0	0	0	0	0	35
YLAENQLPSHAAIICGLVK	0	2096.11	AT5G49810.1	AT5G49810.1	yes	yes	2;3	5.0363e-06	52.185	0	0	0	0	0	0	0	0	0	0	0	0	8089.4	9077.1	0	0	0	0	0	0	0	0	0	0	0	0	0	0	0	0	0	0	0	0	0	0	0	0	9
TLLDRVEFYESDLLGYCR	1	2248.08	AT5G49810.1	AT5G49810.1	yes	yes	2;3	0.0016098	37.4	0	0	0	0	0	0	0	0	0	0	0	0	0	0	0	0	0	0	0	0	0	0	0	0	0	0	0	0	0	0	0	0	0	0	0	0	0	0	2
QNISEAEVDINPSIK	0	1655.84	AT5G49810.1	AT5G49810.1	yes	yes	2	2.4392e-08	89.484	0	0	0	0	0	0	0	0	0	0	0	0	0	0	17049	9188.9	0	0	0	0	0	0	0	0	0	0	0	2142.9	2946.5	0	0	0	0	0	0	0	0	0	13
QFVWSNYGFPTK	0	1472.71	AT5G49810.1	AT5G49810.1	yes	yes	2	0.035459	37.32	0	0	0	0	0	0	0	0	0	0	0	0	0	0	0	0	0	0	0	0	0	0	0	0	0	0	0	0	0	0	0	0	0	0	0	0	0	0	2
ISWINLYLNALDDNGEPVYDEEKK	1	2837.38	AT5G49810.1	AT5G49810.1	yes	yes	3	0.0028228	25.804	0	0	0	0	0	0	0	0	0	0	0	0	0	0	0	0	0	0	0	0	0	0	0	0	0	0	0	0	0	0	0	0	0	0	0	0	0	0	1
ISHALSVYSCQIR	0	1532.78	AT5G49810.1	AT5G49810.1	yes	yes	3	0.0011482	56.938	0	0	0	0	0	0	0	0	4585.3	0	0	0	11974	0	0	0	0	1885.9	0	0	0	0	0	0	0	0	0	0	0	0	0	0	0	0	0	0	0	0	2
FSFALEDSEFDKAIESIAQFK	1	2421.17	AT5G49810.1	AT5G49810.1	yes	yes	3	4.7482e-25	82.406	0	0	0	0	0	0	0	0	0	0	0	0	13131	0	0	0	0	0	0	0	3013.8	0	0	0	0	0	0	98.027	0	0	0	0	0	0	0	0	0	0	11
FCSLIAGFMR	0	1200.58	AT5G49810.1	AT5G49810.1	yes	yes	2	0.0011855	68.657	0	0	0	0	0	0	0	0	0	0	0	0	9716.3	9144	0	0	1903	0	0	0	0	0	0	0	0	0	0	0	0	0	0	0	0	0	7317.8	0	0	0	4
AVAIESAFR	0	962.519	AT5G49810.1	AT5G49810.1	yes	yes	2	0.0029971	76.064	0	0	0	0	0	0	0	0	0	0	0	0	0	6604	0	0	1892	0	0	0	0	0	0	0	0	0	0	0	0	0	0	0	0	0	0	0	0	0	8
ASDFLDAVSETIK	0	1394.69	AT5G49810.1	AT5G49810.1	yes	yes	2	8.9187e-06	88.075	0	0	0	0	0	0	0	0	0	0	0	0	15667	20526	20443	0	0	0	0	0	0	0	0	0	0	4274.1	0	2490.8	0	0	0	2482.3	0	0	17543	0	4259.7	0	15
ANVVNIPTESSDGFKLTEK	1	2048.04	AT5G49810.1	AT5G49810.1	yes	yes	3	1.5555e-06	59.163	0	0	0	0	0	0	0	0	0	0	0	0	0	13623	0	0	0	0	0	0	0	0	0	0	1879.6	0	0	0	0	0	0	0	0	0	0	0	0	0	3
AGDGQEIVELTDSNMR	0	1733.79	AT5G49810.1	AT5G49810.1	yes	yes	2	0.011268	33.131	0	0	0	0	0	0	0	0	0	0	0	0	0	0	0	0	0	0	0	0	0	0	0	0	0	0	0	0	0	0	0	0	0	0	0	0	0	0	1
AAIFESFVR	0	1038.55	AT5G49810.1	AT5G49810.1	yes	yes	2	0.00011752	146.23	0	0	0	0	0	0	0	0	0	0	0	5816.5	8771.2	11883	6995.1	0	0	0	0	0	0	0	0	0	0	0	0	0	0	0	0	0	0	0	0	0	0	0	9
TELVHFDSDLPQYK	0	1690.82	AT5G49650.1;AT5G49650.2	AT5G49650.1	yes	no	2;3	6.7226e-05	69.92	98.816	0	0	0	167.56	0	0	0	0	0	0	0	0	0	0	1447.9	0	0	0	0	0	0	0	0	0	20258	10086	12377	0	0	0	0	0	0	0	0	0	0	7
SLKEQLENAFSVK	1	1491.79	AT5G49650.1;AT5G49650.2	AT5G49650.1	yes	no	2;3	0.00031818	70.26	0	0	0	0	0	0	0	2880.2	0	0	0	0	0	0	0	0	0	0	0	0	0	0	0	0	0	0	16411	17513	0	0	0	0	0	0	0	0	0	0	7
LSNANFDFAK	0	1125.55	AT5G49650.1;AT5G49650.2	AT5G49650.1	yes	no	2	0.0083228	55.721	0	0	0	0	0	0	0	0	0	0	0	0	0	0	0	0	0	0	0	0	0	0	0	0	0	3943.6	3370.4	0	0	0	0	0	0	0	0	0	0	0	3
LGFYYTENEILPPLPVGSHR	0	2301.18	AT5G49650.1;AT5G49650.2	AT5G49650.1	yes	no	3	3.0855e-10	61.757	0	0	0	0	0	0	0	0	0	0	0	0	0	0	0	0	0	0	0	0	3208.7	0	0	0	0	13165	17042	0	0	0	0	3253.2	0	0	0	0	0	0	10
LAPAYATAGSISQYFVQR	0	1941.99	AT5G49650.1;AT5G49650.2	AT5G49650.1	yes	no	3	0.00017661	48.555	0	0	0	4083.1	0	2337.6	0	0	0	0	0	0	0	0	0	0	0	0	0	0	0	0	0	0	0	0	0	15442	0	0	0	0	0	0	0	0	0	0	2
ESPIWMDSSTTLQCK	0	1781.8	AT5G49650.1;AT5G49650.2	AT5G49650.1	yes	no	2	0.00036905	54.812	0	0	0	0	0	0	0	0	0	0	0	0	0	0	0	0	1191.2	0	0	0	0	0	0	0	0	5640.9	5417	0	0	0	0	0	0	0	0	0	0	0	5
EIENAVGGAMELSK	0	1446.7	AT5G49650.1;AT5G49650.2	AT5G49650.1	yes	no	2	0.006576	42.218	0	21.276	0	0	0	0	0	0	0	0	0	0	0	0	0	0	0	0	0	0	0	0	0	0	0	11070	0	0	0	0	0	0	0	0	0	0	0	0	4
ATVLDSNLNIIK	0	1299.74	AT5G49650.1;AT5G49650.2	AT5G49650.1	yes	no	2	0.034787	37.504	0	0	0	0	0	0	0	0	0	0	0	0	0	0	0	0	0	0	0	0	0	0	0	0	0	0	14024	0	0	0	0	0	0	0	0	0	0	0	4
ALIEGQFLSKR	1	1260.72	AT5G49650.1	AT5G49650.1	yes	yes	3	0.00014555	84.507	0	0	0	0	0	0	0	0	0	0	0	0	0	0	0	0	0	0	0	0	0	0	0	0	0	0	2742.5	2623.8	906.1	0	0	0	0	0	0	0	0	0	3
ALIEGQFLSK	0	1104.62	AT5G49650.1	AT5G49650.1	yes	yes	2	0.017604	52.391	0	0	0	0	0	0	0	0	0	0	0	0	0	0	0	0	0	0	0	0	0	0	0	0	0	0	0	0	0	0	0	0	0	0	0	0	0	0	6
AALEATATGLEEK	0	1302.67	AT5G49650.1;AT5G49650.2	AT5G49650.1	yes	no	2;3	2.079e-08	115.37	0	0	90.579	0	0	0	0	0	0	0	0	678.12	0	0	0	0	0	0	0	0	0	0	0	0	0	11372	13572	2467.2	5449.4	0	0	0	811.54	0	0	0	0	0	35
VVIGPATVGGIQAGAFK	0	1583.9	AT5G49460.1	AT5G49460.1	yes	yes	2	2.9027e-10	75.911	0	0	0	0	0	0	0	0	0	0	0	0	0	0	0	0	0	0	0	0	0	0	0	0	0	0	0	0	0	0	0	0	0	0	0	0	0	0	7
VSPIKEVIPPQIPEDLNSAIK	1	2286.28	AT5G49460.1	AT5G49460.1	yes	yes	3	4.3586e-09	57.484	0	0	0	0	0	8986.2	0	0	0	0	0	0	0	0	0	0	0	0	0	0	0	0	0	0	0	0	0	0	0	0	0	0	0	0	0	0	0	0	6
VNKPVVAWVSGTCAR	1	1642.86	AT5G49460.1	AT5G49460.1	yes	yes	3	0.0061972	38.808	0	0	0	0	0	8724.4	0	0	0	0	0	0	0	0	0	0	0	0	0	0	0	0	0	0	0	0	0	0	0	0	0	0	0	0	0	0	0	0	1
TTQALFYNYK	0	1247.62	AT5G49460.1	AT5G49460.1	yes	yes	2	0.0018592	66.19	0	0	0	0	0	8289.4	0	0	0	0	0	0	0	5277.9	0	5761.4	0	0	0	0	0	0	0	0	0	0	0	5404.5	0	0	0	7024.1	18442	0	0	0	0	0	3
TGLLLPGYQQDLVTR	0	1672.91	AT5G49360.1	AT5G49360.1	yes	yes	2	1.4955e-13	97.767	0	0	0	12611	0	0	0	0	0	0	0	0	0	0	0	0	0	0	0	0	0	0	0	0	0	0	0	0	0	0	0	0	7693.6	0	0	0	0	0	9
LGMFDGNLGPYANLGPR	0	1790.88	AT5G49360.1	AT5G49360.1	yes	yes	2	0.0022273	37.042	0	0	0	0	0	0	0	0	0	0	0	0	0	0	0	0	0	0	0	0	0	0	0	0	0	0	0	0	0	0	0	0	0	0	0	0	0	0	5
LGIGGYEWWSEALHGISDVGPGAK	0	2498.22	AT5G49360.1	AT5G49360.1	yes	yes	3	0.0022687	25.819	0	0	0	0	0	0	0	0	0	0	0	0	0	0	0	0	0	0	0	0	0	0	0	0	0	0	0	0	0	0	0	0	0	0	0	0	0	0	1
ACAYTSPLQGISR	0	1422.69	AT5G49360.1	AT5G49360.1	yes	yes	2	0.0028847	54.871	0	0	0	16052	0	0	0	0	0	0	0	0	0	0	0	0	0	0	0	0	0	0	0	0	0	0	0	7419.9	0	0	0	0	0	0	0	0	5017.2	0	3
TLNTLAFQNAVFYLK	0	1741.94	AT5G49215.2;AT5G49215.1	AT5G49215.2	yes	no	2	0.00012023	58.972	0	0	0	0	0	0	0	0	0	0	0	0	0	0	0	0	0	0	0	0	0	0	0	0	0	9347.8	14528	12539	0	0	0	0	0	0	0	0	0	0	7
SGCDEYGLSYARPTANVQIR	1	2256.06	AT5G49215.2;AT5G49215.1	AT5G49215.2	yes	no	3	2.4021e-07	53.554	0	0	0	0	0	0	0	0	0	0	0	0	0	0	0	0	0	0	0	2185.7	0	0	0	0	0	5765.6	0	9164.9	5132.7	0	0	0	0	0	0	0	0	0	5
YGLPLVSPVDDEGKFTEEAGQFR	1	2553.24	AT5G49030.2;AT5G49030.1;AT5G49030.3	AT5G49030.2	yes	no	3	4.6023e-24	74.364	0	0	0	0	0	0	0	0	0	0	0	0	0	0	0	0	0	0	0	0	0	0	0	0	0	0	0	0	0	0	0	0	0	0	0	0	0	0	5
VQYVPGWDCHGLPIELK	0	2010	AT5G49030.2;AT5G49030.1;AT5G49030.3	AT5G49030.2	yes	no	3	0.0089042	29.422	0	0	0	5999.6	0	0	0	0	0	0	0	0	0	0	0	0	5244.5	0	0	0	0	0	0	0	0	0	0	0	0	0	0	0	0	0	0	0	0	0	1
VLQSLDQEVRK	1	1313.73	AT5G49030.2;AT5G49030.1;AT5G49030.3	AT5G49030.2	yes	no	3	0.00011763	85.813	0	0	0	0	0	0	0	0	0	0	0	0	0	0	0	0	2482.4	0	0	0	0	0	0	0	0	0	0	1215.5	0	0	0	0	0	0	0	0	0	0	4
VLQSLDQEVR	0	1185.64	AT5G49030.2;AT5G49030.1;AT5G49030.3	AT5G49030.2	yes	no	2	0.076681	37.144	0	0	0	0	0	0	0	0	0	0	0	0	0	0	0	0	0	0	0	0	0	0	0	0	0	0	0	0	0	0	0	0	0	0	0	0	0	0	1
TATMDAINNVK	0	1176.58	AT5G49030.2;AT5G49030.1;AT5G49030.3	AT5G49030.2	yes	no	2	0.04725	37.995	0	0	0	0	0	0	0	0	0	0	0	0	0	0	0	0	0	0	0	0	0	0	0	0	0	0	0	0	0	0	0	0	0	0	0	0	0	0	1
TALAEAELEYPEGHISK	0	1856.92	AT5G49030.2;AT5G49030.1;AT5G49030.3	AT5G49030.2	yes	no	3	1.9529e-06	62.278	0	0	0	0	0	0	0	0	0	0	0	0	0	0	0	0	0	0	0	10156	7197.9	0	0	0	0	0	0	0	0	0	0	0	0	3282	0	0	0	0	7
LYTGGTSSFTR	0	1188.58	AT5G49030.2;AT5G49030.1;AT5G49030.3	AT5G49030.2	yes	no	2	0.018774	44.614	0	0	0	0	0	0	0	0	0	0	0	0	0	0	0	2849.5	0	0	0	0	0	0	0	0	0	0	0	0	798.6	0	0	0	0	0	0	0	0	0	2
LWEENQVFKR	1	1347.69	AT5G49030.2;AT5G49030.1;AT5G49030.3	AT5G49030.2	yes	no	3	0.024033	42.718	0	0	0	0	0	0	0	0	0	0	0	0	0	0	0	0	0	0	0	0	0	0	0	0	0	0	0	0	0	0	0	0	0	0	0	0	0	0	1
IFQIIQR	0	916.549	AT5G49030.2;AT5G49030.1;AT5G49030.3	AT5G49030.2	yes	no	2	0.0073274	100.74	0	0	0	0	455.16	0	0	0	0	0	0	0	0	0	0	0	4935.2	0	0	0	0	0	0	0	0	0	0	0	0	0	0	0	0	0	0	0	0	0	2
EGLSFPADVYLEGTDQHR	0	2032.95	AT5G49030.2;AT5G49030.1;AT5G49030.3	AT5G49030.2	yes	no	3	0.0059806	30.042	0	0	0	0	0	0	0	0	0	0	0	0	0	0	0	0	0	0	0	8971.1	0	0	0	0	0	0	0	0	0	0	0	0	0	0	0	0	0	0	1
ATEQWFASVEGFR	0	1526.72	AT5G49030.2;AT5G49030.1;AT5G49030.3	AT5G49030.2	yes	no	2	0.0031651	53.377	0	0	0	0	0	0	0	30173	14442	7378	0	0	0	0	0	9969	0	0	0	0	5102.4	0	0	0	0	0	0	0	0	0	0	0	0	0	0	0	0	0	2
APYSAVITHGFVLDEK	0	1745.9	AT5G49030.2;AT5G49030.1;AT5G49030.3	AT5G49030.2	yes	no	3	0.00087281	42.257	0	0	0	0	0	0	0	0	0	0	0	0	0	0	0	0	4424.3	0	0	6122	0	0	0	0	0	0	0	0	2877.2	0	0	0	0	0	0	0	0	0	3
VAVGDDVFSVTTSSK	0	1510.75	AT5G48960.1	AT5G48960.1	yes	yes	2	0.013143	34.928	0	0	0	0	0	0	0	0	0	0	0	0	0	0	0	0	0	0	0	0	0	0	0	0	0	0	0	0	0	0	0	0	0	0	0	0	0	0	2
TEAQAAENLIR	0	1214.63	AT5G48960.1	AT5G48960.1	yes	yes	2	0.00010564	84.479	0	0	0	0	0	0	0	0	0	0	0	0	0	0	0	0	0	0	0	0	0	0	0	0	0	0	0	0	0	0	0	0	0	0	0	0	0	0	3
EVVGDLFNQLR	0	1288.68	AT5G48960.1	AT5G48960.1	yes	yes	2	0.022086	43.897	0	0	0	0	0	0	0	0	0	0	0	0	0	0	0	0	0	0	0	0	0	0	0	0	0	0	0	0	0	0	0	0	0	0	0	0	0	0	4
ELGIQGPFSAQHSPR	0	1622.82	AT5G48960.1	AT5G48960.1	yes	yes	3	0.0061786	34.928	0	0	0	0	0	0	0	0	0	0	0	0	0	0	0	0	0	0	0	0	0	0	0	0	0	0	0	0	0	0	0	0	0	0	0	0	0	0	1
SALDYLEMQPDLSALVR	0	1919.97	AT5G48930.1	AT5G48930.1	yes	yes	2;3	2.2997e-08	66.826	0	0	0	0	0	0	0	0	0	0	0	0	0	0	0	0	0	0	0	0	0	0	0	0	0	0	0	8611.7	0	0	0	0	0	0	0	0	0	0	5
GLDLTIPPFIDR	0	1355.74	AT5G48930.1	AT5G48930.1	yes	yes	2	1.0418e-05	89.301	0	0	0	0	0	0	0	0	0	0	0	0	0	0	0	0	0	0	0	0	0	0	0	0	0	0	5420.8	11711	0	0	0	0	0	0	0	0	0	0	12
CPNLGITSWVR	0	1301.65	AT5G48930.1	AT5G48930.1	yes	yes	2	0.021199	43.502	0	0	0	0	0	0	0	0	0	0	0	4778.5	0	0	0	0	0	0	3298.7	0	0	0	0	0	0	0	0	0	8057.1	0	0	0	0	0	5465.3	0	0	0	1
VAAYFAGFPDSVPVR	0	1594.81	AT5G48880.1;AT5G48880.3;AT5G48880.2	AT5G48880.1	yes	no	2	9.8881e-05	66.246	0	0	0	0	0	0	0	0	0	0	0	0	0	0	0	0	0	0	0	0	0	0	0	0	0	0	0	0	0	0	0	0	0	0	0	0	0	0	11
TSLDPSEVGDIVVGTVIAPGSQR	0	2296.19	AT5G48880.1;AT5G48880.3;AT5G48880.2	AT5G48880.1	yes	no	2	0.0073578	25.485	0	0	0	0	0	0	0	0	0	0	0	0	0	0	0	0	0	0	0	0	0	0	0	0	0	0	0	0	0	0	0	0	0	0	0	0	0	0	1
DKTIFIRVACLFNGEPVSR	2	2221.17	AT5G48770.1	AT5G48770.1	yes	yes	4	0.0055912	42.633	0	0	0	0	0	0	0	0	0	0	0	0	0	0	0	0	0	0	0	0	0	0	0	0	0	0	0	0	0	0	0	0	0	0	0	0	0	0	0
VYEGVPTPYDK	0	1266.61	AT5G48760.2;AT5G48760.1	AT5G48760.2	yes	no	2	0.00029997	76.326	0	0	0	7122.7	0	3074.5	0	0	0	0	0	0	0	0	0	0	0	0	0	0	0	0	0	0	0	0	0	0	0	0	0	0	0	0	0	0	0	0	7
LSSEVGWNHYDTIKELETK	1	2248.1	AT5G48760.2;AT5G48760.1	AT5G48760.2	no	no	3	0.062692	22.24	0	0	0	8353.2	0	0	0	0	20345	22206	0	0	0	0	0	0	0	0	0	0	0	0	0	0	0	0	0	0	0	0	0	0	0	0	0	0	0	0	1
LGAQLDILAPVKY	1	1399.81	AT5G48760.2;AT5G48760.1	AT5G48760.2	yes	no	2	0.0040327	70.373	0	0	0	16123	0	0	0	0	0	0	0	0	0	0	0	0	0	0	0	0	0	0	0	0	0	0	0	0	0	0	0	0	0	0	0	0	0	0	3
TGDVSELQIGVK	0	1244.66	AT5G48580.1	AT5G48580.1	yes	yes	2;3	3.389e-05	86.772	0	0	0	0	0	0	0	0	0	4913.7	0	0	0	0	1216.2	1934.6	0	0	0	0	0	0	0	0	0	0	0	0	0	0	0	3109	6338.6	18973	0	1943	0	0	26
LTDGTVFDSSFER	0	1472.68	AT5G48580.1;AT3G25220.1	AT5G48580.1	no	no	2	0.00051964	68.262	0	47.487	0	0	0	0	0	0	1607.7	0	0	0	2870.6	0	0	0	0	0	0	0	0	0	0	2075.7	0	0	0	0	0	0	0	0	5546.4	0	4042.5	7727.7	0	0	14
VTDPFGVTWIFAEKK	1	1736.91	AT5G48480.1	AT5G48480.1	yes	yes	3	0.0030327	40.187	0	0	0	0	0	0	0	0	0	0	0	0	0	0	0	0	0	0	0	0	0	0	0	0	0	0	0	0	0	0	0	0	0	0	0	0	0	0	3
VTDPFGVTWIFAEK	0	1608.82	AT5G48480.1	AT5G48480.1	yes	yes	2	0.0024967	48.405	0	0	0	0	0	0	0	0	0	0	0	0	0	0	0	0	0	0	0	0	0	0	0	0	0	0	11992	0	0	0	0	0	0	0	0	0	1862.9	0	5
VGDAVTFYK	0	998.507	AT5G48480.1	AT5G48480.1	yes	yes	2	0.03133	50.108	0	0	0	0	0	0	0	0	0	0	0	0	0	0	0	0	0	0	0	0	0	0	0	0	0	0	0	0	0	0	0	0	0	0	0	0	0	0	2
SEGSGVTFLLGTK	0	1294.68	AT5G48480.1	AT5G48480.1	yes	yes	2	0.00016669	79.875	0	0	0	0	0	0	0	0	0	0	0	0	0	0	0	0	0	0	0	0	0	4413.9	0	0	15599	15476	11770	0	0	0	465.14	0	0	0	0	2352.6	0	0	19
WITINQLYTVPTR	0	1603.87	AT5G48375.1	AT5G48375.1	yes	yes	2	2.6222e-05	80.905	0	0	0	0	0	0	0	0	0	0	0	0	0	0	0	0	0	0	0	0	0	0	0	0	0	0	0	0	0	0	0	0	0	0	0	0	0	0	4
FSLAWSR	0	865.445	AT5G48375.1	AT5G48375.1	yes	yes	2	3.4351e-12	170.06	0	0	0	16908	1192.4	49962	41716	0	8544.2	0	9497.4	0	32215	50255	79683	164350	164920	44064	42562	153300	71545	0	12388	17383	12636	0	2964.1	0	1598.3	0	0	0	0	0	0	0	0	0	185
VDTTILGLDDQR	0	1344.69	AT5G48300.1	AT5G48300.1	yes	yes	2;3	1.6463e-31	167.84	0	0	0	0	0	0	0	0	0	1309.1	0	0	2341.3	0	30286	65271	80648	2250.3	4058.8	0	0	0	0	0	0	0	0	0	0	0	0	0	0	0	0	0	0	0	53
SGIVTVIKDALIPTGTVI	1	1796.07	AT5G48300.1	AT5G48300.1	yes	yes	2;3	1.3797e-05	55.851	0	0	0	0	0	0	0	0	0	0	0	0	0	0	0	0	12785	0	0	0	0	0	0	0	0	0	0	0	0	0	0	0	0	0	0	0	0	0	6
SGIVTVIK	0	815.512	AT5G48300.1	AT5G48300.1	yes	yes	2	0.017099	79.059	0	0	0	0	0	0	0	0	0	0	0	0	0	1418.3	0	7886	0	0	0	0	0	0	0	0	0	0	0	0	0	0	0	0	0	0	0	0	0	0	3
SCISEGAIIEDSLLMGADYYETATEK	0	2865.29	AT5G48300.1	AT5G48300.1	yes	yes	3	1.6108e-14	58.812	0	0	0	0	0	0	0	0	0	0	0	0	0	0	12886	0	0	0	0	0	0	0	0	0	0	0	0	0	0	0	0	0	0	0	0	0	0	0	10
SAPIYTQPR	0	1031.54	AT5G48300.1	AT5G48300.1	yes	yes	2	0.022168	53.751	0	0	0	0	0	0	0	0	0	0	0	0	0	0	0	0	0	0	0	0	0	0	0	0	0	0	0	0	0	0	0	0	0	0	0	0	0	0	3
NQFPGANDFGSEVIPGATSLGLR	0	2346.16	AT5G48300.1	AT5G48300.1	yes	yes	2;3;4	8.0162e-59	104.77	0	0	0	0	0	1962	4121.5	0	0	0	0	0	0	48368	191920	300830	0	1562.5	0	32273	0	0	0	9432.7	0	0	6971.9	0	6880.2	6076.5	0	12024	0	125.79	0	0	0	674.39	93
NEGFVEVLAAQQSPENPNWFQGTADAVR	0	3073.45	AT5G48300.1	AT5G48300.1	yes	yes	3	2.6111e-07	36.3	0	0	0	0	0	0	0	0	0	0	0	0	0	0	0	0	0	0	0	0	0	0	0	0	0	0	0	0	0	0	0	0	0	0	0	0	0	0	4
MLDADVTDSVIGEGCVIK	0	1920.92	AT5G48300.1	AT5G48300.1	yes	yes	2;3	7.1088e-20	90.385	0	0	0	0	0	4020.2	0	0	0	0	0	0	0	7541.3	0	44864	9986.4	0	0	0	0	0	0	0	0	4234.2	0	0	2328.9	0	0	0	0	0	0	2101.3	0	0	35
LIDIPVSNCLNSNISK	0	1785.93	AT5G48300.1	AT5G48300.1	yes	yes	2;3	8.1696e-19	99.238	0	0	0	0	0	5430.7	0	0	0	0	0	0	3005.2	0	114790	204070	52194	0	0	0	0	0	0	0	0	0	0	0	0	0	0	0	0	0	0	0	0	0	44
KPVPDFSFYDR	1	1369.67	AT5G48300.1	AT5G48300.1	yes	yes	3	4.0406e-15	153.54	0	0	0	0	0	0	0	0	0	0	0	0	0	0	0	0	16472	0	0	0	0	0	0	0	0	0	0	0	0	0	0	0	0	0	0	0	0	0	13
IYVLTQFNSASLNR	0	1624.86	AT5G48300.1	AT5G48300.1	yes	yes	2;3	7.251e-80	187.45	0	0	0	0	0	0	0	2306.8	0	0	0	1047.3	5588.7	30567	112870	208530	52344	0	0	0	0	0	0	0	0	3189.1	0	0	0	0	0	0	0	0	0	0	0	0	68
IINSDNVQEAARETDGYFIK	1	2282.12	AT5G48300.1	AT5G48300.1	yes	yes	3	1.4959e-15	70.094	0	0	0	0	0	0	0	0	0	0	0	0	0	0	0	0	12142	0	0	0	0	0	0	0	0	0	0	0	0	0	0	0	0	0	0	0	0	0	2
IINSDNVQEAAR	0	1328.67	AT5G48300.1	AT5G48300.1	yes	yes	2;3	9.1381e-59	183.99	0	0	0	0	0	0	15.6	0	0	0	259.74	0	0	498.72	2648.1	16712	91718	8134.2	3561.2	1541.8	679.9	360.1	0	0	0	0	0	0	0	0	0	26	0	0	917.01	2041	0	0	107
IIEFAEKPKGEHLK	2	1637.91	AT5G48300.1	AT5G48300.1	yes	yes	4	8.375e-26	132.79	0	0	0	0	0	0	0	0	0	0	0	0	0	0	3715.6	6132.9	12940	0	0	0	0	0	0	1281.5	0	0	0	0	261.23	0	0	0	0	0	0	0	0	0	19
ETDADITVAALPMDEQR	0	1873.87	AT5G48300.1	AT5G48300.1	yes	yes	2;3	2.3878e-68	147.14	0	0	0	0	0	0	1756.2	0	0	0	0	1802.5	0	0	34331	176800	12989	0	0	2990.7	0	0	2686.2	0	0	2345.1	0	0	3253.1	0	0	0	0	0	0	0	0	2015.7	86
EMPFIASMGIYVVSR	0	1698.85	AT5G48300.1	AT5G48300.1	yes	yes	2	0.0017369	44.998	0	0	0	28.642	0	40.099	0	0	0	0	0	0	0	0	5631.1	19289	0	0	0	0	0	0	0	0	0	0	0	0	0	0	0	0	0	0	0	0	0	0	11
DVMLDLLR	0	973.527	AT5G48300.1	AT5G48300.1	yes	yes	2	0.0059578	107.9	0	0	0	0	0	0	0	0	0	0	0	0	0	9945.6	35335	52348	30309	0	0	0	0	0	0	0	0	3907.1	0	0	0	0	0	0	0	0	0	0	0	0	30
DALIPTGTVI	0	998.565	AT5G48300.1	AT5G48300.1	yes	yes	2	0.034576	45.368	0	0	0	0	0	0	0	0	0	0	0	0	0	0	0	0	0	0	0	0	0	0	0	0	0	0	0	0	0	0	0	0	0	0	0	0	0	0	2
ATAFGLMK	0	837.442	AT5G48300.1	AT5G48300.1	yes	yes	2	0.047145	51.059	0	0	0	0	0	0	0	0	0	0	0	0	0	0	0	0	0	0	0	0	0	0	0	0	0	0	0	0	0	0	0	0	0	0	0	0	0	0	2
AMKVDTTILGLDDQR	1	1674.86	AT5G48300.1	AT5G48300.1	yes	yes	3	1.1121e-05	69.331	0	0	0	0	0	0	0	0	0	0	0	0	0	0	3546.2	0	3665.6	0	0	0	0	0	0	0	0	0	0	0	0	0	0	0	0	0	0	0	0	0	8
AKPAVPLGANYR	1	1255.7	AT5G48300.1	AT5G48300.1	yes	yes	2;3	1.061e-18	131.42	0	0	0	0	0	0	0	0	0	0	0	0	0	0	2665	3379.7	26552	0	0	938.81	0	0	0	1697.5	0	0	0	0	0	0	0	0	0	0	0	0	0	0	19
ILITLLGILK	0	1095.76	AT5G48230.2;AT5G48230.1	AT5G48230.2	yes	no	2	0.0053252	58.699	0	0	0	0	0	0	0	0	0	0	0	0	0	0	0	0	3471.7	0	0	0	0	0	0	0	0	0	0	0	0	0	0	0	0	0	0	0	0	0	1
FGHDSLVDGMLK	0	1317.64	AT5G48230.2;AT5G48230.1	AT5G48230.2	yes	no	3	0.023391	34.779	0	0	0	0	0	0	0	0	0	0	0	0	0	0	0	0	0	0	0	0	0	0	0	0	0	0	0	0	0	0	0	0	0	0	0	0	0	0	2
EQQDDYAVQSFER	0	1613.7	AT5G48230.2;AT5G48230.1	AT5G48230.2	yes	no	2	0.00032587	71.879	0	0	0	0	0	0	0	0	0	0	0	0	0	0	0	0	9632.3	0	0	0	0	0	0	0	0	0	0	0	0	0	0	0	0	0	0	0	0	0	2
DVCIVGVAR	0	987.517	AT5G48230.2	AT5G48230.2	yes	yes	2	0.00072149	93.143	0	0	0	0	819.81	95.651	59.212	0	0	0	0	0	0	0	12471	4358.9	0	0	0	0	0	0	0	0	1719.7	0	0	0	0	0	0	0	0	0	0	0	0	0	18
ANVDPALVQEVVFGNVLSANLGQAPAR	0	2748.46	AT5G48230.2;AT5G48230.1	AT5G48230.2	yes	no	3	1.3315e-05	34.78	0	0	0	0	0	0	0	0	0	0	0	0	0	0	0	0	0	0	0	0	0	0	0	0	0	0	0	0	0	0	0	0	0	0	0	0	0	0	11
ALQLGLLVLAK	0	1137.75	AT5G48230.2;AT5G48230.1	AT5G48230.2	yes	no	2	0.00038869	71.221	0	0	0	0	0	0	0	0	0	0	0	0	0	0	0	6092.8	4470	0	0	0	0	0	0	0	0	0	0	0	0	0	0	0	0	0	0	0	0	0	8
VSEQEVGMYQNEVVESQGIR	0	2280.07	AT5G48220.1;AT5G48220.3	AT5G48220.1	yes	no	2;3	3.4147e-34	96.391	0	0	0	0	0	0	0	0	0	0	0	0	0	0	0	0	0	0	0	0	0	0	0	0	0	0	3732.6	16117	19298	6215.2	0	0	0	0	0	0	3316.6	0	11
TGLPGLIAEVK	0	1096.65	AT5G48220.1;AT5G48220.3;AT5G48220.2	AT5G48220.1	yes	no	2	0.035152	40.373	0	0	0	0	0	0	0	0	0	0	0	0	0	0	0	0	0	0	0	0	0	0	0	0	0	0	0	0	0	0	0	0	0	0	0	0	0	0	2
SKGADAVLLIASVLPDLDIK	1	2037.17	AT5G48220.1;AT5G48220.3;AT5G48220.2	AT5G48220.1	yes	no	3	1.4855e-19	80.277	0	0	0	0	0	0	0	0	0	0	0	0	0	0	0	0	0	0	0	0	0	0	0	0	0	0	0	7628.1	0	9760.2	0	0	0	0	0	0	0	0	13
SGITEGSDSALEAK	0	1363.65	AT5G48220.1	AT5G48220.1	yes	yes	2	0.072796	27.58	0	0	0	0	0	0	0	0	0	0	0	0	0	0	0	0	0	0	0	0	0	0	0	262.6	0	0	0	586.3	0	0	0	0	0	0	0	314.6	0	0	1
RRPPTGPPLHYVGPFEFR	2	2122.12	AT5G48220.1;AT5G48220.3;AT5G48220.2	AT5G48220.1	yes	no	4	1.3284e-14	82.609	0	0	0	0	0	0	0	0	0	0	0	0	0	0	0	0	0	0	0	0	0	0	0	0	0	7137.1	10046	0	25427	13823	0	0	6517.8	0	0	0	0	0	8
NLETFEVDLGITKK	1	1605.86	AT5G48220.1;AT5G48220.3;AT5G48220.2	AT5G48220.1	yes	no	3	0.026705	31.614	0	0	0	0	0	0	0	0	0	0	0	0	0	0	0	0	0	0	0	0	0	0	0	0	0	0	0	0	0	0	0	0	0	0	0	0	0	0	2
LLEGERGELIR	1	1283.72	AT5G48220.1;AT5G48220.3;AT5G48220.2	AT5G48220.1	yes	no	3	0.00010418	90.434	0	0	0	0	0	0	0	0	0	0	0	0	0	0	0	0	0	0	0	0	0	0	0	0	0	0	0	0	0	0	0	3220.1	0	0	0	0	0	0	5
GSYENLQAIMEAGVK	0	1608.78	AT5G48220.1;AT5G48220.3;AT5G48220.2	AT5G48220.1	yes	no	2	0.048145	28.166	0	0	0	0	0	0	0	0	0	0	0	0	0	0	0	0	0	0	0	0	0	0	0	0	0	0	0	0	8762.4	0	0	0	0	0	0	0	0	0	1
GILREDFNPVEIAQAYEK	1	2091.06	AT5G48220.1;AT5G48220.3;AT5G48220.2	AT5G48220.1	yes	no	2;3	1.7101e-16	87.323	0	0	0	32.12	0	0	0	0	0	0	0	0	0	0	0	0	0	0	0	76.245	0	0	0	0	0	0	11422	0	16366	17747	0	0	0	0	0	0	0	0	26
GGAACLSVLTDDKYFK	1	1743.85	AT5G48220.1;AT5G48220.3;AT5G48220.2	AT5G48220.1	yes	no	3	0.0044377	37.042	0	0	0	0	0	2056.6	0	0	0	0	0	0	0	0	0	0	0	0	0	0	0	0	0	0	0	0	0	0	22557	19148	0	0	0	0	0	0	0	0	4
AVLVGESLIK	0	1027.63	AT5G48220.1;AT5G48220.3;AT5G48220.2	AT5G48220.1	yes	no	2	0.015039	51.436	0	0	0	0	0	0	0	0	0	0	0	0	0	0	0	0	0	0	0	0	0	0	0	0	0	0	0	0	22353	13867	0	0	0	0	0	0	0	736.3	10
ALDNVPPAKDFIGALR	1	1695.93	AT5G48220.1;AT5G48220.3;AT5G48220.2	AT5G48220.1	yes	no	2;3	2.1263e-07	65.528	0	0	0	0	0	0	0	0	0	0	0	0	0	2287.1	0	0	0	0	0	0	0	0	0	0	0	0	0	0	0	0	0	8741.6	0	0	0	0	0	0	7
VYVFGGVTAK	0	1039.57	AT5G48180.1	AT5G48180.1	yes	yes	2	6.9414e-05	89.827	0	0	0	0	0	0	0	0	0	0	0	0	0	3139.4	0	0	0	0	0	0	0	0	0	0	0	0	0	0	7744.4	10205	0	4783	2088.9	6911.3	0	0	0	0	28
VNTLHAYDVVDQK	0	1500.76	AT5G48180.1	AT5G48180.1	yes	yes	3	3.9561e-05	82.069	0	0	0	0	0	0	0	0	0	0	0	0	0	0	0	0	0	0	0	0	0	0	0	0	0	0	0	2613	4341.9	5049.9	1478	2414.9	0	0	0	0	0	0	8
LLAPVEEGLPGR	0	1249.7	AT5G48180.1	AT5G48180.1	yes	yes	2	0.00016496	83.182	0	0	0	0	0	0	0	0	0	0	0	0	0	0	0	0	0	0	0	0	0	0	0	0	0	0	0	0	0	0	0	0	0	0	0	0	0	0	2
GAPGLVVVEGR	0	1052.6	AT5G48180.1	AT5G48180.1	yes	yes	2	0.0035479	57.885	0	0	0	0	0	0	0	0	0	0	0	0	0	0	0	0	0	0	0	0	0	0	0	0	0	0	0	0	0	2912.8	1421.7	0	0	0	0	0	0	0	7
AVETTGDVPAAR	0	1185.6	AT5G48180.1	AT5G48180.1	yes	yes	2	0.0037726	55.261	0	0	0	0	0	0	0	0	0	0	0	0	0	0	0	0	0	0	0	0	0	0	0	0	0	0	0	0	0	0	0	0	0	0	0	0	0	0	1
LQQRPNLHYQVGATPEGVEVPR	1	2487.3	AT5G48020.1	AT5G48020.1	yes	yes	3;4	1.7759e-43	90.729	0	0	0	0	0	0	0	0	0	0	0	0	0	0	0	0	0	0	0	0	0	0	0	0	0	0	0	0	11414	15927	0	0	0	0	0	0	0	0	7
VLQNDIDLLHPPPELEKR	1	2125.15	AT5G47930.1	AT5G47930.1	yes	yes	4	0.021575	25.586	0	0	0	5475.4	0	0	0	0	0	0	0	0	0	0	0	0	0	0	0	0	0	0	0	0	0	0	0	0	0	0	0	0	0	0	0	0	0	0	1
VLQNDIDLLHPPPELEK	0	1969.05	AT5G47930.1	AT5G47930.1	yes	yes	3	0.0011755	36.127	0	0	0	0	0	0	0	0	0	0	0	0	0	0	0	0	0	0	0	0	0	0	0	0	0	0	0	0	0	0	0	0	0	0	0	0	0	0	4
SHDPPSTSAATSGFIPWYHANR	0	2398.11	AT5G47870.1	AT5G47870.1	yes	yes	3	0.0063129	24.552	0	0	0	0	0	0	0	0	0	0	0	0	0	0	5265.3	0	0	0	0	0	0	0	0	0	0	0	0	0	0	0	0	0	0	0	0	0	0	0	1
MLSFYAPGWCGEVR	0	1671.75	AT5G47870.1	AT5G47870.1	yes	yes	2	0.00021858	65.219	0	0	0	0	0	0	0	0	0	0	0	0	0	0	0	0	0	0	0	0	0	0	0	0	0	0	0	0	0	0	0	0	0	0	0	0	0	0	3
FSSSSSITRPLIEILR	1	1805	AT5G47870.1	AT5G47870.1	yes	yes	3	0.016242	30.575	0	0	0	0	0	0	0	0	0	0	0	0	0	0	0	0	0	0	0	0	0	0	0	0	0	0	0	0	0	0	0	0	0	0	0	0	0	0	1
YSPPETEEIAVR	0	1389.68	AT5G47840.1	AT5G47840.1	yes	yes	2;3	5.9896e-13	111.63	0	0	0	0	0	0	0	0	0	0	0	0	0	0	0	0	0	0	0	0	0	0	0	1617.6	0	0	0	0	0	11261	8148.2	0	0	0	0	0	0	0	48
YGLVHISAGDLLR	0	1412.78	AT5G47840.1	AT5G47840.1	yes	yes	2;3	1.1918e-26	135.02	0	0	0	0	0	3433	0	0	0	0	0	0	0	0	0	0	0	0	0	0	0	0	0	2690.7	0	0	0	0	12908	45878	8481.2	0	41744	0	0	0	0	0	34
SKEEVFAQIDSSLSELLQER	1	2307.16	AT5G47840.1	AT5G47840.1	yes	yes	2;3	1.385e-68	127.1	0	0	0	0	0	0	0	0	0	0	537.23	0	0	0	0	0	0	0	0	0	246.56	0	121.57	0	0	0	0	0	8266.6	43677	4280.5	0	11370	54.791	0	0	0	0	57
LSQTDSEQKGWLLDGYPR	1	2092.02	AT5G47840.1	AT5G47840.1	yes	yes	2;3	5.1625e-06	58.564	408.5	0	0	0	0	0	0	0	0	0	0	0	0	0	8331.9	0	0	0	0	0	0	0	0	0	0	4453.4	0	0	0	0	2770.3	22860	0	0	0	0	0	0	14
GWLLDGYPR	0	1075.55	AT5G47840.1	AT5G47840.1	yes	yes	2	0.029577	50.805	0	0	0	0	0	0	0	0	0	0	0	0	0	0	0	0	0	0	0	0	0	0	0	0	0	0	0	0	0	0	0	0	0	0	0	0	0	0	1
GQLVPDEIVVMMVK	0	1556.83	AT5G47840.1	AT5G47840.1	yes	yes	3	0.0010872	50.102	0	0	0	0	0	32.901	0	0	0	0	0	0	0	0	0	0	0	0	0	0	32.901	0	0	0	0	0	0	0	0	26165	0	5088.7	0	0	0	0	0	0	6
VPQVGMVAINDGILLR	0	1693.95	AT5G47770.1	AT5G47770.1	yes	yes	2;3	2.145e-07	66.826	0	0	0	0	0	0	15699	0	0	0	0	0	0	0	0	0	0	0	0	0	0	0	12164	22135	9831.5	0	0	0	0	0	0	0	0	0	0	0	0	0	10
STFLNVYSVLK	0	1269.7	AT5G47770.1	AT5G47770.1	yes	yes	2	0.00043208	74.524	0	0	0	0	0	0	0	0	0	0	0	0	0	0	0	0	0	0	0	0	9138.5	0	0	37629	0	0	0	0	0	0	0	0	0	0	0	0	0	0	8
SDLLHDPSFEFTNESR	0	1892.85	AT5G47770.1	AT5G47770.1	yes	yes	2;3	5.5283e-48	138.91	0	0	440.16	0	0	0	0	0	0	0	0	0	0	0	0	0	0	0	0	0	0	18394	34744	22201	13764	0	0	0	0	0	0	0	0	0	0	0	0	0	13
ILYENYGKPDPSNVAK	1	1806.92	AT5G47770.1	AT5G47770.1	yes	yes	3	0.052178	25.236	0	0	0	0	0	0	0	0	0	0	0	0	0	0	0	0	0	0	0	0	0	0	8199	0	0	0	0	1366	2408.7	0	0	0	0	0	0	0	0	0	1
IGTDIEDFKCSWLVVK	1	1908.97	AT5G47770.1;AT4G17190.1;AT4G17190.2	AT5G47770.1	no	no	3	0.056607	24.599	0	0	0	0	0	0	0	0	0	0	0	3102.2	0	0	0	0	0	0	0	0	0	0	0	10139	0	0	0	0	0	0	0	0	0	0	0	0	0	0	1
GLSVVDSFK	0	950.507	AT5G47770.1	AT5G47770.1	yes	yes	2	0.0013635	83.998	0	0	0	0	0	0	0	0	0	0	0	0	0	0	0	0	0	0	0	0	0	8086.9	0	8601.1	5686.2	4332.5	0	0	0	0	0	0	0	0	0	0	0	0	17
GETLIDGVSQTLDLIR	0	1728.93	AT5G47760.1	AT5G47760.1	yes	yes	2	0.0013192	42.068	0	0	0	0	0	0	0	0	0	0	0	0	0	0	0	0	0	0	0	0	0	0	0	0	0	0	0	0	0	0	0	0	0	0	0	0	0	0	2
NVTDLIMNVGAGGGGGAPVAAAAPAAGGGAAAAAPAAEEK	0	3372.67	AT5G47700.2;AT5G47700.1	AT5G47700.2	yes	no	3;4	1.0679e-07	27.036	0	0	0	21684	0	0	0	0	0	0	0	0	0	0	0	0	0	0	0	0	0	0	0	0	0	0	0	0	0	0	0	0	0	0	0	0	0	0	4
AAGVTIESYWPMLFAK	0	1782.9	AT5G47700.2;AT5G47700.1	AT5G47700.2	yes	no	2	0.00036818	49.595	0	0	0	9642.9	0	0	0	0	0	0	0	0	0	0	0	0	0	0	0	0	0	0	0	0	0	0	0	0	0	0	0	0	0	0	0	0	0	0	4
VVGLVGELFSLPGR	0	1441.83	AT5G47690.1;AT5G47690.2;AT5G47690.3	AT5G47690.1	yes	no	2	0.046043	31.58	0	0	0	0	0	0	0	0	0	0	0	0	0	0	0	0	0	0	0	0	0	0	0	0	0	0	0	0	0	0	0	0	0	0	0	0	0	0	2
ESEVVEFIR	0	1106.56	AT5G47690.1;AT5G47690.2;AT5G47690.3	AT5G47690.1	yes	no	2	0.063111	42.075	0	0	0	0	0	0	0	0	0	0	0	0	0	0	0	0	0	0	0	0	0	0	0	0	0	0	0	0	0	0	0	0	0	0	0	0	0	0	2
AGVDDLLGILK	0	1112.64	AT5G47690.1;AT5G47690.2;AT5G47690.3	AT5G47690.1	yes	no	2	0.076786	34.185	0	0	0	0	0	0	0	0	0	0	0	0	0	0	0	0	0	0	0	0	0	0	0	0	0	0	0	0	0	0	0	0	0	0	0	0	0	0	1
SLSINEFLKPADGKR	2	1673.91	AT5G47210.1	AT5G47210.1	yes	yes	3	0.07837	32.302	0	0	0	0	0	0	0	0	0	0	0	0	0	0	0	0	0	0	0	0	0	0	0	0	0	0	0	0	0	0	0	5563	0	0	0	0	0	0	1
FPTKPAPPSQAVR	1	1394.77	AT5G47210.1;AT5G47210.3;AT5G47210.2	AT5G47210.1	yes	no	3	0.0011165	62.298	0	0	0	0	458.98	0	0	0	0	0	0	0	0	0	0	1833.3	0	0	0	0	0	0	0	0	0	0	0	0	0	0	1027.1	1315.1	0	0	0	0	0	0	8
TGDIVEIKLEVPENK	1	1682.91	AT5G47190.1;AT4G17560.1	AT5G47190.1	no	no	2;3	1.0206e-30	133.87	0	0	0	14564	0	10957	0	0	0	0	0	0	0	0	0	0	1115.6	0	0	0	0	0	0	0	0	0	0	0	0	0	0	0	0	0	0	0	0	0	18
LGDIMGLLNKK	1	1200.69	AT5G47190.1	AT5G47190.1	yes	yes	3	0.0028711	55.721	0	0	0	9477.9	0	0	0	0	0	0	0	0	0	0	0	0	0	0	0	0	0	0	0	0	0	0	0	0	0	0	0	0	0	0	0	0	0	0	2
AIEVAETVRPVPGLR	1	1605.92	AT5G47190.1	AT5G47190.1	yes	yes	2;3	1.856e-15	112.42	0	0	0	88171	0	33848	30537	0	0	0	0	0	0	0	0	6190.7	0	0	0	0	0	0	0	0	0	0	0	0	0	0	0	0	0	0	0	1272	0	0	13
VTGFSITGGEHR	0	1259.63	AT5G46790.1	AT5G46790.1	yes	yes	3	0.00047298	65.408	0	0	0	71.981	0	71.981	0	0	0	0	0	0	0	0	0	0	0	0	0	0	0	0	0	0	0	0	0	0	1282.8	4116.4	0	0	3572.7	0	0	0	0	0	29
LFADTVIR	0	933.528	AT5G46790.1	AT5G46790.1	yes	yes	2	0.061496	47.657	0	0	0	0	0	0	0	0	0	0	0	0	0	0	0	0	0	0	0	0	0	0	0	0	0	0	0	0	0	0	0	0	0	0	0	0	0	0	1
LASITEAMNR	0	1104.56	AT5G46790.1	AT5G46790.1	yes	yes	2	0.0099259	56.043	0	0	0	0	0	0	0	0	0	0	0	0	0	0	0	0	0	0	0	0	0	0	0	0	0	0	0	0	0	0	0	0	0	0	0	0	0	0	2
IHAPPETVWSVVR	0	1489.8	AT5G46790.1	AT5G46790.1	yes	yes	3	0.00059106	62.088	0	0	0	0	0	0	0	0	0	0	0	0	0	0	0	0	0	0	0	0	0	0	0	0	0	0	0	0	0	5126.9	0	0	0	0	0	0	0	0	1
DVNVISGLPANTSR	0	1441.75	AT5G46790.1	AT5G46790.1	yes	yes	2	0.0049139	44.925	0	0	0	0	0	0	0	0	0	0	0	0	0	0	0	0	0	0	0	0	0	0	0	0	0	0	0	0	0	0	0	0	0	0	0	0	0	0	1
TYCAEIAHNISTK	0	1506.71	AT5G46430.2;AT5G46430.1	AT5G46430.2	yes	no	2;3	0.024839	36.597	0	0	0	0	0	0	0	0	0	0	0	0	0	0	0	0	0	0	0	0	0	0	0	0	0	0	0	0	0	0	0	0	0	0	0	0	0	0	5
ASQLDVVVSNK	0	1158.62	AT5G46430.2;AT5G46430.1	AT5G46430.2	yes	no	2	2.137e-05	95.498	0	0	0	21264	0	0	0	0	0	0	0	0	0	0	0	0	0	0	0	0	0	0	0	0	0	0	0	0	0	0	0	0	0	0	0	0	0	0	9
NDDPQTASRPWDK	1	1528.69	AT5G46290.2;AT5G46290.1;AT5G46290.3	AT5G46290.2	yes	no	3	0.011322	59.225	0	0	285.14	1367.5	0	2453.9	0	0	0	0	0	0	2209.8	0	0	0	0	0	0	0	7221.3	0	12339	7819.4	0	0	0	0	0	1411.2	0	0	0	0	0	0	0	0	1
LLSGESGISLIDR	0	1358.74	AT5G46290.2;AT5G46290.1;AT5G46290.3	AT5G46290.2	yes	no	2	1.7539e-07	96.464	0	0	0	0	0	0	8602.9	4764.5	0	0	1833	0	0	0	0	0	0	0	0	0	0	10862	0	0	0	0	0	0	0	0	0	0	0	0	0	0	0	1216.8	18
GFSSEGYIDGKNER	1	1557.71	AT5G46290.2;AT5G46290.1;AT5G46290.3	AT5G46290.2	yes	no	3	9.4986e-05	69.258	0	0	0	4514.3	0	4473.6	3575.5	0	303.14	297.48	394.97	447.65	640.2	0	0	0	0	0	0	0	2962.3	0	0	0	0	1347.3	738.9	0	0	0	0	0	0	0	0	0	0	0	11
ALESANLGGDKLNTIDKR	2	1914.02	AT5G46290.2;AT5G46290.1;AT5G46290.3	AT5G46290.2	yes	no	3;4	1.667e-19	92.264	0	0	0	8851.1	0	9133.6	0	0	0	0	0	0	0	0	0	0	0	0	0	0	0	0	0	0	0	0	0	0	0	0	0	0	0	0	0	0	0	0	8
ALESANLGGDKLNTIDK	1	1757.92	AT5G46290.2;AT5G46290.1;AT5G46290.3	AT5G46290.2	yes	no	3	0.0012522	41.912	0	0	0	0	0	7249.7	0	0	0	0	0	0	0	0	0	0	0	0	0	0	0	0	0	0	0	0	0	0	0	0	0	0	0	0	0	0	0	0	1
AINTGWLHPSINQFNPEQAVDFDTVPNEK	0	3280.58	AT5G46290.2;AT5G46290.1	AT5G46290.2	yes	no	3	0.00048977	25.361	0	0	0	0	0	0	0	0	0	0	0	0	0	0	0	0	0	0	0	0	0	0	0	0	0	0	0	0	0	0	0	0	0	0	0	0	0	0	1
ADGLGVSSCIER	0	1262.59	AT5G46290.2;AT5G46290.1;AT5G46290.3	AT5G46290.2	yes	no	2	1.7286e-13	124.12	0	0	794.66	17740	0	8277.3	7521.6	2456.9	0	0	0	0	0	0	0	5258.7	0	0	1044.2	3934.5	6412	5147.8	6988.6	6443.2	3950.3	2983.6	2328.8	1876.7	0	2418.1	56.934	3302.1	2154.1	0	0	0	0	0	76
VALISGTSEQK	0	1131.61	AT5G46190.1	AT5G46190.1	yes	yes	2	0.001128	65.278	0	0	0	0	0	0	0	0	0	0	0	0	0	0	8186.5	19287	0	0	0	4359.7	0	0	0	0	0	0	0	0	0	0	0	0	0	0	0	0	0	0	9
ILCPSGVMGSVIGK	0	1416.75	AT5G46190.1	AT5G46190.1	yes	yes	3	0.0022467	50.222	0	0	1868.3	4110.6	0	3833	0	915.24	0	0	0	1006.7	0	774.44	0	0	0	0	0	0	0	0	0	0	0	0	0	0	0	0	0	0	0	0	0	0	0	0	11
GAEAVIEVDNPNRVR	1	1637.85	AT5G46020.1	AT5G46020.1	yes	yes	3	0.0078735	36.944	0	0	0	0	0	0	0	0	0	0	0	0	0	0	0	0	0	0	0	0	0	0	0	0	0	0	0	0	0	0	0	0	0	0	0	0	0	0	2
GAEAVIEVDNPNR	0	1382.68	AT5G46020.1	AT5G46020.1	yes	yes	2	1.9969e-05	79.492	0	0	0	0	0	0	0	0	0	0	0	0	0	0	0	0	0	753.56	0	0	0	0	0	0	811.43	0	1231.7	1771.9	870.61	0	0	0	0	0	0	0	0	0	10
ITDSTELSDYR	0	1298.6	AT5G45990.1;AT5G41770.1	AT5G45990.1	yes	no	2	0.00013683	88.155	0	0	0	0	0	0	0	0	0	0	0	0	0	0	0	0	0	0	0	0	0	0	0	0	0	0	0	0	0	0	0	0	0	0	0	0	0	0	2
SNLSAVQIDQDLK	0	1429.74	AT5G45930.1	AT5G45930.1	yes	yes	2	5.3975e-05	73.386	0	0	0	0	0	0	0	0	0	0	0	0	0	0	0	0	0	0	0	0	0	0	0	0	0	0	0	0	0	0	0	0	0	0	0	0	0	0	4
YEGVILNK	0	934.512	AT5G45775.1;AT5G45775.2;AT4G18730.1;AT3G58700.1;AT2G42740.1	AT5G45775.1	yes	no	2	0.0051338	101.33	0	0	0	4488.2	0	0	0	0	0	0	0	0	0	0	0	0	0	0	0	0	1708.9	0	0	0	0	0	0	0	0	0	0	0	0	0	0	0	0	0	3
YDPSTGIYGMDFYVVLERPGYR	1	2597.23	AT5G45775.1;AT5G45775.2;AT4G18730.1;AT3G58700.1;AT2G42740.1	AT5G45775.1	yes	no	3	1.5852e-20	75.533	0	0	0	14431	0	0	0	0	0	0	0	0	0	0	0	0	0	0	0	0	0	0	0	0	0	0	0	0	0	0	0	0	0	0	0	0	0	0	4
VLEQLSGQTPVFSK	0	1531.82	AT5G45775.1;AT5G45775.2;AT4G18730.1;AT3G58700.1;AT2G42740.1	AT5G45775.1	yes	no	2;3	2.7276e-39	150.9	0	0	0	139900	1654.6	33378	0	0	0	0	0	0	0	0	0	0	0	0	0	0	0	0	0	0	0	0	0	0	0	0	0	0	0	0	0	0	0	0	31
LVLNISVGESGDRLTR	1	1727.95	AT5G45775.1;AT5G45775.2;AT4G18730.1;AT3G58700.1;AT2G42740.1	AT5G45775.1	yes	no	3	1.8619e-18	102.5	0	0	0	0	0	0	0	0	0	0	0	0	0	0	0	0	0	0	0	0	0	0	0	0	0	0	0	0	0	0	0	0	0	0	0	0	0	0	1
LVLNISVGESGDR	0	1357.72	AT5G45775.1;AT5G45775.2;AT4G18730.1;AT3G58700.1;AT2G42740.1	AT5G45775.1	yes	no	2	1.3768e-20	117.41	0	0	0	9167.7	0	0	0	0	0	0	0	0	0	0	0	0	0	0	0	0	0	0	0	0	0	0	0	0	0	0	0	0	0	0	0	0	0	0	44
IACYVTVRGEK	1	1294.67	AT5G45775.1;AT5G45775.2;AT4G18730.1;AT3G58700.1;AT2G42740.1	AT5G45775.1	yes	no	3	0.014757	46.068	0	0	0	1956	0	0	0	0	0	0	0	0	0	0	0	0	0	0	0	0	0	0	0	0	0	0	0	0	0	856.83	0	0	0	0	0	0	0	0	1
IACYVTVR	0	980.511	AT5G45775.1;AT5G45775.2;AT4G18730.1;AT3G58700.1;AT2G42740.1	AT5G45775.1	yes	no	2	0.001101	134.81	0	0	0	0	0	6519.4	5335.9	0	0	0	0	0	0	0	0	0	0	0	0	0	0	0	0	0	0	0	0	0	0	0	0	0	0	0	0	0	0	0	14
AMQLLESGLK	0	1088.59	AT5G45775.1;AT5G45775.2;AT4G18730.1;AT3G58700.1;AT2G42740.1	AT5G45775.1	yes	no	2	2.8487e-07	121.6	0	0	0	27169	0	20550	0	0	0	0	0	0	0	0	0	0	0	0	0	0	0	0	0	0	0	0	0	0	0	0	0	0	0	0	0	0	0	0	15
VVGYGPEAVKGQLIK	1	1556.89	AT5G45680.1	AT5G45680.1	yes	yes	3	0.00020054	56.286	0	0	0	0	0	263.42	0	0	0	0	0	0	0	0	0	0	0	0	0	0	0	0	0	0	0	0	0	0	0	0	0	0	0	0	0	0	4092.1	8681.7	8
TLRIPPELAYGDR	1	1499.81	AT5G45680.1	AT5G45680.1	yes	yes	2;3	1.9598e-07	94.059	0	0	0	0	0	0	0	0	3814.4	0	0	0	0	0	0	0	0	0	0	0	0	0	0	0	0	0	0	3514	0	0	0	0	0	0	0	0	6799.6	11109	13
IPPELAYGDR	0	1129.58	AT5G45680.1	AT5G45680.1	yes	yes	2	1.5559e-07	135.86	0	0	0	0	0	0	0	0	0	0	0	0	0	0	0	0	0	0	0	0	0	0	0	0	0	0	0	0	0	0	0	0	0	0	0	0	4540.1	12841	29
IGVGEVIKGWDQGILGSDGIPPMLTGGK	1	2793.47	AT5G45680.1	AT5G45680.1	yes	yes	3	0.0010419	24.032	0	0	0	0	0	0	0	0	0	0	0	0	0	0	0	0	0	0	0	0	0	0	0	0	0	0	0	0	0	0	0	0	0	0	0	0	0	6055.5	1
IGVGEVIK	0	813.496	AT5G45680.1	AT5G45680.1	yes	yes	2	0.030945	68.625	0	0	0	0	0	0	0	0	0	0	0	0	0	0	0	0	0	0	0	0	0	0	0	0	0	0	0	0	0	0	0	0	0	0	0	0	2543.6	5541.9	6
GWDQGILGSDGIPPMLTGGKR	1	2154.09	AT5G45680.1	AT5G45680.1	yes	yes	3	4.4809e-07	53.033	0	0	0	0	0	0	0	0	0	0	0	0	0	0	0	0	0	0	0	0	0	0	0	0	0	0	0	0	0	0	0	0	0	0	0	0	0	0	2
VHNASLIAQPALVENEKK	1	1960.07	AT5G45620.1;AT5G45620.2	AT5G45620.1	yes	no	4	1.8293e-06	60.618	0	0	0	0	0	5390.8	0	0	0	0	0	0	0	0	0	0	0	0	0	0	0	0	0	0	0	0	0	0	0	0	0	0	0	0	0	0	0	0	4
TIPLSIIAER	0	1111.66	AT5G45620.1;AT5G45620.2	AT5G45620.1	yes	no	2	7.7543e-06	96.342	0	0	0	11934	0	22957	0	0	0	0	0	0	0	0	0	0	0	0	0	0	0	0	0	0	0	0	0	0	0	0	0	0	0	0	0	0	0	0	15
NTHPELGEWYNSLADLYQK	0	2277.07	AT5G45620.1;AT5G45620.2	AT5G45620.1	yes	no	3	0.05656	19.575	0	0	0	0	0	0	0	0	0	0	0	0	0	0	0	0	0	0	0	0	0	0	0	0	0	0	0	0	0	0	0	0	0	0	0	0	0	0	1
ITEPIIYIETQK	0	1446.8	AT5G45620.1;AT5G45620.2	AT5G45620.1	yes	no	2	3.6994e-06	95.273	0	0	0	13853	0	0	0	0	0	0	0	0	0	0	0	0	0	0	0	0	0	0	0	0	0	0	0	0	0	0	0	0	0	0	0	0	0	0	5
YMSPIEAVEYGLIDGVIDGDSIIPLEPVPDR	0	3371.68	AT5G45390.1	AT5G45390.1	yes	yes	3	0.00035707	24.529	0	0	0	0	0	0	0	0	0	0	0	0	0	0	0	0	0	0	0	0	0	0	0	0	0	0	0	0	0	0	0	0	0	0	0	0	0	0	2
VNYEEISKDPMK	1	1451.7	AT5G45390.1	AT5G45390.1	yes	yes	2;3	0.00019172	74.78	0	0	0	0	0	0	0	0	0	0	0	0	0	0	0	0	8021.1	0	0	0	0	0	0	0	0	0	0	0	0	0	0	0	0	0	0	0	0	0	7
SFEQVLKDIDRDR	2	1619.83	AT5G45390.1	AT5G45390.1	yes	yes	3	7.6449e-07	94.122	0	0	0	0	0	0	0	0	0	0	0	0	0	0	0	0	5462.5	0	0	0	0	0	0	0	0	0	0	0	0	0	0	0	0	0	0	0	0	0	6
NNVTSIIAGCTSR	0	1391.68	AT5G45390.1	AT5G45390.1	yes	yes	2;3	5.2841e-10	107.99	236.72	0	0	0	0	7871	2044.8	0	0	0	1590	0	2118.7	0	7930.2	14353	18915	0	0	0	0	0	0	0	0	5363.7	0	0	3566.6	0	0	0	5358.2	0	0	0	0	0	35
IMIHQPLGGASGQAIDVEIQAK	0	2275.2	AT5G45390.1	AT5G45390.1	yes	yes	2;3	3.1049e-36	86.03	0	0	0	0	0	0	0	0	0	0	0	0	2198.7	23689	52798	40938	11544	669.48	0	0	0	0	0	0	0	0	0	0	8775.5	0	0	11535	0	0	0	0	0	0	37
GAESDVMGLLLR	0	1259.65	AT5G45390.1	AT5G45390.1	yes	yes	2;3	4.564e-26	162.26	0	0	0	9362.7	0	7068.1	0	0	0	0	0	0	0	0	140090	141220	0	0	0	7750.3	0	0	0	0	0	0	0	0	0	0	0	0	0	0	0	0	0	0	40
FLTPEIPDDEIY	0	1450.69	AT5G45390.1	AT5G45390.1	yes	yes	2	4.1681e-05	84.31	0	0	308.5	0	0	0	0	0	0	0	0	0	0	54846	127050	128760	13351	0	0	0	0	0	0	0	0	0	0	17662	17699	0	0	2619.6	0	4063.6	0	0	0	0	26
ADVSTIALGIAASTASIILGAGTK	0	2200.23	AT5G45390.1	AT5G45390.1	yes	yes	2;3	2.1662e-34	77.894	0	0	0	0	0	0	0	0	0	0	0	0	5352.5	0	62868	4940.7	0	0	0	0	0	0	0	0	0	0	0	0	0	0	0	0	0	0	0	0	0	0	40
VPVAIVTAYCK	0	1219.66	AT5G45170.1	AT5G45170.1	yes	yes	2	0.00083186	67.385	0	0	0	0	0	0	0	0	0	0	0	0	0	0	0	0	0	0	0	0	0	0	0	0	0	0	0	0	0	0	0	0	0	0	0	0	0	0	5
VMIDTWSSNR	0	1207.57	AT5G45170.1	AT5G45170.1	yes	yes	2	0.090226	35.348	0	0	0	0	0	0	0	0	0	0	0	0	0	0	0	0	0	0	0	0	0	0	0	0	0	0	0	0	0	0	0	0	0	0	0	0	0	0	1
LSVDIDTTSSER	0	1321.64	AT5G45170.1	AT5G45170.1	yes	yes	2	3.9448e-07	116.03	0	0	0	0	0	0	0	0	0	0	0	0	0	0	0	0	0	0	0	0	0	1251	859.01	0	0	0	1690.4	0	4773.8	0	0	39.614	0	0	0	0	0	0	23
LGLDCANWPEPVYSDLLR	0	2117.03	AT5G45170.1	AT5G45170.1	yes	yes	2;3	3.2353e-07	63.443	0	0	0	0	0	0	0	0	0	0	0	2662.8	0	2159.2	0	0	0	0	0	0	0	0	0	0	0	0	0	0	22810	0	0	5643.5	0	0	0	0	0	0	9
GVSSSLEEQLVK	0	1274.67	AT5G45170.1	AT5G45170.1	yes	yes	2	0.00025747	73.082	0	0	0	0	0	0	0	0	0	0	0	0	0	0	0	0	0	0	0	0	0	0	0	0	0	0	1952.7	0	9019.8	7975.5	0	0	0	0	0	0	0	0	15
AAAEHIGLPVNNCVLVAGSQPGVSAAK	0	2629.36	AT5G45170.1	AT5G45170.1	yes	yes	3	2.1754e-09	48.18	0	0	0	0	0	0	0	0	0	0	0	0	0	0	0	0	0	0	0	0	0	0	0	0	0	0	0	0	0	10430	0	0	0	0	0	0	0	0	6
YQEVILPSFGLSK	0	1479.8	AT5G44730.2;AT5G44730.1	AT5G44730.2	yes	no	2	0.051422	32.702	0	0	0	0	0	0	0	0	0	0	0	0	0	0	0	0	0	0	0	0	0	0	0	0	0	0	0	0	0	0	0	0	0	0	0	0	0	0	1
IFTLALER	0	961.56	AT5G44730.2;AT5G44730.1	AT5G44730.2	yes	no	2	0.0069969	82.426	0	0	0	0	0	0	0	0	0	1138.1	0	0	0	0	0	0	0	0	0	0	0	0	0	0	0	0	0	0	0	0	0	0	0	3575.9	0	0	0	0	7
YWLVVNYK	0	1083.58	AT5G44720.1;AT5G44720.2	AT5G44720.1	yes	no	2	0.048149	50.703	0	0	0	0	0	0	0	0	0	0	0	0	0	0	0	0	0	0	0	0	0	0	0	0	0	0	0	0	0	0	0	0	0	0	0	0	0	0	1
VGDTISVIR	0	958.545	AT5G44720.1	AT5G44720.1	yes	yes	2	0.0012078	85.807	0	0	0	0	0	0	0	1366.5	0	0	0	447.57	0	0	0	0	0	0	0	0	0	0	0	0	0	0	0	0	2268.8	2459.4	0	1461.4	0	0	2218.6	0	0	0	15
VEPTLALVESELPKEAFLEDWEPTNDSLLVIR	1	3651.89	AT5G44720.1;AT5G44720.2	AT5G44720.1	yes	no	3	0.0085459	17.84	0	0	0	0	0	0	0	0	0	0	0	0	0	0	0	0	0	0	0	0	0	0	0	0	0	0	0	0	0	0	0	0	0	0	0	0	0	0	1
GISVPQATVTHTGFQWDR	0	1998.99	AT5G44720.1;AT5G44720.2	AT5G44720.1	yes	no	3	0.00010292	46.494	0	0	0	0	0	0	0	0	0	0	0	0	0	0	0	0	0	0	0	0	0	0	0	0	0	0	0	0	0	11280	0	0	0	0	0	0	0	0	1
YGIPLEYYR	0	1172.59	AT5G44520.1	AT5G44520.1	yes	yes	2	0.010015	61.161	0	0	0	0	0	0	0	0	0	0	0	0	0	0	0	0	0	0	0	0	0	0	0	0	0	0	0	0	0	0	0	0	0	0	0	0	0	0	2
SVTLQTSALEGGVR	0	1416.76	AT5G44520.1	AT5G44520.1	yes	yes	2;3	1.0558e-26	136.6	0	0	0	0	0	0	0	0	0	0	0	0	0	0	0	0	0	0	0	0	0	0	0	0	0	0	0	0	4627.9	9341.3	0	0	4985.3	0	0	0	0	0	13
SLADLATSLDKIDGVVDHGLIIK	1	2392.32	AT5G44520.1	AT5G44520.1	yes	yes	4	0.0039771	27.928	0	0	0	0	0	0	0	0	0	0	0	0	0	0	0	0	0	0	0	0	0	0	0	0	0	0	0	0	0	7601.2	0	0	0	0	0	0	0	0	1
TLGLVLLR	0	883.585	AT5G44500.2;AT5G44500.1;AT4G20440.4;AT4G20440.3;AT4G20440.2;AT4G20440.1	AT5G44500.2	yes	no	2	0.0072227	100.19	0	0	0	4825.6	0	0	0	0	0	0	0	0	0	0	0	0	0	0	0	0	0	0	0	0	0	0	0	0	0	0	0	0	0	0	0	0	0	0	2
MLQFINYR	0	1083.55	AT5G44500.2;AT5G44500.1;AT4G20440.4;AT4G20440.3;AT4G20440.2;AT4G20440.1	AT5G44500.2	yes	no	2	0.076694	45.335	0	0	0	0	0	0	0	0	0	0	0	0	0	0	0	0	0	0	0	0	0	0	0	0	0	0	0	0	0	0	0	0	0	0	0	0	0	0	1
IDVYFNEASGGK	0	1298.61	AT5G44340.1	AT5G44340.1	yes	yes	2	0.0024739	58.098	0	0	0	5586.5	0	5400	4401.7	0	0	0	1259.3	0	0	0	0	0	0	0	0	0	2956.1	0	0	0	0	2129.8	0	0	0	0	0	0	0	0	0	97949	68010	139330	16
VTTSDDLVIRR	1	1273.7	AT5G44320.1	AT5G44320.1	yes	yes	3	0.00016717	78.342	0	0	0	2708	0	0	0	0	0	0	0	0	0	0	0	0	0	0	0	0	0	1458.1	0	0	0	3601.4	0	0	0	0	0	0	1993.5	0	0	0	0	0	2
SVYSWDLVIQR	0	1364.71	AT5G44320.1	AT5G44320.1	yes	yes	2	0.04919	37.613	0	0	0	0	0	0	0	0	0	0	0	0	0	0	0	0	0	0	0	0	0	0	0	0	0	0	0	0	0	0	0	0	0	0	0	0	0	0	2
ATVFATDAILAALMCAPR	0	1890.97	AT5G44320.1;AT4G20980.4;AT4G20980.3;AT4G20980.2;AT4G20980.1	AT5G44320.1	yes	no	3	1.817e-05	52.172	0	0	0	2434.5	0	0	0	0	0	0	0	0	0	0	0	0	0	0	0	0	0	0	0	0	0	0	0	0	0	0	0	0	0	0	0	0	0	0	2
GGQFVTLIR	0	989.566	AT5G44130.1	AT5G44130.1	yes	yes	2	0.037726	48.091	0	0	0	0	0	0	0	0	0	0	0	0	0	0	0	0	0	0	0	0	0	0	0	0	0	0	0	0	0	0	0	0	0	0	0	0	0	0	1
FYTLEDLLSVSNPVR	0	1751.91	AT5G44130.1	AT5G44130.1	yes	yes	2;3	1.3845e-10	94.532	0	0	0	0	0	0	0	0	0	0	0	0	0	0	0	0	0	0	943.63	0	2749.3	0	0	17494	25312	40.524	0	0	0	0	0	0	0	0	0	0	0	0	11
VEPGSNVAIFGLGTVGLAVAEGAK	0	2255.22	AT5G43940.1;AT5G43940.2	AT5G43940.1	yes	no	2;3	1.9104e-14	55.662	0	0	0	0	0	0	0	0	0	0	0	0	0	0	0	0	0	0	0	732.97	94.518	0	32445	86084	20845	0	0	0	0	0	0	0	0	0	0	0	0	0	58
VDEYITHNLTLGEINK	0	1857.95	AT5G43940.1;AT5G43940.2	AT5G43940.1	yes	no	2;3	1.1468e-18	97.291	0	0	0	0	0	0	0	0	0	0	0	0	0	0	0	0	0	0	0	0	0	2327.3	13525	11718	23323	3502	0	0	0	0	1120.5	0	0	0	0	0	0	0	23
VCLLGCGVPTGLGAVWNTAK	0	2072.05	AT5G43940.1;AT5G43940.2	AT5G43940.1	yes	no	2;3	1.325e-11	63.998	0	0	0	0	0	0	0	0	0	0	0	0	0	0	0	0	1691.5	0	0	0	0	0	0	0	29390	8867.1	0	0	0	0	0	0	2866.1	25.294	0	0	0	0	9
TQVPWLVEK	0	1098.61	AT5G43940.1;AT5G43940.2	AT5G43940.1	yes	no	2	0.019623	54.343	0	0	0	0	0	0	4010.9	0	0	0	0	0	0	0	0	0	0	0	0	0	0	0	11127	0	0	5341	0	0	0	0	0	0	0	0	0	0	0	0	3
SATGVGIMMNDRK	1	1378.67	AT5G43940.1;AT5G43940.2	AT5G43940.1	yes	no	3	5.1655e-06	88.101	0	73.099	0	0	0	0	63.126	0	185.16	60.916	0	0	0	0	0	0	0	729.77	0	0	0	0	4185.8	5559.5	5641.9	4009.1	3206.2	585.56	592.5	0	39.454	42.084	0	0	0	0	235.9	0	51
SATGVGIMMNDR	0	1250.57	AT5G43940.1;AT5G43940.2	AT5G43940.1	yes	no	2	9.8747e-05	73.881	0	43.609	0	0	0	0	0	0	0	0	0	0	0	0	0	0	0	0	0	0	0	0	1758.9	0	0	0	0	0	0	0	0	0	0	0	0	0	0	0	7
KFGVNEFVNPK	1	1277.68	AT5G43940.1;AT5G43940.2	AT5G43940.1	yes	no	2;3	0.00036692	68.536	0	0	0	0	0	0	0	0	0	0	0	0	0	0	0	0	0	0	0	0	0	0	0	0	0	0	0	0	0	0	0	0	0	0	0	0	0	0	3
ILYTALCHTDAYTWSGK	0	1998.95	AT5G43940.1;AT5G43940.2	AT5G43940.1	yes	no	3	9.9053e-14	82.121	0	0	0	0	0	0	0	0	0	0	0	0	0	0	0	0	0	0	0	0	0	0	0	15664	15346	0	0	0	0	0	0	0	0	0	0	0	0	0	4
IIGIDIDSKKYETAK	2	1692.93	AT5G43940.1;AT5G43940.2	AT5G43940.1	yes	no	4	0.0073446	36.993	0	0	0	0	0	0	0	0	0	0	0	0	0	0	0	0	0	0	0	0	0	0	0	4259.3	2224.5	0	0	0	0	0	0	0	0	0	0	0	0	0	4
IIGIDIDSK	0	972.549	AT5G43940.1;AT5G43940.2	AT5G43940.1	yes	no	2	0.00016966	143.04	0	0	1218	0	0	0	0	0	0	0	0	7147.5	0	2408.2	0	2582.4	0	0	0	4313	14604	44034	90378	4858.9	0	57641	0	11550	0	0	0	0	0	0	0	0	0	0	102
IDPTAPLDKVCLLGCGVPTGLGAVWNTAK	1	3022.56	AT5G43940.1;AT5G43940.2	AT5G43940.1	yes	no	3	2.4791e-07	37.135	0	0	0	0	0	0	0	0	0	0	0	0	0	0	0	0	0	0	0	0	0	0	0	39183	37641	0	0	0	0	0	0	0	0	0	0	0	0	0	16
GWGTSVIVGVAASGQEISTRPFQLVTGR	1	2872.52	AT5G43940.1;AT5G43940.2	AT5G43940.1	yes	no	3	5.9531e-11	48.18	0	0	0	0	0	0	0	0	0	0	0	0	0	0	0	0	0	0	0	0	0	0	0	0	0	0	0	0	0	0	0	0	0	0	0	0	0	0	3
FGVNEFVNPK	0	1149.58	AT5G43940.1;AT5G43940.2	AT5G43940.1	yes	no	2	9.7164e-07	105.98	0	0	0	0	0	0	0	0	0	0	0	0	0	0	0	0	0	0	0	0	0	4227.7	9396.3	11961	18083	0	0	3940	0	0	0	0	0	0	0	0	0	0	15
EIKVDEYITHNLTLGEINK	1	2228.17	AT5G43940.1;AT5G43940.2	AT5G43940.1	yes	no	3	0.0071683	30.288	0	0	0	0	0	0	0	0	0	0	0	0	0	0	0	0	0	0	0	0	0	0	0	0	0	0	0	0	0	0	0	0	0	0	0	0	0	0	1
AFDLLHEGTCLR	0	1430.7	AT5G43940.1;AT5G43940.2	AT5G43940.1	yes	no	2;3	9.7827e-10	120.86	0	0	0	0	0	0	0	0	0	0	0	0	0	0	0	0	0	0	0	0	0	5454.2	31704	20235	34786	11681	6961.3	0	0	4059.6	0	0	2880.2	0	0	0	0	0	41
AAVAYEPNKPLVIEDVQVAPPQAGEVR	1	2859.51	AT5G43940.1	AT5G43940.1	yes	yes	3;4	8.7027e-64	95.834	0	0	0	0	0	0	0	0	0	0	0	0	0	0	0	0	0	0	0	0	0	33278	64550	92031	154410	73778	11173	0	0	0	0	0	0	0	0	0	0	0	75
NFFTEHIHKDEEIR	1	1813.87	AT5G43850.1	AT5G43850.1	yes	yes	4	0.0095149	38.399	0	0	0	0	0	0	0	0	0	0	0	0	0	0	0	0	0	0	0	0	0	0	0	0	0	0	0	0	0	0	0	0	4390.3	0	0	0	0	0	1
LNPENYENDSELSK	0	1650.74	AT5G43850.1	AT5G43850.1	yes	yes	2	0.0040504	46.41	0	0	0	0	0	0	0	0	0	0	0	0	0	0	0	0	0	0	0	0	0	0	0	0	0	0	0	0	0	0	0	3310.8	0	2624.9	0	0	0	0	5
IWMQPGDLIVLPAGIYHR	0	2078.11	AT5G43850.1	AT5G43850.1	yes	yes	2;3	4.5496e-21	94.922	0	0	0	0	0	0	0	0	0	0	0	0	0	0	0	0	0	0	0	0	0	0	0	0	0	0	0	0	0	0	0	0	0	0	0	0	0	0	7
FTLDASNYIK	0	1170.59	AT5G43850.1	AT5G43850.1	yes	yes	2	0.00041052	77.744	0	0	0	0	0	0	0	0	0	0	0	2004.2	0	0	0	0	2197.5	0	0	0	0	0	2627.9	3396.5	0	0	0	0	2761.1	0	0	12705	26155	0	0	4397.5	0	0	13
VDSSGDVCGATFK	0	1341.59	AT5G43830.1	AT5G43830.1	yes	yes	2	0.054539	31.675	0	0	0	0	0	0	36.4	0	0	0	0	0	0	0	0	0	0	0	0	0	0	0	509.54	0	0	0	0	0	0	503.1	0	0	0	0	0	0	0	0	2
TVANSPEALQSPHSSESAFALK	0	2270.12	AT5G43830.1	AT5G43830.1	yes	yes	3	2.9905e-08	51.31	0	0	0	94.518	0	0	0	0	0	0	0	0	0	0	0	0	0	0	0	1358.7	0	0	0	0	16478	0	10478	0	15664	0	0	0	5205.3	0	1883.6	0	0	0	16
SFEHPKNELKPVPR	2	1676.9	AT5G43830.1	AT5G43830.1	yes	yes	4	9.2676e-05	68.972	0	0	0	0	0	0	0	0	0	0	0	0	0	0	0	0	1054	0	0	1462.2	0	0	690.86	1081.5	1669.4	1745	1034.4	829.09	730.38	670.04	0	514.13	459.71	0	0	0	0	0	38
GCFFTSSGGLR	0	1187.54	AT5G43830.1;AT3G22850.1	AT5G43830.1	yes	no	2	1.1402e-11	116.13	0	0	0	0	0	0	4613.1	0	0	0	0	0	0	0	0	0	0	0	0	0	0	0	0	0	0	0	0	0	0	0	0	0	3344.7	0	0	0	0	0	5
FAFILFDSVK	0	1185.64	AT5G43830.1	AT5G43830.1	yes	yes	2	0.036651	44.543	0	0	0	0	0	0	0	0	0	0	0	0	0	0	0	0	0	0	0	0	0	0	0	0	0	0	0	0	0	0	0	0	0	0	0	0	0	0	1
SLEELSGETEPEKIKEK	2	1944.99	AT5G43340.1	AT5G43340.1	yes	yes	3	0.017445	47.64	0	0	0	0	0	0	0	0	0	0	0	0	0	0	0	0	0	0	0	0	0	0	0	0	0	0	0	0	0	0	0	0	0	0	0	0	0	0	0
NGEWTIVQGLPIDDASR	0	1869.92	AT5G43330.1	AT5G43330.1	yes	yes	3	0.041244	22.051	0	0	0	0	0	0	0	0	0	0	0	0	0	0	0	0	0	0	0	0	0	0	0	0	0	0	0	0	0	0	0	0	0	0	0	0	0	0	1
MELVDAAFPLLK	0	1345.73	AT5G43330.1	AT5G43330.1	yes	yes	2	0.00021748	70.089	0	0	0	0	0	0	0	0	0	0	0	0	0	0	0	0	0	0	0	0	0	0	0	0	0	12082	0	0	0	0	0	0	0	0	3717.7	0	0	0	9
VVTIDSYEDVPENSEASLKK	1	2222.1	AT5G43060.1	AT5G43060.1	yes	yes	3	9.9664e-14	64.705	0	0	0	0	0	0	0	0	0	0	0	0	0	0	0	0	0	0	0	0	0	0	0	0	0	0	0	0	0	0	0	0	7091.3	0	0	0	0	0	3
ALAHQPISVAIEAGGR	0	1588.87	AT5G43060.1	AT5G43060.1	yes	yes	3	1.9831e-21	110.22	0	0	0	61.033	0	0	0	0	0	0	0	0	0	0	0	0	0	0	0	0	0	0	0	0	0	0	0	0	0	4444.2	0	7494.6	4405.5	3379	0	0	0	0	9
VVSSAIIDKYIGESAR	1	1706.92	AT5G43010.1;AT1G45000.2;AT1G45000.1	AT5G43010.1	no	no	2;3	1.0131e-21	110.57	0	0	0	15249	0	21762	0	0	0	0	0	0	0	0	0	0	0	0	0	0	0	0	0	0	0	0	0	0	0	0	0	0	0	0	0	0	0	0	13
SLQSVGQIIGEVLRPLDNER	1	2222.2	AT5G43010.1;AT1G45000.2;AT1G45000.1	AT5G43010.1	no	no	3	1.1665e-80	137.45	0	0	0	14909	0	10376	8785.4	0	0	0	0	0	0	0	0	0	0	0	0	0	0	0	0	0	0	0	0	0	0	0	0	0	0	0	0	0	0	0	14
NICTEAGMFAIR	0	1381.65	AT5G43010.1;AT1G45000.2;AT1G45000.1	AT5G43010.1	no	no	2	0.046515	34.96	0	0	0	0	0	0	12649	0	0	0	0	0	0	0	0	0	0	0	0	0	0	0	0	0	0	0	0	0	0	0	0	0	0	0	0	0	0	0	1
LAEGFNGADLR	0	1161.58	AT5G43010.1	AT5G43010.1	yes	yes	2	0.00032368	74.962	0	0	0	6428.3	0	4418.7	0	2649.1	0	2487.2	0	0	0	0	0	0	0	0	0	0	0	0	0	0	0	0	0	0	0	0	0	0	3262.1	0	0	0	0	0	3
KIEIPLPNEQSR	1	1422.78	AT5G43010.1;AT1G45000.1	AT5G43010.1	no	no	3	0.00010633	71.208	0	0	0	10124	0	0	0	0	0	0	0	0	0	0	0	0	0	0	0	0	0	0	2999.8	0	0	0	0	0	0	0	0	0	0	0	0	0	0	0	6
IEIPLPNEQSR	0	1294.69	AT5G43010.1;AT1G45000.1	AT5G43010.1	no	no	2	0.022543	43.68	0	0	0	0	0	0	0	0	0	0	0	0	0	0	0	0	0	0	0	0	0	0	0	0	0	0	0	0	0	0	0	0	0	0	0	0	0	0	3
HGEIDYEAIVK	0	1272.63	AT5G43010.1;AT1G45000.1	AT5G43010.1	no	no	2;3	1.0372e-12	131.82	0	0	0	15522	0	10976	0	0	0	0	0	0	0	0	0	0	0	0	0	0	0	0	0	0	0	0	0	0	0	0	0	0	0	0	0	2473.6	0	0	20
FSEGTSADREIQR	1	1494.71	AT5G43010.1;AT1G45000.2;AT1G45000.1	AT5G43010.1	no	no	3	3.5678e-11	121.01	0	0	0	2101.1	0	3392.1	662.04	0	0	0	0	0	0	0	0	0	1478	0	0	0	0	0	0	0	0	0	0	0	0	0	0	0	0	0	0	0	0	0	12
ESIELPLMNPELFLR	0	1799.95	AT5G43010.1;AT1G45000.2;AT1G45000.1	AT5G43010.1	no	no	2;3	1.0366e-05	68.972	0	0	0	3024.8	0	5348	0	0	0	0	0	0	0	0	0	0	0	0	0	0	0	0	0	0	0	0	0	0	0	0	0	0	0	0	0	0	0	0	9
EHQPCIIFMDEIDAIGGRR	1	2256.08	AT5G43010.1;AT1G45000.2;AT1G45000.1	AT5G43010.1	no	no	4	0.0053422	43.208	0	0	0	5052.8	0	0	0	0	0	0	0	0	0	0	0	0	0	0	0	0	0	0	0	0	0	0	0	0	0	0	0	0	0	0	0	0	0	0	0
EHQPCIIFMDEIDAIGGR	0	2099.98	AT5G43010.1;AT1G45000.2;AT1G45000.1	AT5G43010.1	no	no	3	0.00064454	38.878	0	0	0	0	0	0	0	0	0	0	0	0	0	0	0	0	0	0	0	0	0	0	0	0	0	0	0	0	0	0	0	0	0	0	0	0	0	0	2
AIASNIDANFLK	0	1275.68	AT5G43010.1;AT1G45000.2;AT1G45000.1	AT5G43010.1	no	no	2	3.6519e-06	96.604	0	0	0	23607	1134.7	22008	0	0	0	0	2048	0	0	0	0	0	0	0	0	0	0	0	0	0	0	0	0	0	0	0	0	3380.8	0	0	0	0	0	0	16
VQAMPTFIFMK	0	1311.67	AT5G42980.1	AT5G42980.1	yes	yes	2	0.00015599	82.278	0	0	0	0	0	0	0	0	0	0	0	0	0	0	0	0	0	0	0	0	0	0	0	0	0	0	0	0	0	0	0	0	0	0	3864.9	45578	42175	33188	46
VDVDELNTVAEEFKVQAMPTFIFMK	1	2900.43	AT5G42980.1	AT5G42980.1	yes	yes	3	0.027711	21.349	0	0	0	0	0	0	0	0	0	0	0	0	0	0	0	0	0	0	0	0	0	0	0	0	0	0	0	0	0	0	0	0	0	0	0	0	0	8527.5	1
VDVDELNTVAEEFK	0	1606.77	AT5G42980.1	AT5G42980.1	yes	yes	2;3	5.5671e-80	188.13	0	0	0	2702.1	0	0	3736.9	0	0	0	0	0	0	2509.3	0	0	0	0	0	0	0	0	0	0	0	0	2281.8	0	0	4146.6	0	0	23065	72048	205080	210570	212200	109450	89
KLIVIDFTATWCPPCR	1	1976	AT5G42980.1	AT5G42980.1	yes	yes	2;3	4.531e-13	91.969	0	0	0	0	0	0	0	0	0	0	0	0	0	0	0	0	0	0	0	0	0	0	0	0	0	0	0	0	0	0	0	0	0	0	0	0	0	0	7
HLDVVFFK	0	1003.55	AT5G42980.1	AT5G42980.1	yes	yes	2	0.0024912	127.56	0	0	0	0	0	0	0	0	0	1375.5	0	0	0	0	0	0	0	0	0	0	0	0	0	0	0	0	0	0	0	0	0	0	0	4619.7	12176	18140	13626	7917.4	57
FIAPVFADLAKK	1	1318.76	AT5G42980.1	AT5G42980.1	yes	yes	3	2.13e-06	106.67	0	0	0	0	0	0	0	0	0	0	0	0	0	0	0	0	0	0	0	0	0	0	0	0	0	0	0	0	0	0	0	0	0	10732	35931	53693	56096	42002	38
FIAPVFADLAK	0	1190.67	AT5G42980.1	AT5G42980.1	yes	yes	2	2.3034e-05	94.82	0	0	0	0	0	0	0	0	0	0	0	0	0	0	0	0	0	0	1149.1	3688.9	0	7817.2	0	1615.6	0	0	0	0	0	0	0	0	0	78093	260250	328570	356950	199580	99
ETVVGAAKEEIIANLEK	1	1812.98	AT5G42980.1	AT5G42980.1	yes	yes	2;3	4.4266e-39	119.85	0	0	0	0	0	0	0	0	0	0	0	0	0	0	0	0	0	0	0	0	0	0	0	0	0	0	0	0	0	0	0	0	0	0	8732.2	20404	16042	16456	32
EGEIKETVVGAAKEEIIANLEK	2	2369.27	AT5G42980.1	AT5G42980.1	yes	yes	2;3;4	1.2851e-120	151.57	0	0	0	0	0	0	0	0	0	0	0	0	0	0	0	0	0	0	0	0	0	0	0	0	0	0	0	0	0	0	0	0	0	0	4439.6	51908	123750	59189	66
EGEIKETVVGAAK	1	1329.71	AT5G42980.1	AT5G42980.1	yes	yes	2;3	9.355e-43	169.58	0	0	0	0	0	0	0	0	0	0	0	0	0	1059.3	0	0	0	0	0	0	0	0	0	0	0	0	0	0	0	0	0	0	464.1	1110.8	3042.7	5487.2	5582.8	2724	55
EEIIANLEK	0	1057.57	AT5G42980.1	AT5G42980.1	yes	yes	2	0.00077123	91.658	0	0	0	0	0	0	0	0	0	0	0	0	0	0	0	0	0	0	0	0	0	0	0	0	0	0	0	0	0	0	0	0	0	0	0	12533	10680	0	25
KLGFEEVTYIVDLK	1	1652.9	AT5G42890.1	AT5G42890.1	yes	yes	4	0.09347	19.767	0	0	0	0	499.83	0	0	0	0	0	0	0	0	0	2085.3	0	0	0	0	0	0	0	0	0	0	0	0	0	0	0	0	0	0	0	0	0	0	0	1
IGLVYQINIAPK	0	1327.79	AT5G42890.1	AT5G42890.1	yes	yes	2	0.0037801	55.98	0	0	0	0	0	0	0	0	0	0	0	0	0	0	0	0	0	0	0	0	0	0	0	0	0	0	0	0	0	0	0	0	0	0	0	0	0	6337.5	7
VDANPSTLESSLQELKSDETSR	1	2405.16	AT5G42850.2;AT5G42850.1	AT5G42850.2	yes	no	3	0.00031275	37.779	0	0	0	0	0	0	0	0	0	0	0	0	0	0	0	0	0	0	0	0	0	0	0	0	0	0	0	0	0	0	0	0	0	0	0	0	0	0	1
VDANPSTLESSLQELK	0	1729.87	AT5G42850.2;AT5G42850.1	AT5G42850.2	yes	no	2	0.0079097	34.395	0	0	0	0	0	0	0	0	0	0	0	0	0	0	0	0	0	0	0	0	0	0	0	0	0	0	0	0	0	0	0	0	0	0	0	0	0	4814.4	2
TLEEFPEEVK	0	1219.6	AT5G42850.2;AT5G42850.1	AT5G42850.2	yes	no	2	3.1903e-07	123.51	0	0	0	0	0	0	0	0	0	0	0	0	0	0	0	0	0	0	0	0	0	0	0	1922.3	0	0	0	0	1399.7	0	0	0	0	0	0	8974	5866	0	10
LTGVPTLVR	0	954.586	AT5G42850.2;AT5G42850.1	AT5G42850.2	yes	no	2	0.055935	43.635	0	0	0	0	0	0	0	0	0	0	0	0	0	0	0	0	0	0	0	0	0	0	0	0	0	0	0	0	0	0	0	0	0	0	0	0	0	0	1
LEDHQAHLPHLILPLLAPST	0	2214.22	AT5G42850.2;AT5G42850.1	AT5G42850.2	yes	no	3	0.00040947	38.377	0	0	0	0	0	0	0	0	0	0	0	0	0	0	0	0	0	0	0	0	0	0	0	0	0	0	0	0	0	0	0	0	0	0	0	0	0	0	6
KVDANPSTLESSLQELKSDETSR	2	2533.25	AT5G42850.2;AT5G42850.1	AT5G42850.2	yes	no	4	0.0056175	26.849	0	0	0	0	0	0	0	0	0	0	0	0	4919.4	0	0	0	0	0	0	0	0	0	0	0	0	0	0	0	0	0	0	0	0	0	0	0	0	3733.2	2
KVDANPSTLESSLQELK	1	1857.97	AT5G42850.2;AT5G42850.1	AT5G42850.2	yes	no	3	1.0468e-08	69.111	0	0	0	0	0	0	0	0	0	0	0	0	0	0	0	0	0	0	0	0	0	0	0	0	0	0	0	0	0	0	0	0	0	0	4862.4	0	10488	0	3
FKLTGVPTLVR	1	1229.75	AT5G42850.2;AT5G42850.1	AT5G42850.2	yes	no	2;3	0.00035773	70.808	0	0	0	0	0	0	0	0	0	0	0	0	0	0	0	0	0	0	0	0	0	0	0	0	0	0	0	0	0	0	0	0	0	0	0	7363	9241.5	0	4
VIDTFEKVPEEEEGEGEAGEGEAEAAEAAPAER	1	3444.53	AT5G42790.1	AT5G42790.1	yes	yes	3;4	7.1417e-61	82.017	0	0	0	0	0	85969	126810	39461	0	0	0	0	0	0	0	0	0	0	0	0	0	0	0	0	0	0	0	0	0	0	0	0	0	0	0	0	0	0	29
VDDHIGVAIAGLTADGR	0	1678.86	AT1G47250.1;AT5G42790.1	AT5G42790.1	no	no	2;3	3.7182e-68	145.33	0	0	0	0	0	63442	257940	36323	0	0	0	0	0	0	0	0	0	0	0	0	0	0	0	0	0	0	0	0	0	0	0	30518	2020.7	0	0	0	0	0	48
SSLCTVAILGVDEPFHFLDQEAIQK	0	2816.41	AT5G42790.1	AT5G42790.1	yes	yes	3;4	2.7972e-05	41.047	0	0	0	0	0	52470	106520	0	0	0	0	0	0	0	0	0	0	0	0	0	0	0	0	0	0	0	0	0	0	0	0	0	0	0	0	0	0	0	10
SHVVLACVNK	0	1125.6	AT1G47250.1;AT5G42790.1	AT5G42790.1	no	no	2	8.4902e-07	109.66	0	0	0	0	0	482.67	0	0	0	0	0	0	0	0	0	0	0	0	0	0	0	0	0	0	0	0	0	0	0	0	0	0	0	0	0	0	0	0	6
SESINHSFTYESPLPVGR	0	2018.97	AT1G47250.1;AT5G42790.1	AT5G42790.1	no	no	2;3;4	3.8286e-263	234.91	0	0	0	0	0	78858	147540	12266	0	0	0	0	0	0	12087	0	0	0	676.73	0	9388.7	0	0	0	0	0	0	0	0	0	0	0	1884.4	0	0	0	0	4834.3	60
RFESFGDSSREDLIK	2	1784.87	AT5G42790.1	AT5G42790.1	yes	yes	3	0.023763	38.995	0	0	0	0	0	0	0	0	0	0	0	0	0	0	0	0	0	0	0	0	0	0	0	0	0	0	0	0	0	0	0	0	0	0	0	0	0	0	1
NQYDTDVTTWSPTGR	0	1739.78	AT1G47250.1;AT5G42790.1	AT5G42790.1	no	no	2;3	3.5019e-62	164.15	0	0	0	10659	0	87205	147700	0	0	0	0	0	0	0	0	0	0	0	0	0	0	0	0	0	0	0	1502.3	0	0	0	0	0	0	0	0	0	0	0	24
LVVHLADKAQVCTQR	1	1736.94	AT1G47250.1;AT5G42790.1	AT5G42790.1	no	no	3;4	2.5553e-14	109.07	0	0	0	0	0	4464.9	13819	0	0	0	0	0	0	0	0	0	0	0	0	0	0	0	0	0	0	0	0	0	0	0	0	0	0	0	0	0	0	0	13
LFQVEYAMEAVK	0	1426.72	AT1G47250.1;AT5G42790.1	AT5G42790.1	no	no	2	9.4027e-05	83.137	0	0	0	0	0	35046	45739	18253	0	0	0	0	0	0	0	0	1502.6	917.53	0	0	0	0	0	0	0	7737.6	3969.3	0	0	0	0	0	0	0	0	0	0	0	36
KIFKVDDHIGVAIAGLTADGR	2	2195.21	AT1G47250.1;AT5G42790.1	AT5G42790.1	no	no	4	2.4861e-17	75.912	0	0	0	0	0	8024.6	0	0	0	0	0	0	0	0	0	0	0	0	0	0	0	0	0	0	0	0	0	0	0	0	0	0	0	0	0	0	0	0	2
FESFGDSSREDLIKDAILAVR	2	2367.21	AT5G42790.1	AT5G42790.1	yes	yes	3;4	7.2323e-39	96.848	0	0	0	0	0	9315.1	22214	0	0	0	0	0	0	0	0	0	0	0	0	0	0	0	0	0	0	0	0	0	1303.4	0	0	0	0	0	0	0	0	0	11
EDLIKDAILAVR	1	1354.78	AT5G42790.1	AT5G42790.1	yes	yes	2	1.8737e-08	118.77	0	0	0	0	0	7373.7	8056.3	0	0	0	0	0	0	0	0	0	0	0	0	0	0	0	0	0	0	0	0	0	0	0	0	0	0	0	0	0	0	0	6
VAGALLIEHPLILPCVK	0	1842.08	AT5G42770.1;AT5G42770.2	AT5G42770.1	yes	no	3	3.3315e-08	65.231	0	0	0	0	0	0	0	0	0	0	0	0	0	0	0	0	0	0	0	0	0	0	0	0	0	0	0	0	0	0	0	12413	0	0	0	0	0	0	8
GHTATVSSVAVTNLK	0	1483.8	AT5G42770.1;AT5G42770.2	AT5G42770.1	yes	no	3	1.3237e-10	92.265	0	0	0	0	0	0	0	0	0	0	0	0	0	0	0	0	0	0	0	0	0	0	0	194.71	0	0	0	0	0	0	0	0	3491.6	1454.9	0	0	0	0	11
EVVGTTDSVMGLPK	0	1431.73	AT5G42770.1;AT5G42770.2	AT5G42770.1	yes	no	2	0.045945	31.596	0	0	0	0	0	0	0	0	0	0	0	0	0	0	0	0	0	0	0	0	0	0	0	0	0	0	0	0	0	0	0	0	0	0	0	0	0	0	1
EKPEELVLALAEAK	1	1538.86	AT5G42770.1;AT5G42770.2	AT5G42770.1	yes	no	3	1.6767e-06	88.009	0	0	0	0	0	0	0	0	0	0	0	0	0	0	0	0	0	0	0	0	0	0	0	0	0	0	0	0	0	3313.4	0	8751.4	0	0	0	0	0	0	3
VIPCDFIGIVK	0	1259.69	AT5G42740.1	AT5G42740.1	yes	yes	2	0.002066	61.815	0	0	0	2900	0	0	0	0	0	0	0	0	0	0	0	0	0	0	0	27736	48967	40110	0	0	0	0	0	0	0	0	0	0	0	0	0	0	0	0	13
TQGTAPEGFNYSTTTLLKR	1	2084.05	AT5G42740.1	AT5G42740.1	yes	yes	2;3	1.1613e-29	97.525	0	0	0	0	0	0	0	0	0	0	0	0	0	0	0	0	0	0	0	0	21824	17525	0	0	7270.4	0	7289.6	0	0	0	0	0	0	0	0	0	0	0	5
TPEQLQKENVSENLIPHK	1	2103.1	AT5G42740.1	AT5G42740.1	yes	yes	4	0.03918	23.853	0	0	0	0	0	0	0	0	0	0	0	0	0	0	0	0	0	0	0	0	4116	2625.8	4191.1	0	0	0	0	0	0	0	0	0	0	0	0	0	0	0	2
TFTTAETMLNAR	0	1354.66	AT5G42740.1	AT5G42740.1	yes	yes	2	0.00024805	73.435	0	41.6	0	0	363.64	0	0	0	0	0	0	0	0	0	0	0	0	0	0	0	8459.2	1553.5	0	0	0	0	0	0	0	0	0	0	0	0	0	0	0	0	8
NISGLNPETTLVVVVSK	0	1768.99	AT5G42740.1	AT5G42740.1	yes	yes	2;3	2.3318e-06	62.94	0	0	0	0	0	0	0	0	0	0	0	0	0	0	0	0	0	0	0	9864	29374	28889	11460	8379.6	0	0	0	0	0	0	0	0	0	0	0	0	0	0	28
MFNGEHINSTENR	0	1547.68	AT5G42740.1	AT5G42740.1	yes	yes	3	0.024675	32.567	0	0	0	0	0	0	0	0	0	0	0	0	0	0	0	0	0	0	0	0	0	0	0	0	0	0	0	0	0	0	0	0	0	0	0	0	0	0	1
GASSIDQHFQSTPFEK	0	1777.83	AT5G42740.1	AT5G42740.1	yes	yes	3	0.00031512	46.892	0	0	0	0	0	0	0	0	0	0	0	0	0	0	0	0	0	0	0	0	6780.1	0	0	2472.6	0	0	1045.6	0	0	0	0	0	0	0	0	0	0	0	5
FLANIDPVDVAR	0	1328.71	AT5G42740.1	AT5G42740.1	yes	yes	2	1.1513e-13	126.21	0	0	0	0	0	0	0	0	0	0	0	0	0	0	0	0	0	0	0	0	38739	22841	39700	8797.2	0	0	0	0	0	0	0	0	0	0	0	0	0	0	26
FGIDPNNAFAFWDWVGGR	0	2067.96	AT5G42740.1	AT5G42740.1	yes	yes	2;3	4.3068e-09	69.188	0	0	0	0	0	0	0	0	0	0	5559.9	0	0	60.068	0	0	0	0	0	0	29399	40769	0	0	0	0	0	0	0	0	0	0	0	0	0	0	0	0	3
FAPHIQQVSMESNGK	0	1671.8	AT5G42740.1	AT5G42740.1	yes	yes	3	0.02779	26.825	0	0	0	0	0	0	0	0	0	0	0	0	0	0	0	0	0	0	0	0	3672.1	0	0	0	0	0	0	0	0	0	0	0	0	0	0	0	0	0	3
ATVETMDKLLNLAK	1	1545.84	AT5G42740.1	AT5G42740.1	yes	yes	3	0.0019639	50.659	0	0	0	0	0	0	0	0	0	0	0	0	0	0	0	0	0	0	0	0	0	0	0	0	0	0	0	0	0	0	0	0	0	0	0	0	0	0	3
ADGMNVVPEVWNVLDKIK	1	2026.06	AT5G42740.1	AT5G42740.1	yes	yes	3	0.00017516	46.133	0	0	0	0	0	0	0	0	0	0	0	0	0	0	0	0	0	0	0	0	0	0	0	0	0	0	0	0	0	0	0	0	0	0	0	0	0	0	3
ADGMNVVPEVWNVLDK	0	1784.88	AT5G42740.1	AT5G42740.1	yes	yes	2	0.00047598	47.64	0	0	0	0	0	0	0	0	0	0	0	0	2896.5	0	0	0	0	0	0	0	0	13792	0	0	0	0	0	0	0	0	0	0	0	0	0	0	0	48.471	5
QLSPYNMKIHR	1	1385.72	AT5G42610.1	AT5G42610.1	yes	yes	2	0.0053378	66.056	0	0	0	0	0	0	0	0	0	0	0	0	0	0	0	0	0	0	0	0	0	0	0	0	0	0	0	0	0	0	0	0	0	0	0	0	0	0	0
VMAMEIPAMLYDTR	0	1639.78	AT5G42480.1	AT5G42480.1	yes	yes	2	0.0080396	44.511	0	0	0	0	0	0	0	0	0	0	0	0	0	0	0	0	0	0	0	0	0	0	0	0	0	0	0	0	0	0	0	0	0	0	0	0	0	0	1
NILWSVGGGGASALVGGLTR	0	1884.02	AT5G42480.1	AT5G42480.1	yes	yes	3	0.054194	18.623	0	0	0	0	0	0	0	0	0	0	0	0	0	0	0	0	0	0	0	12537	0	0	0	0	0	0	0	0	0	0	0	0	0	0	0	0	0	0	2
SGLLAPIEAEPELEVPKELISQSQLK	1	2817.54	AT5G42390.1	AT5G42390.1	yes	yes	3	0.0036605	22.654	0	0	0	0	0	0	0	0	0	0	0	0	0	0	0	0	0	0	0	0	0	0	0	0	0	0	0	0	0	0	0	0	0	0	0	0	0	0	1
LPAGLGGTFSNEK	0	1289.66	AT5G42390.1	AT5G42390.1	yes	yes	2	0.017056	39.746	0	0	0	0	0	0	0	0	0	0	0	0	0	0	0	0	0	0	0	0	0	0	0	0	0	0	0	0	0	0	0	0	0	0	0	0	0	0	2
LHDKETGITQLR	1	1409.76	AT5G42390.1	AT5G42390.1	yes	yes	3	0.00042294	66.393	0	0	0	0	0	0	0	0	0	0	0	0	0	0	0	0	0	0	0	0	0	0	0	0	0	0	0	0	0	0	0	0	0	0	0	0	0	0	3
IVHNIEAVFGK	0	1225.68	AT5G42390.1	AT5G42390.1	yes	yes	3	0.058793	28.903	0	0	0	0	0	0	0	0	0	0	0	0	0	0	0	0	2237.4	0	0	0	0	0	0	0	0	0	0	0	0	0	0	0	0	0	0	0	0	0	1
ACAYIAGPAPNR	0	1259.61	AT5G42390.1	AT5G42390.1	yes	yes	2	8.843e-05	81.017	0	0	0	0	0	0	0	3626	0	0	0	0	0	0	0	6571.2	3644.7	0	0	0	0	0	0	0	0	0	0	0	0	0	0	0	0	0	0	0	0	0	2
AAETSDSKGAVVVGVR	1	1544.82	AT5G42390.1	AT5G42390.1	yes	yes	3	0.093236	22.365	0	0	0	0	0	0	0	0	0	0	0	0	0	0	0	0	0	0	0	0	0	0	0	0	0	0	0	0	0	0	0	0	0	0	0	0	0	0	1
TPIWIFSGDQDSVVPFGGSR	0	2164.06	AT5G42240.1	AT5G42240.1	yes	yes	2;3	5.9294e-32	91.414	0	0	0	0	0	0	0	0	0	0	0	0	0	0	0	0	0	0	0	0	0	0	0	0	0	6439.6	0	0	0	0	0	0	0	0	0	0	0	0	14
STANDMLVFLLR	0	1378.73	AT5G42240.1	AT5G42240.1	yes	yes	2	0.026654	39.73	0	0	0	0	0	0	0	0	0	0	0	0	0	0	0	0	0	0	0	0	0	0	0	0	0	0	0	0	0	0	0	0	0	0	0	0	0	0	1
SQVGGWAIEYGK	0	1293.64	AT5G42240.1	AT5G42240.1	yes	yes	2	0.0083537	50.222	0	0	0	0	0	0	0	0	0	0	0	0	0	0	0	0	0	0	0	0	0	0	0	0	0	0	0	0	0	0	0	0	0	0	0	0	0	0	2
QYAGYVDVDVK	0	1255.61	AT5G42240.1	AT5G42240.1	yes	yes	2	0.001142	65.179	0	0	0	0	0	0	0	0	0	0	0	0	0	0	0	0	0	0	0	0	0	2924.2	0	3492.4	3771	0	0	0	0	0	0	0	0	0	0	0	0	0	12
VFSPEEISAMILTK	0	1563.82	AT5G28540.1;AT5G42020.2;AT5G42020.1	AT5G42020.2	no	no	2;3	7.7255e-05	72.898	0	0	0	0	0	0	0	0	0	0	0	1472.8	0	0	9730.5	8562.5	0	0	0	14621	29037	15735	0	5702.5	0	0	0	0	0	0	0	0	0	0	0	0	0	0	28
VEIESLFDGVDLSEPLTR	0	2018.02	AT5G42020.2;AT5G42020.1	AT5G42020.2	yes	no	2;3	9.8726e-09	67.645	0	0	0	0	0	0	0	0	0	0	0	0	0	7213.4	0	0	0	0	0	0	23674	0	0	0	0	0	0	0	0	0	0	31.199	0	0	43.679	0	0	0	7
SQIDEIVLVGGSTR	0	1472.78	AT5G28540.1;AT5G42020.2;AT5G42020.1	AT5G42020.2	no	no	2	0.00013577	67.648	0	0	0	0	0	0	0	0	0	0	0	1434.1	0	9791	13066	0	0	0	0	13168	7748.4	14782	0	7515.8	0	0	0	6010.5	0	0	0	0	0	0	0	0	0	0	24
NGHVEIIANDQGNR	0	1535.74	AT5G28540.1;AT5G42020.2;AT5G42020.1	AT5G42020.2	no	no	3	1.0665e-09	100.11	164.5	0	32.901	0	0	0	0	305.7	0	0	0	0	0	0	0	1386.3	0	0	1205	1324.3	2870.5	1131.8	352.93	0	0	371.51	0	0	175.47	0	23.947	27.417	885.58	235.79	0	0	0	0	36
MKETAEAYLGKK	2	1367.71	AT5G28540.1;AT5G42020.2;AT5G42020.1	AT5G42020.2	no	no	3	0.027936	49.243	0	0	31.2	0	0	0	0	0	0	0	0	0	0	0	0	0	0	0	0	915.21	1439.1	886.61	0	0	0	0	0	0	0	0	0	0	0	0	0	0	0	0	1
MKETAEAYLGK	1	1239.62	AT5G28540.1;AT5G42020.2;AT5G42020.1;AT4G37910.1;AT5G09590.1	AT5G42020.2	no	no	3	0.00757	51.286	0	0	0	0	0	29.073	0	0	0	0	0	0	0	0	0	0	0	0	0	0	1923.2	0	1114.1	0	0	0	0	0	0	0	0	0	0	0	0	0	0	0	6
LLGKFDLTGVPPAPR	1	1579.91	AT5G42020.2;AT5G42020.1	AT5G42020.2	yes	no	3	0.021966	31.614	0	0	0	0	0	0	0	0	0	0	0	0	0	0	0	0	0	0	0	0	7189.4	0	3864.5	0	0	0	0	0	0	0	0	0	0	0	0	0	0	0	1
ITPSWVGFTDSER	0	1493.72	AT5G28540.1;AT5G42020.2;AT5G42020.1	AT5G42020.2	no	no	2	0.00033672	67.019	0	0	0	0	0	0	0	0	0	0	0	0	0	0	0	0	0	0	0	0	16054	0	0	0	0	0	0	0	0	0	0	0	0	0	0	0	0	0	3
IKDAVVTVPAYFNDAQR	1	1905.99	AT5G28540.1;AT5G42020.2;AT5G42020.1	AT5G42020.2	no	no	3	5.6381e-05	54.427	0	0	0	0	0	0	0	0	0	0	0	0	0	0	0	0	0	0	0	6336.6	6991.2	0	0	0	0	0	0	0	0	0	0	0	0	0	0	0	0	0	7
DAGVIAGLNVAR	0	1154.64	AT5G28540.1;AT5G42020.2;AT5G42020.1	AT5G42020.2	no	no	2	3.8133e-06	108.7	0	0	0	0	0	0	0	0	0	0	0	0	0	0	17993	16735	0	0	0	26720	28726	26645	0	7678.5	0	0	0	5859.2	0	0	0	0	0	0	0	0	0	0	65
ARFEELNNDLFR	1	1522.75	AT5G28540.1;AT5G42020.2;AT5G42020.1	AT5G42020.2	no	no	2;3	2.1112e-09	120.57	0	0	0	0	0	0	0	0	2724.6	0	0	0	0	3999.6	5063.8	0	4627	0	0	0	0	0	0	0	0	0	0	0	0	0	0	0	0	0	0	0	0	0	3
VQAVAVAPDRFENR	1	1570.82	AT5G41970.1	AT5G41970.1	yes	yes	3	0.00055622	58.972	0	0	0	0	0	0	0	0	0	0	0	0	0	0	0	0	0	0	0	0	0	2046.7	4055.2	0	0	0	0	1083.1	1014.8	0	0	0	0	0	0	0	0	0	3
SIVMQCLEER	0	1263.6	AT5G41970.1	AT5G41970.1	yes	yes	2	0.02925	45.433	0	0	0	0	0	0	0	0	0	0	0	0	0	0	0	0	0	0	931.54	0	0	4462.8	0	0	0	0	0	0	0	0	0	0	0	0	0	0	0	0	2
LVDKFSGADIVR	1	1318.72	AT5G41970.1	AT5G41970.1	yes	yes	3	5.5762e-06	97.716	0	0	0	0	0	0	0	0	0	0	0	0	0	0	0	0	0	0	0	0	0	0	4361.8	4906.1	0	0	0	0	1257.1	0	0	0	0	0	0	0	0	0	8
LSSAGLVYK	0	936.528	AT5G41970.1;AT3G49320.1	AT5G41970.1	yes	no	2	0.041355	44.318	0	0	0	0	0	0	27.126	0	0	0	0	0	0	0	0	0	0	0	0	0	0	1811.8	0	0	0	0	0	0	0	0	42.949	0	0	0	0	0	0	1115.3	1
LNLDWIDPDQSQEKENEAFQR	1	2574.2	AT5G41970.1	AT5G41970.1	yes	yes	3	2.9531e-16	70.452	0	0	0	0	0	0	0	0	0	0	0	0	0	0	0	0	0	0	0	0	0	0	0	0	0	0	0	0	0	0	0	0	0	0	0	0	0	0	8
LFLAVYK	0	852.511	AT5G41970.1;AT3G49320.1	AT5G41970.1	yes	no	2	0.050463	75.311	0	0	0	0	0	0	0	0	0	0	0	0	0	0	0	0	0	0	0	0	0	5768.9	0	7150	0	1295	0	0	0	0	0	0	0	0	0	0	0	0	7
FKTDPSGEIMILDR	1	1620.82	AT5G41970.1	AT5G41970.1	yes	yes	3	0.0026326	47.301	0	0	0	0	0	0	0	0	0	0	0	0	0	0	0	0	0	0	0	0	0	0	0	8740.2	0	0	0	0	0	3134.6	0	0	0	0	0	0	0	0	1
ELNVEQDHPDVLR	0	1562.77	AT5G41970.1	AT5G41970.1	yes	yes	3	0.0045607	42.797	0	0	0	0	0	0	0	0	0	0	0	0	0	0	0	0	0	0	0	0	0	0	5517.8	0	0	6280	0	0	0	0	0	0	0	0	0	0	0	0	3
EFLESVQFHAR	0	1361.67	AT5G41970.1	AT5G41970.1	yes	yes	2;3	0.00054867	64.82	0	0	0	0	0	0	0	0	0	0	0	0	0	0	0	0	0	0	0	0	0	4520.1	0	0	0	0	0	0	0	0	0	0	0	1519.7	0	0	0	0	6
VSELTSGMNSAEEENK	0	1723.76	AT5G41790.1	AT5G41790.1	yes	yes	2	0.0091098	34.928	0	0	0	1747.3	0	0	0	0	0	0	0	0	0	0	0	0	0	0	0	0	0	0	0	0	0	0	0	0	0	0	0	0	0	0	0	0	0	0	1
VSELEAQLESSEQR	0	1603.77	AT5G41790.1	AT5G41790.1	yes	yes	2	0.00053241	60.549	0	0	0	0	0	0	0	0	0	0	0	0	0	0	0	0	0	0	0	0	0	0	0	0	0	0	0	0	0	0	0	0	0	0	0	0	0	0	1
VHESILEEINGLSEK	0	1695.87	AT5G41790.1	AT5G41790.1	yes	yes	3	0.00075855	45.458	0	0	0	9908.5	0	0	0	0	0	0	0	0	0	0	0	0	0	0	0	0	0	0	0	0	0	0	0	0	0	0	0	0	0	0	0	0	0	0	2
TTVVEQLEAQNR	0	1386.71	AT5G41790.1	AT5G41790.1	yes	yes	2;3	1.2516e-18	129	0	0	0	6328.4	0	0	0	0	0	0	0	0	0	0	0	0	0	0	0	0	0	0	0	0	0	0	0	0	0	0	0	0	0	0	0	0	0	0	6
TTSDQLKDETSNLK	1	1578.77	AT5G41790.1	AT5G41790.1	yes	yes	3	0.0018872	49.487	0	0	0	3036.6	0	0	0	0	0	0	0	0	0	0	0	0	0	0	0	0	0	0	0	0	0	0	0	0	0	0	0	0	0	0	0	0	0	0	3
SELSNQITDVQK	0	1360.68	AT5G41790.1	AT5G41790.1	yes	yes	2	4.1601e-13	112.84	0	0	0	7533.8	0	0	0	0	0	0	0	0	0	0	0	0	0	0	0	0	0	0	0	3840.2	0	0	0	0	0	0	0	0	0	0	0	0	0	0	3
LDDEVNGLR	0	1029.51	AT5G41790.1	AT5G41790.1	yes	yes	2	0.046444	43.083	0	0	0	0	0	0	0	0	0	0	0	0	0	0	5188.8	0	0	0	0	10075	0	0	0	0	0	0	0	0	0	0	0	0	0	0	0	0	0	0	1
ILDISNEIQEAQK	0	1499.78	AT5G41790.1	AT5G41790.1	yes	yes	2	9.9491e-21	118.76	0	0	0	0	0	0	0	0	0	0	0	0	0	0	0	0	0	0	0	0	0	0	0	0	0	0	0	0	0	0	0	0	0	0	0	0	0	0	6
IIDLETEIASK	0	1230.67	AT5G41790.1	AT5G41790.1	yes	yes	2	0.017525	45.357	0	0	0	7698.2	0	0	0	0	0	0	0	0	0	0	0	0	0	0	0	0	0	0	0	0	0	0	0	0	0	0	0	0	0	0	0	0	0	0	5
GLEAQLESSEHR	0	1354.65	AT5G41790.1	AT5G41790.1	yes	yes	3	5.5369e-05	73.273	0	0	0	0	0	0	0	0	0	0	0	0	0	0	0	0	0	0	0	0	0	0	0	0	0	0	0	0	0	0	0	0	0	0	0	0	0	0	1
ELMDELGELKDR	1	1446.7	AT5G41790.1	AT5G41790.1	yes	yes	3	0.0073187	50.46	0	0	0	0	0	0	0	0	0	0	0	0	0	0	0	0	0	0	0	0	0	0	0	0	0	0	0	0	0	0	0	0	0	0	0	0	0	0	1
DVELVTGALK	0	1043.59	AT5G41790.1	AT5G41790.1	yes	yes	2	0.05343	40.616	0	0	0	0	0	0	0	0	0	0	0	0	0	0	0	0	0	0	0	0	0	0	0	0	0	0	0	0	0	0	0	0	0	0	0	0	0	0	1
VLEEAGLKEDIGSASR	1	1672.86	AT5G41670.2;AT5G41670.1	AT5G41670.2	yes	no	2;3	1.204e-69	161.82	0	0	0	0	0	0	0	0	0	0	0	0	0	0	1414.3	0	0	0	0	22683	47425	31784	19433	4071.6	3369.3	0	0	0	0	0	0	0	0	0	0	2933.9	0	0	42
VKDDYGDGELVDKILDK	2	1920.97	AT5G41670.2;AT5G41670.1	AT5G41670.2	yes	no	4	0.08043	21.676	0	0	0	0	0	0	0	0	0	0	0	0	0	0	0	0	0	0	0	5764.2	0	6429	0	0	0	0	0	0	0	0	0	0	0	0	0	0	0	0	2
NVGGLSNDELAEIFTEWNR	0	2163.02	AT5G41670.2;AT5G41670.1	AT5G41670.2	yes	no	2;3	1.2876e-06	56.819	0	0	0	0	0	0	0	0	0	0	0	0	0	0	0	0	0	0	0	0	0	11299	0	0	0	0	0	0	0	0	0	0	0	0	0	0	0	0	7
NPNLASLVVDPDFAK	0	1598.83	AT5G41670.2;AT5G41670.1	AT5G41670.2	yes	no	2	1.0907e-10	98.58	0	0	0	0	0	0	0	0	0	0	0	0	0	0	0	0	0	0	0	16819	30049	24205	0	0	0	0	0	0	0	0	0	0	0	0	0	0	0	0	15
ASNEGKLPVAGQYSPR	1	1672.85	AT5G41670.2;AT5G41670.1	AT5G41670.2	yes	no	2	0.068697	31.614	0	0	0	0	0	0	0	0	0	0	0	0	0	0	0	0	0	0	0	0	0	0	0	0	0	0	0	0	0	0	0	0	0	0	0	0	0	0	1
AGAPVDQTISALSEYMEPGDCIIDGGNEWYQNTER	0	3885.71	AT5G41670.2;AT5G41670.1	AT5G41670.2	yes	no	4	0.034209	13.94	0	0	0	0	0	0	0	0	0	0	0	0	0	0	0	0	0	0	0	9604.4	0	0	0	0	0	0	0	0	0	0	0	0	0	0	0	0	0	0	2
TYLNLPSEIVPATLKK	1	1786.02	AT5G41520.1;AT5G41520.2	AT5G41520.1	yes	no	3	3.0801e-20	107.63	0	0	0	0	0	14118	0	0	0	0	0	0	0	0	0	0	0	0	0	0	0	0	0	0	0	0	0	0	0	0	0	0	0	0	0	0	0	0	7
TYLNLPSEIVPATLK	0	1657.93	AT5G41520.1;AT5G41520.2	AT5G41520.1	yes	no	2	0.0025258	43.657	0	0	0	0	0	0	0	0	0	0	0	0	0	0	0	0	0	0	0	0	0	0	0	0	0	0	0	0	0	0	0	0	0	0	0	0	0	0	1
SGGEYGDKAGAPADYQPGFR	1	2041.91	AT5G41520.1;AT5G41520.2	AT5G41520.1	yes	no	3	1.3127e-31	90.755	0	0	0	0	0	0	0	0	0	0	0	0	0	0	0	0	0	0	0	0	0	0	0	0	0	0	0	0	0	0	0	0	0	0	0	0	0	0	2
KDFNLPQHPLIESVPNLQVIK	1	2428.35	AT5G41520.1	AT5G41520.1	yes	yes	3;4	2.9001e-08	54.875	0	0	0	20572	0	9880.9	0	0	0	0	0	0	0	0	0	0	0	0	0	0	0	0	0	0	0	0	0	0	0	0	0	0	0	0	0	0	0	0	8
DFNLPQHPLIESVPNLQVIK	0	2300.25	AT5G41520.1	AT5G41520.1	yes	yes	3	0.00095379	34.701	0	0	0	15334	0	9266.5	7520.1	0	0	0	0	0	0	0	0	0	0	0	0	0	0	0	0	0	0	0	0	0	0	0	0	0	0	0	0	0	0	0	7
AGAPADYQPGFR	0	1248.59	AT5G41520.1;AT5G41520.2	AT5G41520.1	yes	no	2	0.00013106	78.342	0	0	0	6065	0	7479.5	2603.2	0	0	0	0	0	0	0	0	0	0	0	0	0	3481.5	0	0	0	0	3149.9	0	0	0	0	0	0	0	0	0	0	0	0	11
NVGIGKDHTIFSLIDGLVK	1	2025.13	AT5G40950.1	AT5G40950.1	yes	yes	2;3;4	3.0771e-14	76.301	0	0	0	50536	0	0	0	0	0	0	0	0	0	0	0	0	0	0	0	0	0	0	0	0	0	0	0	0	0	0	0	0	0	0	0	0	0	0	14
IYGDQVAKPGAIIVR	1	1598.91	AT5G40950.1	AT5G40950.1	yes	yes	2;3	2.6962e-31	132.31	0	0	0	99823	1349.8	10150	0	0	0	0	0	0	0	0	0	0	0	0	0	0	0	0	0	0	0	0	0	0	0	0	0	0	0	0	0	0	0	0	27
EIVPENPNSYR	0	1316.64	AT5G40950.1	AT5G40950.1	yes	yes	2;3	2.2563e-12	136.02	206.86	0	0	58078	1069.8	13487	0	0	0	986.58	0	0	1041.7	0	0	0	0	0	0	0	0	0	0	0	0	0	0	0	2866.7	0	0	0	0	0	0	0	0	0	24
DHTIFSLIDGLVK	0	1456.79	AT5G40950.1	AT5G40950.1	yes	yes	2;3	5.4439e-16	128.61	0	0	0	22086	0	0	0	0	0	0	0	0	0	0	0	0	0	0	0	0	0	0	0	0	0	0	0	0	0	0	0	0	0	0	0	0	0	0	9
VNLSTVLDDEITSGADR	0	1803.88	AT5G40450.1	AT5G40450.1	yes	yes	2	0.00014714	50.178	0	0	0	5258.4	0	0	0	0	0	0	0	0	0	0	0	0	0	0	0	0	0	0	0	0	0	0	0	0	0	0	0	0	0	0	0	0	0	0	1
VCEEIPIKTDEVREETDSR	2	2304.09	AT5G40450.1	AT5G40450.1	yes	yes	3;4	6.7573e-20	82.877	0	0	0	30035	0	6045.4	7675.1	0	0	0	0	0	0	0	0	0	0	0	0	0	0	0	0	0	0	0	0	0	0	0	0	0	0	0	0	0	7607	0	8
TNINESEAHSAIGGEEDGQETK	0	2315.01	AT5G40450.1	AT5G40450.1	yes	yes	3	6.9404e-06	46.273	0	0	0	3398.2	0	1681.4	0	0	0	0	0	0	0	0	0	0	0	0	0	0	0	0	0	0	0	0	0	0	0	0	0	0	0	0	0	0	0	0	2
TLETNISEPEAMHSETSLDLK	0	2344.11	AT5G40450.1	AT5G40450.1	yes	yes	3	0.02294	21.349	0	0	0	0	0	0	0	0	0	0	0	0	0	0	0	0	0	0	0	0	0	0	0	0	0	0	0	0	0	0	0	0	0	0	0	0	0	0	1
TDVGGVPAEVILEK	0	1425.77	AT5G40450.1	AT5G40450.1	yes	yes	2	0.01157	39.776	0	0	0	0	0	0	0	0	0	0	0	0	0	0	0	0	0	0	0	0	0	0	0	0	0	0	0	0	0	0	0	0	0	0	0	0	0	0	1
TAETFSVQEAEILK	0	1564.8	AT5G40450.1	AT5G40450.1	yes	yes	2	1.0179e-07	100.11	0	0	0	0	0	0	0	0	0	0	0	0	0	0	0	0	0	0	0	0	0	0	0	0	0	0	0	0	0	0	0	0	0	0	0	0	0	0	1
SVTDLTPLQEESSQPNEQEKETK	1	2616.24	AT5G40450.1	AT5G40450.1	yes	yes	3	9.2766e-17	64.847	0	0	0	19829	0	0	0	0	0	0	0	0	0	0	0	0	0	0	0	0	0	0	0	0	0	0	0	0	0	0	0	0	0	0	0	0	0	0	6
SVIDPTPLQKPTLESPSEVLEESSK	1	2709.4	AT5G40450.1	AT5G40450.1	yes	yes	3	7.2877e-16	59.912	0	0	0	0	0	0	0	0	0	0	0	0	0	0	0	0	0	0	0	0	0	0	0	0	0	0	0	0	0	0	0	0	0	0	0	0	0	0	1
SQETVQDENTEDKHDVLK	1	2113.98	AT5G40450.1	AT5G40450.1	yes	yes	4	0.00072263	41.513	0	0	0	520.08	0	584.94	0	0	0	0	0	0	0	0	0	979.66	0	0	0	0	0	0	0	0	0	0	0	0	0	0	0	0	0	0	0	0	0	0	1
SISVETEESVGETKPK	1	1718.86	AT5G40450.1	AT5G40450.1	yes	yes	2;3	2.4566e-12	83.54	0	0	0	1447.9	0	3345.4	3044.7	0	0	0	0	0	0	6678.1	0	0	0	0	0	0	0	0	0	0	0	0	2431.7	0	0	0	0	0	0	0	0	0	0	0	9
LQAGEILPTEIIPR	0	1548.89	AT5G40450.1	AT5G40450.1	yes	yes	2	8.1429e-05	68.168	0	0	0	0	0	0	0	0	0	0	0	0	0	0	0	0	0	0	0	0	0	0	0	0	0	0	0	0	0	0	0	0	0	0	0	0	0	0	3
LESPSEVSEETSK	0	1420.66	AT5G40450.1	AT5G40450.1	yes	yes	2	0.0077947	45.28	0	0	0	0	0	0	0	0	0	0	0	0	0	0	0	0	0	0	0	0	0	0	0	0	0	0	0	0	0	0	0	0	0	0	0	0	0	0	1
LDAIEKEELETVK	1	1515.8	AT5G40450.1	AT5G40450.1	yes	yes	2;3	0.00028672	72.681	0	54.086	0	34923	682.83	0	0	0	0	0	0	0	0	0	0	0	1905.2	0	0	0	0	0	0	0	0	0	0	0	0	5170.6	0	3871.2	5151.6	0	0	0	0	0	8
IVNNEETTAHESESLKGDNHQEK	1	2608.2	AT5G40450.1	AT5G40450.1	yes	yes	4	1.4669e-22	76.21	0	0	0	963.27	0	0	0	0	0	0	0	0	0	0	0	0	0	0	0	0	0	0	0	0	0	0	0	0	0	0	0	0	0	0	0	0	0	0	3
ILKEDNHQEEYAESVEATK	1	2232.05	AT5G40450.1	AT5G40450.1	yes	yes	3	5.8341e-09	63.95	0	0	0	5949.6	0	0	0	0	0	0	0	0	0	0	0	0	0	0	0	0	0	0	0	0	0	0	0	0	0	0	0	681.88	0	0	0	0	0	0	2
IGEEQVADKIQK	1	1356.72	AT5G40450.1	AT5G40450.1	yes	yes	3	0.00058645	68.108	0	0	0	2111.2	0	0	0	0	0	0	0	0	0	0	0	0	0	0	0	0	0	0	0	0	0	0	0	0	0	0	0	0	0	0	0	0	0	0	3
HSLEQEEDIGNISK	0	1597.76	AT5G40450.1	AT5G40450.1	yes	yes	2;3	5.2351e-05	78.597	0	0	0	8024.5	548.37	0	0	0	0	0	0	0	0	0	0	0	0	0	0	0	0	0	0	0	0	0	0	0	0	0	0	0	0	0	0	0	0	0	5
EVTVDTEREADITEK	1	1733.83	AT5G40450.1	AT5G40450.1	yes	yes	3	0.00071789	50.874	0	0	0	0	0	0	0	0	0	0	0	0	0	0	0	0	0	0	0	0	0	0	0	0	0	0	0	0	0	0	0	0	0	0	0	0	0	0	2
ETDDAIDKTQPEIR	1	1629.78	AT5G40450.1	AT5G40450.1	yes	yes	3	0.023122	34.444	0	0	0	1648.8	0	0	0	0	0	0	0	0	0	0	0	0	0	0	0	0	0	0	0	0	0	0	0	0	0	0	0	0	0	0	0	0	0	0	1
ELEVGNDFVSR	0	1263.61	AT5G40450.1	AT5G40450.1	yes	yes	2	0.00028516	78.548	0	0	0	13698	0	9094.9	0	0	0	0	0	0	0	0	0	0	0	0	0	0	0	0	0	0	0	0	0	0	0	0	0	0	0	0	0	0	0	0	9
EETVSVPESIELEEQPQEER	0	2356.09	AT5G40450.1	AT5G40450.1	yes	yes	3	7.8201e-05	42.501	0	0	0	0	0	0	0	0	0	0	0	0	0	0	0	0	0	0	0	0	0	0	0	0	0	0	0	0	0	0	0	0	0	0	0	0	0	0	1
EAIGEELKVPSSK	1	1385.74	AT5G40450.1	AT5G40450.1	yes	yes	3	0.04784	31.345	0	0	0	8747	0	0	0	0	0	0	0	0	0	0	0	0	0	0	0	0	0	0	0	0	4360.3	0	0	10097	0	0	0	0	0	0	0	0	0	0	1
DVPVPQSETLVTEAK	0	1611.84	AT5G40450.1	AT5G40450.1	yes	yes	2;3	9.978e-11	99.796	0	0	0	17075	0	0	7571.9	0	0	0	0	0	0	0	3653.7	0	0	0	0	0	0	0	0	0	0	0	0	0	0	0	0	0	0	0	0	18025	0	0	12
FAPIGLVNMLNTSGAIR	0	1772.96	AT5G40390.1	AT5G40390.1	yes	yes	2	5.3902e-05	50.966	0	0	0	0	0	0	0	0	0	0	0	0	0	0	0	0	0	0	0	0	0	0	0	0	0	0	0	0	0	0	0	0	0	0	0	0	0	0	3
VKELLQQLGAK	1	1225.74	AT5G40370.1;AT5G40370.2	AT5G40370.1	yes	no	2;3	3.0888e-31	174.4	0	0	0	0	0	0	0	1811.5	0	0	0	0	0	0	0	0	0	0	0	0	0	0	0	0	0	0	0	0	0	0	0	0	0	0	0	2663.8	10272	34018	18
TYCPYCVR	0	1117.47	AT5G40370.1;AT5G40370.2	AT5G40370.1	yes	no	2	0.0215	75.189	0	0	0	0	0	0	32.696	0	0	0	0	0	0	0	0	0	0	0	0	0	0	0	0	0	0	0	0	0	0	0	0	0	0	0	0	0	0	5248.9	2
TVPNVFIGGNHIGGCDATSNLHKDGK	1	2707.31	AT5G40370.1;AT5G40370.2	AT5G40370.1	yes	no	3;4;5	4.7095e-75	98.98	0	0	0	0	0	0	0	0	0	0	0	0	0	0	0	0	0	0	0	0	0	0	0	0	0	0	0	0	0	0	0	0	0	0	0	11577	77283	166520	30
TVPNVFIGGNHIGGCDATSNLHK	0	2407.17	AT5G40370.1;AT5G40370.2	AT5G40370.1	yes	no	3;4	5.8946e-17	65.721	0	0	0	0	0	0	0	0	0	0	0	0	0	0	0	0	0	0	0	0	0	0	0	0	0	0	0	0	0	0	0	0	0	0	0	0	44337	75572	14
LVPLLTEAGAIAGK	0	1351.81	AT5G40370.1;AT5G40370.2	AT5G40370.1	yes	no	2;3	1.4525e-19	128.21	0	0	0	0	0	0	0	0	0	0	0	0	0	0	0	0	0	0	0	0	0	0	0	0	0	0	0	0	0	0	0	0	0	0	9754	49728	151540	281090	94
FKAVELDTESDGSQIQSGLAEWTGQR	1	2851.36	AT5G40370.1;AT5G40370.2	AT5G40370.1	yes	no	3;4	8.7584e-30	76.439	0	0	0	0	0	0	0	0	0	0	0	0	0	0	0	0	0	0	0	0	0	0	0	0	0	0	0	0	0	0	0	0	0	0	0	0	0	19822	9
ELLQQLGAK	0	998.576	AT5G40370.1;AT5G40370.2	AT5G40370.1	yes	no	2	0.00072085	93.162	0	0	0	0	0	0	0	0	0	0	0	0	0	0	0	0	0	0	0	0	0	0	0	1590.8	0	0	0	0	0	0	0	0	0	0	411.07	0	0	8258.7	11
EIVNSESVVVFSK	0	1435.76	AT5G40370.1	AT5G40370.1	yes	yes	2	2.8826e-05	74.475	0	0	0	0	0	0	0	0	0	0	0	0	0	0	0	0	0	0	0	0	0	2876.3	0	0	0	0	0	0	0	0	0	0	0	0	0	0	0	6790.9	21
AVELDTESDGSQIQSGLAEWTGQR	0	2576.2	AT5G40370.1;AT5G40370.2	AT5G40370.1	yes	no	3;4	1.3716e-76	112.64	0	0	0	0	0	0	0	0	0	0	0	0	0	0	0	0	0	0	0	0	0	0	0	0	0	0	0	0	0	0	0	0	0	0	0	0	27948	8310.3	27
AKEIVNSESVVVFSK	1	1634.89	AT5G40370.1	AT5G40370.1	yes	yes	2;3	1.1872e-31	134.97	0	0	0	0	0	0	0	0	0	0	0	0	0	0	0	0	0	0	0	2039.3	0	0	0	0	0	0	0	0	0	0	0	0	4221.6	1313.2	0	14706	39930	116800	73
TCLKKNVNVLK	2	1315.76	AT5G40120.1	AT5G40120.1	yes	yes	2	0.024934	73.885	0	0	0	0	0	0	0	0	0	0	0	0	0	0	0	0	0	0	0	0	0	0	0	0	0	0	0	0	0	0	0	0	0	0	0	0	0	0	0
GVEAESIEEMYKK	1	1511.72	AT5G39740.2;AT5G39740.1	AT5G39740.2	yes	no	2;3	0.00040625	63.181	0	0	0	0	0	0	0	0	0	0	0	0	0	0	0	0	0	0	0	0	0	0	0	0	0	0	0	0	0	0	0	0	0	0	0	0	0	0	3
VLMGLTNDELENVDWVEGNEYER	0	2723.24	AT5G39730.1	AT5G39730.1	yes	yes	3	0.0018782	28.748	0	0	0	0	0	0	0	0	0	0	0	0	0	0	0	0	0	0	0	0	0	0	0	0	0	0	0	0	0	0	0	0	16710	0	0	0	0	0	1
VFVEVVR	0	846.496	AT5G39730.1	AT5G39730.1	yes	yes	2	0.0067992	117.62	0	45.214	0	0	0	0	0	0	0	0	0	0	0	0	0	0	0	0	0	515.12	0	0	0	0	0	0	0	0	0	0	1008.3	8669.1	10984	0	1451.7	0	0	0	14
TFIEAFTEIMER	0	1485.72	AT5G39730.1	AT5G39730.1	yes	yes	2	8.8945e-07	114.72	0	0	0	0	0	0	0	0	0	0	0	0	0	0	0	6537.6	0	0	0	0	0	0	7772.9	0	0	0	0	0	0	0	0	8118.2	12820	7084.4	0	0	0	0	36
NDPDIGGEWDFEEWKR	1	1991.87	AT5G39730.1	AT5G39730.1	yes	yes	2;3	6.2607e-08	68.576	0	0	0	0	0	0	0	0	0	0	0	0	0	0	0	0	0	0	0	0	0	0	0	0	0	9819.9	0	0	0	0	0	10864	20840	8295.8	5291.4	0	0	0	7
LYPCIIPSENGEVHGK	0	1811.89	AT5G39730.1	AT5G39730.1	yes	yes	3	5.2129e-09	78.508	0	0	0	0	0	0	0	0	0	0	0	0	0	0	0	0	0	0	0	0	0	0	0	0	0	0	0	0	0	0	0	0	6528.5	0	0	0	0	0	9
IPEIVSATLPGFKR	1	1526.88	AT5G39730.1	AT5G39730.1	yes	yes	2;3	1.6385e-19	128.46	0	0	0	0	0	0	0	0	0	0	0	0	0	0	0	0	0	0	0	0	0	0	0	0	0	0	0	0	0	0	0	20532	23817	9495.3	4116.7	0	0	0	18
IPEIVSATLPGFK	0	1370.78	AT5G39730.1	AT5G39730.1	yes	yes	2	0.00014732	72.681	0	0	0	0	0	0	0	0	0	0	0	0	0	0	0	0	0	0	0	0	0	0	0	0	0	0	0	0	0	0	0	0	11091	0	0	0	0	0	5
GRDDFSNVLKEEDPANAPSS	2	2146.98	AT5G39730.1	AT5G39730.1	yes	yes	2;3	7.4509e-40	103.41	0	0	0	0	0	0	0	0	0	0	0	0	0	0	0	0	0	0	0	0	0	0	0	0	0	0	0	0	0	0	0	39867	24056	19483	8861.6	0	0	0	15
TEVEYGRRPESGLGSGYGGR	2	2126.01	AT5G39570.1	AT5G39570.1	yes	yes	4	1.5661e-51	112.55	0	0	0	0	0	0	0	0	0	0	0	0	0	0	0	0	7080.9	0	0	0	0	0	0	0	0	0	0	0	0	0	0	0	0	0	0	0	0	0	2
TETESEYGSGGGGRTEVEYGR	1	2219.96	AT5G39570.1	AT5G39570.1	yes	yes	3	6.635e-40	99.273	0	0	79.268	0	0	0	0	0	0	0	0	0	0	3924	5995.5	6495.1	3789.9	0	0	0	453.38	0	0	0	0	0	0	466.9	0	0	0	0	0	0	0	0	0	0	18
SEEQEEGYRKPSYGR	2	1813.82	AT5G39570.1	AT5G39570.1	yes	no	3;4	1.9101e-41	143.46	0	0	0	0	0	0	0	0	0	0	0	445.57	791.62	2936	5472.1	4281	4320.6	4020.5	3355.4	237.36	0	240.89	211.51	0	0	361.74	0	70.504	319.24	0	0	0	0	415.68	300.3	0	99.88	0	72
SEEQEEGSYRKPSYGR	2	1900.86	AT5G39570.1	AT5G39570.1	yes	no	3;4	3.9818e-14	96.673	0	0	0	0	0	0	0	0	0	0	0	0	917.58	2136.2	2407.8	408.5	0	965.62	0	0	0	0	121.42	221.9	102.5	254.11	247.21	0	229.12	250.23	0	0	147.72	0	170.95	132.65	0	0	17
SEEEQEEGYRKPSYGR	2	1942.87	AT5G39570.1	AT5G39570.1	yes	yes	3;4	1.5409e-30	124.62	0	0	0	0	0	0	0	0	0	0	0	0	0	0	2232.4	1600.6	8101	1110.6	0	0	0	0	0	0	0	0	0	0	127.73	0	162.73	0	109.26	0	0	0	0	0	24
SDDQVESYIKPSYGR	1	1742.81	AT5G39570.1	AT5G39570.1	yes	yes	2;3	1.3725e-13	100.4	0	0	0	0	0	0	0	0	0	0	0	0	0	5692.5	12461	7430.3	22736	0	0	0	0	0	0	0	0	0	0	0	0	3930.8	0	273.54	0	0	0	0	0	0	12
PAFRPDSGGGGHVQGERPNPGYGSESGYGR	2	3044.39	AT5G39570.1	AT5G39570.1	yes	yes	5	7.3929e-07	31.075	0	0	0	0	0	0	0	0	0	0	0	0	0	0	0	0	11165	0	0	0	0	0	0	0	0	0	0	0	0	0	0	0	0	0	0	0	0	0	1
KPESEYGSGYGGQTEVEYGR	1	2191.97	AT5G39570.1	AT5G39570.1	yes	yes	2;3	6.4696e-171	195.55	0	0	0	0	0	0	0	0	0	0	0	0	7078.5	0	22065	1278.8	6254.3	0	0	0	0	0	0	0	0	0	0	0	0	0	0	0	0	0	0	0	0	0	17
SLPALVDTEK	0	1071.58	AT5G39480.1	AT5G39480.1	yes	yes	2	0.00054985	74.165	0	0	0	0	0	0	0	0	0	0	0	0	0	0	0	0	0	0	5778.3	0	0	18908	11976	0	0	0	0	0	0	0	0	0	0	0	0	0	0	0	4
GWLENWPVNSLPPDLAR	0	1963	AT5G39210.1	AT5G39210.1	yes	yes	2;3	2.2559e-05	51.495	0	0	0	0	0	0	0	0	0	0	0	0	0	0	0	0	0	0	0	0	0	0	0	0	0	0	0	0	0	0	0	0	0	0	0	0	0	0	10
FDDLDEAVDFLVK	0	1524.73	AT5G39210.1	AT5G39210.1	yes	yes	2;3	0.00013465	80.746	0	0	0	0	0	0	0	0	0	0	0	0	0	0	0	0	0	0	0	0	0	0	0	0	0	14569	0	0	0	0	0	0	0	7237.3	25683	14788	17024	8625.2	36
VSSLNIIEVAR	0	1199.69	AT5G39080.1	AT5G39080.1	yes	yes	2	1.5158e-12	147.62	0	0	0	0	0	0	0	0	0	0	0	0	0	0	0	0	0	0	0	0	0	0	0	0	0	7358.7	0	14455	0	0	0	0	0	0	443.89	0	0	0	22
TSLSSCLSHYLPLAGK	0	1732.88	AT5G39080.1	AT5G39080.1	yes	yes	2	0.077501	24.481	0	0	0	0	0	0	0	0	0	0	0	0	0	0	0	0	0	0	0	0	0	0	0	0	0	0	0	0	0	0	0	0	0	0	0	0	0	0	1
LNPSFEIGPDVVR	0	1441.76	AT5G39080.1	AT5G39080.1	yes	yes	2	0.0021753	58.32	0	0	0	0	0	0	0	0	1071.8	0	0	0	0	0	0	0	5060	0	0	0	0	0	0	0	0	0	4511.9	0	0	0	0	0	0	0	0	0	0	0	2
HQDFSLPQDLIPTYDR	0	1943.94	AT5G39080.1	AT5G39080.1	yes	yes	3	2.6466e-09	80.361	0	0	0	0	0	0	0	0	0	0	0	0	0	0	0	0	0	0	0	0	0	0	3185.6	0	0	0	0	6224.9	0	0	0	0	0	0	0	0	0	0	4
GGEPHRPVGYAFSVDCR	1	1902.88	AT5G39080.1	AT5G39080.1	yes	yes	3	0.016512	28.488	0	0	0	0	0	0	0	0	0	0	0	0	0	0	0	0	0	0	0	0	0	0	0	0	0	0	0	0	0	0	0	0	0	0	0	0	0	0	1
NQDSFLPQDLIPVYDR	0	1918.94	AT5G39050.1	AT5G39050.1	yes	yes	2	0.018011	30.593	0	0	0	0	0	0	0	0	0	0	0	0	0	0	0	0	0	0	0	0	0	0	0	0	0	0	0	0	0	0	0	0	0	0	0	0	0	0	1
LLWSPEIGPDVFR	0	1527.81	AT5G39050.1	AT5G39050.1	yes	yes	2	0.0016084	59.227	0	0	0	0	0	0	0	0	0	0	0	0	0	0	0	0	0	0	0	0	0	0	0	0	0	0	0	0	0	0	0	0	0	0	0	0	0	0	3
HLDYDVTFVR	0	1263.62	AT5G38830.1	AT5G38830.1	yes	yes	3	1.4247e-05	103.19	0	0	0	0	0	0	0	0	0	0	0	0	0	0	0	0	0	0	0	0	0	0	0	0	0	2580.2	2059.3	0	0	0	0	0	0	0	0	0	0	0	3
FINASLSK	0	878.486	AT5G38830.1	AT5G38830.1	yes	yes	2	0.082742	48.794	0	0	0	0	0	0	0	0	0	0	0	0	0	501.01	0	0	0	0	0	0	0	0	0	0	1266.3	1067	0	764.49	408.56	0	0	0	0	0	140.91	0	0	0	2
AEIGEEGISQLIEER	0	1671.83	AT5G38830.1	AT5G38830.1	yes	yes	2	2.436e-08	84.508	0	0	0	0	0	0	0	0	0	0	0	0	0	0	0	0	0	0	0	0	0	0	0	0	0	0	0	0	0	0	0	0	0	0	0	0	0	0	2
AAVSFDVLYR	0	1139.6	AT5G38830.1	AT5G38830.1	yes	yes	2	0.03314	45.939	0	0	0	0	0	0	0	0	0	0	0	0	0	0	0	0	0	0	0	0	0	0	0	0	0	0	0	0	0	0	0	0	0	0	0	0	0	0	1
TEGIIPAPEPTHAIAATIR	0	1957.06	AT5G38530.1	AT5G38530.1	yes	yes	2;3	1.5668e-38	109.54	0	0	0	0	0	0	0	0	0	0	0	0	0	0	0	0	0	0	0	0	11828	0	23522	0	0	0	0	0	0	0	0	0	0	0	0	0	0	0	10
GVYAYDFGDTAGLTPLMK	0	1917.92	AT5G38530.1	AT5G38530.1	yes	yes	2	0.044866	20.251	0	0	0	0	0	0	0	0	0	0	0	0	0	0	0	0	0	0	0	0	0	0	0	0	0	0	0	0	0	0	0	0	0	0	0	0	0	0	1
FIDIPEEVLEIYK	0	1606.85	AT5G38530.1	AT5G38530.1	yes	yes	2	4.2643e-05	73.877	0	0	0	0	0	0	0	0	0	0	0	0	0	0	0	0	0	0	0	2872.7	12888	0	14730	0	0	0	0	0	0	0	0	0	0	0	0	0	0	0	13
TVDVEELSVEER	0	1403.68	AT5G38480.1;AT5G38480.2	AT5G38480.1	yes	no	2;3	2.5594e-86	200.67	0	0	0	0	703.58	0	0	0	0	0	0	0	0	1324.3	2919.6	0	0	1075.2	0	77949	151490	120140	59631	27539	0	4516.1	4074.2	0	2594.7	0	0	0	0	0	0	3508.7	0	0	183
SASDIATAELAPTHPIR	0	1748.91	AT5G38480.1;AT5G38480.2	AT5G38480.1	yes	no	2;3;4	6.1863e-58	142.54	0	0	0	0	0	0	0	0	0	0	0	0	0	1509.5	0	0	0	0	1788.8	37496	49863	43836	5938.2	9305.3	0	0	0	0	0	0	0	0	0	0	0	3430.9	0	0	60
QAFDDAIAELDTLGEESYKDSTLIMQLLR	1	3284.61	AT5G38480.1;AT5G38480.2	AT5G38480.1	yes	no	3	0.00023187	27.734	0	0	0	0	0	0	0	0	0	0	0	0	0	0	0	0	0	0	0	0	46203	0	0	0	0	0	0	0	0	0	0	0	0	0	0	0	0	0	1
QAFDDAIAELDTLGEESYK	0	2113.97	AT5G38480.1;AT5G38480.2	AT5G38480.1	yes	no	2;3	1.1663e-10	68.639	0	0	0	0	0	0	0	0	0	0	0	0	0	0	0	0	0	0	0	0	0	0	0	0	0	0	0	0	0	0	0	0	0	0	0	0	0	0	6
IISSIEQKEESKGNEDHVAIIK	2	2466.3	AT5G38480.1;AT5G38480.2	AT5G38480.1	yes	no	4	1.6538e-12	61.616	0	0	0	0	0	0	0	0	0	0	0	0	0	0	0	0	0	0	0	6410.6	16052	0	11616	3830.9	0	0	0	0	0	0	0	0	0	0	0	0	0	0	7
ICDGILNVLEAHLIPSASPAESKVFYLK	1	3083.64	AT5G38480.1;AT5G38480.2	AT5G38480.1	yes	no	4	0.059071	14.605	0	0	0	0	0	0	0	0	0	0	0	0	0	148160	0	0	0	0	0	0	0	0	0	0	0	0	0	0	0	0	0	0	0	0	0	0	0	0	1
ICDGILNVLEAHLIPSASPAESK	0	2433.26	AT5G38480.1;AT5G38480.2	AT5G38480.1	yes	no	2;3;4	4.8468e-37	84.327	0	0	0	0	93.743	0	0	0	0	0	0	0	0	0	0	0	0	0	0	7923.4	151.43	81919	47625	18231	0	0	0	0	0	0	0	0	0	0	0	0	0	0	40
DNLTLWTSDMTDEAGDEIKEASKPDGAE	2	3037.33	AT5G38480.1	AT5G38480.1	yes	yes	3	2.2141e-12	49.94	0	0	0	0	0	0	0	0	0	0	0	0	0	0	0	0	0	0	0	0	0	40867	0	0	0	0	0	0	0	0	0	0	0	0	0	0	0	0	7
TLSGSNFEIEVKPADKVSDVK	2	2262.17	AT5G38470.1;AT5G38470.2	AT5G38470.1	yes	no	3;4	6.9631e-08	53.625	0	0	0	0	0	0	0	0	0	0	3060	0	0	0	0	0	0	0	0	7723.5	9816.2	5199.5	0	0	0	0	0	0	0	0	0	757.45	0	0	0	0	0	0	4
TAIETVKGAEYPAAK	1	1547.82	AT5G38470.1;AT5G38470.2	AT5G38470.1	yes	no	3	0.033663	29.355	0	0	0	0	0	0	0	0	0	0	0	0	0	0	0	0	0	0	736.16	0	0	0	0	0	0	0	0	0	0	0	0	0	0	0	0	0	533.27	552.46	1
LIQEHQADFLR	0	1368.71	AT5G38470.1;AT5G38470.2	AT5G38470.1	yes	no	3	0.039399	32.933	0	0	0	0	0	0	0	0	0	0	0	0	0	0	0	0	0	0	0	0	0	0	0	0	0	0	0	0	0	1798	0	0	0	0	808.6	0	0	0	1
LINEPVEGEENVMEQLEAAMPQAVTVTPEER	0	3451.65	AT5G38470.1	AT5G38470.1	yes	yes	3	0.0024781	20.606	0	0	0	0	0	0	0	0	0	0	0	0	0	0	0	0	0	0	0	0	0	0	0	0	0	0	0	0	0	0	0	0	0	0	0	0	0	0	1
QVQCISFIAYKPPSFTDA	1	2071.01	AT5G38430.1	AT5G38430.1	yes	yes	2;3	6.0018e-35	117.2	0	0	0	0	0	0	188350	277160	465380	757010	520690	376310	320030	85678	96921	20707	0	0	0	0	0	7406.3	0	0	4214.6	0	0	8021.3	2312.8	0	0	0	0	0	0	0	0	7434.1	243
KKFETLSYLPDLTDVELAK	2	2209.19	AT5G38430.1	AT5G38430.1	yes	yes	2;3;4	4.3806e-59	135.18	0	0	0	0	0	0	52205	211500	295770	203530	207720	209070	101840	65049	9969.3	0	0	0	0	0	0	0	2310.1	0	0	0	0	0	0	0	0	0	0	0	0	0	0	0	111
KFETLSYLPDLTDVELAKEVDYLLR	2	2969.56	AT5G38430.1	AT5G38430.1	yes	yes	3;4	1.0584e-138	152.03	0	0	0	0	0	0	25204	167280	270110	442100	337240	206650	97426	22452	0	0	0	0	0	0	0	0	0	0	0	0	0	0	0	0	0	0	0	0	0	0	0	0	107
KFETLSYLPDLTDVELAK	1	2081.09	AT5G38430.1	AT5G38430.1	yes	yes	2;3;4	9.9584e-70	148.15	0	0	0	0	0	0	115130	322560	367620	298880	293500	371110	279650	139680	50388	0	0	648.8	0	0	0	0	0	0	0	0	0	0	0	0	0	0	0	0	1797.1	994.12	4345.9	5701.9	139
FETLSYLPDLTDVELAKEVDYLLR	1	2841.47	AT5G38430.1	AT5G38430.1	yes	yes	3	3.8676e-49	93.583	0	0	0	0	0	0	0	0	53354	86021	0	0	0	0	0	0	0	0	0	0	0	0	0	0	0	0	0	0	0	0	0	0	0	0	0	0	0	0	29
FETLSYLPDLTDVELAK	0	1953	AT5G38430.1	AT5G38430.1	yes	yes	2;3	5.0255e-19	91.306	0	0	0	0	161.59	0	18765	146520	147730	144070	159040	128090	156000	81178	3088.6	0	0	0	0	0	0	0	0	0	0	0	0	0	0	0	0	0	0	4719.9	13681	16415	18647	2730	144
YWTMWKLPLFGCTDSAQVLK	1	2443.21	AT1G67090.1;AT5G38420.1;AT5G38410.1;AT5G38410.3;AT5G38410.2;AT5G38430.1	AT5G38420.1	no	no	2;3	1.1906e-05	59.357	0	0	0	0	0	0	0	0	5447.9	12505	0	0	0	0	0	0	0	0	0	0	0	0	0	0	0	0	0	0	0	0	0	0	0	0	0	0	0	0	1
WIPCVEFELEHGFVYREHGNTPGYYDGR	1	3426.55	AT5G38420.1;AT5G38410.1;AT5G38430.1	AT5G38420.1	no	no	4	4.5867e-13	54.66	0	0	0	0	0	0	0	11128	0	22761	0	9463.2	0	0	0	0	0	0	0	0	0	0	0	0	0	0	0	0	0	0	0	0	0	0	0	0	0	0	5
WIPCVEFELEHGFVYR	0	2079.99	AT1G67090.1;AT5G38420.1;AT5G38410.1;AT5G38430.1	AT5G38420.1	no	no	2;3;4	2.4768e-90	176.87	552.47	435.23	1563	6293.2	981.27	14634	364210	826170	1637100	1810500	1456000	886550	881780	833990	473290	177050	22625	6774	2030	17025	7601	158.99	2177.7	3708.3	0	48.18	102.78	77.088	0	0	786.94	0	0	4328.5	51.392	3151	25.696	14840	3523
QVQCISFIAYKPPSFTEA	1	2085.02	AT5G38420.1;AT5G38410.1;AT5G38410.3;AT5G38410.2	AT5G38420.1	yes	no	2;3	8.7746e-31	115.66	0	0	0	5406.3	502.68	11659	684870	1637500	2642900	2833500	2650300	766300	1685700	874350	374810	136050	86.724	0	0	24031	5845.9	0	15260	4957.7	0	0	2331.9	4560.1	4758.6	0	0	0	0	0	0	0	5510.2	0	666
NKWIPCVEFELEHGFVYR	1	2322.13	AT1G67090.1;AT5G38420.1;AT5G38410.1;AT5G38430.1	AT5G38420.1	no	no	2;3;4	8.4906e-94	169.92	0	0	0	5715.8	818.44	6592.7	109390	568210	796940	977350	674550	425380	203230	50380	59009	12444	0	0	1985.3	107.63	6968.9	18345	28813	12591	5761.4	4522	3121.4	0	2970.7	0	0	18553	0	5693.1	4241.2	3788.4	1962.2	2790.9	405
LPLFGCTDSAQVLKEVEECKK	2	2450.22	AT1G67090.1;AT5G38420.1;AT5G38410.1;AT5G38410.3;AT5G38410.2;AT5G38430.1	AT5G38420.1	no	no	2;3;4	0	256.33	0	0	0	10055	0	36.055	92989	855160	735860	561790	634360	936460	196860	478780	196540	74726	2150.6	0	0	18263	13124	0	2517.1	10204	16188	5660.8	0	0	0	0	0	0	0	0	0	0	9778.1	9149	415
LPLFGCTDSAQVLKEVEECK	1	2322.12	AT1G67090.1;AT5G38420.1;AT5G38410.1;AT5G38410.3;AT5G38410.2;AT5G38430.1	AT5G38420.1	no	no	3	2.1002e-33	92.563	0	0	0	0	0	0	16735	0	0	0	50685	49805	44267	27927	0	0	0	0	0	0	0	0	0	3862.8	0	0	0	3933	0	0	0	0	0	0	0	0	0	0	24
LPLFGCTDSAQVLK	0	1547.8	AT1G67090.1;AT5G38420.1;AT5G38410.1;AT5G38410.3;AT5G38410.2;AT5G38430.1	AT5G38420.1	no	no	2;3	4.5722e-125	206.18	0	0	0	46718	2166.3	154390	1947100	280820	543150	306660	266720	223030	2748900	1423300	514530	166520	51155	0	0	18326	21094	0	21624	0	0	47.895	17609	43.868	0	0	5759	19290	0	0	0	11464	20616	34235	552
KKFETLSYLPDLSDVELAK	2	2195.17	AT5G38420.1;AT5G38410.1;AT5G38410.3;AT5G38410.2	AT5G38420.1	yes	no	2;3;4	5.4176e-80	146.67	0	19.929	0	0	0	13540	268700	580760	582530	455950	490680	606370	507920	284990	55570	15084	0	0	0	0	0	0	0	0	0	0	0	0	0	0	0	0	0	0	0	0	0	0	329
KFETLSYLPDLSDVELAKEVDYLLR	2	2955.55	AT5G38420.1;AT5G38410.1;AT5G38410.3;AT5G38410.2	AT5G38420.1	yes	no	3;4;5	2.4296e-155	161.56	0	0	0	0	0	8508.2	169160	476700	655810	800950	263750	570480	391830	217200	84349	30378	2896.7	0	0	0	0	0	0	0	0	0	0	0	0	0	0	0	0	0	0	0	0	0	408
KFETLSYLPDLSDVELAK	1	2067.08	AT5G38420.1;AT5G38410.1;AT5G38410.3;AT5G38410.2	AT5G38420.1	yes	no	2;3;4	2.7989e-111	178.54	0	44.264	0	0	0	21202	310500	1027000	1116700	900550	825070	972810	763420	389650	131380	62349	0	0	0	0	0	0	0	0	0	0	0	0	0	0	0	4728.4	0	0	0	0	4745.4	0	477
IIGFDNTR	0	934.487	AT1G67090.1;AT5G38420.1;AT5G38410.1;AT5G38410.3;AT5G38410.2;AT5G38430.1	AT5G38420.1	no	no	2	1.5765e-17	170.66	0	0	1534.2	7357.7	2861.2	44553	203460	524690	162020	331150	299120	293990	374160	163100	44778	24868	24178	3989.7	0	2675.3	27.126	2218.6	1244.4	0	0	992.35	31.647	0	0	0	39200	3319.5	0	0	1218.4	0	0	18.084	1287
FETLSYLPDLSDVELAKEVDYLLR	1	2827.45	AT5G38420.1;AT5G38410.1;AT5G38410.3;AT5G38410.2	AT5G38420.1	yes	no	3;4	5.138e-171	163.95	0	0	0	0	0	0	0	245710	391060	412200	380450	354410	208740	0	0	0	0	0	0	0	0	0	0	0	0	0	0	0	0	0	0	0	0	0	0	0	0	0	142
FETLSYLPDLSDVELAK	0	1938.98	AT5G38420.1;AT5G38410.1;AT5G38410.3;AT5G38410.2	AT5G38420.1	yes	no	2;3	4.0235e-40	123.76	0	0	0	0	0	0	52832	732290	516770	365060	448830	667080	840190	390010	127650	32916	30.778	0	0	0	88.901	88.901	0	0	2608.5	0	0	0	0	0	0	0	0	0	24.623	24.623	0	0	425
EYPGAFIRIIGFDNTR	1	1867.96	AT5G38420.1;AT5G38410.1;AT5G38410.3;AT5G38410.2;AT5G38430.1	AT5G38420.1	no	no	4	0.00075882	44.252	0	0	0	113.31	0	0	0	0	0	0	0	0	0	0	6593.7	0	0	0	0	0	0	0	0	0	0	0	1227	0	0	0	0	0	0	0	0	0	0	0	3
EYPGAFIR	0	951.481	AT5G38420.1;AT5G38410.1;AT5G38410.3;AT5G38410.2;AT5G38430.1	AT5G38420.1	no	no	2	0.0039506	104.45	0	0	0	0	0	30768	52778	105300	57231	26735	22172	46784	88469	37778	19035	6268.3	10723	0	0	0	0	0	0	0	0	0	0	0	0	0	0	2285.3	0	0	0	0	0	0	470
EVEECKKEYPGAFIR	2	1853.9	AT5G38420.1;AT5G38410.1;AT5G38410.3;AT5G38410.2;AT5G38430.1	AT5G38420.1	no	no	3;4	1.1778e-18	112.96	0	0	0	0	0	0	7297.7	0	15799	0	5788.7	16041	14105	0	0	0	0	0	0	0	0	0	708.17	0	0	0	0	3856.7	0	0	0	0	0	0	0	0	0	0	13
EVDYLLR	0	906.481	AT5G38420.1;AT5G38410.1;AT5G38410.3;AT5G38410.2;AT5G38430.1	AT5G38420.1	no	no	2	0.00062808	148.21	314.25	126.22	511.08	2341.7	0	19187	48667	145470	131180	184230	195230	146810	257190	98241	20817	11409	15172	593.83	0	2470.4	0	0	2127.1	2102.5	2358.6	0	0	1114.4	0	0	9956.8	0	0	0	0	0	0	0	418
EHGNTPGYYDGRYWTMWK	1	2259.98	AT5G38420.1;AT5G38410.1;AT5G38410.3;AT5G38430.1	AT5G38420.1	no	no	3;4	1.2586e-24	97.081	0	0	0	0	0	0	0	14275	18522	24482	16580	27077	0	0	0	0	0	0	0	0	0	0	0	0	0	0	0	0	0	0	0	0	0	0	0	0	0	0	13
EHGNTPGYYDGR	0	1364.57	AT5G38420.1;AT5G38410.1;AT5G38410.3;AT5G38430.1	AT5G38420.1	no	no	2;3	5.2055e-39	172.11	111.8	0	0	0	0	26	2102.1	9892	2746.5	7375.3	5308.7	4650.9	10909	4977.5	1096.4	339.3	0	0	0	0	0	87.205	0	0	0	0	0	525.2	0	0	0	0	0	0	0	0	383.5	0	171
VVPLASMLTPNQFEAEKLTGLR	1	2413.3	AT5G37850.2;AT5G37850.1;AT5G37850.3	AT5G37850.2	yes	no	3	0.00018544	40.137	0	0	0	0	0	0	0	0	0	0	0	0	0	0	0	0	0	0	0	0	0	0	0	0	9970.4	0	0	0	0	0	0	0	0	0	0	0	0	0	3
VLSIQSHTVQGYVGNK	0	1728.92	AT5G37850.2;AT5G37850.1;AT5G37850.3	AT5G37850.2	yes	no	2;3	4.1732e-22	111.81	0	0	0	0	0	0	0	2623.9	0	0	0	0	0	0	0	0	0	0	0	0	0	0	0	0	36281	38824	36829	26533	0	0	0	0	0	0	0	0	0	0	55
SVNPNLTYVCDPVMGDEGKLYVPEELVHVYR	1	3591.74	AT5G37850.2;AT5G37850.1	AT5G37850.2	yes	no	4	0.00020569	30.273	0	0	0	0	0	0	0	0	0	0	0	0	0	0	0	0	0	0	0	0	0	0	0	0	0	19755	0	0	0	0	0	0	0	0	0	0	0	0	0
SAVFPLQLLGYDVDPINSVQFSNHTGYPTFK	0	3453.72	AT5G37850.2;AT5G37850.1;AT5G37850.3	AT5G37850.2	yes	no	3	0.022555	21.576	0	0	0	0	0	0	0	0	0	0	0	0	0	0	0	0	0	0	0	0	0	0	0	0	0	15846	0	0	0	0	0	0	0	0	0	0	0	0	1
LYVPEELVHVYR	0	1515.81	AT5G37850.2;AT5G37850.1;AT5G37850.3	AT5G37850.2	yes	no	3	2.1871e-06	101.39	0	0	0	0	0	0	0	0	0	0	0	0	0	0	0	0	0	0	0	0	0	0	0	0	13290	0	0	0	0	0	0	0	0	0	0	0	0	0	9
LIQSQEDIRNPK	1	1439.77	AT5G37850.2;AT5G37850.1;AT5G37850.3	AT5G37850.2	yes	no	3	1.0393e-18	134.98	0	0	0	0	0	0	0	0	0	0	0	0	0	0	0	0	0	0	0	0	0	0	0	718.04	1602	2511.6	2042.5	0	0	0	0	0	0	0	0	0	0	0	60
INSEEDGREACAILHAAGPSK	1	2224.05	AT5G37850.2;AT5G37850.1;AT5G37850.3	AT5G37850.2	yes	no	3;4	7.4542e-06	47.499	0	0	481.61	0	0	0	0	0	0	0	0	0	0	0	0	0	0	0	0	0	0	0	0	0	0	11742	0	0	0	0	0	0	0	0	0	13581	0	0	1
EACAILHAAGPSK	0	1323.66	AT5G37850.2;AT5G37850.1;AT5G37850.3	AT5G37850.2	yes	no	2;3	0.00047458	63.16	0	0	0	0	0	0	0	0	0	0	0	0	0	0	0	0	0	0	0	0	0	0	0	788.12	0	3086.6	0	0	0	0	0	0	0	0	0	0	0	0	13
AGYDPTSSSLEIR	0	1394.67	AT5G37850.2;AT5G37850.1;AT5G37850.3	AT5G37850.2	yes	no	2	0.0034048	52.101	0	0	0	0	0	0	348.51	0	0	0	0	0	0	0	0	0	0	0	0	0	0	0	0	0	1557.1	9316.2	0	4814.2	0	0	0	0	0	0	0	0	0	2012.1	3
AAELAVSTLQALLR	0	1454.85	AT5G37850.2;AT5G37850.1;AT5G37850.3	AT5G37850.2	yes	no	2	3.2675e-07	83.243	0	0	0	0	0	0	0	0	0	0	0	0	0	0	0	0	0	0	0	0	0	0	0	0	0	0	0	0	0	0	0	0	0	0	0	0	0	0	9
YVQLNAEEAVR	0	1290.66	AT5G37830.1	AT5G37830.1	yes	yes	2	0.029956	61.233	0	0	0	0	0	0	0	0	0	0	0	4931.7	5672.2	0	1973.2	0	0	0	0	0	1694.1	0	0	0	0	0	0	0	0	0	0	0	0	1964.6	0	0	0	0	1
YDGTDTAIMVK	0	1212.57	AT5G37830.1	AT5G37830.1	yes	yes	2	0.024054	42.843	0	0	0	0	0	0	0	0	0	0	0	0	0	3571.5	0	0	0	0	0	0	0	0	0	0	0	0	0	0	0	0	0	0	0	0	0	0	0	0	1
VYFEGGWHDTPLFK	0	1694.81	AT5G37830.1	AT5G37830.1	yes	yes	3	6.7947e-05	67.019	0	0	0	0	0	5533.8	0	0	0	0	0	7966.8	11858	0	0	0	0	0	0	0	0	0	0	0	0	0	0	0	0	0	0	0	0	0	0	0	0	0	4
VVLALEDDDDDEGSLIK	0	1844.89	AT5G37830.1	AT5G37830.1	yes	yes	2	5.3303e-15	87.429	0	0	0	0	0	0	0	0	0	0	0	0	24825	23751	0	0	0	0	0	0	0	0	0	0	0	0	3944.9	0	0	0	0	0	0	0	0	0	0	0	24
VNVLFMQSDGGLAPESR	0	1818.89	AT5G37830.1	AT5G37830.1	yes	yes	2	6.5627e-06	61.477	0	0	0	0	0	0	0	0	0	0	0	3539	4631.5	6458.4	0	0	0	0	0	0	0	0	0	0	0	0	0	0	0	0	0	0	0	0	0	0	0	0	1
NTVHVEAGEILQILTPGGGGFGSNI	0	2479.27	AT5G37830.1	AT5G37830.1	yes	yes	3	0.055538	14	0	0	0	0	0	0	0	0	0	0	0	0	0	0	0	0	0	0	0	0	0	0	0	0	0	0	0	0	0	0	0	0	0	0	0	0	0	0	1
LVFFVASR	0	937.539	AT5G37830.1	AT5G37830.1	yes	yes	2	0.001928	131.03	0	0	0	0	0	0	0	0	0	0	0	6767.2	15120	12510	4696.1	0	0	0	0	0	0	0	0	0	0	0	0	0	0	0	0	0	0	0	0	0	0	0	14
LLSVDPSNYDDAPVEGIR	0	1958.96	AT5G37830.1	AT5G37830.1	yes	yes	2	2.9697e-07	60.062	0	0	0	0	0	0	0	0	0	0	0	0	0	0	0	0	0	0	0	0	0	0	0	0	0	0	0	0	0	0	0	0	0	0	0	0	0	0	2
LALEMGFR	0	935.49	AT5G37830.1	AT5G37830.1	yes	yes	2	0.0064149	108.46	0	0	0	0	0	0	0	0	0	0	0	0	5237.5	9556	5044.2	0	0	0	0	0	0	0	0	0	0	0	0	0	0	0	0	0	0	0	0	0	0	0	6
LAGQINIYR	0	1046.59	AT5G37830.1	AT5G37830.1	yes	yes	2	0.00015632	143.89	0	0	0	0	0	0	0	0	0	0	0	5405.8	0	13697	8614.8	0	0	0	0	0	0	0	0	0	0	0	0	0	0	0	0	0	0	0	0	0	0	0	16
LAENVADVVQLSIFNHR	0	1924.02	AT5G37830.1	AT5G37830.1	yes	yes	3	0.00093347	37.851	0	0	0	0	0	0	0	0	0	0	0	0	0	0	0	0	0	0	0	0	0	0	0	0	0	0	0	0	0	0	0	0	0	0	0	0	0	0	1
IQDNLSDLQAQIAANQR	0	1896.97	AT5G37830.1	AT5G37830.1	yes	yes	2;3	7.5876e-28	108.14	0	0	0	0	345.15	0	0	0	0	0	0	0	23863	14741	0	0	0	0	1217.5	0	0	0	0	0	0	0	0	0	0	0	0	0	0	0	0	0	0	0	18
IPAGSFLSPSEK	0	1231.64	AT5G37830.1	AT5G37830.1	yes	yes	2	0.035721	37.248	0	0	0	0	0	0	0	0	0	0	0	0	0	0	0	0	0	0	0	0	0	0	0	0	0	0	0	0	0	0	0	0	0	0	0	0	0	0	1
GVFQEEGIVK	0	1104.58	AT5G37830.1	AT5G37830.1	yes	yes	2	0.0044069	67.113	0	0	0	0	437.02	0	0	0	0	0	0	0	7998.9	5246.1	0	0	0	0	0	0	0	0	0	0	0	0	0	0	0	0	0	0	0	0	0	0	0	0	2
AIWEEGAAIK	0	1086.57	AT5G37830.1	AT5G37830.1	yes	yes	2	0.0053848	58.592	0	0	3294.2	0	0	0	2508.3	0	0	1175.9	0	2920	6207.7	5246.1	0	0	0	0	0	0	0	0	0	0	0	0	0	0	0	0	0	0	0	0	0	0	0	0	8
AAVVGGNVLTSQR	0	1270.7	AT5G37830.1	AT5G37830.1	yes	yes	2	1.8547e-05	85.536	0	0	0	0	0	0	0	0	0	0	0	0	0	8211.9	6297.8	0	0	0	0	0	0	0	0	0	0	0	0	0	0	0	0	0	0	0	0	0	0	0	7
VFDKDQNGFISAAELR	1	1808.91	AT5G37780.1;AT5G21274.1;AT3G56800.1;AT3G43810.1;AT2G41110.1;AT2G27030.1;AT1G66410.1;AT2G27030.3;AT2G27030.2;AT1G66410.2;AT2G41110.2;AT5G37780.2;AT5G37780.3	AT5G37780.1	yes	no	2;3	4.5772e-52	133.86	0	0	815.2	0	0	0	0	0	0	0	0	0	1775.8	0	3514.7	0	4175.9	6659.8	8365.1	21116	12503	13563	0	0	0	0	0	2536.8	7094.4	43253	11964	0	57998	6205.8	0	0	0	0	89
MKDTDSEEELKEAFR	2	1826.84	AT5G37780.1;AT5G21274.1;AT3G56800.1;AT3G43810.1;AT2G41110.1;AT2G27030.1;AT1G66410.1;AT2G27030.3;AT2G27030.2;AT1G66410.2;AT2G41110.2;AT5G37780.2;AT5G37780.3	AT5G37780.1	yes	no	3;4	2.2232e-31	132.84	0	0	0	0	0	112.63	2860.5	0	0	0	0	0	0	0	0	0	0	0	0	2772.9	0	0	0	0	0	0	0	0	2682.1	7174.9	1641.5	11204	8122.8	3813.2	0	0	0	0	21
EAFSLFDKDGDGCITTK	1	1902.87	AT5G37780.1;AT5G21274.1;AT3G56800.1;AT3G43810.1;AT2G41110.1;AT2G27030.1;AT1G66410.1;AT2G27030.3	AT5G37780.1	yes	no	2;3	7.1181e-15	86.016	0	0	0	0	0	0	0	0	0	0	0	0	0	0	3442.9	0	0	0	0	5807.6	0	0	0	0	0	0	0	0	15435	25032	0	18134	9827.6	0	0	0	0	0	34
EADVDGDGQINYEEFVK	0	1926.85	AT5G37780.1;AT5G21274.1;AT3G56800.1;AT3G43810.1;AT2G41110.1;AT2G27030.1;AT1G66410.1;AT2G27030.3;AT2G27030.2;AT1G66410.2;AT2G41110.2;AT5G37780.2;AT5G37780.3	AT5G37780.1	yes	no	2	0.0078455	33.872	0	0	0	0	0	0	0	0	0	0	0	0	0	0	0	0	0	0	0	0	0	0	0	0	0	0	0	0	6932.8	4604.5	0	0	0	0	0	0	0	0	2
DTDSEEELKEAFR	1	1567.7	AT5G37780.1;AT5G21274.1;AT3G56800.1;AT3G43810.1;AT2G41110.1;AT2G27030.1;AT1G66410.1;AT2G27030.3;AT2G27030.2;AT1G66410.2;AT2G41110.2;AT5G37780.2;AT5G37780.3	AT5G37780.1	yes	no	3	2.4609e-09	104.04	0	0	0	361.91	0	0	0	0	0	0	0	0	0	0	0	0	0	0	0	0	0	0	0	0	0	0	0	0	0	0	0	0	0	0	0	0	3673.9	0	10
SYLANVSQAIEDGVDIK	0	1820.92	AT5G36890.2;AT5G36890.1	AT5G36890.2	yes	no	2;3	3.9498e-08	64.275	0	0	0	0	0	0	0	0	0	0	0	0	0	0	0	0	0	0	0	0	0	0	0	0	0	13632	8594.7	0	3579.4	0	0	0	0	0	0	0	0	0	13
IVELENGDLIGER	0	1455.76	AT5G36890.2;AT5G36890.1	AT5G36890.2	yes	no	2	9.3779e-26	136.24	0	0	0	0	0	0	0	0	0	0	0	0	0	0	0	0	0	0	0	0	0	0	0	0	0	0	0	0	0	0	0	0	0	0	0	0	0	0	12
FGLVYVDYK	0	1102.57	AT5G36890.2;AT5G36890.1	AT5G36890.2	yes	no	2	0.014644	57.032	0	0	0	0	0	0	0	0	0	0	0	0	0	0	0	0	0	0	0	0	0	0	0	0	0	0	0	9942.8	4418.7	0	0	0	0	0	0	0	0	0	3
AASDWLYAVPWGIRK	1	1731.91	AT5G36890.2;AT5G36890.1	AT5G36890.2	yes	no	3	0.0010649	44.571	0	40.524	0	0	0	0	0	0	0	0	0	0	0	0	0	0	0	0	0	0	0	0	0	0	0	6227.7	0	0	0	0	0	0	0	0	0	0	0	0	1
AASDWLYAVPWGIR	0	1603.81	AT5G36890.2;AT5G36890.1	AT5G36890.2	yes	no	2	0.00040632	61.423	0	0	0	0	0	0	0	0	0	0	0	0	0	0	0	0	0	0	0	0	0	0	0	0	0	11175	0	0	0	0	0	0	0	0	0	0	0	0	7
WGDQVFSENLDVR	0	1563.73	AT5G36880.1;AT5G36880.2	AT5G36880.1	yes	no	2	0.00013404	69.92	0	0	0	0	0	0	0	0	0	0	0	0	0	0	0	0	0	0	0	0	0	0	0	0	0	0	0	0	0	0	0	0	0	0	0	0	0	0	3
WFFNVVGDSR	0	1225.59	AT5G36880.1;AT5G36880.2	AT5G36880.1	yes	no	2	4.7382e-07	117.52	0	0	860.07	0	0	0	0	0	0	0	0	0	0	0	0	0	0	0	0	0	0	0	0	22334	26318	0	9940.4	0	0	0	0	0	0	0	0	0	0	0	24
VSIFYTAPTLVR	0	1365.77	AT5G36880.1;AT5G36880.2	AT5G36880.1	yes	no	2	2.7347e-18	121.96	0	0	0	0	0	0	0	0	0	0	0	0	0	0	0	0	0	0	0	0	0	0	18290	28978	0	23791	10025	0	0	0	0	0	0	0	0	0	0	0	18
VLGSVGEPINPSAWR	0	1580.83	AT5G36880.1;AT5G36880.2	AT5G36880.1	yes	no	2	2.4483e-08	84.759	0	0	0	0	0	0	0	0	0	0	0	0	0	0	0	0	0	0	0	0	0	0	17389	0	0	0	0	0	0	0	0	0	0	0	0	0	0	0	6
VDDVINVSGHR	0	1209.61	AT5G36880.1;AT5G36880.2	AT5G36880.1	yes	no	2;3	1.814e-05	111.86	0	0	0	0	0	0	0	1349.3	0	0	0	0	0	0	0	0	0	0	0	0	0	416.06	3131.1	2875	0	3987.8	768.45	0	517.87	0	0	39.243	0	0	0	0	0	0	45
QKWGDQVFSENLDVR	1	1819.89	AT5G36880.1;AT5G36880.2	AT5G36880.1	yes	no	3	0.07412	24.467	0	0	0	0	0	0	0	0	0	0	0	0	0	0	0	0	0	0	0	0	0	0	0	0	0	6984.3	5712.3	0	0	0	0	0	0	0	0	0	0	0	1
NQIGAFAAPDR	0	1158.58	AT5G36880.1;AT5G36880.2	AT5G36880.1	yes	no	2	0.0020295	61.48	0	0	0	0	0	0	0	0	0	0	0	0	0	0	0	0	0	0	0	0	0	0	0	0	0	0	0	0	0	0	0	0	0	0	0	0	0	0	1
IVDCKPNVILTCNAVK	1	1842.97	AT5G36880.1;AT5G36880.2	AT5G36880.1	yes	no	3	0.060409	24.053	0	0	0	0	0	0	0	0	0	0	0	0	0	0	0	0	0	0	0	0	0	0	4574	0	0	0	0	0	0	0	0	0	0	0	0	0	0	0	2
IGAVHSVVFAGFSADSLAQR	0	2031.05	AT5G36880.1;AT5G36880.2	AT5G36880.1	yes	no	3	3.4419e-09	56.553	0	0	0	0	0	0	0	0	0	0	0	0	0	0	0	0	0	0	0	0	0	0	0	0	0	0	0	0	0	0	0	0	0	0	0	0	0	0	3
GQGIYAFVTLLEGVPYSEELRK	1	2468.3	AT5G36880.1;AT5G36880.2	AT5G36880.1	yes	no	3	0.00022026	37.373	0	0	0	0	0	0	0	0	0	0	0	0	0	0	0	0	0	0	0	0	0	0	0	0	0	0	0	0	0	0	0	0	0	0	0	0	0	0	6
AIVDAALDQSSK	0	1216.63	AT5G36880.1;AT5G36880.2	AT5G36880.1	yes	no	2	1.8437e-05	88.021	0	0	0	0	0	0	0	0	0	0	0	0	0	2262.4	0	0	0	0	0	0	0	0	1680.1	1996.9	2116.8	0	0	0	0	0	0	0	0	0	0	0	0	0	20
VYVIGEEGILKELELAGFQYLGGPDDGKR	2	3164.64	AT5G36790.3;AT5G36790.2;AT5G36790.1;AT5G36700.4;AT5G36700.2;AT5G36700.1;AT5G36700.3	AT5G36790.3	yes	no	3;4	8.396e-86	103.12	0	0	0	0	0	0	0	0	0	0	0	0	0	0	0	0	0	0	0	0	0	28121	81318	148160	177950	145630	0	11797	13154	9019.7	0	0	0	0	0	0	0	0	108
VYVIGEEGILK	0	1218.69	AT5G36790.3;AT5G36790.2;AT5G36790.1;AT5G36700.4;AT5G36700.2;AT5G36700.1;AT5G36700.3	AT5G36790.3	yes	no	2	4.926e-08	118.23	0	0	0	0	0	0	0	0	0	0	0	0	0	0	0	0	0	0	0	0	0	21976	45509	139630	209340	138370	74126	24601	0	5736	0	977.26	4828	0	0	0	0	0	143
TLLVLSGVTSISMLESPENK	0	2117.13	AT5G36790.3;AT5G36790.2;AT5G36790.1;AT5G36700.4;AT5G36700.2;AT5G36700.1	AT5G36790.3	yes	no	2;3	7.2439e-34	95.554	0	0	0	0	0	96.118	0	0	0	0	0	0	0	0	0	0	0	0	0	2781.8	2638.7	0	3354.9	54191	64598	53619	57.816	0	0	0	0	0	32.12	1768.2	23.827	0	2375.1	32.12	182
SQICMVGDRLDTDILFGQNGGCK	1	2583.19	AT5G36790.3;AT5G36790.2;AT5G36790.1;AT5G36700.4;AT5G36700.2;AT5G36700.1;AT5G36700.3	AT5G36790.3	yes	no	3	5.2179e-33	84.03	0	0	0	0	0	0	0	0	0	0	0	0	0	0	0	0	0	0	0	0	0	0	0	0	0	27353	0	0	0	0	0	0	0	0	0	0	0	0	27
RLVFVTNNSTK	1	1277.71	AT5G36790.3;AT5G36790.2;AT5G36790.1;AT5G36700.4;AT5G36700.2;AT5G36700.1;AT5G36700.3	AT5G36790.3	yes	no	3	3.2243e-05	107.03	0	0	0	0	0	0	29.377	0	0	0	0	0	0	0	0	0	0	0	0	0	0	0	0	3043.1	2262	0	0	0	0	0	0	0	0	0	0	0	0	0	15
QIELKPGFLMEHDHDVGAVVVGFDR	1	2807.41	AT5G36790.3;AT5G36790.2;AT5G36790.1;AT5G36700.4;AT5G36700.2;AT5G36700.1;AT5G36700.3	AT5G36790.3	yes	no	3;4	2.9243e-71	104.53	0	0	0	0	0	0	0	0	0	0	0	0	0	0	0	0	0	0	0	0	0	0	0	29844	49282	42490	0	0	0	0	0	0	0	0	0	0	0	0	29
PSTFMMDYLADKFGIQK	1	1990.95	AT5G36790.3;AT5G36790.2;AT5G36790.1;AT5G36700.4;AT5G36700.2;AT5G36700.1;AT5G36700.3	AT5G36790.3	yes	no	3	2.6242e-10	75.877	0	0	0	0	0	0	0	0	0	0	0	0	0	0	0	0	0	0	0	0	0	0	0	0	0	0	0	0	0	0	0	0	0	0	0	0	0	0	2
LVFVTNNSTK	0	1121.61	AT5G36790.3;AT5G36790.2;AT5G36790.1;AT5G36700.4;AT5G36700.2;AT5G36700.1;AT5G36700.3	AT5G36790.3	yes	no	2	1.2527e-09	153.97	0	0	0	0	0	0	0	0	0	99.257	0	0	951.7	0	0	0	0	434.39	0	0	0	0	10010	32428	17904	10632	14811	2485.1	0	0	0	0	0	0	0	0	0	0	156
LIEGVPETLDMLRAK	1	1683.92	AT5G36790.3;AT5G36790.2;AT5G36790.1;AT5G36700.4;AT5G36700.2;AT5G36700.1;AT5G36700.3	AT5G36790.3	yes	no	3	0.0091418	35.657	0	0	0	0	0	0	0	0	0	0	0	0	0	0	0	0	0	0	0	0	0	0	0	0	0	0	0	0	0	0	0	0	0	0	0	0	0	0	1
LIEGVPETLDMLR	0	1484.79	AT5G36790.3;AT5G36790.2;AT5G36790.1;AT5G36700.4;AT5G36700.2;AT5G36700.1;AT5G36700.3	AT5G36790.3	yes	no	2;3	9.1513e-27	142.51	0	0	0	5894	0	0	0	0	0	0	0	0	0	0	2694.8	0	0	0	945.14	0	0	33558	122990	294150	398110	316690	18704	12720	0	0	0	0	2010.6	0	0	0	0	0	93
KVYVIGEEGILK	1	1346.78	AT5G36790.3;AT5G36790.2;AT5G36790.1;AT5G36700.4;AT5G36700.2;AT5G36700.1;AT5G36700.3	AT5G36790.3	yes	no	2;3	1.7154e-05	86.288	0	0	0	0	0	0	0	0	0	0	0	0	0	0	0	0	0	0	0	0	0	0	5852.3	22367	18700	20470	0	0	0	0	0	0	0	0	0	0	0	0	21
ISDFLSPK	0	905.486	AT5G36790.3;AT5G36790.2;AT5G36790.1;AT5G36700.4;AT5G36700.2;AT5G36700.1	AT5G36790.3	yes	no	2	0.0025196	127.46	0	0	0	0	0	0	0	0	0	0	0	0	0	0	0	0	0	0	0	0	0	0	0	11255	13207	13036	0	0	0	0	0	0	0	0	0	0	0	0	53
IQYGTLCIR	0	1122.59	AT5G36790.3;AT5G36790.2;AT5G36790.1;AT5G36700.4;AT5G36700.2;AT5G36700.1;AT5G36700.3	AT5G36790.3	yes	no	2	5.7303e-05	148.52	0	0	0	0	0	0	0	0	0	0	0	0	0	0	0	0	0	0	0	0	0	19919	47572	152070	158480	117440	78906	0	0	3958.6	873.46	0	0	0	0	0	0	0	106
IQPDFYTSK	0	1097.54	AT5G36790.3;AT5G36790.2;AT5G36790.1;AT5G36700.4;AT5G36700.2;AT5G36700.1	AT5G36790.3	yes	no	2	0.0016778	81.95	0	87.875	0	0	0	0	0	0	0	0	746.94	0	0	0	8853.4	0	0	0	0	0	2410.3	0	8317.8	9752.9	2745.3	10738	6238.3	1258.8	0	0	0	0	0	0	0	0	0	0	44
GDKLIEGVPETLDMLR	1	1784.93	AT5G36790.3;AT5G36790.2;AT5G36790.1;AT5G36700.4;AT5G36700.2;AT5G36700.1;AT5G36700.3	AT5G36790.3	yes	no	2;3	4.7354e-26	123.4	0	0	0	0	0	0	0	0	0	0	0	0	0	0	0	0	0	0	0	0	0	0	47844	56712	131390	102360	3205	3002.3	0	0	0	0	0	0	0	0	0	0	58
EPLVVGKPSTFMMDYLADKFGIQK	2	2713.39	AT5G36790.3;AT5G36790.2;AT5G36790.1;AT5G36700.4;AT5G36700.2;AT5G36700.1;AT5G36700.3	AT5G36790.3	yes	no	3	0.00037076	41.911	0	0	0	0	0	0	0	0	0	0	0	0	0	0	0	0	0	0	0	0	0	0	0	15673	0	0	0	0	0	0	0	0	0	0	0	0	0	0	6
ENPGCLFIATNR	0	1390.67	AT5G36790.3;AT5G36790.2;AT5G36790.1;AT5G36700.4;AT5G36700.2;AT5G36700.1;AT5G36700.3;AT5G47760.1	AT5G36790.3	no	no	2;3	1.7156e-21	151.26	442.06	0	0	0	0	0	0	0	0	0	0	0	0	0	0	0	0	0	0	0	0	26342	34567	113060	110950	70333	43923	0	0	0	0	0	0	0	0	0	0	0	84
ELELAGFQYLGGPDDGKR	1	1963.96	AT5G36790.3;AT5G36790.2;AT5G36790.1;AT5G36700.4;AT5G36700.2;AT5G36700.1;AT5G36700.3	AT5G36790.3	yes	no	2;3	7.6063e-102	174.52	260.08	0	0	0	0	0	0	3678	0	0	0	0	0	8505.5	0	0	1735.1	0	0	0	4701.4	0	73905	95614	239780	152790	44352	0	0	0	1174.8	0	0	0	1654.3	6712.8	0	1797.5	85
DAVTHLTDAQEWAGGGSMVGALVGSTQR	0	2813.34	AT5G36790.3;AT5G36790.2;AT5G36790.1;AT5G36700.4;AT5G36700.2;AT5G36700.1;AT5G36700.3	AT5G36790.3	yes	no	3	1.9594e-122	123.21	0	0	0	0	0	0	0	0	0	0	0	0	0	0	0	0	0	0	0	0	0	0	0	0	46228	0	0	0	0	0	0	0	0	0	0	0	0	0	6
YTLEQQMVFFAR	0	1531.75	AT5G36210.1	AT5G36210.1	yes	yes	2	0.054788	34.264	0	0	0	0	0	0	0	0	0	0	0	0	0	0	0	0	0	0	0	0	0	0	0	0	0	0	0	0	0	0	0	0	0	0	0	0	0	0	1
YIDNLVGDEKDFYER	1	1874.87	AT5G36210.1	AT5G36210.1	yes	yes	2;3	2.1779e-19	121.92	0	0	0	0	0	0	0	0	0	0	0	0	0	3432	0	0	0	0	0	0	2987.7	0	0	12449	11390	7839	0	0	0	0	0	0	0	0	0	0	0	0	17
VLVSGNDFYAFPR	0	1483.75	AT5G36210.1	AT5G36210.1	yes	yes	2	8.7632e-15	117.03	0	0	0	0	0	0	0	0	0	0	0	0	0	3771.1	0	0	0	0	0	0	0	0	0	26843	32494	0	0	0	0	0	0	0	0	0	0	0	0	1145.3	15
VADDITPLKIDNFDT	1	1675.83	AT5G36210.1	AT5G36210.1	yes	yes	2	0.0027152	52.527	0	0	0	0	0	0	0	0	0	0	0	0	0	0	0	0	0	0	0	0	0	0	0	0	0	14639	0	0	0	0	0	0	0	0	0	0	0	0	1
SPITADIVSGASKR	1	1400.76	AT5G36210.1	AT5G36210.1	yes	yes	3	4.9044e-31	122.97	0	0	0	0	0	0	0	0	0	0	0	0	0	0	0	0	0	0	0	0	0	0	0	5753.7	5901.8	0	3192	0	0	0	0	0	0	0	0	0	0	0	22
SPITADIVSGASK	0	1244.66	AT5G36210.1	AT5G36210.1	yes	yes	2	0.00011167	70.889	0	0	0	0	0	0	0	0	0	0	0	0	0	0	0	858.86	0	0	1172.6	0	0	0	0	3186.6	0	0	0	0	0	0	0	0	0	0	0	0	0	0	9
SPINFVDKFSCPIILFQGLEDKVVTPDQSR	2	3448.77	AT5G36210.1	AT5G36210.1	yes	yes	4	6.1876e-10	37.461	0	0	0	0	0	0	0	0	0	0	0	0	0	0	0	0	0	0	0	0	0	0	7903.4	0	0	0	0	0	0	0	0	0	0	0	0	0	0	0	3
LVLLESRPNESGR	1	1468.8	AT5G36210.1	AT5G36210.1	yes	yes	3	2.8213e-05	82.069	0	0	0	0	0	0	0	0	0	0	0	0	0	0	0	0	0	0	0	0	0	1316.5	0	0	4765.3	0	0	0	0	0	0	0	0	0	0	0	0	0	5
KGLPVALVEYEGEQHGFR	1	2028.04	AT5G36210.1	AT5G36210.1	yes	yes	4	0.020407	25.941	0	0	854.45	0	0	0	0	0	0	0	0	0	0	0	0	0	0	0	0	0	0	0	6345.6	0	0	6713.9	0	0	0	0	0	0	0	0	0	0	0	0	2
GWAFVDVNYGGSTGYGR	0	1804.82	AT5G36210.1	AT5G36210.1	yes	yes	2	0.00057897	43.261	0	0	0	0	0	0	0	0	0	0	0	0	0	0	0	0	0	0	0	0	0	0	0	0	0	0	0	0	0	0	0	0	0	0	0	0	0	0	1
GSLNLNIQYWTSR	0	1550.78	AT5G36210.1	AT5G36210.1	yes	yes	2	7.619e-05	89.747	0	0	0	0	0	0	0	0	0	0	0	0	0	0	0	0	0	0	0	0	0	0	0	0	14486	0	0	0	0	0	0	0	0	0	0	0	0	0	5
GLPVALVEYEGEQHGFR	0	1899.95	AT5G36210.1	AT5G36210.1	yes	yes	3	2.6058e-39	119.54	0	0	0	0	0	0	0	0	0	0	0	0	0	0	0	3178.5	0	0	0	0	0	0	0	0	19908	13238	0	0	0	0	0	0	0	0	0	0	0	0	20
GELFFVTDRK	1	1210.63	AT5G36210.1	AT5G36210.1	yes	yes	3	0.00018762	82.261	0	0	0	0	0	0	0	0	0	0	0	0	0	0	0	0	0	0	0	0	0	0	0	4282.5	4804	3091.7	0	0	0	0	0	0	0	0	0	0	0	0	3
GELFFVTDR	0	1082.54	AT5G36210.1	AT5G36210.1	yes	yes	2	0.003835	71.451	0	0	0	0	0	0	0	0	0	0	0	0	0	0	0	0	0	0	0	0	0	0	0	3656.2	7259.6	0	0	0	0	0	0	0	0	0	0	0	0	0	2
FSCPIILFQGLEDKVVTPDQSR	1	2548.3	AT5G36210.1	AT5G36210.1	yes	yes	3	0.004122	28.299	0	0	0	0	0	0	0	0	0	0	0	0	0	0	0	0	0	0	0	0	0	0	0	0	0	0	0	0	0	0	0	0	0	0	0	0	0	0	3
ALSSEIVWSSSPDVLK	0	1716.89	AT5G36210.1	AT5G36210.1	yes	yes	2	0.017616	30.647	0	0	0	0	0	0	0	0	0	0	0	0	0	0	0	0	0	0	0	0	0	0	12413	0	24040	0	0	0	0	0	0	0	0	0	0	0	0	0	1
AGASLYGVADLK	0	1163.62	AT5G36210.1	AT5G36210.1	yes	yes	2	0.00020397	75.088	0	0	0	0	0	0	1520.8	0	0	0	0	0	0	0	0	0	0	3069.8	3052.3	0	0	0	0	17468	15480	0	0	0	0	0	0	0	0	0	0	0	0	0	20
YAYGYISGEK	0	1149.53	AT5G36170.2;AT5G36170.1;AT5G36170.3	AT5G36170.2	yes	no	2	0.017937	52.247	0	0	0	0	0	0	0	0	0	0	0	0	0	0	0	0	0	0	0	0	0	0	0	0	2862.1	0	0	0	0	0	0	0	0	0	0	0	0	1344	5
SATLEIEGR	0	974.503	AT5G36170.2;AT5G36170.1;AT5G36170.3	AT5G36170.2	yes	no	2	0.0048853	70.908	0	0	0	0	0	0	0	0	0	0	0	0	0	0	0	0	0	0	0	0	0	0	0	0	0	0	0	0	0	0	0	0	0	0	0	0	0	0	6
LMVIAEEQR	0	1087.57	AT5G36170.2;AT5G36170.1	AT5G36170.2	yes	no	2	0.022168	53.751	0	0	0	0	0	0	0	0	0	0	0	0	0	0	0	0	0	0	0	0	0	0	0	0	0	0	0	0	0	0	0	0	0	0	0	0	0	0	2
ASANLQQLEQEITNLESK	0	2015.02	AT5G36170.2;AT5G36170.1;AT5G36170.3	AT5G36170.2	yes	no	2;3	6.5e-20	94.325	0	0	0	0	1006.2	31.199	0	0	0	0	0	0	6926.2	0	0	0	0	0	0	0	0	0	0	23495	14348	0	6982.1	3686.2	0	0	0	3020.1	4810.9	0	0	52.056	0	0	11
AQETLSSLNDLKDR	1	1588.81	AT5G36170.2;AT5G36170.1;AT5G36170.3	AT5G36170.2	yes	no	3	0.071786	42.518	0	0	0	0	0	0	0	0	0	0	0	0	0	2613	0	0	0	0	0	0	0	0	0	0	0	3337	0	0	0	0	0	0	0	0	0	0	0	0	0
WNFGANEVVER	0	1319.63	AT5G36160.1	AT5G36160.1	yes	yes	2	1.8657e-05	106.67	0	0	0	0	391.69	0	0	0	0	0	0	0	0	0	0	0	1031.9	0	0	10437	23648	25108	12774	11719	0	0	0	6073.7	0	0	0	0	0	0	0	0	0	0	32
TDQAAVEAICDAVR	0	1517.71	AT5G36160.1	AT5G36160.1	yes	yes	2	1.3197e-10	110.97	0	0	0	0	0	0	0	0	0	0	0	0	0	0	0	0	0	0	0	0	0	0	22966	0	0	0	0	0	6440.2	0	0	0	0	0	0	0	0	0	21
RWNFGANEVVER	1	1475.73	AT5G36160.1	AT5G36160.1	yes	yes	3	4.6087e-05	78.964	0	0	0	0	0	0	0	0	0	0	0	0	0	0	0	0	0	0	0	0	0	0	0	0	0	0	0	0	0	0	0	0	0	0	0	0	0	0	2
LNFSLLEDISDDLDFCSK	0	2129.98	AT5G36160.1	AT5G36160.1	yes	yes	3	0.0096646	27.924	0	0	0	0	0	0	0	0	0	0	0	0	0	0	0	0	0	0	0	0	0	0	0	0	0	0	0	0	0	0	0	0	0	0	0	0	0	0	1
LAKEESMIILPGQAVGLK	1	1896.08	AT5G36160.1	AT5G36160.1	yes	yes	3	0.0063342	32.202	0	0	0	0	0	0	0	0	0	0	0	0	0	0	0	0	0	0	0	0	0	0	0	0	0	0	0	0	0	0	0	0	0	0	0	0	0	0	2
FNNYSSSSGVPVAR	0	1483.71	AT5G36160.1	AT5G36160.1	yes	yes	2	0.0030129	47.037	0	0	0	0	0	0	0	0	0	0	0	0	0	0	0	0	0	0	0	0	1239.9	0	1592.4	0	0	0	0	0	0	0	0	0	0	0	0	0	0	0	2
DYLNTLINCLDGGDVRPVIPLGHGDPSPFPSFR	1	3637.8	AT5G36160.1	AT5G36160.1	yes	yes	4	0.0014119	19.952	0	0	0	0	0	0	0	0	0	0	0	0	0	0	0	0	0	0	0	0	12187	0	0	0	0	0	0	0	0	0	0	0	0	0	0	0	0	0	4
AAFCQLEVR	0	1092.54	AT5G36160.1	AT5G36160.1	yes	yes	2	0.001382	83.783	0	0	0	0	572.19	0	0	0	0	0	0	0	0	2997.8	1745.8	0	0	0	0	3993.6	6869.7	0	4925.7	4577.8	4433.5	0	0	0	0	0	0	0	0	0	0	0	1467.8	1411.8	20
SNNLGAVGFLGDSR	0	1405.69	AT5G35970.1	AT5G35970.1	yes	yes	2	3.4676e-09	95.57	0	0	0	13042	0	0	0	0	0	0	0	0	0	0	0	0	0	0	0	0	0	0	0	0	0	2819	0	0	0	0	0	0	0	0	0	0	0	0	5
SAPSVASHLLIDSPFVK	0	1766.96	AT5G35970.1	AT5G35970.1	yes	yes	3	3.8339e-08	64.454	0	0	0	17974	0	0	0	0	0	0	0	0	0	0	0	0	0	0	0	0	0	0	0	0	0	0	0	0	0	0	0	0	0	0	0	0	0	0	6
QCLRDDVLAAGIR	1	1485.77	AT5G35970.1	AT5G35970.1	yes	yes	2;3	8.5944e-11	117.2	0	0	0	8426.5	0	0	2973.3	0	0	0	0	0	0	0	0	0	0	0	0	0	0	0	0	0	0	0	0	0	0	2089.1	0	0	0	0	0	0	0	0	6
NCEALMLLQK	0	1218.61	AT5G35970.1	AT5G35970.1	yes	yes	2	0.017165	50.194	0	0	0	10890	0	0	0	0	0	0	0	0	0	0	0	0	0	0	0	0	0	0	0	0	0	0	0	0	0	0	0	0	0	0	0	0	0	0	2
MPYGSLSVGCEER	0	1483.64	AT5G35970.1	AT5G35970.1	yes	yes	2	0.0062429	47.33	0	0	0	0	0	0	0	0	0	0	0	0	0	0	0	0	0	0	0	0	0	0	0	0	0	0	0	0	0	0	0	0	0	0	0	0	0	0	1
KALEGGLGVSLLER	1	1440.83	AT5G35970.1	AT5G35970.1	yes	yes	3	0.0025586	45.826	0	0	0	0	0	0	0	0	0	0	0	0	0	0	0	0	0	0	0	0	0	0	0	0	0	0	0	0	0	0	0	0	0	0	0	0	0	0	2
IHGLADALTYER	0	1357.7	AT5G35970.1	AT5G35970.1	yes	yes	2;3	1.3143e-05	96.946	0	0	0	0	0	0	0	0	0	0	0	0	0	0	0	0	0	0	0	0	0	0	0	0	0	0	0	0	0	0	0	0	0	0	0	0	0	0	4
EVITLAVQQGER	0	1341.73	AT5G35970.1	AT5G35970.1	yes	yes	2	0.00014856	72.29	0	0	0	0	0	0	0	0	0	0	0	0	0	0	0	0	0	0	0	0	0	0	0	0	0	0	0	0	0	0	0	0	0	0	0	0	0	0	1
ERLDDFPVADGVEVATIDSFQGR	1	2535.22	AT5G35970.1	AT5G35970.1	yes	yes	3	1.3436e-12	59.912	0	0	0	0	0	0	0	0	0	0	0	0	0	0	0	0	0	0	0	0	0	0	0	0	0	0	0	0	0	0	0	0	0	0	0	0	0	0	2
ELRDVLQDLER	1	1384.73	AT5G35970.1	AT5G35970.1	yes	yes	2	0.044146	50.46	0	0	0	0	0	0	0	0	0	0	0	0	0	0	0	0	0	0	0	0	0	0	0	0	0	0	0	0	0	0	0	0	0	0	0	0	0	0	1
EADAVIISMVR	0	1202.63	AT5G35970.1	AT5G35970.1	yes	yes	2	0.0015194	63.473	0	0	0	0	0	0	0	0	0	0	0	0	0	0	0	0	0	0	0	0	0	0	0	0	0	0	0	0	0	0	0	0	0	0	0	0	0	0	1
ATWITQCPLVLLDTR	0	1785.94	AT5G35970.1	AT5G35970.1	yes	yes	2;3	1.2307e-05	69.331	0	0	0	11235	0	0	0	0	0	0	0	0	0	0	0	0	0	0	0	0	0	0	0	0	0	0	0	0	0	0	0	0	0	0	0	0	0	0	7
VQPDEGIYLR	0	1188.61	AT5G35790.1	AT5G35790.1	yes	yes	2	0.0059747	57.532	0	0	0	9063.9	0	0	0	0	0	0	0	0	0	0	0	0	0	0	0	0	0	0	0	0	0	0	0	0	0	0	0	0	0	0	0	0	0	0	3
SFATNLDNATNELVIR	0	1776.9	AT5G35790.1	AT5G35790.1	yes	yes	2	0.0024497	39.91	0	0	0	0	0	0	0	0	0	0	0	0	0	0	0	0	0	0	0	0	0	0	0	0	0	0	0	0	0	0	0	0	0	0	0	0	0	0	2
LLLDAIEGER	0	1127.62	AT5G35790.1;AT5G13110.1;AT1G24280.1	AT5G35790.1	yes	no	2	0.005925	63.694	0	0	0	0	0	0	0	0	0	0	0	0	0	0	0	0	0	0	0	0	0	0	0	0	0	0	0	0	0	0	0	0	0	0	0	0	0	0	3
IIPELYPYGSR	0	1306.69	AT5G35790.1	AT5G35790.1	yes	yes	2	0.008769	50.786	0	0	0	7912	0	0	0	0	0	0	0	0	0	0	0	0	0	0	0	0	0	0	0	0	0	0	0	0	0	0	0	0	0	0	0	0	0	0	1
FSNLVFEPLWSR	0	1493.77	AT5G35790.1	AT5G35790.1	yes	yes	2	0.0033133	55.98	0	0	0	0	0	0	0	0	0	0	0	0	0	0	0	0	0	0	0	0	0	0	0	0	0	0	0	0	0	0	0	0	0	0	0	0	0	0	2
ELVENLSVLR	0	1170.66	AT5G35790.1;AT5G13110.1;AT1G24280.1	AT5G35790.1	yes	no	2	0.03386	45.653	0	0	0	0	0	0	0	0	0	0	0	0	0	0	0	0	0	0	0	0	0	0	0	0	0	0	0	0	0	0	0	0	0	0	0	0	0	0	3
WPLGWPVGAFPGPQGPYYCGVGADKIWGR	1	3187.55	AT5G35630.3;AT5G35630.2;AT5G35630.1	AT5G35630.3	yes	no	3;4	4.5402e-85	100.7	0	0	0	26407	0	7612.6	12200	0	0	0	0	0	21956	0	0	12090	0	0	0	0	0	0	0	0	0	0	116600	127570	10296	0	0	0	0	0	0	0	0	0	130
WPLGWPVGAFPGPQGPYYCGVGADK	0	2675.26	AT5G35630.3;AT5G35630.2;AT5G35630.1	AT5G35630.3	yes	no	3	1.0261e-42	82.916	0	0	0	0	0	0	0	0	0	0	0	0	0	0	0	0	0	0	0	0	0	0	0	0	0	0	27828	29522	0	0	0	0	0	0	0	0	0	0	65
WNYDGSSTGQAPGEDSEVILYPQAIFRDPFR	1	3514.64	AT5G35630.3;AT5G35630.2;AT5G35630.1	AT5G35630.3	yes	no	3;4	2.0849e-66	88.394	0	0	0	58321	0	27126	30198	21606	0	0	7030	0	58050	127780	36249	0	0	0	0	0	0	0	0	0	0	59464	105020	325330	118340	0	0	0	0	0	0	0	0	0	91
WNYDGSSTGQAPGEDSEVILYPQAIFR	0	2999.39	AT5G35630.3;AT5G35630.2;AT5G35630.1	AT5G35630.3	yes	no	3	1.3518e-43	79.236	0	0	0	60985	0	26415	36004	0	0	0	0	0	0	51842	60125	33495	0	0	0	0	0	9520.7	0	0	0	0	108510	0	108590	0	0	0	0	0	0	0	0	0	97
VSGEVPWFGIEQEYTLLQQNVK	0	2563.3	AT5G35630.3;AT5G35630.2;AT5G35630.1	AT5G35630.3	yes	no	3;4	1.9537e-121	150.69	0	0	3889.6	140930	0	63170	69572	35470	21682	0	0	38237	119120	153890	129810	52504	0	0	0	29239	0	0	95.098	28302	82624	187100	0	224670	177880	101170	0	0	13555	4572.4	0	0	0	0	265
VETLLNLDTKPYSDR	1	1762.91	AT5G35630.3;AT5G35630.2;AT5G35630.1	AT5G35630.3	yes	no	2;3	9.0577e-122	198.23	0	0	2828.4	101900	2879.6	49364	54170	11658	31217	15276	6706.7	0	75021	59964	30643	10699	3781.7	0	0	0	0	8175.7	0	3000.2	8531.7	41842	77330	92294	56063	26799	0	0	2292.5	0	0	0	0	1768.6	203
TIEKPVEDPSELPKWNYDGSSTGQAPGEDSEVILYPQAIFR	2	4562.21	AT5G35630.3;AT5G35630.2;AT5G35630.1	AT5G35630.3	yes	no	4	3.0715e-17	43.083	0	0	0	0	0	0	0	0	0	0	0	0	0	0	0	0	0	0	0	0	0	0	0	0	0	66011	85901	0	0	0	0	0	0	0	0	0	0	0	8
TIEKPVEDPSELPK	1	1580.83	AT5G35630.3;AT5G35630.2;AT5G35630.1	AT5G35630.3	yes	no	2;3	1.1834e-49	167.03	0	55.485	7626.1	93606	7799.5	236980	43171	5680.6	0	0	0	2402.1	0	15194	15650	5036.8	19800	2159.7	0	0	3584.8	2621.1	0	2917.7	8658.6	31680	49456	40597	7908.8	11007	6211.4	9407.7	2757.6	1653.4	0	0	0	0	301
SMREEGGFEVIKK	2	1508.77	AT5G35630.3;AT5G35630.2;AT5G35630.1	AT5G35630.3	yes	no	2;3	5.4081e-11	122.66	0	160.81	2003.2	22947	566.7	10695	9778.9	765.41	872.13	4955.5	0	0	1346.1	0	4890.7	6597.5	0	0	2051.8	2845	5154.5	1317	6923.2	6450	6263.7	43036	39674	56419	32422	14243	0	0	3600.7	0	0	0	0	1727	341
SMREEGGFEVIK	1	1380.67	AT5G35630.3;AT5G35630.2;AT5G35630.1	AT5G35630.3	yes	no	2;3	2.0919e-09	120.6	0	0	0	35189	0	11147	13138	4278.1	1854.3	0	0	1854.3	8446.1	11570	7023.6	0	1680.7	0	0	4396.2	4396.4	5547.2	0	4469.2	7685.1	20808	29952	8495.6	21149	7303.6	0	435.3	0	0	0	0	0	0	184
RLTGKHETASIDQFSWGVANR	2	2372.2	AT5G35630.3;AT5G35630.2;AT5G35630.1	AT5G35630.3	yes	no	3;4;5	2.7783e-63	126.26	0	48.92	0	9311.2	0	6279.2	0	0	0	0	0	0	9638.1	10207	4423.2	0	0	0	0	0	0	0	1486.8	0	9680.8	30424	75404	83434	45003	34725	0	1326.1	0	0	0	0	0	0	61
LTGKHETASIDQFSWGVANR	1	2216.1	AT5G35630.3;AT5G35630.2;AT5G35630.1	AT5G35630.3	yes	no	2;3;4	1.0555e-80	138.05	0	0	0	44045	1243.9	38567	12269	13361	0	6357.2	10258	10280	45802	35551	41515	0	0	1539.6	2668.8	0	0	0	0	0	0	73850	114140	125950	72507	24000	0	7111	0	0	1484.6	0	0	2600.7	118
KVSGEVPWFGIEQEYTLLQQNVK	1	2691.39	AT5G35630.3;AT5G35630.2;AT5G35630.1	AT5G35630.3	yes	no	3;4	1.0156e-50	100.85	0	0	0	0	0	0	20428	0	0	0	0	0	0	21942	0	0	0	0	0	0	0	0	0	0	0	0	109020	62699	0	0	0	0	0	0	0	0	0	0	46
KAILNLSLR	1	1026.65	AT5G35630.3;AT5G35630.2;AT5G35630.1	AT5G35630.3	yes	no	2	0.0069911	99.815	0	0	0	0	0	0	0	0	0	0	0	0	0	0	3421.2	0	0	0	0	0	0	0	0	0	0	6917.9	15530	17787	11764	4295.3	0	0	0	0	0	0	0	0	11
ITEQAGVVLTLDPKPIEGDWNGAGCHTNYSTK	1	3470.68	AT5G35630.3;AT5G35630.2;AT5G35630.1	AT5G35630.3	yes	no	3;4	2.0957e-25	62.706	0	0	0	28094	0	0	0	0	0	0	0	0	18274	6555.9	0	0	0	0	0	0	0	0	0	0	0	28732	75002	45313	0	0	0	0	0	0	0	0	0	0	11
IIAEYIWIGGSGIDLR	0	1774.96	AT5G35630.3;AT5G35630.2;AT5G35630.1	AT5G35630.3	yes	no	2;3	1.4212e-51	130.72	0	0	0	41911	0	0	6342	2623.9	0	17875	30568	24387	52099	148900	42605	7548.6	33974	0	672.37	0	0	35.646	0	40.524	0	98591	251840	248600	153310	27215	0	251.83	0	1503.7	968.23	1529.8	0	0	1194
HKEHISAYGEGNERR	2	1781.86	AT5G35630.3;AT5G35630.2;AT5G35630.1;AT1G66200.1;AT1G66200.3	AT5G35630.3	no	no	4	1.7123e-71	176.23	0	0	0	0	0	0	0	542.61	384.74	223.92	812.27	728.85	3448.9	1186.3	773.57	111.63	0	0	0	141.01	105.76	282.02	135.13	0	0	579.18	5844.5	7029.1	3077.5	1364.9	0	116.22	0	229.14	0	0	0	0	126
HKEHISAYGEGNER	1	1625.75	AT5G35630.3;AT5G35630.2;AT5G35630.1;AT1G66200.1;AT1G66200.3	AT5G35630.3	no	no	3;4	3.8462e-44	160.5	0	0	0	0	0	0	78.649	1011	251.93	398.86	178.9	1229.3	3931.6	6112.6	2372.4	1284.9	0	0	0	89.885	641.83	1363.6	233.96	106.74	1906.1	8059	10401	14687	10464	1606.5	0	106.74	56.178	0	0	0	0	0	419
HETASIDQFSWGVANR	0	1816.85	AT5G35630.3;AT5G35630.2;AT5G35630.1	AT5G35630.3	yes	no	2;3	1.0708e-195	220.06	0	0	2385.3	81820	2719.4	50973	6069.2	43645	11035	12819	6640.3	17463	71653	119290	68844	0	0	889.11	0	0	2461.8	0	0	4131.8	14068	59927	56391	137720	50074	4682.6	2364.8	0	0	0	0	0	0	0	282
GGNNILVICDTWTPAGEPIPTNKR	1	2622.32	AT5G35630.3;AT5G35630.2;AT5G35630.1	AT5G35630.3	yes	no	3;4	2.7654e-138	150.64	0	0	0	147280	0	44002	89923	44894	35844	27519	24183	43093	72152	87278	59387	0	0	0	0	20859	0	0	0	0	0	169050	278500	234440	188460	0	0	0	0	0	0	0	0	0	200
GGNNILVICDTWTPAGEPIPTNK	0	2466.22	AT5G35630.3;AT5G35630.2;AT5G35630.1	AT5G35630.3	yes	no	2;3	0.00019698	39.68	0	0	0	0	0	0	0	0	0	0	0	0	0	0	0	0	0	0	0	0	0	0	0	0	0	0	19976	0	0	0	0	0	0	0	0	0	0	0	25
EHISAYGEGNER	0	1360.6	AT5G35630.3;AT5G35630.2;AT5G35630.1;AT1G66200.1;AT1G66200.3	AT5G35630.3	no	no	3	3.5388e-07	115.04	0	83.201	0	0	0	0	0	0	0	0	0	0	0	228.8	192.4	0	0	0	0	0	98.801	67.6	36.755	0	0	380.83	360.1	273.63	233.67	0	0	0	0	0	0	0	0	0	2
DPFRGGNNILVICDTWTPAGEPIPTNKR	2	3137.57	AT5G35630.3;AT5G35630.2;AT5G35630.1	AT5G35630.3	yes	no	3;4	2.8403e-09	45.983	0	0	0	0	0	0	0	0	0	0	0	0	0	0	0	0	0	0	0	0	0	0	0	0	0	22538	0	27444	20971	0	0	0	0	0	0	0	0	0	13
AILNLSLR	0	898.56	AT5G35630.3;AT5G35630.2;AT5G35630.1	AT5G35630.3	yes	no	2	7.7061e-05	155.75	0	0	3577.2	90815	4648.8	75175	90701	99019	63749	59192	54273	85728	151800	162010	99652	39533	6802.8	0	1371.1	8449	11995	13169	9844.6	18838	63006	127700	282820	295120	215100	86615	5370.2	10009	10696	4559.4	3571.9	2415.1	0	3073.2	403
YIGLVATGITADAR	0	1419.77	AT5G35590.1	AT5G35590.1	yes	yes	2	1.7636e-36	144.2	0	0	0	0	0	38008	35663	14715	0	0	0	0	0	0	0	0	2118.7	0	0	0	0	0	0	0	0	0	0	0	0	0	0	1495.5	0	0	0	1165.2	0	0	61
TAGITSIGVR	0	973.556	AT5G35590.1	AT5G35590.1	yes	yes	2	1.7221e-07	125.75	0	0	0	0	0	10188	10138	0	0	0	0	0	0	0	0	0	0	0	0	0	0	0	0	0	0	0	0	0	0	0	0	0	0	0	0	0	0	0	9
LLDQSSVTHLFPITK	0	1697.94	AT5G35590.1	AT5G35590.1	yes	yes	2;3	1.3629e-10	83.37	0	0	0	0	0	62019	65106	0	0	0	0	0	0	0	0	0	0	0	0	0	0	0	0	0	0	0	0	0	0	0	0	0	0	0	0	0	0	0	20
KVPDKLLDQSSVTHLFPITK	2	2265.27	AT5G35590.1	AT5G35590.1	yes	yes	3;4	7.9083e-12	68.291	0	0	0	0	0	18497	29623	0	0	0	0	0	0	0	0	0	0	0	0	0	0	0	0	0	0	0	0	0	0	0	0	0	0	0	0	0	0	0	11
FTYGYEMPVDILAK	0	1645.81	AT5G35590.1	AT5G35590.1	yes	yes	2;3	0.00074854	57.414	0	0	0	0	0	140140	0	0	0	0	0	0	0	0	0	0	0	0	0	0	0	0	0	0	0	0	0	0	0	0	0	0	0	0	0	0	0	0	4
ALTTEEIEEHLTAISERD	1	2056	AT5G35590.1	AT5G35590.1	yes	yes	2;3	1.7156e-49	129.01	0	0	0	0	0	20141	98023	20363	0	0	0	0	0	4625.6	0	0	0	0	0	0	0	0	0	0	0	0	0	0	0	0	0	0	0	0	0	0	2686.8	0	53
ALTTEEIEEHLTAISER	0	1940.97	AT5G35590.1	AT5G35590.1	yes	yes	3	0.03407	22.826	0	0	0	0	0	7388.4	0	0	0	0	0	0	0	0	0	0	0	0	0	0	0	0	0	0	0	0	0	0	0	0	0	0	0	0	0	0	0	0	1
FKFPQDSVELYAEK	1	1699.85	AT5G35530.1	AT5G35530.1	yes	yes	2;3	3.0366e-05	80.632	0	0	0	19239	0	0	0	0	0	0	0	0	0	0	0	0	1745.7	0	0	0	0	0	0	0	0	0	0	0	0	0	0	0	0	0	0	0	0	0	2
VANEIGFPVMIK	0	1316.72	AT5G35360.1;AT5G35360.3;AT5G35360.2	AT5G35360.1	yes	no	2	0.0065653	50.354	0	0	0	11627	0	0	0	0	0	0	0	0	0	0	0	0	0	0	0	0	0	0	0	0	0	0	0	0	0	0	0	0	0	0	0	0	0	0	4
SEAAAAFGNDGCYLEK	0	1701.73	AT5G35360.1;AT5G35360.3;AT5G35360.2	AT5G35360.1	yes	no	2	3.674e-10	85.362	0	0	0	10142	0	0	6852.6	0	0	0	1098.4	0	0	0	2695.2	0	0	0	0	0	0	0	0	0	0	0	0	0	1447.9	0	0	0	0	2811.5	0	0	0	0	5
NAGVPTVPGSDGLLQSTEEAVR	0	2196.1	AT5G35360.1;AT5G35360.3;AT5G35360.2	AT5G35360.1	yes	no	2;3	1.4752e-39	93.255	0	0	0	0	0	18493	0	0	0	0	0	0	0	0	0	0	0	0	0	0	0	0	0	0	0	0	0	0	0	0	0	0	0	0	0	0	0	0	15
LLEEAPSPALTAELR	0	1608.87	AT5G35360.1;AT5G35360.3;AT5G35360.2	AT5G35360.1	yes	no	2;3	2.465e-26	119.63	0	0	0	6812.1	0	9666.8	12766	0	0	0	0	0	4491.7	0	5318.2	0	0	0	0	0	0	0	5747.3	0	0	0	0	0	0	0	0	0	0	9906.4	0	0	0	0	18
LILDVEDFK	0	1090.59	AT5G35360.1;AT5G35360.3	AT5G35360.1	yes	no	2	0.010501	61.56	0	0	0	0	0	0	4171.9	0	0	0	2823.6	4167.6	0	6333.8	0	0	1860.2	0	0	0	0	0	0	0	0	0	0	0	0	0	0	0	0	3927.6	0	0	0	0	6
LADEAVCIGEAPSNQSYLVIPNVLSAAISR	0	3156.61	AT5G35360.1;AT5G35360.3;AT5G35360.2	AT5G35360.1	yes	no	3	2.1533e-08	36.812	0	0	0	5383.8	0	0	7045.7	0	0	0	0	0	0	0	0	0	0	0	0	0	0	0	0	0	0	0	0	0	0	0	0	0	0	0	0	0	0	0	6
ITSYLPSGGPFVR	0	1392.74	AT5G35360.1;AT5G35360.3;AT5G35360.2	AT5G35360.1	yes	no	2	1.7222e-07	99.732	0	0	0	13927	986.34	20169	13468	0	0	0	0	0	0	0	0	0	0	0	0	0	0	0	0	0	0	0	0	0	0	0	0	0	0	0	0	4122.9	8720.6	0	13
IQVEHPVTEMIYSVDLIEEQIR	0	2640.35	AT5G35360.1;AT5G35360.3;AT5G35360.2	AT5G35360.1	yes	no	3	7.0041e-23	80.412	0	0	0	0	0	0	0	0	0	0	0	0	0	0	0	0	0	0	0	0	0	0	0	0	0	0	0	0	0	0	0	0	0	0	0	0	0	0	11
INAEDPFKGFRPGPGR	2	1756.9	AT5G35360.1;AT5G35360.3;AT5G35360.2	AT5G35360.1	yes	no	4	6.9856e-20	105.99	0	0	0	0	0	11135	0	0	0	0	0	0	0	0	0	0	0	0	0	0	0	0	0	0	0	0	0	0	0	0	0	0	0	0	0	0	0	0	5
ILVANRGEIAVR	1	1309.78	AT5G35360.1;AT5G35360.3;AT5G35360.2	AT5G35360.1	yes	no	3	6.5412e-05	87.184	0	0	0	0	0	0	0	0	0	0	0	0	0	0	0	0	0	0	0	0	0	0	0	0	0	0	0	0	0	0	0	0	0	0	0	0	0	0	2
HIEFQVLADK	0	1198.63	AT5G35360.1;AT5G35360.3;AT5G35360.2	AT5G35360.1	yes	no	3	0.0002662	73.499	0	0	0	4979.4	0	0	5197.1	0	1839.2	0	0	0	0	0	0	0	0	0	0	0	0	0	0	0	0	0	0	0	0	0	0	0	0	0	0	0	0	0	4
HEEELAEPQEIVAVK	0	1719.87	AT5G35360.1	AT5G35360.1	yes	yes	3	0.033269	26.771	0	0	0	0	0	0	0	0	0	0	0	0	0	0	0	0	0	0	0	0	0	0	0	0	0	0	0	0	0	0	0	0	0	0	0	0	0	0	1
DHGINFIGPNPDSIR	0	1650.81	AT5G35360.1;AT5G35360.3;AT5G35360.2	AT5G35360.1	yes	no	3	0.00057167	48.216	0	0	0	0	0	0	0	0	0	0	0	0	0	0	0	0	0	0	0	0	0	0	0	0	0	0	0	0	0	0	0	0	0	0	0	0	0	0	2
ALNDTIITGVPTTINYHK	0	1970.05	AT5G35360.1;AT5G35360.3	AT5G35360.1	yes	no	2;3	4.3083e-05	49.425	0	0	0	0	0	22059	18807	0	0	0	0	0	0	0	0	0	0	0	0	0	0	0	0	0	0	0	0	0	0	0	0	0	0	0	0	0	0	0	6
YVLLATYAERPTPEQIDDAFSGK	1	2583.29	AT5G35170.2;AT5G35170.1	AT5G35170.2	yes	no	3	0.081679	16.59	0	0	0	0	0	0	0	0	0	0	0	0	0	0	0	0	0	0	0	0	0	0	0	0	0	0	0	0	0	0	0	0	0	0	0	0	0	0	1
LLYYLGTQYPIMGALR	0	1871	AT5G35170.2;AT5G35170.1	AT5G35170.2	yes	no	2	0.0041855	36.597	0	0	0	0	0	0	0	0	0	0	0	0	0	0	0	0	0	0	0	0	0	0	0	0	0	0	0	0	0	0	0	0	0	0	0	0	0	0	1
FGLVHISTGDLLR	0	1426.79	AT5G35170.2;AT5G35170.1	AT5G35170.2	yes	no	3	0.00038161	62.162	0	0	0	0	0	0	0	0	0	0	0	0	0	0	0	0	0	0	0	0	0	0	0	0	0	0	0	0	0	0	0	0	0	0	0	0	0	0	2
AYFYEDVLQATIR	0	1587.79	AT5G35170.2;AT5G35170.1	AT5G35170.2	yes	no	2	0.0070092	46.318	0	0	0	0	0	0	0	0	0	0	0	0	0	0	0	0	0	0	0	0	0	0	0	0	0	0	0	0	0	0	0	0	0	0	0	0	0	0	1
VVLGLYGR	0	875.523	AT5G35100.1;AT5G35100.2	AT5G35100.1	yes	no	2	0.039546	53.754	0	0	0	0	0	0	0	0	0	0	0	0	0	0	0	0	0	0	0	0	0	0	0	0	0	0	0	0	0	0	0	0	0	0	0	0	0	0	1
VFLDFSLCPTYFR	0	1663.81	AT5G35100.1;AT5G35100.2	AT5G35100.1	yes	no	2	0.0043119	50.897	0	0	0	0	0	0	0	0	0	0	0	0	0	0	0	0	0	0	0	0	0	0	0	0	0	0	0	0	0	0	0	0	0	0	0	0	0	0	1
TVFISGCGELK	0	1209.61	AT5G35100.1;AT5G35100.2	AT5G35100.1	yes	no	2	0.0089715	51.252	0	0	0	0	0	0	0	0	0	0	0	0	0	0	0	0	0	0	0	0	0	2573	0	0	0	0	0	0	2979.2	5079	0	0	0	0	0	0	0	0	3
SDPSATLSSTTPCSDSTPLGR	0	2135.96	AT5G35100.1;AT5G35100.2	AT5G35100.1	yes	no	2	0.0012951	34.65	0	0	0	0	0	0	0	0	0	0	0	0	0	0	0	0	0	0	0	0	0	0	0	0	0	0	0	0	0	0	0	0	0	0	0	0	0	0	3
QFNDFAEFLGDER	0	1586.7	AT5G35100.1;AT5G35100.2	AT5G35100.1	yes	no	2	0.019455	37.177	0	0	0	0	0	0	0	0	0	0	0	0	0	0	0	0	0	0	0	0	44.388	0	0	0	0	0	0	0	0	12993	0	0	0	0	0	0	0	0	2
DTAEVGYSLR	0	1109.54	AT5G35100.1	AT5G35100.1	yes	yes	2	0.00034522	81.017	0	0	0	0	0	0	0	0	0	0	0	0	0	0	0	0	0	0	0	7250.4	0	0	0	0	0	0	0	0	0	5013.1	0	4044.5	0	0	0	0	0	0	10
VGANQYAIDTINLR	0	1546.81	AT5G34940.3;AT5G34940.1;AT5G34940.2	AT5G34940.3	yes	no	2	3.5437e-06	85.837	0	0	0	0	0	0	0	0	0	0	0	0	0	0	0	0	0	0	0	0	0	0	0	0	7694.7	4455.3	0	0	0	0	0	0	0	0	0	0	0	0	4
AVAWVGESGGAYNSGR	0	1579.74	AT5G34940.3;AT5G34940.1;AT5G34940.2	AT5G34940.3	yes	no	2	5.3631e-05	65.511	0	0	0	0	0	0	0	0	0	0	0	0	0	0	0	0	0	0	0	0	0	0	0	0	0	0	0	0	0	0	0	0	0	0	0	0	0	0	1
YYYKIESGESSR	1	1480.68	AT5G34850.1	AT5G34850.1	yes	yes	3	0.017814	41.684	0	0	0	0	0	0	0	0	0	0	480.55	0	0	0	0	0	0	0	0	0	0	0	1183.1	763.96	0	0	0	0	0	0	0	0	0	0	0	0	0	0	1
YTPQWHWLSEELTR	0	1844.88	AT5G34850.1	AT5G34850.1	yes	yes	2;3	7.5401e-08	98.865	183.38	0	0	5123.3	0	0	0	0	0	0	0	0	0	0	0	0	0	0	0	0	0	15434	44509	16836	0	0	0	0	0	0	0	0	0	0	0	0	0	0	24
VDVIFAGHVHAYER	0	1611.82	AT5G34850.1	AT5G34850.1	yes	yes	3;4	0.0016328	47.774	0	0	0	0	0	0	0	0	0	0	0	0	0	0	0	0	0	0	0	0	2906	0	16434	0	0	0	0	0	0	0	0	1195.7	0	0	0	0	0	0	2
VATDEFVLHNQYWGK	0	1805.87	AT5G34850.1	AT5G34850.1	yes	yes	3	0.00016908	54.898	0	0	0	0	0	0	0	0	0	0	0	0	0	0	0	0	0	0	0	0	0	0	0	0	0	0	0	0	0	0	0	0	0	0	0	0	0	0	2
SGFIHHCLVSDLEHDTK	0	1993.93	AT5G34850.1	AT5G34850.1	yes	yes	4	0.006147	33.082	0	0	0	0	0	0	0	0	0	0	0	0	0	0	0	0	0	0	0	0	0	0	8179.7	0	0	0	0	0	0	0	0	0	1477.3	0	0	0	0	1354.6	1
SEWPAVDIPLDHHVFK	0	1888.95	AT5G34850.1	AT5G34850.1	yes	yes	4	0.0054741	35.473	0	0	0	0	0	0	0	0	0	0	0	0	0	0	0	0	0	0	0	0	0	8243.9	9092.5	4754.3	0	0	0	0	0	0	0	0	0	0	0	0	0	0	1
SAPVYITVGDGGNQEGLAGR	0	1959.96	AT5G34850.1	AT5G34850.1	yes	yes	2;3	1.9549e-106	152.59	0	0	0	0	0	0	0	0	0	0	0	0	0	0	0	0	0	0	0	5329.3	0	48725	58371	0	10195	6455.9	0	3815.9	0	0	0	0	0	0	0	0	0	0	48
GYNAPQQVHITQGDYDGK	0	1989.92	AT5G34850.1	AT5G34850.1	yes	yes	2;3	2.9096e-20	91.065	0	0	0	0	0	0	0	0	0	0	0	0	0	0	0	0	0	0	0	0	0	1326	3056	733.18	0	0	0	0	0	0	0	0	0	0	0	0	0	0	7
FTEPQPDYSAFR	0	1456.66	AT5G34850.1	AT5G34850.1	yes	yes	2;3	5.6409e-19	142.1	0	0	0	0	0	0	0	0	0	0	0	0	0	0	0	0	0	0	0	0	0	0	31611	0	0	3077.1	0	0	0	0	0	0	0	0	0	0	0	0	12
EFWFVTPPHVHPDASYK	0	2055.98	AT5G34850.1	AT5G34850.1	yes	yes	4	0.00032591	46.528	0	0	0	0	0	0	0	0	0	4140.3	0	0	1800.6	0	0	0	0	0	1056	0	9961	13906	0	0	12038	0	5445.1	0	0	0	0	0	0	0	0	0	0	0	4
EASYGHSTLDIK	0	1319.64	AT5G34850.1	AT5G34850.1	yes	yes	3	0.026969	34	0	0	0	0	0	0	0	0	0	0	0	0	0	0	0	0	0	0	0	0	0	0	0	0	0	0	0	0	0	0	0	0	0	0	0	0	0	0	1
AVIISWVTPDEPGSSQVHYGAVQGK	0	2624.32	AT5G34850.1	AT5G34850.1	yes	yes	3	1.397e-07	46.273	0	0	0	0	0	0	7039.8	0	0	0	0	0	0	0	0	0	0	0	0	0	0	31865	0	0	0	0	0	0	0	0	0	0	0	0	0	0	0	0	5
ASAHIIVLSSYSPFVK	0	1717.94	AT5G34850.1	AT5G34850.1	yes	yes	3	0.0012925	39.338	0	0	0	0	0	0	0	0	0	0	0	0	0	0	0	0	0	0	0	0	0	0	0	0	0	0	0	0	0	0	0	0	0	0	0	0	0	0	3
AAFEEWFVQHK	0	1390.67	AT5G34850.1	AT5G34850.1	yes	yes	3	0.0011538	60.641	0	0	0	0	0	0	0	0	0	0	0	0	0	0	0	0	0	0	0	0	5889.1	8247.7	0	0	0	0	0	0	0	0	0	0	0	0	0	0	0	0	1
VSDIATVLQPGDTLK	0	1555.85	AT5G30510.1	AT5G30510.1	yes	yes	2	9.7319e-09	93.237	0	0	0	16531	0	0	0	0	0	0	0	0	0	0	0	0	0	1782.1	0	0	0	0	0	0	0	0	0	0	0	0	0	0	0	0	0	0	0	0	32
VIGANKGGLVALVEGLR	1	1664.99	AT5G30510.1	AT5G30510.1	yes	yes	3	7.444e-05	53.21	0	0	0	0	0	0	0	0	0	0	0	0	0	0	0	0	0	0	0	0	0	0	5988.6	0	0	0	0	0	0	0	0	0	0	0	0	0	0	0	2
TDANGALVDISAK	0	1273.65	AT5G30510.1	AT5G30510.1	yes	yes	2	0.00011167	70.889	0	0	0	0	0	0	0	0	0	0	0	0	0	0	0	0	0	0	0	0	0	0	0	0	0	0	0	0	0	0	0	0	0	0	0	0	0	0	13
SSAYLSVEQACIHR	0	1619.77	AT5G30510.1	AT5G30510.1	yes	yes	2;3	1.3399e-39	150.49	0	0	0	11444	371.75	11047	6178.8	3397.5	0	0	0	0	0	2614.7	0	0	0	0	0	0	6262.1	33790	22115	21404	12327	6285	1692.3	0	0	0	0	0	2548.1	0	0	0	0	0	53
QLQAEDVIVK	0	1141.63	AT5G30510.1	AT5G30510.1	yes	yes	2	0.0038541	61.344	0	0	0	0	0	0	0	0	0	0	0	0	0	0	0	0	0	0	0	4159.2	4009.6	0	0	0	0	0	0	0	0	0	0	0	0	0	0	0	0	0	4
NIQYELAWER	0	1320.65	AT5G30510.1	AT5G30510.1	yes	yes	2	8.876e-07	110.39	0	0	0	12893	0	9640.6	7817	0	2855.7	8517.1	5630.6	6164.3	0	0	0	9295.5	4481.9	0	0	3248.4	0	28672	15623	0	18167	12965	0	9472.2	0	0	0	8430	4093.2	0	0	0	0	0	37
LVFEKAEEMAQTFR	1	1697.84	AT5G30510.1	AT5G30510.1	yes	yes	2;3	1.3706e-15	110.44	0	0	0	0	0	0	0	0	0	0	0	0	0	0	0	0	0	0	0	15116	0	0	2964.5	7693.1	9508.1	0	0	0	0	0	0	0	0	0	0	0	0	4080.5	16
LEPTPGDMIR	0	1127.56	AT5G30510.1	AT5G30510.1	yes	yes	2	0.084291	35.541	0	0	0	6361.6	0	8324.9	0	0	0	0	0	0	0	0	0	0	0	0	0	0	0	0	0	0	0	0	0	0	0	0	0	0	0	0	0	0	0	0	2
GGLVALVEGLR	0	1082.64	AT5G30510.1	AT5G30510.1	yes	yes	2	1.6354e-08	121.9	0	0	0	12035	0	6993.5	4846.1	0	0	0	0	0	0	0	0	0	3518.5	0	0	23135	0	16721	12444	0	10125	7139.3	0	3273	3944.6	0	0	0	0	0	0	0	0	23.355	12
GFVPFSQISSK	0	1195.62	AT5G30510.1	AT5G30510.1	yes	yes	2	0.022086	43.897	0	0	0	0	0	0	0	0	0	0	0	0	0	0	0	0	0	0	0	0	0	0	0	0	0	0	0	0	0	0	0	0	0	0	0	0	0	0	1
FVEVDEEQTK	0	1222.57	AT5G30510.1	AT5G30510.1	yes	yes	2	0.0022334	64.82	0	0	28.638	0	0	0	0	0	0	0	0	0	0	0	0	0	0	0	0	361.84	466.02	0	0	0	142	0	0	0	0	0	0	0	0	0	0	0	0	0	1
EIPLKFVEVDEEQTK	1	1802.93	AT5G30510.1	AT5G30510.1	yes	yes	3	0.00019296	62.055	0	0	0	0	0	0	0	0	0	0	0	0	0	4856.7	0	0	0	0	0	6938.1	6389.5	0	0	0	0	0	0	0	0	0	0	0	0	0	0	0	0	0	5
LSGNVFNILFNLNK	0	1591.87	AT5G28900.1;AT5G28850.2;AT5G28850.1;AT1G54450.1	AT5G28900.1	yes	no	2	0.035298	32.152	0	0	0	0	0	0	0	0	0	0	0	0	0	9408.8	0	0	0	0	0	0	0	0	0	0	0	0	0	0	0	0	0	0	0	0	0	0	0	0	1
LFDQWLSLPEAQR	0	1601.82	AT5G28900.1;AT5G28850.2	AT5G28900.1	yes	no	2	0.0028598	54.871	0	0	0	0	0	0	0	0	0	0	0	0	0	0	0	0	0	0	0	0	0	0	0	0	0	0	0	0	0	0	0	0	0	0	0	0	0	0	2
EPIPQFYFQNGR	0	1494.73	AT5G28900.1;AT5G28850.2	AT5G28900.1	yes	no	2	0.059777	33.207	0	0	0	0	0	0	3541.3	0	0	0	6011.5	0	0	0	0	0	0	0	0	19789	0	0	7461.6	0	0	0	0	0	0	0	0	0	0	0	0	0	0	0	1
VVGTQAPVQLGSLR	0	1423.81	AT5G28840.2;AT5G28840.1	AT5G28840.2	yes	no	2	2.9715e-06	80.441	0	0	0	17542	0	0	0	0	0	0	0	0	0	0	0	0	0	0	0	0	0	0	0	0	0	0	0	0	0	0	0	0	0	0	0	0	0	0	6
SFTFIDECVEGVLR	0	1670.8	AT5G28840.2;AT5G28840.1	AT5G28840.2	yes	no	2;3	6.9227e-11	106.58	0	0	0	26841	973.28	0	0	0	0	0	0	0	0	0	0	0	0	0	0	0	0	0	0	0	0	0	11844	0	0	0	0	0	0	0	0	0	0	0	39
KAQTSTDRFEMWGDGLQTR	2	2226.05	AT5G28840.2;AT5G28840.1	AT5G28840.2	yes	no	3	0.024072	31.488	0	0	0	0	0	0	0	0	0	0	0	0	0	0	0	0	0	0	0	0	0	0	0	0	0	0	0	0	0	0	0	0	0	0	0	0	0	0	2
ITYFWIK	0	969.532	AT5G28840.2;AT5G28840.1	AT5G28840.2	yes	no	2	0.09292	56.122	0	0	0	27160	0	11252	0	0	0	0	0	0	0	0	0	0	0	0	0	0	0	0	0	0	0	0	0	0	0	0	0	0	0	0	0	0	0	0	1
ISITGAGGFIASHIAR	0	1569.86	AT5G28840.2;AT5G28840.1	AT5G28840.2	yes	no	2;3	6.5901e-59	145.86	0	0	1407.9	58131	1463.7	28160	35232	6713.2	0	0	0	0	0	9236.5	0	0	0	0	1530.1	4299.3	10201	17306	16177	10720	9347.7	17148	0	17284	12060	0	0	1827.4	0	0	0	0	0	0	82
HYNKDFGIECR	1	1437.65	AT5G28840.2;AT5G28840.1	AT5G28840.2	yes	no	3	0.043319	37.327	0	0	0	851.04	0	0	0	0	0	0	0	0	0	0	0	0	0	0	0	0	0	0	0	0	0	0	0	0	0	0	0	0	0	0	0	0	0	0	1
FHNIYGPFGTWK	0	1465.71	AT5G28840.2;AT5G28840.1	AT5G28840.2	yes	no	2;3	1.568e-05	85.522	0	0	0	23378	0	5506.1	7785.5	0	0	0	0	0	0	0	0	0	0	0	0	0	0	0	0	0	0	0	0	0	0	0	0	0	0	0	0	0	0	0	14
FFYASSACIYPEFK	0	1728.79	AT5G28840.2;AT5G28840.1	AT5G28840.2	yes	no	2	0.0018615	50.088	0	0	0	15254	0	0	0	0	0	0	0	0	0	0	0	0	0	0	0	0	0	0	0	0	0	0	0	0	0	0	0	0	0	0	0	0	0	0	3
ESDAWPAEPQDAYGLEK	0	1904.84	AT5G28840.2;AT5G28840.1	AT5G28840.2	yes	no	2;3	3.916e-13	80.738	0	0	0	19989	0	11994	0	0	0	0	0	0	0	0	0	0	0	0	0	0	0	3392.1	7418.9	0	0	0	0	0	0	5987.3	0	0	0	0	0	0	0	0	20
EQYWPSENLK	0	1292.6	AT5G28840.2;AT5G28840.1	AT5G28840.2	yes	no	2	1.3879e-07	130.41	0	0	0	35280	0	0	0	0	0	0	0	0	0	0	0	0	0	0	0	0	0	0	0	0	0	0	0	0	0	0	0	0	0	0	0	0	0	0	5
ELEREQYWPSENLK	1	1819.87	AT5G28840.2;AT5G28840.1	AT5G28840.2	yes	no	3	0.040163	30.226	0	0	0	10177	0	6981.3	0	0	0	0	0	0	0	0	0	0	0	0	0	5885.6	0	0	0	0	0	0	0	6819.8	0	0	0	0	0	0	0	0	0	0	1
AQTSTDRFEMWGDGLQTR	1	2097.95	AT5G28840.2;AT5G28840.1	AT5G28840.2	yes	no	3	0.00042388	42.052	0	0	0	0	0	0	0	0	0	0	0	0	0	0	0	0	0	0	0	0	0	0	0	0	0	0	0	0	0	0	0	0	0	0	0	0	0	0	4
NLPVTHPQYDSLNNTFER	0	2144.03	AT5G28740.1	AT5G28740.1	yes	yes	3	1.4213e-05	50.392	0	0	0	0	0	0	0	0	0	0	0	0	0	0	0	0	0	0	0	0	0	0	0	0	0	0	0	0	0	0	0	0	0	0	0	0	0	0	1
EVPAAVFGGLAR	0	1185.65	AT5G28740.1	AT5G28740.1	yes	yes	2	0.097987	29.071	0	0	0	3990.2	0	0	0	0	0	0	0	0	0	0	0	0	0	0	0	0	0	0	0	0	0	0	0	0	0	0	0	0	0	0	0	0	0	0	1
VEIESLFDGVDFSEPLTR	0	2052.01	AT5G28540.1;AT1G09080.2;AT1G09080.1	AT5G28540.1	yes	no	2;3	3.8249e-14	80.316	0	0	0	0	0	0	0	0	0	0	0	0	0	0	36056	5488.8	0	0	0	16896	5683.2	33251	10299	77.462	0	0	0	0	0	0	0	0	2368.1	0	0	0	0	0	26
WVVLPGWDPVVAVR	0	1591.89	AT5G28500.1	AT5G28500.1	yes	yes	2	7.9728e-05	71.933	0	0	0	22.194	0	0	0	0	0	0	0	0	0	0	0	0	4405.5	0	0	18461	0	0	51.897	0	0	0	0	0	0	0	0	0	0	0	0	0	0	0	14
VAAAEYIVDHGFDTK	0	1634.79	AT5G28500.1;AT5G28500.2	AT5G28500.1	yes	no	3	4.7647e-06	70.197	0	0	0	0	273.87	0	0	0	0	0	0	0	0	0	0	0	0	0	0	7229.9	0	0	4751.2	0	0	3226	0	0	0	0	0	0	0	0	0	0	0	0	4
TTLLEQALETAVTEK	0	1645.88	AT5G28500.1;AT5G28500.2	AT5G28500.1	yes	no	2	3.805e-05	67.648	0	0	0	0	0	0	0	0	0	0	0	0	0	0	0	0	0	0	0	14529	0	0	0	0	0	0	0	0	0	0	0	0	0	0	0	0	0	0	10
SLDTAGKIEVLADR	1	1486.8	AT5G28500.1;AT5G28500.2	AT5G28500.1	yes	no	3	1.1869e-06	88.706	117.64	0	0	0	0	0	816.69	0	0	0	0	0	0	0	3837.4	4347.1	0	0	0	7887.4	0	0	0	0	0	0	0	0	0	0	0	0	0	0	0	0	0	0	4
SSGYGLIYDTVENAKK	1	1743.87	AT5G28060.1	AT5G28060.1	yes	yes	3	1.3819e-07	65.511	0	0	0	7641.7	0	0	0	0	0	0	0	0	0	0	0	0	0	0	0	0	0	0	0	0	0	0	0	0	0	0	0	0	0	0	0	0	0	0	2
SSGYGLIYDTVENAK	0	1615.77	AT5G28060.1	AT5G28060.1	yes	yes	2;3	2.0098e-35	127.32	0	0	0	16973	0	9385	0	0	0	0	0	0	0	0	0	0	0	0	0	0	0	0	0	0	0	0	0	0	0	0	0	0	0	0	0	0	0	0	15
QFVIDVLHPGR	0	1279.7	AT3G04920.1;AT5G28060.1	AT5G28060.1	no	no	2;3	0.000181	72.34	0	0	0	21813	0	8469.8	0	0	0	0	0	0	0	0	0	0	0	0	0	0	0	0	0	0	0	0	0	0	0	0	0	0	0	0	0	0	0	0	6
MYEVKDPNAIFCFK	1	1760.83	AT5G28060.1	AT5G28060.1	yes	yes	2;3	3.8532e-07	79.885	0	0	0	10675	0	0	0	0	0	0	0	0	0	0	0	0	0	0	0	0	0	0	0	0	0	0	0	0	0	0	0	0	0	0	0	0	0	0	8
KQFVIDVLHPGR	1	1407.8	AT3G04920.1;AT5G28060.1	AT5G28060.1	no	no	2;3	1.2384e-09	120.87	0	0	0	39418	1712.2	21099	0	0	0	0	0	0	0	0	0	0	0	0	0	0	0	0	0	0	0	0	0	0	0	0	0	0	0	0	0	0	0	0	25
DPNAIFCFK	0	1110.52	AT5G28060.1	AT5G28060.1	yes	yes	2	0.0015797	90.906	0	70.064	0	2587.7	0	3573.2	0	0	0	0	0	0	0	0	0	0	0	0	0	0	0	0	0	0	0	0	0	0	0	0	0	0	0	0	0	0	0	0	6
YTDPTAHAEVTAIR	0	1543.76	AT5G28050.1;AT5G28050.2	AT5G28050.1	yes	no	2;3	6.5305e-11	110.51	0	0	138.46	0	0	0	0	0	0	0	0	0	0	0	0	0	0	0	0	0	0	0	1394.2	0	9218	13293	15986	1534	5346.4	3641.1	0	0	1195.4	0	250.87	0	0	0	53
DGTISVASAFSGHQQAVHDSDHK	0	2393.1	AT5G28050.1;AT5G28050.2	AT5G28050.1	yes	no	4	0.0072012	24.048	0	0	0	0	0	0	0	0	0	0	0	0	0	0	0	0	0	0	0	0	0	0	0	0	0	4540.4	0	0	0	0	0	0	0	0	0	0	0	0	3
AEAAIAIGFDDFIADALR	0	1877.95	AT5G28050.1;AT5G28050.2	AT5G28050.1	yes	no	2	0.010672	29.603	0	0	0	0	0	0	0	0	0	0	0	0	0	0	0	0	0	0	0	0	0	0	0	0	0	0	0	0	0	0	0	0	0	0	0	0	0	0	1
VILVMPSTMSLER	0	1474.79	AT5G28020.6;AT5G28020.4;AT5G28020.3;AT5G28020.2;AT5G28020.1;AT5G28020.5	AT5G28020.6	yes	no	2	0.013746	40.941	0	0	0	0	0	0	0	0	0	0	0	0	0	0	0	0	0	0	0	0	0	0	0	0	0	0	0	0	0	0	0	0	0	0	0	0	0	0	2
VDILVAGVGTGGTATGVGK	0	1670.92	AT5G28020.6;AT5G28020.4;AT5G28020.3;AT5G28020.2;AT5G28020.1;AT5G28020.5	AT5G28020.6	yes	no	2	0.053315	23.019	0	0	0	0	0	0	0	0	0	0	0	0	0	0	0	0	0	0	0	0	0	0	0	0	0	0	0	0	0	0	0	0	0	0	0	0	0	0	1
TPGGYIPQQFENPANPEIHYR	0	2427.16	AT5G28020.6;AT5G28020.4;AT5G28020.3;AT5G28020.2;AT5G28020.1;AT5G28020.5	AT5G28020.6	yes	no	3	8.5223e-25	86.439	0	0	0	0	0	0	0	0	0	0	0	0	0	0	0	0	0	0	0	0	0	0	4213	0	0	16418	0	5985.1	0	0	0	0	5127	0	0	0	0	0	6
LIVVVFPSGGER	0	1271.72	AT5G28020.6;AT5G28020.4;AT5G28020.3;AT5G28020.2;AT5G28020.1;AT5G28020.5	AT5G28020.6	yes	no	2	8.3574e-07	114.86	0	0	0	0	0	0	0	0	0	1227.4	0	1481.5	0	0	0	0	0	0	0	0	0	0	0	4221.6	20852	18676	0	0	2174.4	0	0	0	0	0	0	0	0	0	19
LFDSIRYEAENLPIE	1	1807.9	AT5G28020.6;AT5G28020.4;AT5G28020.3;AT5G28020.2;AT5G28020.1;AT5G28020.5	AT5G28020.6	yes	no	3	0.032697	29.58	0	0	0	0	0	0	0	0	0	0	0	0	0	0	0	0	0	0	0	0	0	0	0	0	0	0	0	0	0	0	0	0	0	0	0	0	0	0	1
IAYSMIKDAEDKGLITPGK	2	2049.08	AT5G28020.6;AT5G28020.4;AT5G28020.3;AT5G28020.2;AT5G28020.1	AT5G28020.6	no	no	4	0.083434	20.596	0	0	0	0	0	0	0	0	0	0	0	0	0	0	0	0	0	0	0	0	0	0	0	4499.2	5717.5	6098.7	0	0	0	0	0	0	0	0	0	0	0	0	1
IAAKLEMMEPCSSVKDR	2	1963.95	AT5G28020.6;AT5G28020.4;AT5G28020.3;AT5G28020.2;AT5G28020.1	AT5G28020.6	yes	no	4	0.0053755	48.288	0	0	0	0	0	0	0	0	0	0	0	0	0	0	0	0	0	0	0	0	0	0	0	0	0	0	0	0	0	0	0	0	0	0	0	0	0	0	0
IAAKLEMMEPCSSVK	1	1692.82	AT5G28020.6;AT5G28020.4;AT5G28020.3;AT5G28020.2;AT5G28020.1;AT3G04940.1	AT5G28020.6	no	no	3	0.018125	33.313	0	0	0	0	0	0	0	0	0	0	0	0	0	0	0	0	0	0	0	0	0	0	0	0	0	0	0	0	0	0	0	0	0	0	0	0	0	0	1
EGLLVGISSGAAAAAALK	0	1597.9	AT5G28020.6;AT5G28020.4;AT5G28020.3;AT5G28020.2;AT5G28020.1;AT5G28020.5	AT5G28020.6	yes	no	2	0.00010857	47.68	0	0	0	0	0	0	0	0	0	0	0	0	0	0	0	0	0	0	0	0	0	0	0	6681.7	42793	9852.1	0	0	0	0	0	0	0	0	0	0	0	0	56
ALGAELHLSDQR	0	1308.68	AT5G28020.6;AT5G28020.4;AT5G28020.3;AT5G28020.2;AT5G28020.1;AT5G28020.5	AT5G28020.6	yes	no	3	0.00014291	71.085	0	0	0	0	0	0	0	0	0	0	0	0	1973.2	0	0	0	0	0	0	0	0	0	0	3798.3	4978.6	3673.2	3779.6	0	0	0	0	0	0	0	0	0	0	0	31
SNSNFNAVILKR	1	1361.74	AT5G27850.1	AT5G27850.1	yes	yes	3	0.002908	53.567	0	0	0	0	547.3	0	0	0	0	0	0	0	0	0	0	0	0	0	0	0	0	0	0	0	0	0	0	0	0	0	0	0	0	0	0	0	0	0	2
IAVLVGTITDDLR	0	1384.79	AT5G27850.1	AT5G27850.1	no	no	2;3	6.6891e-28	152.38	0	0	0	16438	1839.3	6991.2	0	0	0	0	0	0	0	0	0	0	0	0	0	0	0	0	0	0	0	0	0	0	2727.6	0	0	0	0	0	0	0	0	0	15
HFGPAPGVPHSNTKPYVR	1	1960.01	AT5G27850.1	AT5G27850.1	yes	yes	4	4.521e-14	79.317	0	0	0	3596.5	0	0	0	0	0	0	0	0	0	0	0	0	0	0	0	0	0	0	0	0	0	0	0	0	0	0	0	0	0	0	0	0	0	0	3
APLGQNTVLLR	0	1180.69	AT5G27850.1	AT5G27850.1	no	no	2	5.683e-24	167.09	0	42.957	0	72286	0	32731	0	0	0	0	0	0	0	0	0	0	0	0	0	0	0	0	0	0	0	0	0	0	0	0	0	0	0	0	0	0	0	0	16
AGGECLTFDQLALR	0	1549.76	AT5G27850.1	AT5G27850.1	no	no	2;3	2.4687e-58	172.92	0	0	0	152900	1794.5	0	0	0	20607	0	0	0	0	0	0	0	3029.3	0	0	0	0	0	0	0	0	0	0	0	0	0	0	0	0	0	0	2839.1	0	0	26
SKITVTADGQFSKR	2	1536.83	AT3G05560.3;AT3G05560.2;AT3G05560.1;AT5G27770.1	AT5G27770.1	no	no	3	9.5506e-05	81.327	0	0	0	1838.3	0	0	0	0	0	0	0	0	0	0	0	0	0	0	0	0	0	0	0	0	0	0	0	0	0	0	0	0	0	0	0	0	0	0	3
SKITVTADGQFSK	1	1380.72	AT3G05560.3;AT3G05560.2;AT3G05560.1;AT5G27770.1	AT5G27770.1	no	no	3	0.001636	59.864	0	0	0	1716.2	0	0	0	0	0	0	0	0	0	0	0	0	0	0	0	0	0	0	0	0	0	0	0	0	0	0	0	0	0	0	0	0	0	0	3
ITVTADGQFSKR	1	1321.7	AT3G05560.3;AT3G05560.2;AT3G05560.1;AT5G27770.1	AT5G27770.1	no	no	2;3	3.7809e-40	176.78	0	0	0	19403	0	5214.4	3603.3	0	0	0	0	0	0	0	0	0	0	0	346.4	0	0	0	1501.9	0	0	0	0	0	0	0	241.14	0	2353.8	0	0	1017.2	0	1262	25
ITVTADGQFSK	0	1165.6	AT3G05560.3;AT3G05560.2;AT3G05560.1;AT5G27770.1	AT5G27770.1	no	no	2	0.01789	45.891	0	0	0	0	0	0	0	0	0	0	0	0	0	0	0	0	0	0	0	0	0	0	0	0	0	0	0	0	0	0	0	0	0	0	0	0	0	0	3
IMEIASLEK	0	1032.55	AT3G05560.3;AT3G05560.2;AT3G05560.1;AT5G27770.1	AT5G27770.1	no	no	2	0.0036141	72.365	196.5	0	0	11309	0	6455.6	0	0	0	0	0	0	0	0	0	0	0	0	0	0	0	0	0	0	0	0	0	0	0	0	0	0	0	0	0	0	0	0	4
GVSFTIDCSKPVDDK	1	1666.79	AT3G05560.3;AT3G05560.2;AT3G05560.1;AT5G27770.1	AT5G27770.1	no	no	3	5.2371e-05	70.134	0	0	0	6200.6	0	0	0	0	0	0	0	0	0	0	0	0	7275	0	0	0	0	0	0	0	0	0	0	0	0	0	0	0	0	0	0	0	0	0	0
AGALGDSVSITR	0	1145.6	AT5G27770.1	AT5G27770.1	yes	yes	2	2.8795e-14	129.34	0	0	0	17769	0	10420	4147.5	0	0	0	0	0	0	0	0	0	0	0	0	0	0	0	0	0	0	0	0	0	0	0	0	0	0	0	0	0	0	0	10
YLVTYHSQEPSNPR	0	1689.81	AT5G27640.1;AT5G27640.2	AT5G27640.1	no	no	3	1.2737e-31	127.02	0	0	0	0	0	0	0	0	0	0	0	0	0	0	0	0	0	0	0	0	0	0	0	0	0	0	0	0	0	0	0	0	0	0	0	0	0	0	1
YIILAGLK	0	889.564	AT5G27640.1;AT5G27640.2	AT5G27640.1	no	no	2	0.038431	65.252	0	0	0	7659.3	0	3480.2	0	0	0	0	0	0	0	0	0	0	0	0	0	0	0	0	0	0	0	0	0	0	0	0	0	0	0	0	0	0	0	0	4
VALVQIPSKVELR	1	1450.89	AT5G27640.1;AT5G27640.2	AT5G27640.1	no	no	3	5.863e-08	111.79	0	0	0	12435	0	8984.4	0	0	0	0	0	0	0	0	0	0	0	0	0	0	0	0	0	0	0	0	0	0	0	0	0	0	0	0	0	0	0	0	6
STYSGFELFR	0	1205.57	AT5G27640.1;AT5G27640.2	AT5G27640.1	no	no	2	0.0099259	56.043	0	0	0	0	0	0	0	0	0	0	0	0	0	0	0	0	0	0	0	0	0	0	0	0	0	0	0	0	0	0	0	0	0	0	0	0	0	0	4
SHIFAVNMFDDFDR	0	1712.76	AT5G27640.1;AT5G27640.2	AT5G27640.1	no	no	3	6.6925e-05	67.136	0	0	0	5544.6	0	0	0	0	0	0	0	0	0	0	0	0	0	0	0	0	0	0	0	0	0	0	0	0	0	0	0	0	0	0	0	0	0	0	1
SGPDTEVFWNDTR	0	1522.67	AT5G27640.1;AT5G27640.2	AT5G27640.1	yes	no	2	9.7676e-07	104.7	0	0	0	10102	0	0	0	0	0	0	0	0	0	0	0	0	0	0	0	0	0	0	0	0	0	0	0	0	0	0	0	0	0	0	0	0	0	0	5
QANALFWSPTGK	0	1318.67	AT5G27640.1;AT5G27640.2	AT5G27640.1	no	no	2	0.022638	40.83	0	0	0	0	0	0	0	0	0	0	0	0	0	0	0	0	0	0	0	0	0	0	0	0	0	0	0	0	0	0	0	0	0	0	0	0	0	0	2
KYEAEDQDVSLLLSEQDREK	2	2394.16	AT5G27640.1;AT5G27640.2	AT5G27640.1	yes	no	3	0.074598	26.659	0	0	0	0	0	0	0	0	0	0	0	0	0	0	0	0	0	0	0	0	0	0	0	0	0	0	0	0	0	0	0	0	0	0	0	0	0	0	1
IIAFAWEPK	0	1073.59	AT5G27640.1;AT5G27640.2	AT5G27640.1	no	no	2	0.02289	52.579	0	0	0	9912.6	0	0	0	0	0	0	0	0	0	0	0	0	0	0	0	0	0	0	0	0	0	0	0	0	0	0	0	0	0	0	0	0	0	0	4
DIPIEVLELDNKNDK	1	1753.91	AT5G27640.1;AT5G27640.2	AT5G27640.1	no	no	2;3	8.1979e-05	67.646	0	0	0	7245.1	0	0	0	0	0	0	0	0	0	0	0	0	0	0	0	0	0	0	0	0	0	0	0	0	0	0	0	0	0	0	0	0	0	0	2
QYVHMLNSTLTATER	0	1762.87	AT5G27470.1	AT5G27470.1	yes	yes	3	0.03244	51.591	0	0	0	0	0	0	0	0	0	0	0	0	0	0	0	0	0	0	0	0	0	0	0	0	4755.8	6343.3	0	0	0	0	0	0	0	0	0	0	0	0	0
NHVDLVELLGIADTKR	1	1791.98	AT5G27470.1	AT5G27470.1	yes	yes	3	3.9546e-13	92.439	0	0	0	0	0	0	0	0	0	0	0	0	0	0	0	0	0	0	0	0	0	0	0	0	0	0	0	0	0	0	0	0	0	0	0	0	0	0	6
LPYQIVSIVSGALNDAAAK	0	1929.06	AT5G27470.1	AT5G27470.1	yes	yes	2;3	3.3562e-08	60.938	0	0	0	0	0	0	0	0	0	0	0	0	0	0	0	4975.5	0	0	0	2751.5	0	0	5309.8	9347.4	0	0	0	0	0	0	0	0	0	0	0	0	0	0	7
KYDLEAWFPSSETFR	1	1874.88	AT5G27470.1	AT5G27470.1	yes	yes	2;3	0.0002111	66.826	0	0	0	4337	0	35.856	0	0	0	0	0	0	0	0	0	2831.2	0	0	0	0	53.671	3675	6247.3	0	25320	0	0	0	0	0	0	0	0	0	0	0	0	0	8
IKKEDASEIIQQTEK	2	1758.94	AT5G27470.1	AT5G27470.1	yes	yes	3	0.059806	34.182	0	0	0	0	0	0	0	0	0	0	0	0	0	0	0	0	0	0	0	0	0	0	0	0	0	0	0	0	0	0	0	0	0	0	0	0	0	0	1
GFTGLQPPFFMR	0	1396.7	AT5G27470.1	AT5G27470.1	yes	yes	2	0.021133	41.242	0	0	0	0	0	0	0	0	0	0	0	0	0	0	0	0	0	0	0	0	0	0	0	0	0	0	0	0	0	0	0	0	0	0	0	0	0	0	2
FASVEIVDEIIK	0	1361.74	AT5G27470.1	AT5G27470.1	yes	yes	2	0.0069867	51.726	0	0	0	0	0	0	0	0	0	0	0	0	0	0	0	0	0	0	0	0	0	0	0	0	0	0	0	0	0	0	0	0	0	0	0	0	0	0	3
ELVSCSNCTDYQAR	0	1701.71	AT5G27470.1	AT5G27470.1	yes	yes	2;3	0.00091058	53.3	0	0	0	0	0	0	0	0	0	0	0	0	0	0	0	0	0	0	0	0	0	0	962.38	999.54	1082.9	936.6	627.26	0	0	224.84	0	0	0	0	0	0	0	0	14
VSNMFLVR	0	964.516	AT5G27380.1	AT5G27380.1	yes	yes	2	0.023739	73.248	0	0	0	0	0	0	0	0	0	0	0	0	0	0	0	0	0	0	0	3402	3754.6	0	0	0	0	0	0	0	0	0	0	0	0	0	0	0	0	0	6
SYGDQIGIDSERVPINTSTIQFADALAK	1	3008.51	AT5G27380.1	AT5G27380.1	yes	yes	3	0.0010505	24.866	0	0	0	0	0	0	0	0	0	0	0	0	0	0	0	0	0	0	0	28738	0	0	0	0	0	0	0	0	0	0	0	0	0	0	0	0	0	0	6
SKDEVIVNEQSGYLMR	1	1866.91	AT5G27380.1	AT5G27380.1	yes	yes	2;3	1.7095e-08	76.795	0	0	0	0	0	0	0	0	0	0	0	0	0	0	0	0	0	0	0	0	3821.1	4071.6	2868.4	0	0	0	0	0	0	0	0	0	0	0	0	0	0	0	5
SGYTPNDHPSESEWNAR	0	1945.82	AT5G27380.1	AT5G27380.1	yes	yes	3	0.018108	26.548	0	0	0	0	0	0	0	0	0	0	0	0	0	0	0	0	0	0	0	0	0	0	0	0	0	0	0	0	0	0	0	0	0	0	0	0	0	0	1
QACNVTPLFNELIDR	0	1788.88	AT5G27380.1	AT5G27380.1	yes	yes	2;3	2.3887e-08	86.214	0	0	0	0	0	0	0	0	0	0	0	0	0	0	0	0	0	0	0	32846	0	0	0	0	0	0	0	0	0	0	0	0	0	0	0	0	0	0	9
NMYDQHLLSSILR	0	1588.8	AT5G27380.1	AT5G27380.1	yes	yes	3	0.0015983	51.726	0	0	0	0	0	0	0	0	0	0	0	0	0	0	0	0	0	0	0	10244	12789	0	0	0	0	0	0	0	0	0	0	0	0	0	0	0	0	0	3
MESQKPIFDLEKLDDEFVQK	2	2438.2	AT5G27380.1	AT5G27380.1	yes	yes	3	0.041007	40.723	0	0	0	0	0	0	0	0	0	0	0	0	0	0	0	0	0	0	0	0	0	0	0	0	0	0	0	0	0	0	0	0	0	0	0	0	0	0	0
LVYDALVWSSLHGLVVGDK	0	2070.11	AT5G27380.1	AT5G27380.1	yes	yes	3	3.244e-05	47.729	0	0	0	0	0	0	0	0	0	0	0	0	0	0	0	0	0	0	0	0	0	0	0	0	0	0	0	0	0	0	0	0	0	0	0	0	0	0	8
LVSQLHQSLLR	0	1292.76	AT5G27380.1	AT5G27380.1	yes	yes	3	0.00011967	84.188	0	0	0	0	0	0	0	0	0	0	0	0	0	0	0	0	0	0	0	4523.1	5826.4	0	0	0	0	0	0	0	0	0	0	0	0	0	0	0	0	0	6
LLIEESSAVK	0	1087.61	AT5G27380.1	AT5G27380.1	yes	yes	2	1.9227e-05	94.692	0	0	0	0	0	0	0	0	0	0	0	0	0	0	0	0	0	0	0	19220	19399	0	0	0	0	0	0	0	0	0	37.193	0	0	0	0	0	0	0	26
IQQELAKPGVLER	1	1479.84	AT5G27380.1	AT5G27380.1	yes	yes	3	0.0053128	47.774	0	0	0	0	0	0	0	0	0	0	0	0	0	0	0	0	0	0	0	0	0	0	0	0	0	0	0	0	0	0	0	0	0	0	0	0	0	0	4
IASSDEGGVAAGFGVLDSIYLI	0	2153.09	AT5G27380.1	AT5G27380.1	yes	yes	2	0.075432	18.623	0	0	0	0	0	0	0	0	0	0	0	0	0	0	0	0	0	0	0	0	0	0	0	0	0	66311	20672	0	0	0	0	0	0	0	0	0	0	0	1
HQAISELGVYGAYLR	0	1675.87	AT5G27380.1	AT5G27380.1	yes	yes	3	0.073319	21.254	0	0	0	0	0	0	0	0	0	0	0	0	0	0	0	0	0	0	0	0	0	0	0	0	0	0	0	0	0	0	0	0	0	0	0	0	0	0	1
FLQDSLSR	0	964.498	AT5G27380.1	AT5G27380.1	yes	yes	2	0.075395	51.193	0	0	0	0	0	0	0	0	0	0	0	0	0	0	0	0	0	0	0	2833.5	2781.5	0	0	0	0	0	0	0	0	0	0	0	0	0	0	0	0	0	3
EGGGNNIYGDDVRENLLR	1	1989.95	AT5G27380.1	AT5G27380.1	yes	yes	3	6.4004e-14	78.441	0	0	0	0	0	0	0	0	0	0	0	0	0	0	0	0	0	0	0	0	9231.8	0	0	0	0	0	0	0	0	0	0	0	0	0	0	0	0	0	3
CFAGLWSLDDSEIVK	0	1738.82	AT5G27380.1	AT5G27380.1	yes	yes	2	0.002355	44.252	0	0	0	0	0	0	0	0	0	0	0	0	0	0	0	0	0	0	0	0	0	0	0	0	0	0	0	0	0	0	0	0	0	0	0	0	0	0	1
AVVMVIVQPEER	0	1368.74	AT5G27380.1	AT5G27380.1	yes	yes	2	1.541e-18	130.56	128.88	0	0	0	0	0	0	0	0	0	0	0	0	0	0	0	0	0	0	2874.9	0	10186	0	2217.8	0	0	0	0	0	0	0	0	0	0	0	0	0	0	27
VFGFTYELK	0	1102.57	AT5G26830.1	AT5G26830.1	yes	yes	2	0.01926	54.539	0	0	0	0	0	0	0	0	0	0	0	3371.6	5006.4	0	21625	0	0	0	0	0	0	0	0	0	3816.1	0	0	0	0	0	0	0	0	0	0	0	0	0	1
SIEDLLEEFK	0	1221.61	AT5G26830.1	AT5G26830.1	yes	yes	2	0.00063532	72.2	0	0	0	0	0	0	0	0	0	0	0	0	0	6454.2	14820	16923	0	0	0	0	0	0	0	0	0	0	0	0	0	0	502.35	0	0	0	0	0	0	0	12
QELFFSHQLSPGSYFFLPLGTR	0	2570.3	AT5G26830.1	AT5G26830.1	yes	yes	3	0.034179	19.144	0	0	0	0	0	0	0	0	0	0	0	0	0	0	0	0	0	0	0	0	0	0	0	0	0	0	0	0	0	0	0	0	0	0	0	0	0	0	1
NEASGALSGLTR	0	1174.59	AT5G26830.1	AT5G26830.1	yes	yes	2	1.4918e-09	121.71	0	0	0	0	0	0	0	0	0	0	0	0	0	0	0	0	9908.3	0	0	0	0	0	0	0	0	0	0	0	0	0	0	2981.5	0	0	0	0	0	0	4
LADFGVLHR	0	1026.56	AT5G26830.1	AT5G26830.1	yes	yes	2	0.0073748	64.841	0	0	0	0	0	0	0	0	0	0	0	0	0	0	0	0	0	0	0	0	0	0	0	0	0	0	0	0	0	0	0	0	0	0	0	0	0	0	2
IDITVSDAMNR	0	1233.6	AT5G26830.1	AT5G26830.1	yes	yes	2	0.0001182	90.306	0	0	0	0	0	0	0	0	0	0	0	0	0	0	0	0	0	0	0	0	0	0	0	0	0	0	0	0	0	0	0	0	0	0	0	0	0	0	7
FNLEYAAEDEAKK	1	1526.73	AT5G26830.1	AT5G26830.1	yes	yes	2;3	0.029615	50.088	0	0	0	0	0	0	0	0	0	0	0	0	0	0	0	0	0	0	0	0	0	0	0	0	0	0	0	0	0	0	0	0	0	0	0	0	0	0	2
FNLEYAAEDEAK	0	1398.63	AT5G26830.1	AT5G26830.1	yes	yes	2	0.0061616	51.135	0	0	0	0	0	0	0	1588.7	0	0	0	3444.3	0	0	6339	0	0	0	0	0	0	0	0	0	0	0	0	0	0	0	0	0	0	0	0	0	0	0	3
EAIEAFGKPLVLNEGDGAFYGPK	1	2421.22	AT5G26830.1	AT5G26830.1	yes	yes	3	0.00042347	35.246	0	0	0	0	0	0	0	0	0	0	0	0	0	0	0	0	0	0	0	0	0	0	0	0	0	0	0	0	0	0	0	0	0	0	0	0	0	0	2
TLAFGIPIIK	0	1071.67	AT5G26742.3;AT5G26742.1;AT5G26742.2	AT5G26742.3	yes	no	2	0.0083505	58.955	0	0	0	0	0	0	0	0	0	0	0	0	0	0	0	0	0	0	0	0	0	0	0	0	0	0	0	0	0	0	0	0	0	0	0	0	0	0	3
TILSDLITVYAK	0	1335.77	AT5G26742.3;AT5G26742.1;AT5G26742.2	AT5G26742.3	yes	no	2	1.145e-09	122.18	0	0	0	10101	0	0	0	0	0	0	0	0	0	0	0	0	0	0	0	0	0	0	0	0	0	0	0	0	0	0	0	0	0	0	0	0	0	0	10
SVTGFLSDLYR	0	1256.64	AT5G26742.3;AT5G26742.1;AT5G26742.2	AT5G26742.3	yes	no	2	7.473e-05	89.266	0	0	0	21991	0	0	0	0	0	0	0	0	0	0	0	0	0	0	0	0	0	0	0	0	0	0	0	0	0	0	0	0	0	0	0	0	0	0	6
LPPLQDDGPSSDNYGR	0	1729.79	AT5G26742.3;AT5G26742.1;AT5G26742.2	AT5G26742.3	yes	no	2	9.3587e-22	111.64	0	0	0	7873.2	0	0	0	0	0	0	0	0	0	0	0	0	0	0	0	0	0	0	0	0	0	0	0	0	0	0	0	0	0	0	0	0	0	0	6
IIDLIEGR	0	927.539	AT5G26742.3;AT5G26742.1;AT5G26742.2	AT5G26742.3	yes	no	2	0.0040268	122.52	0	0	0	14757	0	0	0	0	0	0	0	0	0	0	0	0	0	0	0	0	0	0	0	0	0	0	0	0	0	0	0	0	0	0	0	0	0	0	8
IFLIADDR	0	961.523	AT5G26742.3;AT5G26742.1;AT5G26742.2	AT5G26742.3	yes	no	2	0.017708	78.516	0	0	0	12650	0	3403.9	0	0	0	0	0	0	0	0	0	0	0	0	0	0	0	0	0	0	0	0	0	0	0	0	0	0	0	0	0	0	0	0	4
GWVTLQLIRDPTNAR	1	1738.95	AT5G26742.3;AT5G26742.1;AT5G26742.2	AT5G26742.3	yes	no	3	0.00041675	53.946	0	0	0	0	0	0	0	0	0	0	0	0	0	0	0	0	0	0	0	0	0	0	0	0	0	0	0	0	0	0	0	0	0	0	0	0	0	0	1
GWVTLQLIR	0	1084.64	AT5G26742.3;AT5G26742.1;AT5G26742.2	AT5G26742.3	yes	no	2	0.02071	53.756	0	0	0	3937.6	0	0	0	0	0	0	0	0	0	0	0	0	0	0	0	0	0	0	0	0	0	0	0	0	0	0	0	0	0	0	0	0	0	0	1
GVDVVVGTPGR	0	1054.58	AT5G26742.3;AT5G26742.1;AT5G26742.2	AT5G26742.3	yes	no	2	2.7835e-12	137.89	0	0	0	10204	0	4647.8	0	0	0	0	0	0	0	0	0	0	0	0	0	0	0	0	0	0	0	0	0	0	0	0	0	0	0	1298.1	0	0	0	0	8
GSSDDWLIGGR	0	1161.54	AT5G26742.3;AT5G26742.1;AT5G26742.2	AT5G26742.3	yes	no	2	0.050645	37.327	0	0	0	0	0	0	0	0	0	0	0	0	0	0	0	0	0	0	0	0	0	0	0	0	0	0	0	0	0	0	0	0	0	0	0	0	0	0	1
GLDIPNVDLVIHYELPNDPETFVHR	0	2901.47	AT5G26742.3;AT5G26742.1;AT5G26742.2	AT5G26742.3	yes	no	4	0.0052856	24.833	0	0	0	8862	0	0	0	0	0	0	0	0	0	0	0	0	0	0	0	0	0	0	0	0	0	0	0	0	0	0	0	0	0	0	0	0	0	0	1
FLVLAPTR	0	915.554	AT5G26742.3;AT5G26742.1;AT5G26742.2	AT5G26742.3	yes	no	2	0.020013	76.478	0	0	0	3762.1	0	0	0	0	0	0	0	0	0	0	0	0	0	0	0	0	0	0	0	0	0	0	0	0	0	0	0	0	0	0	0	0	0	0	1
DADEVSLALSNSIATEALHGDISQHQR	0	2876.39	AT5G26742.3;AT5G26742.1;AT5G26742.2	AT5G26742.3	yes	no	3	8.4359e-05	29.603	0	0	0	0	0	0	0	0	0	0	0	0	0	0	0	0	0	0	0	0	0	0	0	0	0	0	0	0	0	0	0	0	0	0	0	0	0	0	1
YQGEVIVR	0	962.519	AT5G26710.1	AT5G26710.1	yes	yes	2	0.0076837	93.429	0	0	0	2511.8	0	0	0	0	0	0	0	0	4326.5	0	0	0	0	0	897.41	0	0	0	0	0	0	0	0	0	3509.4	0	0	0	0	0	0	0	0	0	4
WFNSILDEYSEVLNK	0	1855.9	AT5G26710.1	AT5G26710.1	yes	yes	2;3	0.00015407	57.288	0	0	0	10929	0	10486	0	0	0	0	0	0	0	0	0	0	0	0	0	0	0	0	0	0	0	0	0	0	0	0	0	0	0	0	0	0	0	0	6
VLFTLTDGPDEPFVR	0	1704.87	AT5G26710.1	AT5G26710.1	yes	yes	2	8.8889e-25	129.17	0	0	0	22212	0	17097	14449	0	0	0	0	0	0	0	0	0	0	0	11414	0	0	0	0	0	0	0	0	0	0	0	0	0	0	0	0	0	0	0	11
SSKPIVLFSIPDGR	1	1514.85	AT5G26710.1	AT5G26710.1	yes	yes	3	0.00055671	59.705	0	0	0	0	0	0	0	0	0	0	0	0	0	0	0	0	0	0	0	0	0	0	0	0	0	0	0	0	0	0	0	0	0	0	0	0	0	0	2
RVLFTLTDGPDEPFVR	1	1860.97	AT5G26710.1	AT5G26710.1	yes	yes	3	1.1781e-32	130.12	0	0	0	10159	0	0	0	0	0	0	0	0	0	0	0	0	0	0	0	0	0	0	0	0	0	0	0	0	0	0	0	0	0	0	0	0	0	0	2
QVQLYEFSR	0	1168.59	AT5G26710.1	AT5G26710.1	yes	yes	2	0.00058371	106.2	0	47.158	0	12388	0	9811.2	0	0	0	0	0	0	0	0	0	0	0	0	0	0	0	0	0	0	40437	0	0	0	0	0	0	0	0	0	0	0	0	0	8
LNLVFTLLSK	0	1146.7	AT5G26710.1	AT5G26710.1	yes	yes	2	0.00069009	70.942	0	0	0	5172	0	5249.8	0	0	0	0	0	0	0	0	0	0	0	0	0	0	0	0	0	0	0	0	0	0	0	0	0	0	0	0	0	0	0	0	13
KLEDDDEVADFVNPNTK	1	1947.91	AT5G26710.1	AT5G26710.1	yes	yes	3	9.6728e-19	93.753	0	0	0	8236.3	0	0	0	0	0	0	0	0	0	0	0	0	0	0	0	0	0	0	0	0	0	0	0	0	0	0	0	0	0	0	0	0	0	0	3
IYPTYDFACPFVDSLEGITHALR	0	2684.29	AT5G26710.1	AT5G26710.1	yes	yes	3	3.7332e-06	44.312	0	0	0	0	0	0	0	0	0	0	0	0	0	0	0	0	0	0	0	0	0	0	0	0	0	0	0	0	0	0	0	0	0	0	0	0	0	0	2
IEALIQFILEQGASK	0	1658.92	AT5G26710.1	AT5G26710.1	yes	yes	2	0.0085004	37.177	0	0	0	0	0	0	0	0	0	0	0	0	0	0	0	0	0	0	0	0	0	0	0	0	0	0	0	0	0	0	0	0	0	0	0	0	0	0	1
GKPEVDLPEAEIGK	1	1480.78	AT5G26710.1	AT5G26710.1	yes	yes	3	0.0026427	48.323	0	0	0	8303.5	0	6207.9	0	0	0	0	0	0	0	0	0	0	0	0	0	0	0	0	0	0	0	0	0	0	0	0	0	0	0	0	0	0	0	0	9
FDDTNPAKESNEFVDNLVK	1	2181.02	AT5G26710.1	AT5G26710.1	yes	yes	3	1.0703e-05	53.033	0	0	0	0	0	11611	9310	0	0	0	0	0	0	0	0	0	0	0	0	0	0	0	0	0	0	0	0	0	0	0	0	0	0	0	0	0	0	0	6
FAPEPSGYLHIGHAK	0	1622.82	AT5G26710.1	AT5G26710.1	yes	yes	3;4	0.00076625	48.214	0	0	0	6714.7	0	7461.1	0	0	0	0	0	0	0	0	0	0	0	0	0	0	0	0	0	0	0	0	0	0	0	0	0	0	0	0	0	0	0	0	6
ETLALGDSNMR	0	1205.57	AT5G26710.1	AT5G26710.1	yes	yes	2	0.030987	41.242	0	0	0	0	0	3371	0	0	0	720.72	0	0	0	0	0	0	0	0	0	0	0	0	0	0	0	0	0	0	0	0	0	0	0	0	0	0	0	0	1
ESNEFVDNLVK	0	1292.62	AT5G26710.1	AT5G26710.1	yes	yes	2	0.0012195	65.179	0	0	0	0	0	0	0	0	0	0	0	0	0	0	0	0	0	0	0	0	0	0	0	0	0	0	0	0	0	0	0	0	0	0	0	0	0	0	4
DIGTLGIKYEK	1	1235.68	AT5G26710.1	AT5G26710.1	yes	yes	3	0.0027587	59.198	0	0	0	0	0	4438.2	0	0	0	0	0	0	0	0	0	0	0	0	0	0	0	0	0	0	0	0	0	0	0	0	0	0	0	0	0	0	0	0	3
AYVDDTPREQMQK	1	1579.73	AT5G26710.1	AT5G26710.1	yes	yes	3	0.0025405	55.261	0	0	0	0	0	947.4	0	0	0	0	0	0	0	0	0	0	0	0	0	0	0	0	0	0	0	0	0	0	0	0	0	0	0	0	0	0	0	0	2
KINAAKPIEAVFEEVK	2	1785	AT5G26667.3;AT5G26667.2;AT5G26667.1	AT5G26667.3	yes	no	3	4.3926e-05	60.062	0	0	0	0	0	0	0	0	0	0	0	0	0	0	0	0	0	0	0	0	0	0	0	0	0	0	0	0	0	0	0	10863	7655.5	0	0	0	0	0	5
INAAKPIEAVFEEVK	1	1656.91	AT5G26667.3;AT5G26667.2;AT5G26667.1	AT5G26667.3	yes	no	3	0.028534	30.647	0	0	0	0	0	0	0	0	0	0	0	0	0	0	0	0	0	0	0	0	0	0	0	0	0	0	0	0	0	0	0	0	0	0	0	0	0	0	1
FVLFFDCPEEEMEKR	1	1974.89	AT5G26667.3;AT5G26667.2;AT5G26667.1	AT5G26667.3	yes	no	3	4.1748e-14	107.46	0	0	0	0	0	0	0	0	0	0	0	0	0	0	0	0	0	0	0	0	0	0	0	0	0	0	0	0	0	0	0	13370	11224	0	0	0	0	0	9
AIQENGNDKFLIDGFPR	1	1932.97	AT5G26667.3;AT5G26667.2;AT5G26667.1	AT5G26667.3	yes	no	3	0.001717	40.493	0	0	0	0	0	0	0	0	0	0	0	0	0	0	0	0	0	0	0	0	0	0	0	0	0	0	0	0	0	0	0	20642	0	0	0	0	0	0	1
YSGDFVEQFK	0	1218.56	AT5G26570.1;AT5G26570.2	AT5G26570.1	yes	no	2	0.081351	36.447	0	0	0	0	0	0	0	0	0	0	0	0	0	0	0	0	0	0	0	0	0	0	0	0	0	0	0	0	0	0	0	0	0	0	0	0	0	0	1
VHSEHGVPASFK	0	1293.65	AT5G26570.1	AT5G26570.1	yes	yes	3	0.012767	38.3	0	0	0	0	0	0	0	0	0	0	0	0	0	0	0	0	0	243.94	0	319	0	0	0	0	0	0	0	0	0	0	0	0	0	0	87.569	0	0	0	1
SLSIDDEESKPGSSSSNSLLYSSK	1	2516.18	AT5G26570.1;AT5G26570.2	AT5G26570.1	yes	no	3	8.9667e-13	61.256	0	0	0	0	0	0	0	0	0	0	0	0	0	0	0	0	0	0	0	10246	0	0	0	0	0	0	0	0	0	0	0	0	0	0	0	0	0	0	4
NVASWNDPLDALVLGVHQVGLSGWK	0	2674.39	AT5G26570.1;AT5G26570.2	AT5G26570.1	yes	no	3	0.012016	20.202	0	0	0	0	0	0	0	0	0	0	0	0	0	0	0	0	0	0	0	0	0	0	0	0	0	0	0	0	0	0	0	0	0	0	0	0	0	0	1
NAGPEDLIATEAMLQR	0	1727.85	AT5G26570.1;AT5G26570.2	AT5G26570.1	yes	no	2	5.9859e-05	58.246	0	0	0	0	0	0	0	0	0	0	0	0	0	0	0	0	0	0	0	0	0	0	0	0	0	0	0	0	0	0	0	0	0	0	0	0	0	0	5
LTVDSVFR	0	935.508	AT5G26570.1	AT5G26570.1	yes	yes	2	0.025535	71.692	0	0	0	0	0	0	0	0	0	0	0	0	0	0	0	0	0	0	0	4961.7	0	4745.7	0	0	0	0	0	0	0	0	0	0	0	0	0	0	0	0	3
LGSVGFFLER	0	1123.6	AT5G26570.1	AT5G26570.1	yes	yes	2	1.6573e-07	140.49	0	0	0	0	0	0	0	0	0	0	0	0	0	0	0	6603.1	0	867.62	0	16375	0	0	0	0	0	0	0	0	0	0	0	0	0	0	0	0	0	0	12
LEASPSHVNLILSTEGR	0	1821.96	AT5G26570.1;AT5G26570.2	AT5G26570.1	yes	no	3	2.5124e-40	126.25	0	0	0	0	0	0	0	0	7801.5	0	0	0	0	0	0	0	5709.5	0	0	10006	0	0	0	0	0	0	0	0	0	0	0	0	0	0	0	0	0	0	5
LDTSGESSNVLELIK	0	1603.83	AT5G26570.1;AT5G26570.2	AT5G26570.1	yes	no	2	0.00010505	59.728	0	0	0	0	0	0	0	0	0	0	0	0	0	0	0	0	0	0	0	10797	0	0	0	0	0	0	0	0	0	0	0	0	0	0	0	0	0	0	2
IVFVTCDDDDKVADIRR	2	2036	AT5G26570.1;AT5G26570.2	AT5G26570.1	yes	no	4	6.6522e-05	53.395	0	0	0	0	0	0	0	0	0	0	0	0	0	0	0	0	0	0	0	0	9013.3	0	0	0	0	0	0	0	0	0	0	0	0	0	0	1470.2	0	0	1
IVFVTCDDDDKVADIR	1	1879.9	AT5G26570.1;AT5G26570.2	AT5G26570.1	yes	no	3	0.00022933	50.966	0	0	0	0	0	0	0	0	0	0	0	0	0	0	0	0	0	587.88	0	6991.2	0	0	0	0	0	0	0	0	0	0	0	0	0	0	0	0	0	0	1
ITETPGKYSGDFVEQFK	1	1944.95	AT5G26570.1;AT5G26570.2	AT5G26570.1	yes	no	3	0.010383	31.41	0	0	0	0	0	0	0	0	0	0	0	0	0	0	0	0	0	0	0	10303	0	0	0	0	0	0	0	0	0	0	0	0	0	0	0	0	0	0	2
GLSALNLFFECK	0	1397.7	AT5G26570.1;AT5G26570.2	AT5G26570.1	yes	no	2	0.0012806	61.11	0	0	0	0	0	0	0	0	0	0	0	0	0	0	0	0	0	0	0	0	0	0	0	0	0	0	0	0	0	0	0	0	0	0	0	0	0	0	2
FLNALETMGGADQLAK	0	1677.84	AT5G26570.1;AT5G26570.2	AT5G26570.1	yes	no	2	1.8147e-09	81.656	0	0	0	0	0	0	0	0	0	0	0	0	0	0	0	0	0	0	0	0	0	0	0	0	0	0	0	0	0	0	0	0	0	0	0	0	0	0	4
EVIVGSVEREER	1	1400.73	AT5G26570.1;AT5G26570.2	AT5G26570.1	yes	no	3	4.6924e-05	76.326	0	0	0	0	0	0	0	0	0	0	0	0	0	0	0	0	0	0	0	0	0	1724.1	0	0	0	0	0	0	0	0	0	0	0	0	0	0	0	0	9
DIPSGGIIALADADVPTSGSK	0	1983.02	AT5G26570.1	AT5G26570.1	yes	yes	2;3	3.1315e-07	54.559	0	0	0	0	0	1542.8	0	0	0	0	0	0	0	0	0	0	0	0	0	31202	17393	7032.3	0	0	0	0	0	0	0	0	0	8442.8	0	0	0	0	0	0	16
AGIIFQISK	0	975.575	AT5G26570.1;AT5G26570.2	AT5G26570.1	yes	no	2	0.00060547	101.46	0	0	0	0	0	0	0	0	0	0	0	0	0	0	0	0	0	0	0	10345	0	0	0	0	0	0	0	0	0	0	0	0	0	0	0	0	0	0	10
VPGGQFEDSEVLK	0	1403.69	AT5G26360.1	AT5G26360.1	yes	yes	2	3.4724e-06	75.764	0	0	0	0	0	0	0	0	0	0	0	0	0	0	0	0	0	0	0	0	0	0	0	0	0	0	0	0	0	0	0	0	0	0	0	0	0	0	2
TAIEAACMLLR	0	1247.64	AT5G26360.1	AT5G26360.1	yes	yes	2	0.051578	37.144	0	0	0	0	0	0	0	0	0	0	0	0	0	0	0	0	0	0	0	0	0	0	0	0	0	0	0	0	0	0	0	0	0	0	0	0	0	0	1
NLQDAMSVAR	0	1103.54	AT5G26360.1	AT5G26360.1	yes	yes	2	0.0097304	56.404	0	0	0	0	0	0	0	0	0	0	0	0	0	0	0	0	0	0	0	0	0	0	0	0	0	0	0	0	0	0	0	0	0	0	0	0	0	0	1
IILLDCPLEYK	0	1375.74	AT5G26360.1	AT5G26360.1	yes	yes	2	9.2692e-05	84.479	0	0	0	0	0	0	11263	0	0	0	0	0	0	1434.8	0	0	0	0	0	0	0	0	0	0	0	0	0	0	0	0	0	0	0	0	0	0	0	0	4
IDDIVSGIK	0	958.534	AT5G26360.1	AT5G26360.1	yes	yes	2	0.0023821	77.662	0	36.167	0	6697.8	0	11610	0	0	0	0	0	0	0	0	0	0	0	0	0	0	0	0	0	0	0	0	0	0	0	0	0	0	0	0	0	0	0	0	1
GPSKDFINEVER	1	1389.69	AT5G26360.1	AT5G26360.1	yes	yes	3	0.00052634	65.043	0	0	0	0	0	0	0	0	0	0	0	0	0	0	0	0	0	0	0	0	0	0	0	0	0	0	0	0	0	0	0	0	0	0	0	0	0	0	2
GLSDLACHYFSK	0	1396.64	AT5G26360.1	AT5G26360.1	yes	yes	3	0.034922	31.071	0	0	0	5814.3	0	0	0	0	0	0	0	0	0	0	0	0	0	0	0	0	0	0	0	0	0	0	0	0	0	0	0	0	0	0	0	0	0	0	1
ACGAVIVNRPDELQESDIGTGAGLFEVK	1	2944.46	AT5G26360.1	AT5G26360.1	yes	yes	3	0.020512	18.295	0	0	0	0	0	0	0	0	0	0	0	0	0	0	0	0	0	0	0	0	0	0	0	0	0	0	0	0	0	0	0	0	0	0	0	0	0	0	1
ALTTDVQEFFR	0	1325.66	AT5G26210.1	AT5G26210.1	yes	yes	2	0.00032977	74.611	0	0	0	0	0	0	0	0	0	0	0	0	0	0	0	0	0	0	0	0	0	0	7315.8	8122.3	0	5564.5	0	0	0	0	0	0	0	0	0	0	1787.5	0	7
YYNGLIDGLVAK	0	1324.7	AT5G26000.2;AT5G26000.1	AT5G26000.2	yes	no	2	1.645e-05	88.338	0	0	0	0	0	34822	25293	0	0	0	0	0	10808	13810	23793	44781	106410	24407	26268	0	27016	0	0	0	0	0	0	0	0	0	0	0	0	0	0	0	0	0	65
WFLPFDHSQESKDATER	1	2091.97	AT5G26000.2;AT5G26000.1	AT5G26000.2	yes	no	2;3;4	1.5409e-84	157.91	0	0	0	0	0	22227	0	0	0	0	0	0	0	10699	41206	53636	84160	4707.7	6625.1	61671	75457	7037.5	15617	0	0	0	0	0	0	0	0	1580.3	0	0	0	0	0	0	93
WFLPFDHSQESK	0	1519.71	AT5G26000.2;AT5G26000.1	AT5G26000.2	yes	no	2;3	1.6795e-06	105.94	0	0	0	8874.8	0	41317	49325	0	0	0	0	0	9971.2	26554	14768	49816	149420	16567	26820	44299	14873	0	4388	0	4769	0	0	0	0	0	0	0	0	0	0	0	0	0	111
VKNWITINQLYTVPTR	1	1945.08	AT5G26000.2;AT5G26000.1	AT5G26000.2	yes	no	2;3;4	6.6245e-48	140.78	0	0	0	0	470.91	12053	7422.2	0	0	0	0	0	5655.5	0	0	59971	56487	9408	8772.7	64803	16631	9290.5	0	0	0	0	0	0	0	0	0	0	0	0	0	1351.2	0	0	91
TTYGDPLIYVTENGFSTPGDEDFEKATADYKR	2	3599.66	AT5G26000.2;AT5G26000.1	AT5G26000.2	yes	no	4	7.7552e-19	52.238	0	0	0	0	0	0	0	0	0	0	0	0	0	0	0	30576	17401	0	0	0	0	0	0	0	0	0	0	0	0	0	0	0	0	0	0	0	0	0	7
TTYGDPLIYVTENGFSTPGDEDFEKATADYK	1	3443.56	AT5G26000.2;AT5G26000.1	AT5G26000.2	yes	no	3	1.2662e-08	40.67	0	0	0	0	0	0	0	0	0	0	0	0	0	0	0	0	0	0	0	0	0	0	0	0	0	0	0	0	0	0	0	0	0	0	0	0	0	0	9
TTYGDPLIYVTENGFSTPGDEDFEK	0	2794.25	AT5G26000.2;AT5G26000.1	AT5G26000.2	yes	no	3	2.3755e-44	85.913	0	0	0	0	0	0	0	0	0	0	0	0	0	22485	42586	82165	0	8910.3	9339.2	80447	41745	0	0	0	0	0	0	0	0	0	0	0	0	0	0	0	0	0	85
TIVDDFKDYADLCFELFGDRVK	2	2665.27	AT5G26000.2;AT5G26000.1	AT5G26000.2	yes	no	3;4	6.2784e-21	73.383	0	0	0	0	0	0	0	0	0	0	0	0	0	0	5223.3	5786.3	0	0	0	29617	11186	0	0	0	0	0	0	0	0	0	0	0	0	0	0	0	0	0	28
TIVDDFKDYADLCFELFGDR	1	2438.11	AT5G26000.2;AT5G26000.1	AT5G26000.2	yes	no	2;3;4	4.2911e-56	118.54	0	0	0	0	0	0	2002.9	9318.4	7627.5	7265.1	0	25810	40506	47000	31072	181950	16459	0	0	123510	39911	17804	43.266	79.321	10946	0	50.477	0	50.477	0	0	0	0	50.477	0	0	0	0	259
TIVDDFK	0	836.428	AT5G26000.2;AT5G26000.1	AT5G26000.2	yes	no	2	0.011949	94.662	0	0	0	0	0	0	0	0	0	0	0	0	0	0	0	0	5451.2	0	0	0	0	0	0	0	0	0	0	0	0	0	0	0	0	0	0	0	0	0	3
RIDYLCSHLCFLSK	1	1810.89	AT5G26000.2;AT5G26000.1	AT5G26000.2	yes	no	2;3;4	4.5086e-11	106.6	0	0	0	0	0	0	0	0	0	0	0	0	4330.1	0	27900	23454	26743	0	0	44413	27589	0	0	0	0	0	0	0	0	0	0	0	0	0	0	0	0	0	28
NWITINQLYTVPTR	0	1717.92	AT5G26000.2;AT5G26000.1	AT5G26000.2	yes	no	2;3	2.3825e-125	205.62	0	0	0	0	0	70255	73738	18775	6705.1	0	0	21184	90723	164800	294120	541290	232660	11231	32865	431580	182180	64804	28.642	23242	20175	13544	9454.8	0	0	0	0	2206.9	0	0	0	0	0	0	281
LPEFSETEAALVK	0	1432.74	AT5G26000.2;AT5G26000.1	AT5G26000.2	yes	no	2;3	4.1544e-11	120.87	0	0	0	0	0	0	0	0	0	0	0	6483.9	16124	37745	32312	51134	50302	14829	623.65	43219	19800	17559	0	0	0	0	0	0	3503.9	0	0	0	0	0	3013.2	0	0	0	48
LFNSGNFEK	0	1054.51	AT5G26000.2;AT5G26000.1	AT5G26000.2	yes	no	2	0.00023605	123.35	0	0	305.15	0	1394	13189	0	0	0	0	0	0	5484.4	5124	15962	32103	238900	79918	73093	21884	9764	0	2289.8	0	0	0	0	0	0	0	114.43	1453.1	0	0	0	0	0	1431	104
[truncated: 11,406 more rows]

## Sheet: 1.6_B2_Pep_SEC_5600
The abundance of peptides across the fractions for biological replicate two when separated by size exclusion chromatography (SEC). Profiling was performed in the columbia (wt) background.
									Wiff file name	60515_uma_SEC_28	60515_uma_SEC_29	60515_uma_SEC_30	52915_Uma_SEC_31	52915_Uma_SEC_32	52915_Uma_SEC_33	52915_Uma_SEC_34	52915_Uma_SEC_35	52915_Uma_SEC_36	52915_Uma_SEC_37	52915_Uma_SEC_38	52915_Uma_SEC_39	52915_Uma_SEC_40	52915_Uma_SEC_41	52915_Uma_SEC_42	52915_Uma_SEC_43	52915_Uma_SEC_44	52915_Uma_SEC_45	52915_Uma_SEC_46	52915_Uma_SEC_47	52915_Uma_SEC_48	60215_Uma_SEC_49	60215_Uma_SEC_50	60215_Uma_SEC_51	60215_Uma_SEC_52	60215_Uma_SEC_53	60215_Uma_SEC_54	60215_Uma_SEC_55	60215_Uma_SEC_56	60215_Uma_SEC_57	60215_Uma_SEC_58	60215_Uma_SEC_59	60215_Uma_SEC_60	60215_Uma_SEC_61	60215_Uma_SEC_62	60215_Uma_SEC_63	60215_Uma_SEC_64	60215_Uma_SEC_65	60215_Uma_SEC_66	60215_Uma_SEC_67
Sequence	Missed cleavages	Mass	Proteins	Leading razor protein	Unique (Groups)	Unique (Proteins)	Charges	PEP	Score	B2_SEC_F1	B2_SEC_F2	B2_SEC_F3	B2_SEC_F4	B2_SEC_F5	B2_SEC_F6	B2_SEC_F7	B2_SEC_F8	B2_SEC_F9	B2_SEC_F10	B2_SEC_F11	B2_SEC_F12	B2_SEC_F13	B2_SEC_F14	B2_SEC_F15	B2_SEC_F16	B2_SEC_F17	B2_SEC_F18	B2_SEC_F19	B2_SEC_F20	B2_SEC_F21	B2_SEC_F22	B2_SEC_F23	B2_SEC_F24	B2_SEC_F25	B2_SEC_F26	B2_SEC_F27	B2_SEC_F28	B2_SEC_F29	B2_SEC_F30	B2_SEC_F31	B2_SEC_F32	B2_SEC_F33	B2_SEC_F34	B2_SEC_F35	B2_SEC_F36	B2_SEC_F37	B2_SEC_F38	B2_SEC_F39	B2_SEC_F40
AAELTNLFESR	0	1249.63	ATMG01190.1;AT2G07698.1	ATMG01190.1	yes	no	2	0.0031445	59.198	0	0	7945.4	0	0	0	0	0	975.15	0	0	0	0	0	0	0	0	0	0	0	0	0	0	0	0	0	0	0	0	0	0	0	0	0	0	0	0	1514.6	2960.8	0
GIRPAINVGLSVSR	1	1437.84	ATMG01190.1;AT2G07698.1	ATMG01190.1	yes	no	3	0.0016108	48.527	0	0	8575.6	0	0	0	0	0	0	0	0	0	0	0	0	0	0	0	0	0	0	0	0	0	0	0	0	0	0	0	0	0	0	0	0	0	0	0	0	0
GAIIGDTIVSGTEVPIK	0	1668.93	ATCG01310.1;ATCG00830.1	ATCG01310.1	yes	no	2;3	1.5894e-22	98.281	247.18	0	157060	1992.9	0	0	22209	0	0	0	0	2278.5	0	0	0	0	2233.1	0	0	0	0	0	0	0	0	0	0	0	0	0	0	0	0	0	0	0	0	0	0	0
GVVMNPVDHPHGGGEGR	0	1713.8	ATCG01310.1;ATCG00830.1	ATCG01310.1	yes	no	3;4	6.061e-45	111.22	0	0	4916.2	693.76	0	0	0	0	0	0	35.611	0	0	1425.6	0	0	0	0	0	0	0	1096.1	0	0	0	0	0	0	0	0	0	0	2330	0	2301.2	0	0	0	0	0
GVVMNPVDHPHGGGEGRAPIGR	1	2208.1	ATCG01310.1;ATCG00830.1	ATCG01310.1	yes	no	4	3.0355e-10	57.045	0	0	3748.6	0	0	0	175.09	0	0	0	0	0	0	0	0	0	0	0	0	0	0	0	0	0	0	0	0	0	0	0	0	0	0	0	0	0	0	0	0	0
IVTIEYDPNR	0	1218.62	ATCG01310.1;ATCG00830.1	ATCG01310.1	yes	no	2	1.9032e-12	152.97	801.95	0	147260	2723.7	0	0	0	0	0	0	0	0	0	0	0	0	0	0	0	0	0	0	0	0	0	0	0	0	2616.8	0	0	0	0	0	0	0	0	0	0	0
IVTIEYDPNRNAYICLIHYGDGEKR	2	3008.48	ATCG01310.1;ATCG00830.1	ATCG01310.1	yes	no	4	1.8959e-06	41.703	0	0	28603	0	0	0	0	0	0	0	0	0	0	0	0	0	0	0	0	0	0	0	0	0	0	0	0	0	0	0	0	0	0	0	0	0	0	0	0	0
KKPVTPWGYPALGR	2	1568.88	ATCG01310.1;ATCG00830.1	ATCG01310.1	yes	no	3	0.001373	60.196	0	0	12347	0	0	0	0	0	0	0	0	0	0	0	0	0	0	0	0	0	0	0	0	0	0	1634.1	0	0	0	0	0	0	0	0	0	0	0	0	0	0
MGNALPLTDMPLGTAIHNIEITLGR	0	2647.38	ATCG01310.1;ATCG00830.1	ATCG01310.1	yes	no	3	1.966e-13	53.998	0	0	74972	0	0	0	0	0	0	0	0	0	0	0	0	0	0	0	0	0	0	0	0	0	0	0	0	0	0	0	0	0	0	0	0	0	0	0	0	0
NAYICLIHYGDGEKR	1	1807.87	ATCG01310.1;ATCG00830.1	ATCG01310.1	yes	no	2;3;4	6.641e-53	143.46	0	0	87342	920.78	0	0	0	0	0	0	0	0	0	0	0	0	0	0	0	0	0	0	0	0	0	0	0	0	0	0	0	0	0	0	0	0	0	0	0	0
NCSATVGQVGNVGVNQK	0	1730.84	ATCG01310.1;ATCG00830.1	ATCG01310.1	yes	no	2;3	4.5229e-66	125.5	0	0	66392	0	0	0	0	0	0	0	0	0	0	0	0	0	0	0	0	1210.8	0	0	0	2159.3	0	3955.4	0	0	0	0	0	0	0	9511.5	0	0	0	0	0	0
SATLKLPSGEVR	1	1256.71	ATCG01310.1;ATCG00830.1	ATCG01310.1	yes	no	3	3.5369e-06	83.226	0	0	4094.8	0	602.05	0	0	0	0	0	0	0	0	0	0	0	554.81	0	0	0	0	0	0	0	0	0	0	0	0	0	0	0	0	0	0	0	0	0	0	0
YSETLILR	0	993.549	ATCG01310.1;ATCG00830.1	ATCG01310.1	yes	no	2	2.3995e-08	145.34	0	0	76294	0	0	0	0	0	0	0	0	0	0	0	0	0	0	0	0	0	0	0	0	0	0	0	0	0	0	0	0	0	0	0	0	0	0	0	0	0
MIITLQPGYSIPPLR	0	1697.95	ATCG01300.1;ATCG00840.1	ATCG01300.1	yes	no	2;3	4.7673e-10	88.282	0	0	13287	0	0	0	0	0	0	0	0	0	0	0	0	0	0	0	0	0	0	0	0	0	0	0	0	0	0	0	0	0	0	0	0	0	0	0	0	0
MIITLQPGYSIPPLRK	1	1826.05	ATCG01300.1;ATCG00840.1	ATCG01300.1	yes	no	3	7.596e-09	84.508	0	0	26606	0	0	0	0	0	0	0	0	1890.4	0	0	0	0	0	0	0	0	0	0	0	0	0	0	0	0	0	0	0	0	0	0	0	0	0	0	0	0
GVTPDIAVK	0	898.512	ATCG01240.1;ATCG00900.1	ATCG01240.1	yes	no	2	0.0068168	68.016	0	0	2065.6	0	0	0	0	0	0	0	0	0	0	0	0	0	0	0	0	0	0	0	0	0	0	0	0	0	0	0	0	0	0	0	0	0	0	0	0	0
KSLAYQIIYR	1	1253.71	ATCG01240.1;ATCG00900.1	ATCG01240.1	yes	no	2;3	6.1997e-05	93.096	0	0	0	0	0	0	0	0	0	0	0	0	0	0	0	0	0	0	0	0	0	0	0	0	0	0	0	0	0	0	0	0	0	0	0	0	0	0	0	0
LSSELVDAAK	0	1031.55	ATCG01240.1;ATCG00900.1	ATCG01240.1	yes	no	2	0.00011851	91.549	0	0	10062	4840.3	0	0	0	0	0	0	0	0	0	0	0	0	0	0	0	0	0	1738.4	0	0	0	0	0	0	0	0	0	0	0	0	0	0	0	0	0	0
LVNMLVNR	0	957.543	ATCG01240.1;ATCG00900.1	ATCG01240.1	yes	no	2	0.022344	111.01	0	0	0	0	0	0	0	0	0	0	0	0	0	0	0	0	0	0	0	0	0	0	0	0	0	0	0	0	0	0	0	0	0	0	0	0	0	0	0	0
RVGGSTHQVPIEIGSTQGK	1	1950.03	ATCG01240.1;ATCG00900.1	ATCG01240.1	yes	no	3	1.0195e-05	48.968	0	0	4870.6	0	0	0	0	0	0	0	0	0	0	0	0	0	1098.8	0	0	0	0	0	0	0	0	0	0	0	0	0	0	0	0	0	0	0	0	0	0	0
SLAYQIIYR	0	1125.62	ATCG01240.1;ATCG00900.1	ATCG01240.1	yes	no	2	0.00090611	138.4	0	0	46108	0	0	271.16	0	33091	0	0	3107.5	7747.3	0	0	0	0	0	0	0	0	0	0	0	0	0	0	0	0	0	0	0	0	0	0	0	0	0	0	0	0
TETNPLSVLR	0	1128.61	ATCG01240.1;ATCG00900.1	ATCG01240.1	yes	no	2	0.00012516	90.827	307.16	0	2631.4	0	1988.9	805.99	6061.1	0	0	0	0	0	0	0	0	0	0	0	0	1865.1	0	0	0	0	0	0	0	0	0	0	0	0	0	0	0	0	0	0	0	0
VGGSTHQVPIEIGSTQGK	0	1793.93	ATCG01240.1;ATCG00900.1	ATCG01240.1	yes	no	3	1.9496e-31	100.07	0	0	13472	1991.7	0	0	8969.5	0	0	0	0	0	0	0	0	0	0	0	0	0	0	0	0	19502	0	0	0	0	0	0	0	0	0	0	0	0	0	2950.9	0	0
LTSGFEITAYIPGIGHNLQEHSVVLVR	0	2949.57	ATCG01230.1;ATCG00905.1;ATCG00065.1	ATCG01230.1	yes	no	3;4	2.8478e-97	112.28	0	0	71525	0	0	0	12464	0	0	0	0	0	0	0	0	0	0	0	0	0	0	0	0	0	0	0	0	0	0	0	0	0	0	0	0	0	0	0	0	0
ELINQLNIR	0	1111.63	ATCG01120.1	ATCG01120.1	yes	yes	2	0.013654	61.679	0	0	0	0	0	0	0	0	0	0	0	0	0	0	0	0	0	0	0	0	0	0	0	0	0	0	0	0	0	0	0	0	0	0	0	0	0	0	0	0
GSVEFQVFSFTNK	0	1488.72	ATCG01120.1	ATCG01120.1	yes	yes	2	2.0445e-05	83.204	0	0	40344	0	0	0	20227	0	2271.6	0	0	0	0	0	0	0	0	0	0	0	0	0	0	0	0	0	0	0	0	0	0	0	0	0	0	0	0	0	0	0
IKNIVISFEEQKEESR	2	1948.03	ATCG01120.1	ATCG01120.1	yes	yes	3;4	3.6298e-57	155.38	0	0	33992	0	0	0	17054	0	0	0	0	0	0	0	0	0	0	1416.1	0	0	0	0	0	0	0	0	0	0	0	0	0	0	0	0	0	0	0	0	0	0
NIVISFEEQKEESR	1	1706.85	ATCG01120.1	ATCG01120.1	yes	yes	2;3	8.3334e-41	141.54	0	0	44614	0	0	0	13344	0	0	0	0	3384.1	0	0	0	796.25	0	0	0	0	0	0	0	0	0	0	0	0	0	0	0	0	0	0	0	0	0	0	1008.2	0
YKELINQLNIR	1	1402.79	ATCG01120.1	ATCG01120.1	yes	yes	2;3	8.1565e-16	143.24	0	412.95	118790	97.207	0	0	55154	0	0	0	0	0	0	10069	0	0	1697.8	0	0	0	0	0	0	0	0	0	0	0	0	0	0	0	0	0	0	0	0	0	0	0
AIIQYLPYVTR	0	1335.76	ATCG01110.1	ATCG01110.1	yes	yes	2	0.0010222	65.879	0	0	9022.1	0	0	0	0	0	0	0	0	0	0	0	0	0	0	0	0	0	0	0	0	0	0	0	0	0	0	0	0	0	0	0	0	0	0	0	0	884.01
EFVYDLFEAATGMR	0	1647.76	ATCG01110.1	ATCG01110.1	yes	yes	2	0.0013006	48.467	0	0	0	0	0	0	0	0	0	0	0	0	0	0	0	0	0	0	0	0	0	0	0	0	0	0	0	0	0	0	0	0	0	0	0	0	0	0	0	0
IGGIAADLPYGWIDK	0	1587.83	ATCG01110.1	ATCG01110.1	yes	yes	2	0.0013734	45.873	0	0	0	0	0	0	0	0	0	0	0	0	0	0	0	0	0	0	0	0	0	0	0	0	0	0	0	0	0	0	0	0	0	0	0	0	0	0	0	0
IIQQALEGLPGGPYENLESR	0	2183.12	ATCG01110.1	ATCG01110.1	yes	yes	2;3	0.00091217	35.329	0	0	11056	0	0	0	0	0	0	0	0	0	0	6943.5	0	2027.7	0	0	0	0	0	0	0	0	0	0	0	0	0	0	0	0	0	0	0	15139	0	0	0	0
NPIFLER	0	887.486	ATCG01110.1	ATCG01110.1	yes	yes	2	0.057998	78.178	0	0	0	0	0	0	0	0	0	0	0	0	0	0	0	0	0	0	0	0	0	0	0	0	0	0	0	0	0	0	0	0	0	0	0	0	0	0	0	0
VEAPKGELGIFLIGDQSGFPWR	1	2415.26	ATCG01110.1	ATCG01110.1	yes	yes	3	0.077137	17.604	0	0	7364.4	0	0	0	0	0	0	0	0	0	0	0	0	0	0	0	0	0	0	0	0	0	0	0	0	0	0	0	0	0	0	0	0	0	0	0	0	0
ACPTDVLEMIPWDGCK	0	1890.83	ATCG01060.1	ATCG01060.1	yes	yes	2;3	0.0071536	31.614	0	0	0	0	0	0	0	0	0	0	0	0	0	0	0	0	0	0	0	0	0	0	0	0	0	0	0	0	0	48.871	0	0	0	30.148	0	0	2159.9	0	0	0
CESACPTDFLSVR	0	1540.66	ATCG01060.1	ATCG01060.1	yes	yes	2	7.764e-26	117.03	0	0	0	0	0	0	0	0	0	0	0	0	0	0	0	0	0	0	0	0	0	0	0	0	0	0	0	0	0	0	0	0	0	0	0	0	4144.5	1933.7	4517.3	900.36
IYDTCIGCTQCVR	0	1644.71	ATCG01060.1	ATCG01060.1	yes	yes	2	2.1938e-07	83.087	0	0	0	0	0	0	0	0	0	0	0	0	0	0	0	0	0	0	0	0	0	0	0	0	0	0	0	0	0	0	0	0	0	0	0	1557.5	0	4856.1	0	0
AEKEIIITWSR	1	1344.74	ATCG00820.1	ATCG00820.1	yes	yes	2;3	4.5421e-19	158.42	0	0	43002	0	0	0	16654	0	0	0	0	0	0	0	0	0	0	0	0	0	0	0	0	0	0	0	0	0	0	0	0	0	0	0	3867.5	0	0	0	0	0
ASTIIPTMIGHTIAIHNGR	0	2002.08	ATCG00820.1	ATCG00820.1	yes	yes	3;4	8.6551e-09	61.477	0	0	0	0	0	0	14584	0	0	0	0	0	0	0	0	0	0	0	0	0	0	0	0	0	0	0	0	0	0	0	0	0	0	0	0	0	0	0	0	0
EIIITWSR	0	1016.57	ATCG00820.1	ATCG00820.1	yes	yes	2	0.022039	89.698	0	0	0	0	0	0	0	4488.8	0	0	0	0	0	0	0	0	0	0	0	0	0	0	0	0	0	0	0	0	0	0	0	0	0	0	0	0	0	0	0	0
LGEFSPTINFR	0	1279.66	ATCG00820.1	ATCG00820.1	yes	yes	2	1.3219e-16	155.11	0	0	0	0	1433.4	1067.5	0	0	0	0	0	0	321.92	0	0	0	0	0	0	0	0	0	0	0	0	0	0	0	0	0	0	0	0	0	0	0	0	0	0	0
GFKETNLVISK	1	1234.69	ATCG00810.1	ATCG00810.1	yes	yes	3	0.010066	50.275	0	0	5490.6	0	0	0	0	0	0	0	0	0	0	0	0	0	0	0	0	0	0	0	0	0	0	0	0	0	0	0	0	0	0	0	0	0	0	0	0	0
LVYSAAANASHNK	0	1344.68	ATCG00810.1	ATCG00810.1	yes	yes	2;3	2.5375e-26	124.12	0	0	0	1466.2	517.11	0	595.4	0	0	0	0	0	0	0	0	0	0	0	0	1207.2	0	0	0	0	0	0	0	0	0	0	0	0	0	0	0	0	0	0	0	0
LVYSAAANASHNKGFKETNLVISK	2	2561.36	ATCG00810.1	ATCG00810.1	yes	yes	4	0.017183	19.926	0	0	9233.6	0	0	0	0	0	0	0	0	0	0	0	0	0	0	0	0	0	0	0	0	0	0	0	0	0	0	0	0	0	0	0	0	0	0	0	0	0
SYEEALMILELMPYR	0	1856.91	ATCG00810.1	ATCG00810.1	yes	yes	2;3	7.9451e-44	122.64	0	0	0	0	0	0	0	0	0	0	0	0	0	0	0	0	0	0	0	0	0	0	0	0	0	0	0	0	0	0	0	0	0	0	0	0	0	0	0	0
SYTEVYALGQYISMSAHK	0	2046.97	ATCG00810.1	ATCG00810.1	yes	yes	2	8.8625e-24	98.227	0	0	14911	0	0	0	0	0	0	0	0	0	0	0	0	0	0	0	0	0	0	0	0	0	0	0	0	0	0	0	0	0	0	0	0	0	0	0	0	0
AIELTEQANTK	0	1216.63	ATCG00800.1	ATCG00800.1	yes	yes	2;3	1.8259e-19	150.04	0	396.25	28219	0	504.74	0	6463.5	2683.6	0	0	101.43	0	2544.9	0	48.719	28.638	574.91	0	468.96	343.65	0	0	2440.9	0	0	0	0	0	0	0	0	0	0	0	0	0	0	0	0	0
EGRVPLQTIEAK	1	1339.75	ATCG00800.1	ATCG00800.1	yes	yes	3	0.0004711	73.877	0	0	6963.2	0	0	0	0	0	0	0	0	0	0	0	0	0	0	0	0	0	0	0	0	0	0	0	0	0	0	0	0	0	0	0	0	0	0	0	0	0
GIQVQIAGR	0	940.545	ATCG00800.1	ATCG00800.1	yes	yes	2	2.5243e-07	143.73	0	0	63727	1289.2	36.167	0	40053	12998	3481.6	1138.1	2262.6	682.66	176.32	0	0	0	0	0	682.66	0	0	0	0	0	1272.4	0	0	0	0	0	0	0	0	0	0	0	0	0	0	0
IDYCSYTVR	0	1175.53	ATCG00800.1	ATCG00800.1	yes	yes	2	0.014455	58.699	0	0	0	0	0	0	19007	0	0	0	0	0	0	0	0	0	0	0	0	0	0	0	0	0	0	0	0	0	0	0	0	0	0	0	0	0	0	0	0	0
INPLGFR	0	815.465	ATCG00800.1	ATCG00800.1	yes	yes	2	0.010628	107.22	0	0	4744.2	0	0	813.61	0	0	0	0	0	0	0	0	0	0	0	0	0	0	0	0	0	0	0	0	0	0	0	0	0	0	0	0	0	0	0	0	0	0
ISNPYGDPNILAEFIAGQLK	0	2159.13	ATCG00800.1	ATCG00800.1	yes	yes	2;3	3.318e-65	115.02	0	0	216190	1440.2	0	0	144460	39728	0	24.296	0	0	0	0	0	0	0	0	0	0	0	32.757	0	0	0	0	0	0	0	0	0	0	0	19.654	0	0	0	0	0	0
ISSGMEGIAR	0	1019.51	ATCG00800.1	ATCG00800.1	yes	yes	2	0.00016695	94.692	0	0	0	545.51	314.77	0	1712.7	0	0	0	0	0	0	0	0	0	0	0	0	0	0	0	0	0	0	0	0	0	0	0	0	0	0	0	0	0	0	0	0	0
KAIELTEQANTK	1	1344.72	ATCG00800.1	ATCG00800.1	yes	yes	2;3	1.0843e-22	150.51	0	0	2968	62.4	41.6	0	1199.7	0	0	0	0	0	0	0	0	0	0	0	0	0	0	0	0	0	0	0	0	0	0	0	0	0	0	0	0	0	6224.8	0	695.5	0
KLNIAITR	1	927.587	ATCG00800.1	ATCG00800.1	yes	yes	2	0.074955	76.605	0	0	0	0	0	0	0	0	0	0	0	0	0	0	0	0	0	0	0	0	0	0	0	0	0	0	0	0	0	0	0	0	0	0	0	0	0	0	0	0
LGTTQSHHSLWFAQPK	0	1836.93	ATCG00800.1	ATCG00800.1	yes	yes	3;4	1.0927e-05	75.316	0	0	47379	1531.4	0	0	7889.5	0	0	0	0	0	150.58	0	195.3	0	0	0	0	0	0	0	0	0	0	0	2626.9	0	0	0	0	2644.8	0	0	0	0	0	0	0	0
RVEELQMNVQK	1	1372.71	ATCG00800.1	ATCG00800.1	yes	yes	2;3	8.9301e-19	165.39	0	0	34537	660.19	677.29	0	18612	0	0	387.29	0	0	137.23	0	41.6	0	0	0	0	2340	63.126	0	0	2905.3	2811.1	0	0	0	0	1152	0	0	0	0	0	1569.1	0	1079	0	743.09
TIYGVLGIK	0	962.58	ATCG00800.1	ATCG00800.1	yes	yes	2	0.028219	52.255	0	414.8	30598	0	0	0	0	9318.8	0	0	0	0	0	0	0	0	0	0	0	0	0	0	0	0	0	0	0	0	0	0	0	0	0	0	0	0	0	0	0	0
GSPEYWVAVVKPGK	1	1515.81	ATCG00790.1	ATCG00790.1	yes	yes	2;3	0.00053696	68.42	0	0	41061	0	0	0	0	0	0	0	0	0	0	0	0	0	0	0	0	0	0	0	0	0	0	0	0	0	0	0	0	0	0	0	0	0	0	0	0	0
IFPDKPVTVRPAETR	2	1724.96	ATCG00790.1	ATCG00790.1	yes	yes	3;4	2.8853e-17	99.927	0	0	58072	6355.1	0	0	0	0	0	0	0	0	0	0	0	0	0	0	0	0	0	0	0	0	0	0	0	0	0	0	0	0	0	0	0	0	0	0	0	0
ILYEMGGVPENIAR	0	1560.8	ATCG00790.1	ATCG00790.1	yes	yes	2;3	4.7411e-34	126.1	0	0	154040	0	0	0	0	0	0	0	0	0	0	0	0	0	0	0	0	0	0	0	0	0	0	0	0	0	4448.2	0	0	0	0	0	0	0	0	0	801.73	0
YALQTLEPAWITSR	0	1647.86	ATCG00790.1;AT2G28830.1	ATCG00790.1	yes	no	2;3	3.5892e-39	170.95	0	0	189190	1095.8	0	0	2773	0	0	0	0	0	0	0	0	0	0	0	0	0	0	0	0	567.4	0	0	0	0	0	0	0	0	0	0	0	0	0	0	0	0
EAIPNTPLER	0	1138.6	ATCG00780.1	ATCG00780.1	yes	yes	2	8.918e-07	125.97	0	0	18028	1713.5	0	0	0	4222	0	0	0	0	0	0	0	0	0	0	0	0	297.62	2303.7	0	0	0	0	0	0	0	0	0	3074.5	0	0	0	0	0	0	0	0
IVSLAPEVL	0	939.564	ATCG00780.1	ATCG00780.1	yes	yes	2	0.001614	113.7	0	0	18597	0	0	0	0	0	0	0	0	0	0	0	0	0	0	0	0	0	0	0	0	0	0	0	0	0	0	0	0	0	0	0	0	0	0	0	0	0
MIQPQTYLNVADNSGAR	0	1876.91	ATCG00780.1	ATCG00780.1	yes	yes	2	2.0085e-37	109.1	0	0	25648	0	0	0	3749.3	0	0	0	0	0	0	0	0	1735	0	0	0	0	0	0	0	0	0	0	0	0	0	0	0	0	0	0	0	0	0	0	0	0
YAHIGDVIVAVIK	0	1396.81	ATCG00780.1	ATCG00780.1	yes	yes	2;3	3.8936e-06	84.169	0	0	40368	1429.8	0	0	0	0	0	0	0	0	0	0	0	0	0	0	0	0	0	0	0	0	0	0	0	0	0	0	0	0	0	0	0	0	0	0	0	0
YDDNAAVVIDQEGNPK	0	1746.81	ATCG00780.1	ATCG00780.1	yes	yes	2;3	6.5616e-06	78.95	0	0	58734	0	0	0	0	0	0	0	0	0	0	0	0	0	0	0	0	1950.9	0	0	0	0	0	0	0	0	0	0	0	0	0	0	0	0	0	0	2086.2	0
YDDNAAVVIDQEGNPKGTR	1	2060.98	ATCG00780.1	ATCG00780.1	yes	yes	3	4.1653e-66	117.29	0	0	26502	0	0	0	0	0	0	0	0	0	0	0	0	0	0	0	0	0	0	0	0	0	0	0	0	0	0	0	0	0	0	0	0	0	0	0	0	0
DTIADIITSIR	0	1216.67	ATCG00770.1	ATCG00770.1	yes	yes	2	0.077886	34.264	0	0	0	0	0	0	0	0	0	0	0	0	0	0	0	0	0	0	0	0	0	0	0	0	0	0	0	0	0	0	0	0	0	0	0	0	0	0	0	0
GKDTIADIITSIR	1	1401.78	ATCG00770.1	ATCG00770.1	yes	yes	2;3	2.6816e-32	157.22	0	0	78994	4998.3	0	0	56923	0	0	0	0	0	0	0	0	0	0	0	0	0	0	0	0	0	0	0	0	0	0	0	0	0	0	0	0	0	0	0	0	0
HRENNQYFLILTLR	1	1815.97	ATCG00770.1	ATCG00770.1	yes	yes	3	0.008394	40.857	0	0	0	0	0	0	0	0	0	0	0	0	0	0	0	0	0	0	0	0	0	0	0	0	0	0	0	0	0	0	0	0	0	0	0	0	0	0	0	0
IGGEILCYIW	0	1222.61	ATCG00770.1	ATCG00770.1	yes	yes	2	0.0078204	57.708	0	0	0	0	0	0	23119	0	11718	0	0	0	0	0	0	0	0	0	0	0	0	0	0	0	0	0	0	0	0	0	0	0	0	0	0	0	0	0	0	0
IGSTNITESIVK	0	1260.69	ATCG00770.1	ATCG00770.1	yes	yes	2	1.3321e-18	128.36	0	0	163840	5096.7	4998.5	1544	40566	0	0	0	0	0	128.03	0	0	0	0	0	0	0	0	0	0	0	0	0	0	0	0	0	0	0	0	0	0	0	0	0	0	0
RIGGEILCYIW	1	1378.71	ATCG00770.1	ATCG00770.1	yes	yes	2	0.041641	53.237	0	0	15296	0	0	0	0	0	3444.3	4964.6	0	0	0	0	0	0	0	0	0	0	0	0	0	0	0	0	0	0	0	0	0	0	0	0	0	0	0	0	0	0
GTPFAAQTAAGNAIR	0	1444.74	ATCG00750.1	ATCG00750.1	yes	yes	2;3	5.6195e-11	93.228	0	0	25799	1537	636.6	562.49	6621	2349.7	0	0	0	0	0	0	0	0	0	0	2809.8	0	167.55	0	0	0	0	0	0	0	12526	0	0	0	0	0	0	0	0	2072.8	0	0
RGTPFAAQTAAGNAIR	1	1600.84	ATCG00750.1	ATCG00750.1	yes	yes	3	8.4884e-19	98.633	0	0	19702	1318.7	0	199.68	0	0	0	0	0	0	0	0	0	0	0	0	0	0	0	0	0	0	0	0	0	0	0	0	0	0	0	0	0	0	0	639.46	0	0
SGILLSFVR	0	990.586	ATCG00750.1	ATCG00750.1	yes	yes	2	0.00020446	133.13	0	0	64129	2524	1061.3	0	52327	18862	7450.2	2898.1	0	3518.6	0	0	0	0	0	0	0	0	0	0	0	0	0	0	0	0	0	0	0	0	0	0	0	0	0	0	0	0
VISWSSAGTCGFR	0	1426.67	ATCG00750.1	ATCG00750.1	yes	yes	2;3	6.906e-32	158.04	332.44	0	65429	0	0	0	54526	0	0	0	0	0	0	0	0	0	0	0	0	0	0	0	0	0	0	0	0	0	0	0	0	0	0	0	0	0	0	0	0	0
NALICVQGPGYITAR	0	1631.85	ATCG00740.1	ATCG00740.1	yes	yes	2;3	6.42e-22	101.53	0	0	29765	0	0	0	0	0	0	0	0	0	0	6343.9	0	0	0	0	0	0	0	0	0	0	0	0	0	0	0	0	0	0	0	0	0	0	0	0	0	0
SPGEGDTSWVDIYNR	0	1694.75	ATCG00670.1	ATCG00670.1	yes	yes	2;3	2.6469e-52	141.82	0	0	19038	0	138.91	309.34	6707.8	0	0	0	0	4058.6	0	14549	0	5298.8	0	14635	4829.1	0	0	0	0	1974.9	6699.4	0	0	0	5840.3	0	0	0	0	11669	0	0	0	0	0	0
TGKPIWVISEDMER	1	1659.83	ATCG00670.1	ATCG00670.1	yes	yes	3	1.0664e-05	70.272	0	0	0	525.26	0	0	0	0	0	0	1530.8	0	0	0	0	0	5207.7	6649.5	0	0	0	0	0	0	0	0	0	0	0	0	0	0	0	0	0	1683.9	0	0	0	0
VMIHQPASSFYEAQTGEFILEAEELLK	0	3079.52	ATCG00670.1	ATCG00670.1	yes	yes	3	8.2225e-09	39.388	0	0	0	0	0	0	0	0	0	0	0	0	0	0	0	0	0	0	0	0	0	0	0	0	0	0	0	0	0	0	0	0	0	0	0	0	0	0	0	0
VPFRSPGEGDTSWVDIYNR	1	2194.04	ATCG00670.1	ATCG00670.1	yes	yes	3	0.0017621	36.454	0	0	0	0	0	0	0	0	0	0	0	0	0	0	0	0	0	0	0	0	0	0	0	0	0	0	0	0	0	0	3103.9	0	0	4342.8	0	0	0	0	0	0
ILAQIALLNR	0	1123.71	ATCG00660.1	ATCG00660.1	yes	yes	2	7.3757e-11	182.98	0	0	90240	3272.7	2834	0	0	0	0	0	0	0	0	0	0	0	0	0	0	0	0	0	0	0	0	0	0	0	0	0	0	0	0	0	0	0	0	0	0	0
LFASSFR	0	826.434	ATCG00660.1	ATCG00660.1	yes	yes	2	0.055058	82.305	0	0	6206.3	0	0	0	0	0	0	0	0	0	0	0	0	0	0	0	0	0	0	0	0	0	0	0	0	0	0	0	0	0	0	0	0	0	0	0	0	0
SCLYTISNDIKK	1	1440.73	ATCG00660.1	ATCG00660.1	yes	yes	3	6.624e-05	80.318	0	0	24985	0	0	0	472.49	0	0	0	0	0	0	0	0	0	0	1110.3	0	0	0	0	0	0	0	0	0	0	0	0	0	0	0	0	0	0	0	0	0	0
ILSLLPFLNNQK	0	1398.82	ATCG00650.1	ATCG00650.1	yes	yes	2;3	2.4402e-23	141.1	0	0	103300	2480.7	0	0	57499	17076	0	0	0	911.38	0	0	0	0	0	0	0	0	0	0	0	0	0	0	0	0	0	0	0	0	0	0	0	0	0	0	0	0
RLPPIQSGDRIDYR	2	1684.9	ATCG00650.1	ATCG00650.1	yes	yes	3	0.001164	64.499	0	0	8951.9	0	0	0	0	0	0	0	0	0	0	0	0	0	0	0	0	0	0	0	0	0	0	0	0	0	0	0	0	0	0	0	0	0	0	0	0	0
EVIDIIPR	0	953.555	ATCG00540.1	ATCG00540.1	yes	yes	2	0.026087	83.206	0	0	0	0	0	0	0	0	0	0	0	0	0	0	0	0	0	0	0	0	0	0	0	0	0	0	0	0	0	0	0	0	0	0	0	0	5951.8	0	0	0
SNNTVYNATAGGIISK	0	1608.81	ATCG00540.1	ATCG00540.1	yes	yes	2	0.0041313	36.637	0	0	0	0	0	0	0	0	0	0	0	0	0	0	0	0	0	0	0	0	0	0	0	0	0	0	0	0	0	0	0	0	0	0	3862.7	3005.4	0	0	0	0
AVPEGSQAAESLLR	0	1426.74	ATCG00500.1	ATCG00500.1	yes	yes	2	0.00077981	54.951	0	0	15005	194.14	0	0	0	0	0	0	0	2828.1	0	0	0	0	0	1695.4	0	0	0	0	0	0	0	0	0	0	0	0	0	0	0	0	0	0	0	0	7935.4	0
GELEYRGELSK	1	1279.64	ATCG00500.1	ATCG00500.1	yes	yes	3	0.022812	43.502	0	0	4184.6	0	0	0	0	0	0	0	0	0	0	0	0	0	0	0	0	0	0	0	0	0	0	0	0	0	0	0	0	0	0	0	0	0	0	0	0	0
GLLDAIVPR	0	952.571	ATCG00500.1	ATCG00500.1	yes	yes	2	0.00092856	121.05	0	0	8716.4	0	0	0	0	0	0	0	0	0	0	0	0	0	0	0	0	0	0	0	0	0	0	0	0	0	0	0	0	0	0	0	0	0	0	0	0	0
IFEIDNDFSDLEK	0	1583.74	ATCG00500.1	ATCG00500.1	yes	yes	2	0.0030901	51.03	0	0	14040	0	0	0	0	0	0	0	0	0	0	0	0	0	0	0	0	0	0	0	0	0	0	0	0	0	0	0	0	0	0	0	0	0	0	0	0	0
LIEYATNQCLPLILVCSSGGAR	0	2434.23	ATCG00500.1	ATCG00500.1	yes	yes	3	0.007918	23.22	0	0	15628	0	0	0	0	0	0	0	0	0	0	0	0	0	0	0	0	0	0	0	0	0	0	0	0	0	0	0	0	0	0	0	0	0	0	0	0	0
YNCTNHINSCIDSYFR	0	2062.86	ATCG00500.1	ATCG00500.1	yes	yes	3	7.8655e-13	74.141	0	0	0	0	0	0	0	0	0	0	0	0	0	0	0	0	0	0	0	0	0	0	0	0	0	0	0	0	0	0	0	0	0	0	0	0	0	0	0	0
ALAALRLEDLR	1	1239.73	ATCG00490.1	ATCG00490.1	yes	yes	1;2;3	5.1424e-19	178.46	1054.5	6556.4	75868	0	0	2720.1	199070	83789	620370	135590	54033	501090	78640	182150	17311	19054	54064	8415.8	14372	12920	0	10718	10125	7186.6	6316.6	5243.2	3721.2	4777.8	4932.7	4890.3	6485.3	4127.9	4724.3	8327	9451.2	25096	6719.1	7951.4	9541	6349.8
ALAALRLEDLRIPPAYTK	2	2010.16	ATCG00490.1	ATCG00490.1	yes	yes	3;4	2.6386e-44	100.58	0	0	0	0	0	0	0	0	12074	0	24847	29311	0	0	0	0	0	0	0	0	0	0	0	0	0	0	0	0	0	0	0	0	0	0	0	0	0	0	0	0
ALRLSGGDHIHAGTVVGK	1	1786.98	ATCG00490.1	ATCG00490.1	yes	yes	3;4	1.0834e-76	169.6	0	0	0	0	0	0	0	0	19734	19451	15868	9600.4	0	0	0	0	0	0	0	0	0	0	0	0	0	0	0	0	0	0	0	0	0	0	0	0	0	0	0	0
AMHAVIDR	0	911.465	ATCG00490.1	ATCG00490.1	yes	yes	2	4.2073e-14	193.86	0	0	0	0	0	0	0	0	280.68	315.81	1586.2	409.31	0	0	0	0	0	0	0	0	0	0	0	0	0	0	0	0	0	0	0	0	0	0	0	0	0	0	0	0
AMHAVIDRQKNHGMHFR	2	2047.01	ATCG00490.1	ATCG00490.1	yes	yes	4;5	2.2919e-45	111.12	0	0	0	0	80.105	0	0	0	1827.2	0	2343.7	4921.8	0	0	0	0	0	0	0	0	0	0	0	2006.3	0	0	0	0	0	0	0	0	0	0	0	0	0	0	0	0
ASVGFKAGVKEYK	2	1382.76	ATCG00490.1	ATCG00490.1	yes	yes	3	6.8832e-14	107.53	0	0	0	0	0	0	36.55	0	1547.7	771.15	740.41	0	0	0	0	0	0	0	0	0	0	0	0	0	0	0	0	0	0	0	0	0	0	0	0	0	0	0	0	0
AVFARELGVPIVMHDYLTGGFTANTSLSHYCR	1	3581.75	ATCG00490.1	ATCG00490.1	yes	yes	5	0.012806	19.952	0	0	0	0	0	0	0	0	0	14187	0	0	0	0	0	0	0	0	0	0	0	0	0	0	0	0	0	0	0	0	0	0	0	0	0	0	0	0	0	0
AVYECLR	0	909.438	ATCG00490.1;ATMG00280.1;AT2G07732.1	ATCG00490.1	yes	no	2	7.8899e-08	148.07	663.31	2990.6	4257.9	1878.5	0	2037	3626.1	45709	32014	18956	32077	4783.1	82209	7520.4	0	0	1431.5	0	0	1738.2	3314	0	0	0	0	0	0	0	0	0	0	0	0	0	0	0	0	0	677.71	893.54
AVYECLRGGLDFTKDDENVNSQPFMR	2	3060.41	ATCG00490.1	ATCG00490.1	yes	yes	3;4	2.5292e-11	47.12	0	0	0	0	0	0	0	0	0	8604.2	0	0	0	0	0	0	0	0	0	0	0	0	0	0	0	0	0	0	0	0	0	0	0	0	0	0	0	0	0	0
DDENVNSQPFMR	0	1450.61	ATCG00490.1;ATMG00280.1;AT2G07732.1	ATCG00490.1	yes	no	2	0.015141	44.511	0	0	0	0	0	0	0	0	0	0	0	0	1179.5	0	0	0	0	0	0	0	0	0	0	0	0	0	0	0	0	0	0	0	0	0	0	0	0	0	843.06	0
DLAVEGNEIIR	0	1227.65	ATCG00490.1	ATCG00490.1	yes	yes	1;2;3	1.0134e-100	242.49	1071.3	7894.9	93409	3103.6	1902.5	122.35	1123900	672820	355100	220430	755140	466420	108220	61589	14228	6356.5	120720	6437.1	129310	25722	477.96	73186	62453	64711	40516	40490	4442.4	17354	21836	11682	6024.5	24905	16371	18692	20894	21881	24461	16799	22484	15645
DLAVEGNEIIREACK	1	1715.85	ATCG00490.1	ATCG00490.1	yes	yes	2;3	4.371e-59	187.08	0	221.98	15676	282.34	443.95	0	77819	165640	186280	136260	85541	214850	13161	62531	0	0	2113.8	0	0	1260.3	300.17	0	1489.4	0	0	2378.7	0	0	0	0	0	0	0	0	0	0	0	7754.8	4476	950.92
DNGLLLHIHR	0	1186.66	ATCG00490.1	ATCG00490.1	yes	yes	2	8.7769e-94	228.54	0	0	13760	0	366.32	0	45379	161490	206600	161630	201890	229110	29497	49621	2295.8	5208.2	0	4376.6	0	0	1404.2	0	0	0	0	0	0	0	0	0	0	2209.4	0	0	0	0	0	0	0	0
DRFLFCAEAIYK	1	1531.75	ATCG00490.1	ATCG00490.1	yes	yes	2;3	4.9848e-23	142.08	348.2	747.12	0	906.15	0	0	31875	573900	715760	465160	706150	390270	9057.2	149510	0	5194.8	5016	838.97	0	0	380.16	0	0	2656.7	3161	0	0	0	0	0	0	0	0	0	0	1383.2	0	3050.2	2388.1	1697.3
DTDILAAFR	0	1020.52	ATCG00490.1	ATCG00490.1	yes	yes	1;2	0	290.02	2927.8	6382.5	73199	3696.7	675.6	3687.5	564530	690830	256520	117600	243920	693660	161520	235040	15748	39488	54936	48499	31571	31629	51.094	121.91	20726	17040	0	11905	1517.9	9385.2	22.774	1258.3	8378	12288	13053	27304	15434	18418	17621	14036	21339	13845
EACKWSPELAAACEVWK	1	2033.93	ATCG00490.1	ATCG00490.1	yes	yes	2;3;4	4.9227e-66	120.4	1819	1476.5	24920	0	0	405.46	161060	25636	391270	404010	318530	246420	13546	137460	0	0	6152.7	0	0	0	0	0	0	901.09	0	0	0	0	0	0	0	0	0	0	0	0	0	2705.1	1482.8	0
EITFNFPTIDK	0	1323.67	ATCG00490.1	ATCG00490.1	yes	yes	2	8.9898e-05	94.767	0	0	0	0	0	247.26	0	27107	0	0	24636	19921	0	0	0	0	0	0	3249.8	0	0	0	0	0	0	0	0	0	0	0	970.67	0	0	0	0	0	0	1248.5	0	0
EITFNFPTIDKLDGQE	1	1865.9	ATCG00490.1	ATCG00490.1	yes	yes	2;3	8.5142e-61	136.81	0	1628	111050	0	0	1434.2	861800	441870	605330	394090	713680	580570	29945	143400	5224.4	23361	86187	0	23157	0	0	34073	37276	136.87	37460	26694	15521	26762	0	14062	15669	5659.4	12263	0	642.71	12834	5910.4	15395	0	1669.8
ELGVPIVMHDYLTGGFTANTSLSHYCR	0	3037.44	ATCG00490.1	ATCG00490.1	yes	yes	3;4;5	5.4714e-112	120.54	0	0	70566	0	0	0	139230	772580	1076200	864180	745700	936500	73483	394850	4931	13602	6562.8	0	0	0	0	0	0	0	0	0	0	0	0	0	0	0	0	0	0	0	0	0	0	0
ELGVPIVMHDYLTGGFTANTSLSHYCRDNGLLLHIHR	1	4206.09	ATCG00490.1	ATCG00490.1	yes	yes	4;5;6	0.00084294	18.108	0	0	0	0	0	0	0	0	15321	104330	0	9879.1	0	0	0	0	0	0	0	0	0	0	0	0	0	0	0	0	0	0	0	0	0	0	0	0	0	0	0	0
ESTLGFVDLLR	0	1248.67	ATCG00490.1	ATCG00490.1	yes	yes	2	0.00014536	87.777	0	0	0	0	0	0	28051	42115	0	0	45659	25029	8525.5	21434	1733.5	6391.8	0	7659.5	0	3291.3	0	0	0	0	0	0	0	0	0	0	0	0	0	0	0	24.227	3403.3	0	0	0
ESTLGFVDLLRDDYVEK	1	1997.99	ATCG00490.1	ATCG00490.1	yes	yes	3	0.0076616	33.093	0	0	0	0	0	0	0	6600.2	0	0	0	0	0	0	0	0	0	0	0	0	0	2879.3	0	0	0	0	0	0	0	0	0	0	0	0	0	0	0	0	0	0
ESTLGFVDLLRDDYVEKDR	2	2269.12	ATCG00490.1	ATCG00490.1	yes	yes	2;3;4	7.4688e-92	178.22	0	0	39007	0	0	398.33	86061	695140	551400	231820	670160	493070	9069.5	212610	0	5772.8	9002.9	0	25722	9192.5	0	0	5678.4	0	19386	7719.9	0	0	0	0	4226.3	0	0	4716.8	0	0	0	0	11171	0
EYKLTYYTPEYETK	1	1826.86	ATCG00490.1	ATCG00490.1	yes	yes	2;3	1.8172e-34	123.1	0	0	0	0	0	0	0	16294	24578	20938	26504	10457	1963.5	5149.7	0	0	0	0	0	0	0	0	0	0	0	0	0	0	0	2279.5	0	0	0	0	0	0	0	0	0	0
EYKLTYYTPEYETKDTDILAAFR	2	2829.37	ATCG00490.1	ATCG00490.1	yes	yes	3;4	9.9271e-101	105.61	0	0	0	0	0	0	0	40467	28770	48134	0	24481	0	11815	0	0	0	0	0	0	0	0	22829	0	7711	0	0	0	0	0	0	0	0	0	0	0	0	0	0	0
FLFCAEAIYK	0	1260.62	ATCG00490.1	ATCG00490.1	yes	yes	2;3	8.9717e-15	157.96	1485	3118.7	90468	0	54.868	1291.3	541230	572530	1734000	270610	539230	951660	46953	403350	11025	21745	88514	9919.6	22841	15563	58.146	13418	5621.1	28232	10336	2902.4	0	9716.8	0	0	0	1597.8	44452	30520	1521.1	9730.1	43.609	65.029	4408.1	33.918
FLFCAEAIYKSQAETGEIK	1	2204.08	ATCG00490.1	ATCG00490.1	yes	yes	3	0.0043375	32.406	0	0	8355.4	0	0	0	0	0	0	0	6691.1	6357.2	0	0	0	0	0	0	0	0	0	0	0	0	0	0	0	0	0	0	0	0	0	0	0	0	0	1421.6	0	0
GGLDFTKDDENVNSQPFMR	1	2168.98	ATCG00490.1	ATCG00490.1	yes	yes	2;3;4	2.8323e-197	227.86	905.74	0	252930	891.78	811.21	0	692720	247140	555040	305980	299780	331500	78868	140590	8659.9	1895.1	9527	25663	0	5641.6	0	0	1534.7	0	5299.6	0	0	0	0	39.309	1779.7	9173.5	0	6601.9	0	3794.9	11763	5010.3	530.67	0
GHYLNATAGTCEEMIK	0	1793.81	ATCG00490.1;ATMG00280.1	ATCG00490.1	yes	no	2;3	3.2459e-101	177.76	0	0	0	0	47.003	0	289.36	48249	75959	10480	45777	51842	2972.9	18278	715.32	0	0	0	0	0	0	0	0	0	0	1124	0	0	0	0	0	2621.9	0	0	0	0	0	0	0	0
GHYLNATAGTCEEMIKR	1	1949.91	ATCG00490.1;ATMG00280.1	ATCG00490.1	yes	no	2;3;4	0	260.07	503.23	35.837	48086	743.3	36.934	810.64	83225	465800	642770	247510	482050	383490	35996	193970	2959.9	9221.9	8305.8	5142	8784.4	2097.6	233.92	18473	27614	0	8334.7	6465.1	0	2650	12983	1320.4	0	506.82	1497.4	0	1914.4	0	3548.8	918.74	433.98	1869.8
IPPAYTKTFQGPPHGIQVER	1	2235.18	ATCG00490.1	ATCG00490.1	yes	yes	3;4	0.0038616	46.779	0	293.32	0	0	0	0	0	0	0	0	2070.1	4869.5	0	9237.9	0	0	0	0	0	0	0	0	0	0	0	0	0	0	0	2885.1	0	0	0	0	0	0	0	0	0	0
LEDLRIPPAYTK	1	1414.78	ATCG00490.1	ATCG00490.1	yes	yes	2;3	4.7379e-13	97.716	0	240.67	0	0	36.823	0	0	37323	18185	22682	47863	46960	18751	16310	1560.8	7555.4	0	579.97	0	0	347.19	8103.8	0	421.23	0	0	0	0	0	0	0	0	0	0	0	0	0	0	0	0
LEGDRESTLGFVDLLR	1	1818.95	ATCG00490.1	ATCG00490.1	yes	yes	2;3	9.4977e-81	190.24	415.68	0	29853	0	0	0	146740	290660	568540	215730	994030	743880	7380.9	231530	2060.3	14060	10771	9036.2	9944	8232.8	0	9174.3	0	0	0	4755	0	0	0	0	1443.9	3918.8	5253.3	0	0	0	4137.8	1188.3	5336.3	2897.7
LEGDRESTLGFVDLLRDDYVEK	2	2568.27	ATCG00490.1	ATCG00490.1	yes	yes	3;4	8.5653e-66	93.404	0	0	0	0	0	0	0	83017	0	0	120060	89173	2658.6	65384	0	0	0	0	0	0	0	0	0	0	0	0	0	0	0	0	0	0	0	0	0	0	0	0	0	0
[truncated: 12,578 more rows]
[truncated: 4 more columns]

## Sheet: 1.7_B1_Pro_SEC_5600
The abundance of proteins across the fractions for biological replicate one when separated by size exclusion chromatography (SEC). Profiling was performed in the columbia (wt) background.
[truncated: 1,748 more rows]

[truncated: 3 more sheets: 1.8_B2_Pro_SEC_5600, 1.9_B1B2_Pep_SEC_QE_wt, 1.10_B1B2_Pro_SEC_QE_wt]
