# Supplementary material for: A Label-free Mass Spectrometry Method to Predict Endogenous Protein Complex Composition
Source: Mol Cell Proteomics. 2019 Jun 11;18(8):1588–606. doi: 10.1074/mcp.RA119.001400 (PMC6683005; doi:10.1074/mcp.RA119.001400)
Supplement: SupplementalTable1: Peptide and Protein Abundances [file 143826_2_supp_343619_psn8n4.xlsx]

## Sheet: Table of Contents
Supplemental table one contains the raw mass spectrometry data showing the intensity for the peptides and proteins across the fractions for all profiling experiments. This study separated soluble protein complexes under native condition with either size exclusion (SEC) or ion exchange (IEX) chromatography. The elution profile was quantified by LC-MS/MS with either an AB Sciex 5600 (5600) and Ther…
Tab		Description
1.1_B1_Pep_IEX	Supplemental Table 1A	The abundance of peptides across the fractions for biological replicate one when separated by ion exchange chromatography (IEX). Profiling was performed in the columbia (wt) background.
1.2_B2_Pep_IEX	Supplemental Table 1A	The abundance of peptides across the fractions for biological replicate two when separated by ion exchange chromatography (IEX). Profiling was performed in the columbia (wt) background.
1.3_B1_Pro_IEX	Supplemental Table 1A	The abundance of proteins across the fractions for biological replicate one when separated by size exclusion chromatography (SEC). Profiling was performed in the columbia (wt) background.
1.4_B2_Pro_IEX	Supplemental Table 1A	The abundance of proteins across the fractions for biological replicate two when separated by size exclusion chromatography (SEC). Profiling was performed in the columbia (wt) background.
1.5_B1_Pep_SEC_5600	Supplemental Table 1B	The abundance of peptides across the fractions for biological replicate one when separated by size exclusion chromatography (SEC). Profiling was performed in the columbia (wt) background.
1.6_B2_Pep_SEC_5600	Supplemental Table 1B	The abundance of peptides across the fractions for biological replicate two when separated by size exclusion chromatography (SEC). Profiling was performed in the columbia (wt) background.
1.7_B1_Pro_SEC_5600	Supplemental Table 1B	The abundance of proteins across the fractions for biological replicate one when separated by size exclusion chromatography (SEC). Profiling was performed in the columbia (wt) background.
1.8_B2_Pro_SEC_5600	Supplemental Table 1B	The abundance of proteins across the fractions for biological replicate two when separated by size exclusion chromatography (SEC). Profiling was performed in the columbia (wt) background.
1.9_B1B2_Pep_SEC_QE_wt	Supplemental Table 1C	The abundance of peptides across the fractions for biological replicate one and two when separated by size exclusion chromatography (SEC). Profiling was performed in the columbia (wt) background.
1.10_B1B2_Pro_SEC_QE_wt	Supplemental Table 1C	The abundance of proteins across the fractions for biological replicate one and two when separated by size exclusion chromatography (SEC). Profiling was performed in the colombia (wt) background.
1.11_B1B2_Pep_SEC_QE_aimp1l	Supplemental Table 1C	The abundance of peptides across the fractions for biological replicate one and two when separated by size exclusion chromatography (SEC). Profiling was performed in the aim1pl background.
1.12_B1B2_Pro_SEC_QE_aimp1l	Supplemental Table 1C	The abundance of proteins across the fractions for biological replicate one and two when separated by size exclusion chromatography (SEC). Profiling was performed in the aim1pl background.
1.13_CoIP_Pep	Supplemental Table 1C	The peptide identifications from the CoIP experiments
1.14 CoIP_Pro	Supplemental Table 1C	The protein identifications from the CoIP experiments

## Sheet: 1.11_B1B2_Pep_SEC_QE_aimp1l
The abundance of peptides across the fractions for biological replicate one and two when separated by size exclusion chromatography (SEC). Profiling was performed in the aim1pl background.
		.raw file name	KO_1-16	KO_1-17	KO_1-18	KO_1-19	KO_1-20	KO_1-21	KO_1-22	KO_1-23	1-24_A	1-25_A	1-26_A	1-27_A	1-28_A	1-29_A	1-30_A	1-31	1-32_A	KO_2-16	KO_2-17	KO_2-18	KO_2-19	KO_2-20	KO_2-21	KO_2-23	2-24_A	2-25_A	2-26_A	2-27_A	2-28_A	2-29_A	2-30_A	2-31_A	2-32_A	KO_2_22	KO_2-16	KO_2-17	KO_2-18	KO_2-19	KO_2-20	KO_2-21	KO_2-23
Proteins	Leading razor protein	Sequence	Aimp1L_B1_F1	Aimp1L_B1_F2	Aimp1L_B1_F3	Aimp1L_B1_F4	Aimp1L_B1_F5	Aimp1L_B1_F6	Aimp1L_B1_F7	Aimp1L_B1_F8	Aimp1L_B1_F9	Aimp1L_B1_F10	Aimp1L_B1_F11	Aimp1L_B1_F12	Aimp1L_B1_F13	Aimp1L_B1_F14	Aimp1L_B1_F15	Aimp1L_B1_F16	Aimp1L_B1_F17	Aimp1L_B2_F1	Aimp1L_B2_F2	Aimp1L_B2_F3	Aimp1L_B2_F4	Aimp1L_B2_F5	Aimp1L_B2_F6	Aimp1L_B2_F7	Aimp1L_B2_F8	Aimp1L_B2_F9	Aimp1L_B2_F10	Aimp1L_B2_F11	Aimp1L_B2_F12	Aimp1L_B2_F13	Aimp1L_B2_F14	Aimp1L_B2_F15	Aimp1L_B2_F16	Aimp1L_B2_F17	Aimp1L_B2_F18	Aimp1L_B2_F19	Aimp1L_B2_F20	Aimp1L_B2_F21	Aimp1L_B2_F22	Aimp1L_B2_F23	Aimp1L_B2_F24	Missed cleavages	Mass	Unique (Groups)	Unique (Proteins)	Charges	PEP
ATCG00490.1	ATCG00490.1	VALEACVQAR	0	5752600	67104000	2110200000	14824000000	10786000000	4949000000	2023200000	1780500000	508750000	286540000	3957500	104540000	36336000	11356000	13431000	8767900	638790	8370000	55609000	4782300000	22625000000	29049000000	2983400000	1793800000	660590000	352370000	156270000	66138000	56930000	20750000	16270000	14272000	13555000000	638790	8370000	55609000	4782300000	22625000000	29049000000	2983400000	0	1115.58	yes	yes	1;2	7.5752e-24
AT5G14740.2;AT5G14740.1;AT5G14740.4;AT5G14740.3;AT5G14740.5;AT3G01500.1;AT3G01500.3;AT3G01500.2	AT3G01500.1	VENIVVIGHSACGGIK	0	0	10655000	20802000	57786000	1895600000	8652200000	10949000000	15229000000	7771300000	751900000	2614800000	4943400000	3195200000	828520000	531060000	25329000	5942800	312230	8758300	29933000	62534000	1974600000	10928000000	16993000000	1179600000	4183000000	3458700000	5152300000	5095700000	761610000	176110000	36660000	7524700000	5942800	312230	8758300	29933000	62534000	1974600000	10928000000	0	1651.87	no	no	2;3	4.4047e-66
ATCG00490.1	ATCG00490.1	ELGVPIVMHDYLTGGFTANTSLSHYCR	641070	2909000	106810000	5723700000	28361000000	25192000000	17909000000	6490400000	3367300000	2640200000	638190000	232990000	231310000	0	37639000	60774000	11129000	145690000	139190000	67880000	7628500000	28263000000	28635000000	9487600000	6705400000	4302000000	1101000000	361620000	147890000	87467000	53663000	36595000	25593000	20343000000	145690000	139190000	67880000	7628500000	28263000000	28635000000	9487600000	0	3037.44	yes	yes	2;3;4;5;6	0
ATCG00490.1	ATCG00490.1	FLFCAEAIYK	2334100	6961500	108270000	11039000000	45866000000	30504000000	15949000000	6882300000	5008000000	1474600000	455780000	161120000	138210000	62896000	22449000	23457000	15432000	89622000	31679000	142780000	10307000000	30140000000	48063000000	10935000000	6751100000	2410400000	835050000	388230000	84759000	80493000	40264000	33195000	23636000	49217000000	89622000	31679000	142780000	10307000000	30140000000	48063000000	10935000000	0	1260.62	yes	yes	1;2;3	0.00034523
AT3G60750.1;AT3G60750.2	AT3G60750.1	ISALSEAGVIYVMTHDSIGLGEDGPTHQPIEHIASFR	0	0	1357400	0	0	0	0	299640000	6465000000	26487000000	27514000000	13896000000	1843300000	475300000	176280000	119180000	84734000	0	0	0	0	0	0	147380000	17258000000	34646000000	23609000000	5325800000	1889800000	1052000000	174410000	177420000	61264000	0	0	0	0	0	0	0	147380000	0	3946.95	yes	no	3;4;5;6	0
AT3G01500.1;AT3G01500.3;AT3G01500.2	AT3G01500.1	YGGVGAAIEYAVLHLKVENIVVIGHSACGGIK	0	0	0	0	50367000	435870000	7682400000	14593000000	6547900000	7660500000	2393300000	1062000000	203540000	300640000	223990000	130340000	40630000	2051000000	325870000	97970000	22342000	27030000	233690000	22633000000	26823000000	8975500000	3088700000	838460000	84775000	454780000	209090000	144440000	35517000	5330500000	2051000000	325870000	97970000	22342000	27030000	233690000	22633000000	1	3293.76	no	no	3;4;5;6	1.4768e-219
AT5G26000.1;AT5G26000.2	AT5G26000.1	GFIFGVASSAYQVEGGR	13955000	66001000	160370000	208840000	125200000	113240000	99937000	651690000	9625400000	8828300000	3902100000	1978400000	1092300000	269660000	57565000	5586700	13275000	35552000	52957000	113620000	298730000	361760000	166220000	413220000	8569400000	9877700000	5421200000	2592500000	807350000	216800000	47499000	36248000	36656000	162570000	35552000	52957000	113620000	298730000	361760000	166220000	413220000	0	1743.86	yes	no	2;3	8.5965e-71
AT3G01500.1;AT3G01500.3;AT3G01500.2	AT3G01500.1	YGGVGAAIEYAVLHLK	1883300	3805700	16105000	17863000	60133000	683220000	22154000000	34574000000	10821000000	29123000000	7011600000	3019000000	4402100000	2875200000	597410000	319230000	90468000	30593000	11093000	18047000	26932000	63499000	1668700000	49010000000	56757000000	22312000000	18383000000	2259900000	2920400000	3271800000	596370000	314980000	116950000	1431900000	30593000	11093000	18047000	26932000	63499000	1668700000	49010000000	0	1659.9	no	no	2;3;4	2.2737e-61
AT1G67090.1;AT5G38420.1;AT5G38410.1;AT5G38430.1	AT5G38420.1	NKWIPCVEFELEHGFVYR	608910	2965900	46013000	4032700000	22460000000	17895000000	18451000000	5190800000	3979100000	1743700000	415650000	103330000	166520000	36946000	40710000	26628000	13657000	33283000	11083000	104140000	13122000000	8324200000	22938000000	8384900000	7882700000	3950800000	882750000	291740000	34506000	101290000	21840000	28860000	27399000	13891000000	33283000	11083000	104140000	13122000000	8324200000	22938000000	8384900000	1	2322.13	no	no	2;3;4;5	1.354e-96
ATCG00490.1	ATCG00490.1	DRFLFCAEAIYK	68098	1494100	9573300	650960000	4239000000	4712800000	2433800000	811730000	183610000	35469000	6835500	10513000	22769000	0	0	0	492270	10406000	1940600	6418200	1156400000	6891200000	7406300000	1130000000	608940000	113860000	26522000	14105000	4668300	10428000	0	0	878320	4425800000	10406000	1940600	6418200	1156400000	6891200000	7406300000	1130000000	1	1531.75	yes	yes	2;3	1.2463e-16
AT5G14740.2;AT5G14740.1;AT5G14740.4;AT5G14740.3;AT5G14740.5;AT3G01500.1;AT3G01500.3;AT3G01500.2	AT3G01500.1	NIANMVPPFDKVK	1549300	3465500	153130	10032000	48206000	1338400000	20374000000	14487000000	16166000000	6339400000	1446400000	1105100000	3846500000	2320900000	870520000	574850000	105730000	17466000	4805200	8128300	16291000	59158000	4567900000	13550000000	15577000000	8204500000	2717300000	1668000000	2550000000	3705900000	1060600000	509870000	128210000	26006000000	17466000	4805200	8128300	16291000	59158000	4567900000	13550000000	1	1471.79	no	no	1;2;3	2.3822e-32
AT3G60750.1;AT3G60750.2	AT3G60750.1	VVSFVCWELFDEQSDEYKESVLPSDVSAR	0	0	0	0	0	0	0	9788600	5178900000	8224900000	7677200000	2902000000	834230000	95546000	14940000	9513000	6778400	0	0	0	0	0	0	0	5365500000	10102000000	9024600000	2291700000	1009200000	100100000	30042000	17140000	0	0	0	0	0	0	0	0	0	1	3419.59	yes	no	3;4;5	1.0106e-197
AT5G61410.2;AT5G61410.1	AT5G61410.2	VIEAGANALVAGSAVFGAK	0	0	0	0	0	0	0	0	1012400000	1603300000	844120000	293990000	217600000	399230000	142480000	176030000	130350000	245890	309560	0	0	0	0	236400	877510000	1513100000	868340000	477240000	161620000	697660000	296970000	347670000	276500000	0	245890	309560	0	0	0	0	236400	0	1743.95	yes	no	2;3	3.2347e-45
ATCG00490.1	ATCG00490.1	ALAALRLEDLR	2391500	5617900	137000000	22699000000	19577000000	67643000000	24167000000	8426800000	5652100000	2129800000	933390000	629080000	221920000	83407000	45462000	44463000	14422000	6727000	13248000	155970000	15764000000	62429000000	172550000000	10245000000	10771000000	5212400000	1256900000	469840000	139370000	154320000	101180000	89758000	49083000	54990000000	6727000	13248000	155970000	15764000000	62429000000	172550000000	10245000000	1	1239.73	yes	yes	1;2;3	2.6534e-26
ATCG00490.1	ATCG00490.1	TFQGPPHGIQVER	6171600	15233000	191480000	6736100000	22881000000	32833000000	14825000000	7885800000	8312200000	2817500000	37196000	539620	575460000	184730000	54229000	50759000	19562000	13166000	20734000	179980000	12901000000	23520000000	30589000000	8946200000	9254800000	6445200000	1338400000	886540000	374200000	336390000	102560000	0	31779000	20721000000	13166000	20734000	179980000	12901000000	23520000000	30589000000	8946200000	0	1464.75	yes	yes	1;2;3	1.5957e-64
AT3G60750.1;AT3G60750.2	AT3G60750.1	VVPGFLGGSADLASSNMTLLK	0	1121800	2182400	580840	569250	1813700	3885300	143250000	5117300000	51009000000	14335000000	12043000000	3040100000	648000000	88293000	24470000	7900700	1247400	917660	945370	0	0	0	133800000	8584000000	40512000000	11927000000	6359000000	1891600000	700130000	86406000	29439000	14015000	3349800	1247400	917660	945370	0	0	0	133800000	0	2076.09	yes	no	2;3;4	1.2957e-33
AT1G56190.2;AT1G56190.1;AT3G12780.1	AT3G12780.1	VGVAGVMSHISTGGGASLELLEGK	0	355320	326370	0	0	0	2673400	0	0	0	0	50843000	3835900000	11914000000	2757800000	974330000	1151600000	170950	0	729790	6121100	0	0	0	0	0	0	43867000	3338200000	14919000000	2651200000	1669500000	1432700000	0	170950	0	729790	6121100	0	0	0	0	2268.18	no	no	2;3;4	1.5314e-293
AT3G60750.1;AT3G60750.2;AT2G45290.1	AT3G60750.1	FEALGWHVIWVK	0	0	4455000	1503300	8357700	0	7775500	63632000	5751600000	18057000000	4601900000	4201000000	1338600000	317380000	30140000	10387000	0	193460	0	418590	9676400	0	0	68302000	7794600000	16198000000	14203000000	3001300000	1570900000	423460000	30573000	15212000	6810900	0	193460	0	418590	9676400	0	0	68302000	0	1483.8	no	no	2;3	1.3512e-17
AT3G54050.2;AT3G54050.1	AT3G54050.2	AGISNLTGVQGAVNIQGEDQK	0	0	993670	0	0	0	3735700	70921000	3887700000	3818300000	704520000	492860000	236510000	51487000	10094000	0	0	0	255370	6167400	0	0	0	73784000	4921700000	4462500000	2415100000	619140000	212270000	62124000	12470000	0	2535500	0	0	255370	6167400	0	0	0	73784000	0	2098.07	yes	no	2;3	1.6747e-171
AT3G14420.2;AT3G14420.1;AT3G14420.4;AT3G14420.5;AT3G14420.6;AT3G14415.3;AT3G14415.1;AT3G14415.2	AT3G14420.2	IAIQAGAAGIIVSNHGAR	622660	1842500	3025800	4877000	36047000	124230000	260500000	41004000	2485800000	53104000000	47274000000	23586000000	5159400000	985230000	311990000	247170000	83953000	1786900	1657300	1409600	4152200	15591000	101280000	74394000	2441600000	8509700000	61706000000	5805100000	2424000000	1651900000	382580000	234960000	89189000	317900000	1786900	1657300	1409600	4152200	15591000	101280000	74394000	0	1717.96	no	no	2;3;4	1.4428e-190
AT1G13440.1;AT1G13440.2;AT3G04120.1	AT1G13440.1	VPTVDVSVVDLTVRLEK	0	0	0	0	0	0	0	0	316250000	6055600000	3375400000	2154200000	719410000	136060000	19905000	6914200	1367100	0	0	0	0	0	0	0	448320000	7461100000	4102100000	1847200000	618100000	171470000	17036000	7708000	3400800	0	0	0	0	0	0	0	0	1	1868.06	no	no	2;3	6.3452e-176
AT1G67090.1;AT5G38420.1;AT5G38410.1;AT5G38410.3;AT5G38430.1;AT5G38410.2	AT5G38420.1	IIGFDNTR	3205700	404840	119800000	4533400000	18900000000	14643000000	8827100000	4333600000	2450200000	566750000	11244000	74900000	133490000	42021000	19535000	26708000	13994000	4098400	7776100	90779000	7581300000	19684000000	19846000000	6257300000	3879800000	530800000	387660000	237170000	0	73136000	36217000	31705000	20715000	14422000000	4098400	7776100	90779000	7581300000	19684000000	19846000000	6257300000	0	934.487	no	no	2	3.2623e-09
AT3G60750.1	AT3G60750.1	FVLSAGHGCMLLYALLHLAGYDSVQEEDLK	0	0	0	0	0	0	0	78957000	3325200000	14397000000	4047700000	2416600000	1300200000	117650000	24787000	0	0	0	0	0	0	0	0	76135000	3266500000	12165000000	8861400000	4419900000	929730000	269930000	0	10240000	0	0	0	0	0	0	0	0	76135000	0	3348.65	yes	yes	3;4;5	0
ATCG00490.1	ATCG00490.1	SQAETGEIKGHYLNATAGTCEEMIKR	166290	7317800	104080000	2469100000	11730000000	11532000000	2620600000	1718500000	2223400000	2568900000	811680000	145840000	659470000	141600000	24696000	25699000	4587000	3500300	12767000	116570000	4469000000	12769000000	11807000000	2730300000	2698100000	1486500000	919650000	733860000	357420000	375990000	33987000	30616000	22276000	7449000000	3500300	12767000	116570000	4469000000	12769000000	11807000000	2730300000	2	2893.37	yes	yes	2;3;4;5;6	0
AT3G60750.1;AT3G60750.2	AT3G60750.1	GGYTISDDSSGNKPDVILIGTGSELEIAAQAAEVLRK	0	0	0	0	0	0	0	2710300	2821700000	11528000000	4341200000	3779700000	767440000	80481000	0	0	0	0	0	0	0	0	0	4559700	7940500000	13401000000	9621200000	1857100000	529890000	179180000	0	0	0	0	0	0	0	0	0	0	4559700	2	3773.93	yes	no	3;4;5;6	2.7841e-220
AT3G01500.1;AT3G01500.3;AT3G01500.2	AT3G01500.1	VCPSHVLDFQPGDAFVVR	238820	535530	2051300	2696200	86007000	1001400000	2415200000	8033000000	9934300000	7838300000	8692800000	5114600000	1924600000	6762600000	4150100000	2612800000	543050000	12364000	2388100	1154000	0	55640000	749820000	7342700000	11461000000	6364100000	9728100000	4251100000	1956700000	7194400000	3927400000	2185200000	571140000	2486600000	12364000	2388100	1154000	0	55640000	749820000	7342700000	0	2042	no	no	2;3;4;5	7.6175e-137
AT5G35630.3;AT5G35630.2;AT5G35630.1	AT5G35630.3	IIAEYIWIGGSGIDLR	0	0	1211700	39159000	1143800000	1137900000	2108400000	1840100000	800360000	301670000	67101000	363020	5293800	39058000	23572000	9548200	0	33646000	4015500	809800	51050000	579460000	203090000	1809800000	1215300000	405000000	110580000	45212000	0	28942000	18523000	0	1199200	1596900000	33646000	4015500	809800	51050000	579460000	203090000	1809800000	0	1774.96	yes	no	2;3	2.5848e-54
AT1G67090.1;AT5G38420.1;AT5G38410.1;AT5G38430.1	AT5G38420.1	WIPCVEFELEHGFVYR	535000	2504100	5864700	3710900000	4864100000	7409200000	17957000000	6902200000	4956600000	1654300000	339430000	147300000	83527000	36731000	8804100	10937000	5126600	22483000	8091600	64022000	7693500000	37183000000	46013000000	11204000000	10693000000	2810400000	629770000	186080000	63026000	50202000	8963300	0	7536600	9783200000	22483000	8091600	64022000	7693500000	37183000000	46013000000	11204000000	0	2079.99	no	no	2;3;4	2.9256e-54
AT3G12780.1	AT3G12780.1	AQGLSVGSSLVEEDKLELATELLAK	0	0	0	0	0	0	0	0	0	0	0	22969000	1303800000	6190300000	2863900000	871710000	330450000	0	0	0	0	0	0	3860900	0	0	0	0	1270100000	8686800000	2260300000	1142700000	276210000	0	0	0	0	0	0	0	3860900	1	2599.4	yes	yes	2;3;4	0
AT5G14740.2;AT5G14740.1;AT5G14740.4;AT5G14740.3;AT5G14740.5;AT3G01500.1;AT3G01500.3;AT3G01500.2	AT3G01500.1	YMVFACSDSR	87984	886290	5810100	4846300	26281000	970250000	7336700000	10167000000	15469000000	6795200000	2601400000	880760000	3096100000	2163800000	816420000	368340000	82016000	967680	1636800	4186200	12419000	24168000	1174900000	11431000000	14701000000	10964000000	2912500000	1472100000	3043000000	3490100000	921860000	414530000	124020000	7093000000	967680	1636800	4186200	12419000	24168000	1174900000	11431000000	0	1234.51	no	no	2	1.8269e-09
AT3G60750.1;AT3G60750.2	AT3G60750.1	LIAFYDDNHISIDGDTEIAFTENVDQR	0	0	0	0	0	0	0	0	452570000	498840000	343880000	296140000	202550000	135950000	118660000	74784000	124550000	0	0	0	0	3126000	6410600	0	451650000	477990000	373800000	409720000	177280000	98104000	128530000	78424000	31201000	0	0	0	0	0	3126000	6410600	0	0	3110.45	yes	no	2;3;4	1.2267e-146
AT3G60750.1;AT3G60750.2	AT3G60750.1	GGYTISDDSSGNKPDVILIGTGSELEIAAQAAEVLR	0	0	0	0	0	2889900	0	0	939170000	1484300000	929280000	387500000	115030000	7006700	0	0	0	0	0	0	0	0	0	0	929910000	1680900000	1097500000	585970000	102540000	12915000	0	0	0	0	0	0	0	0	0	0	0	1	3645.84	yes	no	3;4;5	4.4731e-102
AT3G60750.1;AT3G60750.2	AT3G60750.1	VSIEAASTFGWGK	0	341870	478870	0	0	0	0	2529000	3529200000	4232300000	1969400000	148030000	574630000	191670000	24652000	11659000	0	85106	0	624250	0	0	0	1259700	2886000000	5032200000	2661100000	1541400000	394680000	231560000	31652000	16103000	0	0	85106	0	624250	0	0	0	1259700	0	1351.68	yes	no	1;2;3	3.6194e-29
AT3G60750.1;AT3G60750.2	AT3G60750.1	FNKPDAEVVDHYTYAILGDGCQMEGISNEACSLAGHWGLGK	0	0	0	0	0	0	0	52622000	5461700000	26782000000	12516000000	9830700000	3263800000	391620000	100710000	58858000	6631000	0	0	0	0	0	0	19542000	22372000000	31082000000	16980000000	2794100000	3080400000	896490000	145750000	52957000	19305000	0	0	0	0	0	0	0	19542000	1	4509.05	yes	no	3;4;5;6;7	0
AT5G26000.1;AT5G26000.2	AT5G26000.1	TIVDDFKDYADLCFELFGDR	0	416250	15564000	0	6872600	2560200	0	7209900	2513000000	2239600000	1289100000	711200000	243870000	55442000	7943100	0	6876100	0	0	0	0	26753000	0	6408700	2466100000	3359600000	1548600000	653270000	227720000	71237000	8304600	0	369240	3635200	0	0	0	0	26753000	0	6408700	1	2438.11	yes	no	2;3;4	3.0303e-279
AT1G13440.1;AT3G04120.1	AT1G13440.1	FGIVEGLMTTVHSITATQK	2237000	2864100	3121800	824500	0	2158300	4080100	23600000	2651400000	20825000000	15898000000	14260000000	3681600000	589550000	92330000	41194000	10668000	746690	302960	1058700	0	0	0	20212000	4407500000	33609000000	20501000000	13235000000	4853900000	888560000	104710000	70735000	20359000	0	746690	302960	1058700	0	0	0	20212000	0	2032.07	no	no	2;3;4	1.0364e-213
AT3G14420.2;AT3G14420.1;AT3G14420.4;AT3G14420.3;AT3G14420.5;AT3G14420.6;AT3G14415.3;AT3G14415.1;AT3G14415.2	AT3G14420.2	AASAAGTIMTLSSWATSSVEEVASTGPGIR	0	0	3868900	4643300	0	37952000	46659000	49297000	1208800000	8561200000	8458000000	5363200000	1873000000	199640000	70520000	114880000	39904000	0	0	346740	10454000	3993600	1047700	22002000	763640000	8897600000	4121700000	3712300000	1712400000	540510000	139980000	108630000	37831000	85142000	0	0	346740	10454000	3993600	1047700	22002000	0	2907.43	no	no	2;3;4;5	5.5669e-252
ATCG00490.1	ATCG00490.1	YGRPLLGCTIKPK	0	5165600	61292000	2719500000	12126000000	10732000000	7111200000	3051300000	2033300000	689370000	384690000	932490	200080000	47496000	1128800	0	0	1099200	8159300	86639000	7747200000	14318000000	12713000000	6669800000	4653000000	1478100000	183960000	397500000	100640000	63358000	0	1302400	0	11281000000	1099200	8159300	86639000	7747200000	14318000000	12713000000	6669800000	2	1501.84	yes	yes	1;2;3	3.2468e-28
ATCG00490.1	ATCG00490.1	LEDLRIPPAYTK	0	363410	7065200	327610000	3969800000	3215000000	1062800000	353360000	343800000	71265000	7535400	11629000	13235000	0	0	0	3099400	0	782290	9964900	790680000	10395000000	8943800000	744810000	511880000	36382000	32886000	33652000	0	0	1414500	0	4739500	6727000000	0	782290	9964900	790680000	10395000000	8943800000	744810000	1	1414.78	yes	yes	2;3	5.1978e-31
AT4G38970.1;AT4G38970.2	AT4G38970.1	TLLVSAPGLGQYVSGAILFEETLYQSTTEGKK	0	0	14372000	8494900	13439000	53606000	251720000	4614400000	7484500000	4677500000	5846000000	4430500000	1051300000	139750000	5207000	58874000	28304000	95836000	31387000	9141000	0	0	0	4063300000	8573900000	6964900000	15649000000	3325900000	1072500000	475690000	58545000	47420000	24634000	9596300	95836000	31387000	9141000	0	0	0	4063300000	1	3399.78	yes	no	3;4;5;6	6.1053e-165
AT5G26000.1;AT5G26000.2	AT5G26000.1	IFFHGWFMGPLTEGKYPDIMR	911370	8249900	94662000	66427000	110200000	82407000	98368000	423770000	4386000000	21710000000	6463200000	4315400000	2264000000	161270000	67330000	22583000	4814100	2190900	4811500	42944000	301060000	287100000	477540000	1399300000	22940000000	17456000000	4931000000	2208600000	878130000	293520000	60561000	15654000	7563700	420680000	2190900	4811500	42944000	301060000	287100000	477540000	1399300000	1	2541.23	yes	no	2;3;4;5	9.4306e-254
ATCG00490.1;ATMG00280.1	ATCG00490.1	GHYLNATAGTCEEMIKR	443670	1584700	37925000	1743000000	9253300000	7335700000	3718800000	1585400000	2170600000	428130000	293290000	779890	121080000	25400000	0	718250	0	784210	3961500	42983000	3997900000	13302000000	11680000000	2459900000	2959200000	247750000	173210000	181710000	86682000	58311000	0	0	0	6031600000	784210	3961500	42983000	3997900000	13302000000	11680000000	2459900000	1	1949.91	yes	no	2;3;4	1.5738e-220
AT5G61410.2;AT5G61410.1	AT5G61410.2	AVELAGCDWIHVDVMDGR	0	0	0	0	0	0	0	0	621750000	758840000	179670000	93710000	141210000	50690000	156190000	150670000	103280000	0	0	0	0	0	0	0	189220000	577270000	199050000	141110000	82721000	261900000	314480000	335400000	196100000	0	0	0	0	0	0	0	0	0	2041.93	yes	no	2;3	4.0186e-54
AT5G14740.2;AT5G14740.1;AT3G01500.1;AT3G01500.3;AT3G01500.2	AT3G01500.1	EAVNVSLANLLTYPFVR	0	232370	27939000	11307000	72015000	1488700000	13886000000	16786000000	24779000000	14902000000	7132400000	3374300000	3607200000	3878900000	1349100000	623700000	208590000	50930000	704220	8590400	17224000	61032000	4334900	18540000000	27936000000	22242000000	7717000000	2488100000	3227500000	4057500000	1433600000	652630000	187090000	16134000000	50930000	704220	8590400	17224000	61032000	4334900	18540000000	0	1905.04	no	no	2;3;4	7.2104e-221
AT3G60750.1;AT3G60750.2	AT3G60750.1	SGHPGLPMGCAPMAHILYDEVMR	0	0	0	0	0	0	7695600	135230000	4978000000	11812000000	9773400000	5572700000	3177000000	198200000	124830000	47114000	26152000	651310	0	0	0	0	0	199120000	8180200000	8391000000	13965000000	4754300000	2326400000	559870000	171630000	70701000	41313000	8679400	651310	0	0	0	0	0	199120000	0	2538.16	yes	no	2;3;4	2.1867e-171
AT5G14740.2;AT5G14740.1;AT5G14740.4;AT5G14740.3;AT5G14740.5	AT5G14740.2	YAGVGAAIEYAVLHLKVENIVVIGHSACGGIK	0	0	0	0	11871000	1253200000	4816000000	4629700000	774490000	609310000	69052000	30977000	144380000	29451000	9481300	0	0	239200000	34227000	18144000	3574900	9672000	315810000	5942500000	3993500000	858170000	266770000	76334000	17244000	40596000	9077200	8176100	0	4803400000	239200000	34227000	18144000	3574900	9672000	315810000	5942500000	1	3307.78	yes	no	3;4;5	1.6333e-181
ATCG00490.1	ATCG00490.1	LSGGDHIHAGTVVGK	0	107130	49018000	2167700000	15712000000	11073000000	7805300000	2744200000	212440000	38523000	4233100	7893500	16079000	2383400	199480	0	0	1316800	3410800	32260000	5362300000	20324000000	13386000000	5295400000	443600000	139270000	6352500	24715000	10966000	4190200	0	0	140380	9677800000	1316800	3410800	32260000	5362300000	20324000000	13386000000	5295400000	0	1446.76	yes	yes	1;2;3	2.0394e-81
AT1G13440.1;AT1G13440.2;AT3G04120.1	AT1G13440.1	GILGYTEDDVVSTDFVGDNR	0	0	0	0	0	0	0	0	657230000	10567000000	7736200000	2891700000	902750000	184580000	39894000	8350400	2945700	0	3240200	0	0	0	77113	0	518670000	8603700000	8058400000	2250800000	856400000	244790000	40958000	25603000	3031400	0	0	3240200	0	0	0	77113	0	0	2171	no	no	2;3	1.3395e-169
AT2G21330.1;AT2G21330.3;AT2G21330.2;AT4G38970.1;AT4G38970.2	AT4G38970.1	MVDVLVEQNIVPGIKVDK	6565600	19189000	28529000	3027200	0	17027000	210170000	1945000000	7311900000	12506000000	4170300000	3293700000	773370000	74801000	5035000	0	2542400	6940500	13115000	9854900	5127100	0	0	1774700000	15613000000	20856000000	6770200000	1958300000	430570000	184570000	0	3973200	2521000	171650000	6940500	13115000	9854900	5127100	0	0	1774700000	1	1995.11	no	no	2;3;4	3.576e-95
AT1G32060.1	AT1G32060.1	ILVIEGLHPMFDER	3922600	52120000	930360000	2548700000	6036500000	3737300000	1204600000	364070000	819780000	4235300000	7568300000	8594800000	3236600000	800240000	249800000	77999000	28682000	7674600	75591000	1122300000	4078900000	3691700000	1943600000	505520000	1427700000	3638600000	11400000000	3695800000	2728700000	1073500000	270410000	78367000	30490000	1162800000	7674600	75591000	1122300000	4078900000	3691700000	1943600000	505520000	0	1667.87	yes	yes	2;3	6.3751e-40
AT4G35090.1;AT4G35090.2;AT1G20620.1;AT1G20620.5;AT1G20620.2	AT4G35090.1	GFFEVTHDISNLTCADFLR	0	2433100	4836100	6673100	27748000	138940000	169320000	383520000	1946900000	11497000000	10433000000	9848400000	1234000000	77928000	44278000	14912000	0	0	1138600	1693000	11657000	20566000	91276000	499380000	12431000000	8409800000	12541000000	3005700000	1296200000	81798000	9112200	13330000	2271200	22230000	0	1138600	1693000	11657000	20566000	91276000	499380000	0	2241.05	no	no	2;3;4	0
AT5G61410.2;AT5G61410.1	AT5G61410.2	AGADIVSVHCEQQSTIHLHR	158330	0	962630	1181700	4159000	0	0	42398000	6197800000	5653200000	1109600000	20599000	1487300000	1327500000	1165100000	1768000000	1250300000	600850	4019200	1996100	0	0	0	11223000	3541500000	3906400000	2840500000	2053300000	1237200000	2491500000	2019500000	2922400000	1944200000	0	600850	4019200	1996100	0	0	0	11223000	0	2257.1	yes	no	2;3;4;5	5.2256e-230
ATCG00490.1	ATCG00490.1	DLAVEGNEIIR	2669900	4525700	93048000	2500400000	10100000000	8595500000	9151600000	1852700000	2549500000	527690000	325520000	115090000	65662000	1857700	0	0	6808600	3499500	6277500	57615000	3394500000	36103000000	53663000000	2131900000	3400200000	57988000	347580000	123390000	76463000	0	1872300	0	10431000	17511000000	3499500	6277500	57615000	3394500000	36103000000	53663000000	2131900000	0	1227.65	yes	yes	2;3	9.6129e-11
AT5G04140.1;AT5G04140.2	AT5G04140.1	IGFVPEEATIVGNTCLYGATGGQIFAR	0	0	49898000	51534000	77136000	19530000	8374300	475000	434340000	709760000	362650000	124800000	37071000	0	0	0	0	0	2988600	171790000	188550000	33683000	5808100	372250	474080000	947100000	575450000	159980000	0	0	0	0	0	3695200	0	2988600	171790000	188550000	33683000	5808100	372250	0	2840.42	yes	no	2;3;4	1.6661e-146
ATCG00490.1	ATCG00490.1	AMHAVIDRQKNHGMHFR	0	0	0	103610000	3959700000	2916900000	1289200000	701550000	9752700	0	0	0	0	0	0	0	0	0	100150	422260	822400000	12488000000	6872300000	1240600000	6459200	0	0	0	0	0	0	0	0	4008700000	0	100150	422260	822400000	12488000000	6872300000	1240600000	2	2047.01	yes	yes	2;3;4;5	2.4721e-62
AT1G12900.4;AT1G12900.3;AT1G12900.1;AT1G12900.2;AT3G26650.1	AT3G26650.1	VVDLADIVANNWK	156060000	686320000	2306400000	16811000000	11194000000	7303300000	8342400000	3249400000	3153200000	1426400000	1064300000	892810000	531280000	404430000	216640000	104780000	33357000	85198000	720100000	7398400000	14593000000	18753000000	16183000000	3050700000	5385100000	2884300000	1265600000	673600000	676220000	360360000	197870000	167500000	44778000	4007800000	85198000	720100000	7398400000	14593000000	18753000000	16183000000	3050700000	0	1455.77	no	no	2;3	5.8508e-48
AT5G14740.2;AT5G14740.1;AT5G14740.4;AT5G14740.3;AT5G14740.5;AT3G01500.1;AT3G01500.3;AT3G01500.2	AT3G01500.1	NIANMVPPFDK	156600	481050	2453200	4181100	32633000	435900000	3414400000	5332300000	8041200000	2563400000	937340000	455440000	1079800000	802680000	274520000	145320000	33410000	5343500	750830	0	7720700	15477000	954760000	4424600000	6009800000	5155500000	1192400000	576420000	1200900000	1169700000	291540000	134880000	44803000	8033400000	5343500	750830	0	7720700	15477000	954760000	4424600000	0	1244.62	no	no	1;2;3	3.5579e-09
AT3G14420.2;AT3G14420.1;AT3G14420.4;AT3G14420.3;AT3G14420.5;AT3G14420.6;AT3G14415.3;AT3G14415.1;AT3G14415.2	AT3G14420.2	VLQMLRDEFELTMALSGCR	0	541340	0	0	0	0	980890	0	241870000	4911200000	3955400000	3305900000	205610000	0	0	0	0	0	0	0	0	0	2438700	0	272080000	4138300000	5871500000	1059200000	97725000	0	0	0	0	0	0	0	0	0	0	2438700	0	1	2268.11	no	no	2;3;4	7.2722e-172
AT1G13440.1;AT1G13440.2;AT3G04120.1	AT1G13440.1	VPTVDVSVVDLTVR	687230	291680	0	0	0	0	0	0	551560000	5021700000	6679200000	3287700000	436310000	118430000	11444000	1962300	0	182940	273280	0	0	0	0	5521500	552710000	9738600000	6603300000	1287500000	498370000	155560000	21735000	6309600	713630	0	182940	273280	0	0	0	0	5521500	0	1497.84	no	no	1;2;3	1.1298e-84
AT5G14740.2;AT5G14740.1;AT5G14740.4;AT5G14740.3;AT5G14740.5	AT5G14740.2	VCPSHVLDFHPGDAFVVR	1288000	1774100	6080600	6749600	95792000	4794600000	14586000000	17185000000	4571800000	3945000000	1370600000	685960000	1668000000	664310000	239000000	122690000	35624000	4720500	2670400	5290300	16236000	84584000	14445000000	6895400000	5232700000	3512700000	1593600000	1133400000	1122600000	1162400000	205750000	84829000	29466000	27379000000	4720500	2670400	5290300	16236000	84584000	14445000000	6895400000	0	2051	yes	no	2;3;4;5	1.7148e-153
AT3G14420.2;AT3G14420.1;AT3G14420.4;AT3G14420.3;AT3G14420.5;AT3G14420.6	AT3G14420.2	ALALGASGIFIGRPVVFSLAAEGEAGVR	0	0	0	0	0	0	0	0	30396000	573490000	711820000	554430000	171270000	3471800	0	0	0	0	0	0	0	0	0	0	0	578880000	764500000	400520000	105940000	24475000	0	0	0	0	0	0	0	0	0	0	0	1	2727.51	yes	no	2;3;4	1.7988e-118
AT3G60750.1;AT3G60750.2	AT3G60750.1	EFGITVEAVVDAAK	0	0	704420	0	0	0	0	9849700	481820000	1414000000	536030000	165300000	99561000	0	3801000	3880600	0	0	0	0	0	0	0	0	1116000000	2296400000	729650000	143640000	97781000	31091000	5695500	5583700	3225900	0	0	0	0	0	0	0	0	0	1447.76	yes	no	1;2;3	2.794e-24
AT1G13440.1;AT1G13440.2;AT3G04120.1	AT1G13440.1	LVSWYDNEWGYSSR	0	461510	0	0	0	0	0	4492300	1137000000	8129200000	7089400000	3367300000	1897400000	318950000	66544000	22027000	8971000	0	0	0	0	0	0	4326200	805990000	8337700000	8906100000	4836800000	1524700000	534380000	75537000	39136000	12054000	0	0	0	0	0	0	0	4326200	0	1760.78	no	no	2;3	3.1826e-33
AT3G60750.1;AT3G60750.2	AT3G60750.1	LIAFYDDNHISIDGDTEIAFTENVDQRFEALGWHVIWVK	0	0	0	0	0	0	0	0	342220000	463320000	290100000	439420000	146970000	77833000	73302000	15034000	49312000	0	0	0	0	0	0	0	334710000	570180000	484600000	440730000	103860000	41653000	80221000	8675600	15593000	0	0	0	0	0	0	0	0	1	4576.23	yes	no	3;4;5;6	1.2343e-102
AT5G26000.1	AT5G26000.1	GYFAWSLGDNYEFCNGFTVR	0	0	0	0	0	0	0	2446600	477730000	566820000	352750000	202070000	50601000	0	0	0	0	46037	215510	261830	6149800	13804000	0	361430	623920000	906880000	532570000	264880000	3346900	0	0	0	0	632150	46037	215510	261830	6149800	13804000	0	361430	0	2402.04	yes	yes	2;3	4.4605e-101
AT2G21330.1;AT2G21330.3;AT2G21330.2	AT2G21330.1	TIASPGHGIMAMDESNATCGKR	4164100	6050800	9860800	1915400	6590800	32944000	279550000	1322900000	6841800000	6902200000	2270800000	674590	726580000	79631000	23019000	15298000	591180	3658100	3541700	4765500	7312800	0	29371000	1029300000	5965600000	8684900000	3621000000	1261300000	566860000	202090000	37742000	21924000	2014800	221440000	3658100	3541700	4765500	7312800	0	29371000	1029300000	1	2303.05	yes	no	2;3;4;5	3.204e-188
AT4G35090.1;AT4G35090.2	AT4G35090.1	TWPEDILPLQPVGR	0	0	0	0	2924500	45920000	106230000	80976000	997080000	4226900000	4554200000	1226800000	136240000	38365000	7919000	0	0	0	0	0	0	0	45290000	64569000	2275800000	5190500000	1666700000	290810000	95565000	36579000	2530200	0	0	22405000	0	0	0	0	0	45290000	64569000	0	1619.87	yes	no	2;3	4.2872e-25
AT4G33010.1;AT4G33010.2	AT4G33010.1	VVMATDLLALTVLKPPGEFGADIVVGSAQR	0	0	0	0	0	0	0	111740000	1033200000	472420000	115750000	27553000	22317000	0	0	0	0	0	0	0	0	0	0	106360000	1287600000	691270000	122330000	72498000	0	0	0	0	0	0	0	0	0	0	0	0	106360000	1	3066.68	yes	no	2;3;4	1.5092e-123
AT3G14420.2;AT3G14420.1;AT3G14420.4;AT3G14420.3;AT3G14420.5;AT3G14420.6	AT3G14420.2	ILIDVSKIDMTTTVLGFK	0	0	0	0	0	0	12075000	8452100	143080000	5462600000	5739500000	2989700000	269270000	0	7342800	4184100	0	73664	0	0	0	0	0	10305000	124820000	3698800000	6306000000	257070000	282880000	11539000	4825400	0	0	1627100	73664	0	0	0	0	0	10305000	1	1993.12	yes	no	2;3;4	1.0337e-107
AT4G38970.1;AT4G38970.2	AT4G38970.1	VWAEVFFYLAQNNVMFEGILLKPSMVTPGAESK	0	0	0	0	0	5544400	8837800	16133000	1111000000	352650000	89537000	67799000	30539000	0	0	7147600	2461700	0	0	0	0	0	0	62291000	942660000	511320000	232470000	38538000	0	0	0	0	1531300	0	0	0	0	0	0	0	62291000	1	3714.88	yes	no	3;4;5	7.0649e-106
AT4G33010.1;AT4G33010.2;AT2G26080.1	AT4G33010.1	GVNGTVAHEFIIDLR	0	0	0	0	0	0	9872200	261630000	1309100000	1830900000	653020000	159400000	32349000	0	0	0	2865800	3609300	1187800	0	0	0	2437300	275040000	3475900000	1704400000	580670000	120600000	35568000	6102700	0	0	0	12205000	3609300	1187800	0	0	0	2437300	275040000	0	1639.87	no	no	2;3	1.0203e-121
AT3G14420.2;AT3G14420.1;AT3G14420.3;AT3G14415.3;AT3G14415.1;AT3G14415.2	AT3G14420.2	MEITNVTEYDAIAK	308380	66690	1647100	0	4715400	15906000	20032000	20601000	491490000	2218700000	1877500000	1163300000	746210000	152400000	54098000	47478000	27011000	0	0	255250	0	4347600	1399000	9975900	297490000	2310800000	776710000	1228800000	595440000	156280000	50596000	57468000	24710000	9546300	0	0	255250	0	4347600	1399000	9975900	0	1596.77	no	no	2;3	1.0495e-28
AT4G25100.5;AT4G25100.3;AT4G25100.2;AT4G25100.1;AT4G25100.4	AT4G25100.5	TFMTNLVSWEAVSAR	0	0	0	561130	0	0	0	0	0	0	0	16320000	790730000	6195200000	5793000000	3593100000	1185400000	0	0	0	0	1326600	15308000	0	5210000	0	13122000	17617000	691910000	6612000000	5114000000	3246200000	1387300000	3073000	0	0	0	0	1326600	15308000	0	0	1710.84	yes	no	2;3	2.9688e-95
ATCG00490.1;ATMG00280.1;AT2G07732.1	ATCG00490.1	AVYECLR	0	5028000	63347000	2905400000	9538900000	10706000000	7332500000	3113400000	387180000	72455000	60263000	105150	20772000	0	0	0	0	78189	6697500	48172000	6717000000	7610900000	7737100000	5028100000	650340000	211770000	1146200	52782000	11544000	0	0	0	0	8356000000	78189	6697500	48172000	6717000000	7610900000	7737100000	5028100000	0	909.438	yes	no	2	0.0011598
AT1G67090.1	AT1G67090.1	QVQCISFIAYKPPSFTG	3530200	8120600	76038000	3599900000	12148000000	21319000000	5268000000	3625300000	2960200000	531190000	230040000	17759000	99941000	0	9231200	16434000	11010000	5354000	8635300	36341000	15932000000	12479000000	12303000000	5681700000	4365300000	1044100000	569670000	60684000	0	0	4517100	14741000	17942000	11182000000	5354000	8635300	36341000	15932000000	12479000000	12303000000	5681700000	1	1941.97	yes	yes	2;3	7.3124e-94
AT5G26000.1;AT5G26000.2	AT5G26000.1	TIVDDFKDYADLCFELFGDRVK	0	40703000	86820000	51599000	52417000	32189000	32195000	127580000	3953100000	4097200000	1756200000	1159000000	525790000	95567000	29321000	16872000	5686800	11392000	0	46899000	141100000	158940000	0	150140000	5667000000	4946100000	3152600000	1120200000	254450000	148190000	35796000	22304000	5973100	183330000	11392000	0	46899000	141100000	158940000	0	150140000	2	2665.27	yes	no	2;3;4	2.5842e-225
AT5G14740.2;AT5G14740.1;AT5G14740.4;AT5G14740.3;AT5G14740.5	AT5G14740.2	YAGVGAAIEYAVLHLK	150080	682030	2726300	4253100	56819000	1866900000	10188000000	10637000000	3340400000	1821200000	777900000	346720000	667260000	167290000	32691000	15666000	0	8714400	3528000	14863000	13132000	20211000	3941600000	10906000000	9436600000	5152600000	879190000	340500000	353010000	314310000	40423000	18306000	0	5184500000	8714400	3528000	14863000	13132000	20211000	3941600000	10906000000	0	1673.91	yes	no	2;3	1.0315e-28
ATCG00490.1	ATCG00490.1	NEGRDLAVEGNEIIR	4926200	10160000	150390000	3352100000	13522000000	13098000000	7292700000	2771100000	5074500000	1408900000	331390000	58949000	124350000	59098000	53900000	54200000	4677100	5669000	11896000	138700000	12897000000	17495000000	17523000000	4855000000	5556500000	0	802320000	57932000	117330000	92827000	84404000	82462000	51782000	14597000000	5669000	11896000	138700000	12897000000	17495000000	17523000000	4855000000	1	1683.85	yes	yes	2;3;4	3.9932e-184
AT1G12900.4;AT1G12900.3;AT1G12900.1;AT1G12900.2;AT3G26650.1	AT3G26650.1	VPTPNVSVVDLVVQVSKK	22850000	109360000	949570000	4427600000	5922100000	2850900000	3554500000	632580000	1490600000	1755800000	509560000	474870000	217740000	93645000	15473000	8257200	2472000	32739000	389330000	2491900000	8266000000	15542000000	4121300000	904540000	2373400000	1755800000	921720000	438260000	201360000	125950000	13258000	15007000	3150100	3783800000	32739000	389330000	2491900000	8266000000	15542000000	4121300000	904540000	1	1907.11	no	no	2;3;4	1.5012e-136
AT2G21330.1;AT2G21330.3;AT2G21330.2;AT4G38970.1;AT4G38970.2	AT4G38970.1	TVVSIPNGPSALAVK	156360	0	0	0	51937000	0	20221000	212260000	20963000000	18108000000	5125700000	3898900000	1711500000	467920000	143010000	79925000	38413000	0	0	0	0	0	0	449540000	22349000000	20766000000	11862000000	4938400000	1518900000	648520000	182350000	98934000	56200000	17537000	0	0	0	0	0	0	449540000	0	1451.83	no	no	2;3	1.5857e-17
AT5G14740.2;AT5G14740.1;AT5G14740.4;AT5G14740.3;AT5G14740.5;AT3G01500.1;AT3G01500.3;AT3G01500.2	AT3G01500.1	EKYETNPALYGELAK	578430	896580	9516400	2542400	56531000	1476200000	5628600000	7677800000	11940000000	7479500000	3282400	473890000	2819600000	2373700000	377430000	211750000	19110000	1169200	1005200	9022500	7631900	38433000	3024500000	8807500000	13749000000	3694500000	5306400000	1756100000	2533800000	3616300000	405650000	158620000	58071000	12351000000	1169200	1005200	9022500	7631900	38433000	3024500000	8807500000	1	1724.86	no	no	2;3;4	6.4178e-292
AT1G12900.4;AT1G12900.3;AT1G12900.1;AT1G12900.2;AT3G26650.1	AT3G26650.1	VIAWYDNEWGYSQR	8054700	30466000	188430000	756290000	2765300000	1842400000	1181100000	85395000	962820000	464050000	236030000	171510000	147600000	68397000	21108000	17895000	5898700	7808700	49006000	392330000	1720600000	875960000	490170000	147610000	1028300000	477300000	279260000	232700000	109010000	89431000	18678000	31006000	8911900	384150000	7808700	49006000	392330000	1720600000	875960000	490170000	147610000	0	1785.81	no	no	2;3	6.0599e-40
AT4G38970.1;AT4G38970.2	AT4G38970.1	VWAEVFFYLAQNNVMFEGILLKPSMVTPGAESKDR	0	0	0	0	0	0	0	45337000	1903400000	757450000	244860000	103430000	19712000	0	0	0	0	5615500	0	0	0	0	0	95132000	2009200000	1094900000	413530000	94075000	0	0	0	0	0	0	5615500	0	0	0	0	0	95132000	2	3986.01	yes	no	3;4;5;6	1.666e-183
AT2G21330.1;AT2G21330.3;AT2G21330.2;AT4G38970.1;AT4G38970.2	AT4G38970.1	MVDVLVEQNIVPGIK	641760	1912400	5069800	1675500	0	17853000	193500000	1347600000	3064800000	5228400000	2174800000	1693900000	766110000	85604000	15670000	11590000	2676900	327100	0	0	0	0	0	1082200000	10864000000	6324300000	3069500000	1340200000	449160000	145230000	16347000	14902000	4055100	88326000	327100	0	0	0	0	0	1082200000	0	1652.92	no	no	2;3	6.4396e-45
ATCG00490.1	ATCG00490.1	GGLDFTKDDENVNSQPFMR	2115400	4567000	45404000	2984400000	10827000000	15579000000	6458100000	1829100000	3697400000	3045300000	774780000	574610000	473610000	142850000	94178000	89956000	46420000	3713000	7743500	51509000	6879700000	12755000000	23240000000	1605900000	5154300000	589480000	1861500000	695740000	328990000	249390000	162430000	130990000	72079000	14242000000	3713000	7743500	51509000	6879700000	12755000000	23240000000	1605900000	1	2168.98	yes	yes	2;3;4;5	0
AT1G12900.4;AT1G12900.3;AT1G12900.1;AT1G12900.2;AT3G26650.1	AT3G26650.1	AVALVLPNLK	53877000	188230000	1185500000	5072200000	8704100000	4894900000	3656700000	1346800000	855680000	1227300000	497220000	361750000	177520000	66921000	14002000	6353400	3515900	76372000	297390000	1702800000	26794000000	9266700000	7256000000	2896300000	2521000000	1489200000	740000000	413440000	178330000	93053000	11321000	13787000	4922500	2724100000	76372000	297390000	1702800000	26794000000	9266700000	7256000000	2896300000	0	1036.66	no	no	1;2	1.8283e-05
AT1G56190.2;AT1G56190.1;AT3G12780.1;AT1G79550.2;AT1G79550.1	AT3G12780.1	GVTTIIGGGDSVAAVEK	1108000	725620	1088000	0	0	8153800	0	0	5351000	13248000	2366300	63840000	4706500000	18176000000	1435500000	3290400000	1003800000	1708700	1601800	1002400	0	0	0	0	3387300	6156000	12395000	72408000	9226200000	20808000000	1860100000	3596900000	1329800000	0	1708700	1601800	1002400	0	0	0	0	0	1572.84	no	no	2;3	9.2848e-20
AT3G14420.2;AT3G14420.1;AT3G14420.4;AT3G14420.3;AT3G14420.5;AT3G14420.6;AT3G14415.3;AT3G14415.1;AT3G14415.2	AT3G14420.2	FTLPPNLTLK	2074000	2999200	1830300	7989300	4032400	40551000	124330000	80048000	317580000	11285000000	5771600000	3800200000	600190000	205510000	35070000	33919000	18999000	2578000	780730	2232100	2662800	1004000	37971000	88343000	417590000	8524500000	3697100000	1504000000	586380000	277070000	44052000	33178000	17917000	67457000	2578000	780730	2232100	2662800	1004000	37971000	88343000	0	1142.67	no	no	1;2	0.00039493
AT1G56190.2;AT1G56190.1;AT3G12780.1	AT3G12780.1	LASLADLYVNDAFGTAHR	155120	0	0	0	0	0	0	0	10336000	0	17888000	154670000	5210000000	18251000000	13612000000	7440400000	2787800000	0	69910	783590	0	0	0	0	0	0	20988000	104440000	5238000000	20125000000	13632000000	9248300000	3385100000	0	0	69910	783590	0	0	0	0	0	1932.97	no	no	2;3;4	6.1103e-138
AT1G42970.1	AT1G42970.1	YDSMLGTFKAEVK	9772400	51244000	380880000	1180200000	1385900000	659200000	308130000	96691000	81508000	34810000	2048400	8173400	0	0	0	0	270290	9847000	78636000	765560000	4377100000	1764900000	1999000000	125230000	84729000	45506000	27191000	8955100	5767100	6369600	0	0	0	770450000	9847000	78636000	765560000	4377100000	1764900000	1999000000	125230000	1	1487.73	yes	yes	2;3	2.3943e-09
AT2G13360.2;AT2G13360.1	AT2G13360.2	HHLFVPGPVNIPEPVIR	456910	550690	1122500	0	19495000	52506000	80804000	102470000	2678900000	12878000000	11162000000	5582600000	2324100000	933240000	239010000	99844000	28231000	1286000	1172600	0	0	2111100	42078000	75248000	1769900000	16682000000	9615900000	6395400000	2418700000	911080000	278260000	118500000	38928000	124990000	1286000	1172600	0	0	2111100	42078000	75248000	0	1920.07	yes	no	2;3;4	3.0912e-56
AT3G60750.1;AT3G60750.2	AT3G60750.1	SIGINSFGASAPAPLLYKEFGITVEAVVDAAK	0	0	0	0	0	0	0	0	8867800000	1467600000	6543300000	2190700000	114500000	154160000	2298000	0	0	0	0	0	0	0	0	34956000	9226700000	1836500000	9091300000	2764000000	82341000	36609000	0	0	0	0	0	0	0	0	0	0	34956000	1	3234.72	yes	no	3;4;5	4.2928e-136
ATCG00490.1	ATCG00490.1	TFQGPPHGIQVERDKLNK	458290	1302800	15785000	1838600000	10814000000	9075700000	4472000000	1863100000	1011600000	161090000	131260000	211670	0	0	0	0	0	748800	1963900	26037000	15023000000	13951000000	14471000000	3431200000	1430500000	0	43856000	25773000	0	30181000	0	0	0	8801500000	748800	1963900	26037000	15023000000	13951000000	14471000000	3431200000	2	2063.09	yes	yes	2;3;4;5	6.9688e-121
AT2G13360.2;AT2G13360.1	AT2G13360.2	TLLDHYKHPALLLVDGVSSICALDFR	0	0	0	0	0	11268000	26500000	17128000	1408300000	8569300000	7056200000	10933000000	2179900000	553170000	57551000	23257000	0	0	0	0	0	0	0	56270000	1020500000	6992600000	10239000000	3067300000	1842700000	645860000	89097000	22977000	6079100	0	0	0	0	0	0	0	56270000	1	2952.55	yes	no	2;3;4;5	3.0694e-208
AT4G38970.1;AT4G38970.2	AT4G38970.1	TLLVSAPGLGQYVSGAILFEETLYQSTTEGK	0	0	893780	0	0	0	39567000	522180000	5860000000	2957700000	1517800000	759850000	188300000	45728000	0	16300000	6953400	790010	437170	3469400	0	0	0	282050000	5180300000	4128000000	1888200000	574390000	184650000	44651000	15440000	14157000	2870100	10122000	790010	437170	3469400	0	0	0	282050000	0	3271.69	yes	no	3;4	2.2087e-123
AT1G67090.1	AT1G67090.1	EVEECKKEYPNAFIR	0	187000	32508000	1256600000	5923000000	5746800000	2771700000	1371400000	1286500000	265410000	200710000	443100	22644000	0	2451500	0	0	165920	0	34947000	2910400000	8420800000	8817000000	2356500000	1946300000	13677000	159120000	49906000	35497000	0	1147400	1770000	0	5563400000	165920	0	34947000	2910400000	8420800000	8817000000	2356500000	2	1910.92	yes	yes	2;3;4	5.0677e-142
AT5G04140.1;AT5G04140.2	AT5G04140.1	LVAEAGIGTVASGVAK	229500	12351000	319230000	282600000	221760000	113600000	62056000	44175000	1013400000	1987500000	330000000	432700000	185870000	38388000	13154000	0	0	920650	14440000	388530000	696970000	256350000	166060000	18895000	1047800000	1225500000	1283500000	447130000	151700000	46517000	9638700	0	0	117370000	920650	14440000	388530000	696970000	256350000	166060000	18895000	0	1441.81	yes	no	2;3	1.3417e-49
AT1G12900.4;AT1G12900.3;AT1G12900.1;AT1G12900.2;AT3G26650.1	AT3G26650.1	TFAEEVNAAFR	30854000	103730000	739530000	2015600000	3096000000	1453900000	732460000	317740000	825700000	461270000	271250000	199850000	143010000	71745000	22790000	12441000	5193200	31683000	153550000	791340000	4493600000	7803100000	9405100000	396380000	841680000	95601000	319130000	213170000	118030000	72682000	17924000	19525000	7034900	2473900000	31683000	153550000	791340000	4493600000	7803100000	9405100000	396380000	0	1253.6	no	no	1;2;3	2.8179e-30
AT1G56190.2;AT1G56190.1;AT3G12780.1	AT3G12780.1	FSLAPLVPR	1347800	977050	1147200	0	0	0	0	0	6666200	7243200	11861000	100120000	4207400000	12536000000	10397000000	3857400000	1417200000	1847700	1731500	1609900	0	0	0	1726200	5033000	4694400	16356000	116530000	3930900000	13634000000	9140600000	5104900000	1738300000	0	1847700	1731500	1609900	0	0	0	1726200	0	998.591	no	no	2	0.0011378
AT4G38970.1;AT4G38970.2	AT4G38970.1	GLVPLVGSNNESWCQGLDGLSSR	551760	2416100	397750	0	0	11246000	66595000	2762500000	16243000000	15239000000	11430000000	3162600000	808390000	159530000	29444000	21644000	7928800	1017800	0	217530	0	0	0	2328200000	17468000000	13744000000	7877100000	2418100000	650940000	235760000	38534000	23973000	7940100	0	1017800	0	217530	0	0	0	2328200000	0	2444.18	yes	no	2;3;4	5.4401e-172
ATCG00490.1	ATCG00490.1	TFQGPPHGIQVERDK	99270	847570	24884000	1214200000	6975400000	5802400000	2971400000	1050100000	752250000	119200000	65852000	88227	21788000	6987800	0	0	469770	750200	0	27688000	4426200000	10859000000	10819000000	2071100000	1055600000	0	41037000	59844000	0	11136000	0	0	0	5643900000	750200	0	27688000	4426200000	10859000000	10819000000	2071100000	1	1707.87	yes	yes	2;3;4	4.2441e-37
AT5G35630.3;AT5G35630.2;AT5G35630.1	AT5G35630.3	SMREEGGFEVIKK	249090	1624400	6440600	45385000	1288200000	1526400000	1558700000	1022400000	928820000	302680000	161220000	0	29802000	66534000	18845000	9410000	2602400	907800	2354300	4109200	82916000	1257200000	2196900000	1419300000	1114800000	734850000	40579000	60963000	26553000	88173000	12679000	6849700	2097500	2775200000	907800	2354300	4109200	82916000	1257200000	2196900000	1419300000	2	1508.77	yes	no	2;3	1.695e-19
AT5G14740.2;AT5G14740.1;AT5G14740.4;AT5G14740.3;AT5G14740.5	AT5G14740.2	LLIEKDDLKDVAAAK	199320	1516800	3057600	8038300	67732000	1834300000	7364600000	4668700000	5954700000	1735500000	30492000	26761000	901390000	203200000	35473000	9605900	3249900	2017300	1985700	7995100	22039000	38286000	2285700000	4960700000	7504300000	556760000	1048500000	584730000	577590000	596800000	55586000	11535000	6270200	9807500000	2017300	1985700	7995100	22039000	38286000	2285700000	4960700000	2	1640.93	yes	no	2;3;4	6.1143e-68
AT5G26000.1;AT5G26000.2	AT5G26000.1	WFLPFDHSQESKDATER	8626200	44374000	158750000	91566000	95343000	25037000	0	307410000	7877100000	6467200000	3076400000	1926000000	1229800000	334640000	121380000	60085000	19499000	27196000	45878000	122330000	216820000	166930000	414820000	281240000	5714400000	16475000000	4628200000	2401200000	1082000000	515970000	179710000	70200000	14416000	180680000	27196000	45878000	122330000	216820000	166930000	414820000	281240000	1	2091.97	yes	no	2;3;4	1.7152e-122
AT3G14420.2;AT3G14420.1;AT3G14420.4;AT3G14420.3;AT3G14415.3;AT3G14415.1;AT3G14415.2;AT4G18360.1;AT4G18360.2	AT3G14420.2	MVYDYYASGAEDQWTLQENR	0	0	0	0	0	1594300	0	0	542540000	2827900000	2404600000	1385000000	670120000	125640000	39371000	42911000	13089000	0	144290	0	0	0	0	0	228540000	2321200000	3440100000	1127200000	619290000	184390000	34095000	37340000	18615000	0	0	144290	0	0	0	0	0	0	2438.05	no	no	2;3	6.4651e-188
AT5G26000.1;AT5G26000.2	AT5G26000.1	IDYLCSHLCFLSK	0	28705000	103070000	86215000	77810000	68171000	68640000	719670000	9359900000	11819000000	5416100000	2420900000	1175500000	310990000	84663000	38227000	16145000	413630	53111000	81655000	216950000	235600000	259130000	315200000	13542000000	19175000000	7546500000	2966800000	968300000	399480000	116630000	48185000	22814000	210310000	413630	53111000	81655000	216950000	235600000	259130000	315200000	0	1654.78	yes	no	2;3	5.166e-70
AT2G13360.2;AT2G13360.1	AT2G13360.2	AALDLIFEEGLENIIAR	0	0	0	0	0	0	0	5815000	469470000	6376000000	7778100000	3707000000	788310000	7504200	213540	11695000	2234200	0	0	0	0	0	0	0	304210000	6424400000	8335300000	2198000000	803360000	294390000	28690000	9105100	0	0	0	0	0	0	0	0	0	0	1886.01	yes	no	2;3	3.4935e-82
ATCG00490.1	ATCG00490.1	VTPQPGVPPEEAGAAVAAESSTGTWTTVWTDGLTSLDR	1114800	6265300	2636100	210020000	4640000000	2948100000	432690000	929610000	1089600000	177440000	107850000	46965000	16573000	0	0	0	0	39663000	15691000	32884000	486320000	5144600000	172470000	862040000	1624000000	357990000	184700000	53285000	0	0	0	0	0	3222700000	39663000	15691000	32884000	486320000	5144600000	172470000	862040000	0	3853.86	yes	yes	3;4;5	8.8329e-48
ATCG00490.1	ATCG00490.1	DNGLLLHIHR	0	1176000	21978000	1074600000	4761000000	4739700000	2258400000	1062300000	745520000	258590000	48738000	0	69527000	17141000	10082000	9106600	0	121580	0	18636000	2055200000	6116900000	5521100000	1350700000	1439700000	1124100000	80971000	116260000	48463000	19358000	13645000	18303000	8494000	3661000000	121580	0	18636000	2055200000	6116900000	5521100000	1350700000	0	1186.66	yes	yes	1;2	7.8393e-106
AT4G38970.1	AT4G38970.1	VPPAVPGIMFLSGGQSEVEATLNLNAMNQAPNPWHVSFSYAR	0	0	0	0	0	0	0	50418000	815050000	332820000	41954000	35112000	16347000	0	0	0	0	0	0	0	0	0	0	54705000	726540000	398340000	58861000	25194000	0	10508000	0	0	0	0	0	0	0	0	0	0	54705000	0	4496.2	yes	yes	3;4;5;6	8.9435e-145
ATCG00490.1	ATCG00490.1	LTYYTPEYETKDTDILAAFR	6925300	14604000	222410000	1276500000	12455000000	10053000000	5661900000	2157800000	5546800000	1744800000	644700000	483130000	250090000	87588000	62698000	51321000	28555000	14017000	28930000	256040000	3754800000	28238000000	12244000000	6678400000	10777000000	2751600000	1441600000	471770000	0	27284000	85790000	80467000	45239000	14541000000	14017000	28930000	256040000	3754800000	28238000000	12244000000	6678400000	1	2409.17	yes	yes	2;3;4	1.2562e-152
AT5G38420.1;AT5G38410.1;AT5G38410.3;AT5G38430.1;AT5G38410.2	AT5G38420.1	EVEECKKEYPGAFIR	0	879530	20775000	944690000	6040000000	5382100000	2239200000	1057600000	909820000	87147000	86690000	272480	36040000	0	4523300	1409800	0	0	1146100	20221000	2074600000	7910200000	7803900000	1535200000	1376000000	98694000	122690000	25410000	10902000	17333000	1141900	0	0	4012700000	0	1146100	20221000	2074600000	7910200000	7803900000	1535200000	2	1853.9	no	no	2;3;4	2.5828e-182
AT4G38970.1	AT4G38970.1	TWGGRPENVNAAQTTLLAR	3186800	6862300	13485000	15137000	35827000	80880000	364680000	101370000	8551900000	4194500000	3705500000	2193000000	2620200000	742440000	199720000	111340000	41042000	3906300	4620300	6698300	12940000	16695000	34513000	105600000	7050800000	22992000000	12671000000	1296100000	2472600000	1115800000	231690000	140440000	61449000	307050000	3906300	4620300	6698300	12940000	16695000	34513000	105600000	1	2054.07	yes	yes	2;3;4	1.1702e-171
ATCG00490.1	ATCG00490.1	DTDILAAFR	2654300	5714300	68226000	2153800000	15377000000	14889000000	9349000000	3213800000	3731300000	1180300000	462010000	166590000	82581000	34488000	8940200	9503600	0	3227900	8041500	78330000	4992500000	19084000000	10637000000	4066500000	5860200000	2039400000	753300000	182320000	70514000	49038000	13635000	12550000	9100100	5663800000	3227900	8041500	78330000	4992500000	19084000000	10637000000	4066500000	0	1020.52	yes	yes	1;2	1.4635e-10
AT4G38970.1;AT4G38970.2	AT4G38970.1	GILAMDESNATCGKR	118820	172630	2046400	0	0	1373000	45742000	657510000	4852700000	2683100000	217750000	457390	313740000	41816000	9855700	4808200	0	230890	0	683890	0	0	0	598640000	4481600000	230210000	801720000	623030000	280350000	87308000	18703000	11812000	3127700	18980000	230890	0	683890	0	0	0	598640000	1	1621.76	yes	no	2;3;4	4.9795e-141
AT5G38420.1;AT5G38410.1;AT5G38410.3;AT5G38430.1;AT5G38410.2	AT5G38420.1	EVDYLLR	924630	1540900	21682000	806110000	5475200000	5071200000	2214600000	1165800000	656320000	65362000	51217000	12388000	12028000	11188000	4310100	1641200	0	1395400	2098100	14369000	2536700000	8112100000	9202100000	1158800000	826570000	31064000	61309000	20575000	11426000	8019900	2041900	0	0	7410200000	1395400	2098100	14369000	2536700000	8112100000	9202100000	1158800000	0	906.481	no	no	1;2	0.00094397
AT4G25100.5;AT4G25100.3;AT4G25100.2;AT4G25100.1	AT4G25100.5	AASSAVTANYVLKPPPFALDALEPHMSK	0	0	0	0	0	0	0	0	0	0	0	19017000	1571500000	1586400000	7719900000	4817600000	1441700000	0	0	0	0	0	0	0	0	0	0	30477000	2742200000	1546400000	6912500000	4967700000	1686300000	0	0	0	0	0	0	0	0	1	2924.51	yes	no	2;3;4;5	9.3588e-181
AT3G60750.1;AT3G60750.2	AT3G60750.1	TPGHPENFETPGIEVTTGPLGQGIANAVGLALAEK	0	0	0	0	0	0	0	52707000	6990100000	10621000000	8210600000	3466200000	1594700000	0	35271000	23948000	0	0	0	0	0	0	0	95547000	8618900000	13218000000	10060000000	4034000000	1319100000	200030000	29175000	13044000	11908000	0	0	0	0	0	0	0	95547000	0	3484.78	yes	no	3;4;5;6	7.7184e-169
AT1G67090.1;AT5G38420.1;AT5G38410.1;AT5G38410.3;AT5G38430.1;AT5G38410.2	AT5G38420.1	LPLFGCTDSAQVLKEVEECKK	4109900	8588500	114370000	1610300000	4626500000	4527600000	2431300000	782870000	2003400000	1751600000	1072200000	446050000	215660000	65690000	4369900	5804000	1622900	5210300	9378000	235650000	5071300000	2777300000	779700000	233390000	9172600000	3925800000	1916700000	401680000	160930000	162080000	23624000	8967100	5771100	620320000	5210300	9378000	235650000	5071300000	2777300000	779700000	233390000	2	2450.22	no	no	2;3;4	1.1997e-253
AT3G60750.1;AT3G60750.2	AT3G60750.1	AMPNTLMFRPADGNETAGAYK	135080	0	517380	0	0	0	0	110180000	4137500000	6368800000	7359900000	1278100000	663300000	421020000	125020000	87535000	11705000	720240	0	0	2146700	0	4478200	102780000	8078000000	7760800000	4602100000	1165300000	2735600000	929660000	166510000	100700000	50855000	6916800	720240	0	0	2146700	0	4478200	102780000	1	2254.05	yes	no	2;3;4	4.215e-100
AT4G38970.1;AT4G38970.2	AT4G38970.1	GILAMDESNATCGK	81105	139810	661690	0	0	0	11210000	1905100000	948870000	7476800000	3464900000	494140000	687940000	106950000	31110000	18799000	2033100	0	0	0	0	0	14123000	1623200000	682210000	1087600000	3092800000	1581400000	600270000	200110000	50233000	27867000	14931000	7308600	0	0	0	0	0	14123000	1623200000	0	1465.65	yes	no	2;3	4.8074e-36
AT4G33010.1;AT4G33010.2	AT4G33010.1	VVDSTTITASFDETTTLDDVDKLFK	0	0	0	0	0	0	0	27643000	623760000	142930000	37615000	0	14769000	0	0	0	0	0	0	0	0	0	0	17863000	834820000	352580000	85955000	22543000	0	0	0	0	0	0	0	0	0	0	0	0	17863000	1	2760.36	yes	no	2;3;4	1.9759e-116
AT1G07890.8;AT1G07890.7;AT1G07890.5;AT1G07890.4;AT1G07890.3;AT1G07890.2;AT1G07890.1;AT1G07890.6	AT1G07890.8	YAADEDAFFADYAEAHMK	91161	0	0	0	0	0	0	0	0	0	0	4746200	731410000	3725300000	2710100000	1639400000	535570000	806230	0	254660	0	0	0	0	0	0	0	0	746460000	5082100000	3094700000	1614300000	638620000	0	806230	0	254660	0	0	0	0	0	2063.86	yes	no	2;3	6.5301e-75
AT2G13360.2;AT2G13360.1	AT2G13360.2	AICIVHNETATGVTNDISAVR	939870	1144500	2306700	0	0	13404000	76701000	64720000	1907800000	1846900000	7781600000	2515100000	2611200000	883840000	184930000	62198000	19713000	1805300	1480400	3252700	4323800	0	12117000	53919000	1506400000	3836000000	6363800000	1084000000	2484200000	1132900000	273630000	70926000	26493000	69653000	1805300	1480400	3252700	4323800	0	12117000	53919000	0	2240.12	yes	no	2;3;4	5.0287e-209
AT4G26530.2;AT4G26530.1	AT4G26530.2	VAPEVIAEYTVTALRR	432170	1313800	6320600	0	25922000	27948000	155420000	761970000	5735400000	3757600000	1458500000	503560000	187600000	21090000	53114000	57535000	22983000	1459800	1188300	2010000	0	11748000	18315000	711990000	5598000000	4787800000	1842600000	495450000	145450000	0	40150000	10922000	23405000	48783000	1459800	1188300	2010000	0	11748000	18315000	711990000	1	1786.99	yes	no	2;3;4	5.7406e-81
AT3G54050.2;AT3G54050.1	AT3G54050.2	QEMKGEIDAELTIVMSSISLACK	0	0	0	0	0	0	0	0	199000000	294110000	87540000	41030000	8049800	0	0	0	0	140300	0	0	0	0	0	0	278510000	315280000	101900000	21916000	0	0	0	0	0	0	140300	0	0	0	0	0	0	1	2552.25	yes	no	2;3;4	5.412e-188
AT5G38420.1;AT5G38410.1;AT5G38410.3;AT5G38430.1	AT5G38420.1	EHGNTPGYYDGRYWTMWK	0	452620	4754700	656970000	9132500000	6938800000	3390600000	1356800000	2095200000	444840000	4518800	32526000	26097000	8575100	10842000	0	2362400	0	901850	3708800	1961000000	10697000000	9317500000	1175000000	2200300000	114400000	140960000	43523000	20694000	18508000	13303000	9633400	6487600	7197700000	0	901850	3708800	1961000000	10697000000	9317500000	1175000000	1	2259.98	no	no	2;3;4;5	5.2604e-171
AT1G20620.1;AT1G20620.5;AT1G20620.2;AT1G20620.4;AT1G20630.1	AT1G20620.1	IWPEDILPLQPVGR	0	0	0	0	0	21906000	27958000	19829000	154510000	1328800000	2820200000	1442800000	72257000	19651000	4053500	0	0	0	0	0	0	0	6533700	7554700	128140000	1737900000	1616500000	186750000	278000000	19398000	0	0	0	8391000	0	0	0	0	0	6533700	7554700	0	1631.9	no	no	2;3	9.1693e-19
AT5G17920.2;AT5G17920.1	AT5G17920.2	FIPSNTFAHYDQVLDTTAMLGAVPPR	0	0	0	0	0	0	0	0	0	0	454520000	9523800000	9549600000	804900000	190070000	67395000	10114000	0	0	0	0	0	5445200	0	0	13143000	486400000	2409500000	2778300000	1299900000	261080000	78689000	50966000	0	0	0	0	0	0	5445200	0	0	2860.42	yes	no	2;3;4;5	2.0122e-116
AT4G38970.1;AT4G38970.2	AT4G38970.1	ATPEQVAAYTLK	0	7288400	12481000	9450500	24963000	46491000	295980000	3219900000	15094000000	10455000000	165430000	2463200000	906630000	200850000	42460000	27751000	12846000	319970	0	5471600	8810700	13946000	24055000	2739700000	15709000000	342270000	6598300000	2824600000	833420000	363120000	61636000	32756000	16772000	153490000	319970	0	5471600	8810700	13946000	24055000	2739700000	0	1290.68	yes	no	2;3	8.5484e-18
AT5G26000.1;AT5G26000.2	AT5G26000.1	NWITINQLYTVPTR	5349500	22629000	12098000	71725000	28802000	34150000	32378000	246830000	8872300000	8977400000	4992100000	2448100000	1262400000	46775000	88413000	4236200	12125000	18263000	0	11330000	124790000	77712000	17207000	41028000	8457600000	9287600000	6938800000	2793000000	1059500000	58459000	85474000	7559800	17685000	29530000	18263000	0	11330000	124790000	77712000	17207000	41028000	0	1717.92	yes	no	2;3	7.9589e-99
AT4G33010.1;AT4G33010.2;AT2G26080.1	AT4G33010.1	ESPYLTHPIFNMYHTEHELLR	0	0	0	1430400	0	0	45011000	950210000	7409700000	9303300000	1912500000	1380700000	194470000	33780000	16106000	6336100	0	139630	0	1097400	2404300	0	0	907550000	16310000000	21530000000	3945400000	472420000	196630000	49782000	20120000	6725200	0	53357000	139630	0	1097400	2404300	0	0	907550000	0	2626.26	no	no	2;3;4;5	3.5253e-280
AT1G32060.1	AT1G32060.1	NGIAVEKPIYNHVTGLLDPPELIQPPK	3688900	30808000	315710000	863680000	1461200000	1959900000	1240300000	163140000	408010000	2097600000	3713300000	7260100000	786100000	229160000	44896000	10671000	0	6270400	123860000	503600000	2187000000	1642300000	874930000	812300000	1600200000	4140900000	5504800000	1508800000	456800000	115460000	46132000	10911000	0	457440000	6270400	123860000	503600000	2187000000	1642300000	874930000	812300000	1	2951.61	yes	yes	2;3;4;5;6	1.0548e-195
AT3G55800.1	AT3G55800.1	NEIIRFEETLYGTSR	0	0	0	0	0	0	1955600	0	17629000	63448000	22632000	1735800000	3516300000	1355400000	311290000	86337000	21754000	179390	3819100	0	0	0	0	0	28847000	44982000	81144000	2203000000	3522100000	1797600000	307760000	109000000	35951000	0	179390	3819100	0	0	0	0	0	1	1826.92	yes	yes	2;3	3.2828e-82
AT1G32060.1	AT1G32060.1	IRDLYEQLIANK	2816200	28092000	375830000	1369200000	4105800000	3181800000	1059400000	388420000	1167000000	1615300000	4277100000	2987900000	1882400000	682610000	96006000	19619000	8495200	3838500	41051000	354520000	2722700000	3203200000	4040700000	318910000	1574900000	1741000000	4360200000	3430900000	2108700000	893090000	96578000	37488000	7701000	1444800000	3838500	41051000	354520000	2722700000	3203200000	4040700000	318910000	1	1474.81	yes	yes	2;3	4.4926e-40
AT5G26000.1;AT5G26000.2	AT5G26000.1	EYVGDRLPEFSETEAALVK	2287500	12741000	157590000	90077000	48454000	54997000	49455000	272060000	3931700000	10910000000	7656000000	4359500000	1193300000	368390000	92604000	32335000	15919000	1276800	1017900	99553000	197210000	123560000	134030000	246080000	4724000000	6766800000	10849000000	2724600000	1261100000	500710000	114370000	43492000	22134000	189080000	1276800	1017900	99553000	197210000	123560000	134030000	246080000	1	2152.07	yes	no	2;3;4	2.6877e-153
ATCG00490.1	ATCG00490.1	ELGVPIVMHDYLTGGFTANTSLSHYCRDNGLLLHIHR	0	0	5675000	2999200000	8679100000	4693200000	7359000000	4122000000	435180000	50321000	0	0	0	0	0	0	0	723670	734370	0	2319500000	11661000000	9931700000	6264900000	563330000	75471000	0	0	0	0	0	0	0	6098300000	723670	734370	0	2319500000	11661000000	9931700000	6264900000	1	4206.09	yes	yes	3;4;5;6;7	0
AT3G01500.3	AT3G01500.3	GAFELWGLEFGLSETSSV	0	0	0	0	0	0	4848100	88521000	650550000	222920000	12322000	34601000	32275000	28792000	2083500	3226100	4478000	38843000	13523000	6296300	0	0	0	200380000	622400000	231100000	44378000	52984000	37207000	54935000	8765700	2125000	0	20005000	38843000	13523000	6296300	0	0	0	200380000	0	1927.92	yes	yes	2;3	6.3007e-55
AT5G04140.1;AT5G04140.2	AT5G04140.1	WKPLTDVVDGYSPTLPHLK	509440	16748000	517410000	972180000	271050000	158400000	109790000	297910000	1974100000	6690900000	2548700000	1722900000	332560000	46365000	5908800	0	0	420400	28960000	750900000	1067800000	336110000	132360000	112740000	3269500000	8621200000	4100600000	842020000	250460000	95112000	5840900	2625800	0	233240000	420400	28960000	750900000	1067800000	336110000	132360000	112740000	1	2165.15	yes	no	2;3;4;5	6.4645e-75
AT3G14420.2;AT3G14420.1;AT3G14420.4;AT3G14420.3;AT3G14420.5;AT3G14420.6;AT3G14415.3;AT3G14415.1;AT3G14415.2	AT3G14420.2	KVLQMLRDEFELTMALSGCR	0	293510	0	0	0	0	454520	9893200	224790000	3487700000	2597900000	1071300000	347450000	30106000	24632000	12751000	0	0	740870	851610	4098600	0	0	0	412290000	2128300000	3594500000	530230000	216100000	66679000	11127000	6024800	0	140590	0	740870	851610	4098600	0	0	0	2	2396.2	no	no	2;3;4	0
AT1G09340.1	AT1G09340.1	FIGLFLSR	10198000	36801000	154940000	106280000	229110000	210480000	283970000	272510000	1229500000	1264100000	1057100000	1122800000	663190000	217500000	99436000	38761000	16266000	10716000	49044000	73818000	80065000	59163000	63371000	251910000	1244300000	1549400000	1212900000	714010000	504400000	197600000	127990000	45252000	23501000	246320000	10716000	49044000	73818000	80065000	59163000	63371000	251910000	0	951.554	yes	yes	2	0.0028003
AT5G38420.1;AT5G38410.1;AT5G38410.3;AT5G38410.2	AT5G38420.1	QVQCISFIAYKPPSFTEA	2315000	4178200	56284000	1527700000	3521900000	4029200000	6611100000	3264700000	2354100000	478470000	223720000	115920000	69179000	33025000	10773000	14169000	0	6161300	6937100	54605000	2522800000	10948000000	8748400000	5589500000	3031100000	649840000	380040000	157230000	63970000	52605000	20714000	20882000	7471700	7709800000	6161300	6937100	54605000	2522800000	10948000000	8748400000	5589500000	1	2085.02	no	no	2;3	1.0184e-107
AT1G09340.1	AT1G09340.1	HKGKLETESLLQSK	0	27327000	52561000	35228000	81377000	78554000	106440000	154750000	101940000	75367000	895600	83179000	122100000	30989000	3088600	253420	701780	5733700	17311000	26397000	62509000	73779000	124520000	183710000	98955000	72000000	40463000	134750000	105120000	74352000	6492300	2762700	1174300	165160000	5733700	17311000	26397000	62509000	73779000	124520000	183710000	2	1596.88	yes	yes	2;3;4	3.6074e-115
AT4G35090.1;AT4G35090.2	AT4G35090.1	HAEKYPTPPAVCSGKR	31287	149360	1556800	931420	0	65059000	91951000	95013000	64185000	985160000	1864600	84014000	237850000	56477000	6689300	3428600	1707600	101240	256900	0	8835500	18704000	55529000	85841000	620220000	2163600000	1022300000	267500000	180180000	119920000	4650400	0	983280	123790000	101240	256900	0	8835500	18704000	55529000	85841000	2	1796.9	yes	no	2;3;4	1.5234e-35
AT3G60750.1;AT3G60750.2	AT3G60750.1	EHGMGAICNGIALHSPGLIPYCATFFVFTDYMR	0	0	0	0	0	0	0	0	2758900000	3722100000	982520000	674650000	398870000	38919000	24289000	10305000	0	0	0	0	0	0	0	0	2186500000	3352000000	1384800000	977800000	229460000	36381000	22887000	11191000	0	0	0	0	0	0	0	0	0	0	3744.74	yes	no	3;4;5	9.3309e-297
AT1G12900.4;AT1G12900.3;AT1G12900.1;AT1G12900.2;AT3G26650.1	AT3G26650.1	VPTPNVSVVDLVVQVSK	1993600	17036000	389510000	1535100000	3594900000	1990700000	674530000	180940000	843750000	437270000	241670000	139130000	77226000	62802000	17610000	8902700	0	1184900	20296000	465830000	2577400000	1901100000	3214800000	179370000	822000000	594380000	214240000	160600000	102810000	69607000	15133000	17022000	2343800	66079000	1184900	20296000	465830000	2577400000	1901100000	3214800000	179370000	0	1779.01	no	no	2;3	9.0608e-123
AT2G21330.1;AT2G21330.3;AT2G21330.2	AT2G21330.1	GLVPLVGSYDESWCQGLDGLASR	808600	1629100	0	0	0	14703000	87640000	768450000	10969000000	6901900000	2808100000	1344500000	295230000	80687000	13796000	0	2445700	0	1940100	0	0	0	0	896030000	14115000000	8815200000	4399700000	1079500000	350830000	97465000	16736000	10194000	0	0	0	1940100	0	0	0	0	896030000	0	2478.18	yes	no	2;3;4	3.4418e-171
AT2G37660.1	AT2G37660.1	ADVAEVCVQALQLEEAKFK	0	0	0	0	0	0	0	0	1394000	16317000	0	0	0	0	141840000	1607400000	1337300000	0	0	0	0	0	0	0	3133700	10343000	0	0	0	0	145290000	1801600000	1684800000	0	0	0	0	0	0	0	0	1	2147.09	yes	yes	2;3;4	2.7003e-108
AT1G13440.1;AT1G13440.2;AT3G04120.1	AT1G13440.1	VVLQRDDVELVAVNDPFITTEYMTYMFK	0	0	0	0	0	0	0	7863400	889650000	4334800000	3017400000	2177100000	1038500000	178600000	66706000	12516000	0	0	0	0	0	0	0	0	744410000	6001100000	4545300000	1629700000	696340000	224760000	45561000	14107000	6729800	0	0	0	0	0	0	0	0	1	3335.65	no	no	3;4;5	3.3576e-61
AT3G01500.1;AT3G01500.3;AT3G01500.2	AT3G01500.1	VISELGDSAFEDQCGR	676630	435650	5774000	0	0	37665000	402180000	1054300000	1501600000	6452200000	170800000	1053700000	2012200000	2152200000	460290000	278320000	79649000	204850	0	3917300	0	5079900	50252000	1105600000	1302200000	1323000000	3011700000	1066300000	2773700000	3050400000	637390000	298770000	89192000	1098700000	204850	0	3917300	0	5079900	50252000	1105600000	0	1781.79	no	no	2;3	1.8205e-220
ATCG00490.1	ATCG00490.1	ALAALRLEDLRIPPAYTK	0	0	7013400	284470000	1090100000	2028500000	1228700000	197720000	49965000	0	2084700	0	0	0	36589000	17958000	5205800	0	0	2015800	342280000	2379600000	1930200000	862530000	405740000	18499000	982660	0	0	0	42111000	28149000	5058600	950980000	0	0	2015800	342280000	2379600000	1930200000	862530000	2	2010.16	yes	yes	2;3;4	9.3195e-55
AT3G60750.1;AT3G60750.2;AT2G45290.1	AT3G60750.1	FLAIDAVEK	0	0	0	0	0	0	1753700	91513000	9079800000	16381000000	1324100000	3691300000	1811400000	391860000	70930000	39741000	0	0	0	0	0	0	2525600	79259000	7161400000	5618000000	12001000000	4613200000	1881500000	719360000	116280000	40837000	0	710160	0	0	0	0	0	2525600	79259000	0	1004.55	no	no	1;2	0.0066887
AT1G65930.1	AT1G65930.1	LLDFTEKLEAACVGTVESGK	0	0	624650	1788400	0	0	0	3335300	0	13616000	243850000	2109300000	1254400000	338430000	32883000	3565500	0	157880	375040	0	837230	0	0	0	0	0	491710000	1486900000	862160000	549390000	30435000	163580	4314800	0	157880	375040	0	837230	0	0	0	1	2166.09	yes	yes	2;3	1.3913e-123
AT3G60750.1	AT3G60750.1	FVLSAGHGCMLLYALLHLAGYDSVQEEDLKQFR	0	0	0	0	0	0	0	41281000	4426200000	7549400000	4065400000	3302300000	832480000	68004000	58916000	12525000	0	1913500	470450	0	0	0	0	55842000	3842000000	6703000000	2859800000	2146500000	395950000	135420000	83989000	19005000	0	0	1913500	470450	0	0	0	0	55842000	1	3779.88	yes	yes	3;4;5;6	0
AT3G55800.1	AT3G55800.1	TLLMCMGEALR	0	0	0	0	0	0	0	8771900	171050000	134850000	173890000	6714400000	13216000000	5288300000	3019900000	5095000000	245410000	0	0	0	0	0	43070	17368000	143050000	104000000	266210000	5041900000	11044000000	6716300000	4047600000	1414600000	387360000	0	0	0	0	0	0	43070	17368000	0	1293.62	yes	yes	2;3	4.6602e-14
AT1G23310.1;AT1G23310.2	AT1G23310.1	VASIALSPNVSAQIFMGLMVNPPKPGDISYDQFAR	0	0	0	0	0	0	0	0	19719000	0	189820000	1967100000	2963400000	642660000	124920000	56669000	0	0	0	0	0	0	0	1307900	18884000	0	267450000	2899100000	2023000000	808510000	146050000	21092000	0	0	0	0	0	0	0	0	1307900	1	3732.9	yes	no	3;4;5	7.5297e-155
AT3G54050.2;AT3G54050.1	AT3G54050.2	YIGSLVGDFHR	0	0	0	0	0	0	8876200	695030000	9793000000	7636100000	1161100000	343860000	620530000	264220000	124110000	94984000	19676000	0	0	0	0	4766000	0	619980000	10481000000	34580000	5425200000	1763000000	460460000	320770000	131990000	70872000	18646000	10189000	0	0	0	0	4766000	0	619980000	0	1262.64	yes	no	2;3	2.8681e-80
AT3G60750.1	AT3G60750.1	DRFVLSAGHGCMLLYALLHLAGYDSVQEEDLK	0	0	0	0	0	0	0	6409900	1786600000	3675000000	1389200000	589040000	175260000	13234000	0	0	0	0	0	0	0	0	0	2928000	1619700000	3718600000	1883500000	531080000	148910000	32738000	0	0	0	0	0	0	0	0	0	0	2928000	1	3619.78	yes	yes	3;4;5;6	0
AT2G13360.2;AT2G13360.1	AT2G13360.2	IGHLGNVNELQLLGCLAGVEMILK	0	0	0	0	0	0	16533000	0	574470000	6640600000	2348900000	4410600000	1286000000	186750000	0	8257600	0	0	0	0	0	0	0	0	484200000	6559400000	2202400000	2490700000	1021700000	293840000	19528000	0	0	25306000	0	0	0	0	0	0	0	0	2590.4	yes	no	2;3;4	0
AT5G26000.1;AT5G26000.2	AT5G26000.1	GIYYVMDYFK	4599900	16097000	63294000	63118000	26735000	28507000	42697000	220800000	7374500000	7386600000	4454200000	1394200000	737510000	109350000	26528000	11938000	4166600	9822500	17172000	53665000	97285000	97674000	72599000	402160000	5926700000	7849000000	6654500000	1474600000	505810000	203220000	25436000	11807000	6511400	88490000	9822500	17172000	53665000	97285000	97674000	72599000	402160000	0	1297.61	yes	no	1;2;3	0.00071958
AT3G55800.1	AT3G55800.1	LLFEVAPLGLLIENAGGFSSDGHK	0	0	0	0	0	0	0	0	162620000	126160000	331280000	6314200000	3636800000	1709000000	1069600000	506610000	113410000	0	0	0	0	0	0	7393200	155820000	157450000	376600000	1720800000	3657700000	2599200000	1383400000	453260000	123010000	3662200	0	0	0	0	0	0	7393200	0	2483.31	yes	yes	2;3;4	5.3307e-117
AT1G04410.1;AT5G43330.1	AT1G04410.1	VLVTGAAGQIGYALVPMIAR	0	0	0	0	0	0	0	0	0	0	6790300	2278700000	7609000000	4267000000	1925800000	658860000	128570000	0	0	0	0	0	0	0	0	0	12041000	1017600000	12222000000	5178800000	2077900000	811170000	203290000	0	0	0	0	0	0	0	0	0	1999.13	no	no	2;3;4	3.0578e-138
AT4G35090.1;AT4G35090.2	AT4G35090.1	HMDGSGVNTYMLINK	0	0	0	657590	7692200	39192000	40253000	37008000	3150300000	4261200000	248550000	783340000	384310000	66479000	11834000	0	2112500	0	0	0	0	4914000	34113000	33030000	1986500000	160550000	1875200000	717570000	404690000	127270000	10659000	5971700	0	45809000	0	0	0	0	4914000	34113000	33030000	0	1678.78	yes	no	2;3	8.3394e-209
AT3G04790.1	AT3G04790.1	AVEAIKPGMVLGLGTGSTAAFAVDQIGK	0	0	0	0	0	0	0	0	0	0	20131000	138560000	4949500000	4619600000	956480000	457120000	122350000	0	0	0	0	0	0	0	0	0	15639000	125520000	2901200000	6287700000	958470000	468700000	166360000	0	0	0	0	0	0	0	0	1	2700.45	yes	yes	2;3;4	1.3662e-161
AT5G04140.1;AT5G04140.2	AT5G04140.1	MSASIVADTAQCFSTHHFACLVGYGASAVCPYLALETCR	0	0	57184000	55249000	114320000	60212000	19781000	29694000	2675700000	3613700000	1461500000	759660000	201430000	24650000	13900000	0	0	0	0	105360000	181530000	126550000	0	16708000	1440300000	4340000000	1522100000	649440000	34243000	25073000	0	0	0	0	0	0	105360000	181530000	126550000	0	16708000	0	4320.95	yes	no	3;4;5;6	0
AT2G13360.2;AT2G13360.1	AT2G13360.2	IVSFLIGQFSLLWIDQQKR	0	0	0	0	0	0	0	0	47036000	663830000	753520000	379970000	98403000	17151000	0	0	0	0	0	0	0	0	0	0	37921000	861830000	748350000	281360000	79042000	25893000	0	0	0	0	0	0	0	0	0	0	0	1	2290.28	yes	no	2;3;4	2.9784e-76
AT3G60750.1;AT3G60750.2	AT3G60750.1	HTPEGATLESDWSAK	137820	0	680780	0	0	0	2898600	2355300	11398000000	9698400000	5964100000	27874000	1833400000	343420000	76222000	36105000	8461700	452480	0	1018500	0	0	0	44035000	6902800000	32305000000	15710000000	3727600000	1721200000	613300000	108570000	44716000	14679000	2913600	452480	0	1018500	0	0	0	44035000	0	1627.75	yes	no	2;3	6.713e-105
AT5G35630.3;AT5G35630.2;AT5G35630.1	AT5G35630.3	RLTGKHETASIDQFSWGVANR	1947700	2402800	13709000	64099000	831360000	1143300000	2114400000	1649400000	3264900000	828510000	241740000	41024000	114810000	307720000	211470000	113200000	28394000	3549000	4230300	10247000	114750000	567960000	2491600000	2150400000	2487900000	166400000	375140000	152150000	84928000	296390000	149420000	93002000	18760000	5329400000	3549000	4230300	10247000	114750000	567960000	2491600000	2150400000	2	2372.2	yes	no	2;3;4;5	5.4288e-209
AT5G26000.1;AT5G26000.2	AT5G26000.1	RIDYLCSHLCFLSK	2023600	9345100	9627700	34330000	64624000	52868000	54724000	180630000	8164100000	8637800000	2798500000	1801300000	1152600000	173180000	7103100	1692000	658000	4012500	11045000	53029000	154500000	253810000	270350000	189550000	10196000000	197120000	3110800000	2790700000	660390000	312930000	7756700	0	0	298530000	4012500	11045000	53029000	154500000	253810000	270350000	189550000	1	1810.89	yes	no	2;3;4	2.0699e-70
AT4G24770.1	AT4G24770.1	LFVGNLAYDVNSQALAMLFEQAGTVEIAEVIYNR	0	0	0	0	0	0	0	6237700	75996000	147200000	261050000	2257800000	548390000	172510000	23257000	4651400	5594500	0	0	0	0	0	0	2411100	0	188650000	1033800000	1485400000	719670000	360660000	9049300	0	0	0	0	0	0	0	0	0	2411100	0	3757.9	yes	yes	3;4;5	2.3244e-183
AT1G13440.1;AT1G13440.2;AT3G04120.1	AT1G13440.1	TLLFGEKPVTVFGIR	0	0	0	0	0	0	0	3895100	1088700000	6582400000	8899500000	4700300000	1565900000	284620000	17819000	4448100	2684900	0	0	0	0	0	0	2769500	1180400000	13280000000	10360000000	3736600000	1516000000	638440000	0	7021200	3871700	0	0	0	0	0	0	0	2769500	1	1675.97	no	no	2;3	1.4756e-49
AT4G35090.1;AT4G35090.2	AT4G35090.1	ILDFFSHHPESLNMFTFLFDDIGIPQDYR	0	0	0	0	0	25879000	70396000	95109000	1999600000	8016600000	3278700000	2310900000	505800000	89798000	2301100	10600000	0	0	0	0	0	0	0	42451000	1671500000	4508600000	1793700000	1202100000	435170000	121980000	18777000	13267000	0	29881000	0	0	0	0	0	0	42451000	0	3513.67	yes	no	3;4;5	2.6524e-163
AT3G11630.1	AT3G11630.1	SFGVLIHDQGIALR	292770	2624900	0	10612000	169680000	3426700000	10218000000	1876400000	1959700000	706680000	258070000	180840000	483240000	358930000	0	17113000	4236900	771210	472240	0	0	90591000	6221000000	1805800000	5226500000	166960000	503480000	141890000	132210000	740800000	0	0	15032000	26812000000	771210	472240	0	0	90591000	6221000000	1805800000	0	1524.84	yes	yes	1;2;3	1.5557e-48
AT1G09340.1	AT1G09340.1	HVLGWKPEFDLVEGLTDSYNLDFGR	0	62682000	51437000	65335000	205110000	106240000	119240000	231610000	933010000	1655200000	1355800000	1363300000	670000000	172260000	31039000	24509000	18514000	10885000	16576000	56827000	68057000	98709000	0	257540000	2159800000	1439000000	2197400000	612690000	409360000	167200000	30583000	23124000	6351200	149140000	10885000	16576000	56827000	68057000	98709000	0	257540000	1	2906.42	yes	yes	2;3;4	5.5341e-161
AT1G67090.1	AT1G67090.1	EHGNSPGYYDGRYWTMWK	0	0	4806900	567950000	5510100000	4560100000	2729400000	624030000	1293400000	296990000	1101400	44347000	68998000	19371000	0	0	0	0	0	4441600	1750100000	6070700000	6522600000	960410000	1263900000	24178000	164600000	83907000	19831000	26495000	12099000	13410000	0	2846200000	0	0	4441600	1750100000	6070700000	6522600000	960410000	1	2245.96	yes	yes	2;3;4	5.3982e-261
ATCG00490.1	ATCG00490.1	WSPELAAACEVWK	100220	504770	70484000	305660000	12614000000	12289000000	4379600000	193130000	4276300000	1160500000	336450000	159120000	165590000	47091000	11888000	0	0	207650	0	95337000	54530000	14403000000	8246800000	405780000	8105200000	1718900000	768190000	301840000	129350000	100560000	11384000	1001300	5599800	9008900000	207650	0	95337000	54530000	14403000000	8246800000	405780000	0	1545.73	yes	yes	2;3	3.4434e-09
AT1G09340.1	AT1G09340.1	LEQYIYCSSAGVYLK	547770	6501500	15928000	15454000	51776000	51935000	112690000	112150000	566830000	234410000	198670000	157750000	126080000	90069000	16843000	9780600	6776800	341930	1647800	5463000	30657000	18760000	9052200	169220000	577720000	386200000	268090000	234080000	150140000	90166000	22569000	11658000	5915600	59749000	341930	1647800	5463000	30657000	18760000	9052200	169220000	0	1792.87	yes	yes	2;3	7.3669e-14
AT4G35090.1;AT4G35090.2	AT4G35090.1	VGGTNHSHATQDLYDSIAAGNYPEWK	0	0	0	0	0	68953000	49608000	77793000	5509900000	4176000000	2809500000	1595600000	1053200000	262330000	82724000	35800000	16061000	0	0	1218800	0	0	84256000	56524000	3596600000	9281800000	3998200000	2350600000	1165800000	379210000	95848000	41713000	22399000	60163000	0	0	1218800	0	0	84256000	56524000	0	2830.29	yes	no	2;3;4;5	0
AT3G14420.2;AT3G14420.1;AT3G14420.4;AT3G14420.3;AT3G14420.5;AT3G14420.6;AT3G14415.3;AT3G14415.1;AT3G14415.2	AT3G14420.2	NRFTLPPNLTLK	0	0	0	0	0	2293800	2439600	5225900	68116000	566580000	438540000	304600000	132830000	35714000	4654900	3863200	0	0	0	0	0	0	0	0	89620000	555840000	474860000	358800000	125260000	55972000	1976100	4642500	0	7410300	0	0	0	0	0	0	0	1	1412.81	no	no	2;3	7.6396e-20
AT4G35090.1;AT4G35090.2;AT1G20630.1	AT4G35090.1	DGMKFPDMVHALKPNPK	0	162870	1016100	1484300	11101000	45902000	62270000	70579000	3001900000	3457700000	288910000	552880000	306370000	38061000	4366100	3437000	0	0	0	0	4536700	8358000	49120000	64793000	2203600000	2841300000	1420000000	412360000	229470000	79458000	3327400	0	0	75130000	0	0	0	4536700	8358000	49120000	64793000	2	1923.97	no	no	2;3;4	1.385e-80
AT1G43670.1	AT1G43670.1	GDFTILLSHIVLGCK	0	0	0	257960	0	0	0	41556000	1424400000	2410200000	1211200000	1165600000	489540000	314600000	150920000	79266000	27777000	0	0	0	0	0	0	63752000	3051700000	2893400000	1558900000	719160000	447350000	391100000	166240000	101680000	33558000	0	0	0	0	0	0	0	63752000	0	1671.9	yes	yes	2;3	1.2506e-81
AT1G20620.1;AT1G20620.5;AT1G20620.2;AT1G20620.4	AT1G20620.1	DGIQFPDVVHALKPNPK	0	0	0	0	2131000	8555100	28837000	32479000	632790000	4956000000	1677900000	790740000	235640000	87709000	0	0	0	0	0	333100	0	0	12234000	15915000	681880000	4867500000	2432500000	653460000	320120000	89747000	2939800	0	0	11752000	0	0	333100	0	0	12234000	15915000	1	1874.01	yes	no	2;3;4	4.7566e-71
AT3G54050.2;AT3G54050.1	AT3G54050.2	KLDVISNEVFSNCLR	0	0	117560	749420	0	0	10101000	612360000	8841200000	5873100000	4424100000	1682400000	649570000	245390000	62715000	25945000	10508000	0	0	0	0	0	0	438080000	13489000000	13200000000	6447600000	1542500000	548970000	329850000	82322000	32031000	10965000	3060300	0	0	0	0	0	0	438080000	1	1792.91	yes	no	2;3;4	1.7887e-206
AT5G35630.3;AT5G35630.2;AT5G35630.1	AT5G35630.3	AILNLSLR	3875500	12797000	31672000	274080000	1104900000	2756400000	7242900000	1717300000	1481500000	1256700000	54379000	365060000	115970000	141100000	107180000	50542000	15908000	4046600	13255000	21148000	128760000	2163200000	1247000000	5162000000	6641400000	407080000	892820000	142470000	69659000	237130000	152550000	64787000	15188000	1917600000	4046600	13255000	21148000	128760000	2163200000	1247000000	5162000000	0	898.56	yes	no	2	0.0060295
AT1G23310.1;AT1G23310.2	AT1G23310.1	GGYFEMTNLPPR	65593	0	0	0	0	0	6135600	2414500	6292100	0	151030000	712320000	649220000	204350000	88634000	12488000	0	0	0	0	0	0	0	0	0	289970	103880000	570540000	759080000	311430000	142880000	31115000	2572100	1736000	0	0	0	0	0	0	0	0	1380.65	yes	no	2;3	1.7223e-17
AT5G19220.1	AT5G19220.1	TVASIILGGGAGTR	0	0	0	1910400	0	0	7978600	262920000	1538200000	857880000	50173000	83602000	42792000	18194000	8613900	5106700	0	0	0	0	0	0	0	217360000	1844500000	888620000	418050000	7372700	30987000	0	0	6048000	1067100	6730700	0	0	0	0	0	0	217360000	0	1271.72	yes	yes	2;3	3.6627e-20
AT1G32060.1	AT1G32060.1	HADFPGSNNGTGLFQTIVGLK	434750	4305500	381500000	1397200000	1284500000	1444800000	1000900000	541030000	454010000	1034000000	4482500000	3696500000	1015100000	297310000	80380000	30539000	11199000	359720	46002000	331190000	2162100000	1432600000	864460000	853750000	1248600000	1492800000	4738600000	1926100000	1042400000	380640000	87704000	28128000	12511000	667990000	359720	46002000	331190000	2162100000	1432600000	864460000	853750000	0	2172.1	yes	yes	2;3;4	0
AT4G33010.1;AT4G33010.2;AT2G26080.1	AT4G33010.1	NVCIIPVSAHGTNPASAAMCGMK	0	0	0	0	0	0	0	26614000	1704100000	2598500000	697570000	389300000	198190000	40630000	0	14082000	3617900	0	0	0	0	0	0	138040000	4182700000	216200000	1129700000	404010000	167710000	9051000	16240000	8425200	0	4525800	0	0	0	0	0	0	138040000	0	2385.11	no	no	2;3;4	2.5968e-116
AT1G12900.4;AT1G12900.3;AT1G12900.1;AT1G12900.2;AT1G42970.1;AT3G26650.1	AT1G42970.1	GTMTTTHSYTGDQR	35856000	36178000	59528000	3818900000	4592800000	2359300000	1315500000	527120000	38411000	21544000	0	0	0	0	0	0	0	35714000	182580000	1490100000	8075400000	3294900000	2613800000	783870000	72932000	0	3301800	7402500	0	0	0	0	0	1669100000	35714000	182580000	1490100000	8075400000	3294900000	2613800000	783870000	0	1554.67	no	no	2;3	3.6323e-150
AT1G56190.2;AT1G56190.1;AT3G12780.1	AT3G12780.1	FLKPSVAGFLLQK	0	0	0	0	0	0	0	0	0	6514500	12114000	154220000	5209700000	14369000000	3734000000	1501100000	423310000	0	0	0	0	0	0	0	6223000	9947400	34451000	146730000	4425300000	17580000000	3894600000	1971900000	508540000	0	0	0	0	0	0	0	0	1	1446.86	no	no	2;3	1.9862e-25
AT2G36530.1	AT2G36530.1	LGANAILAVSLAVCK	0	0	0	0	0	0	0	0	0	0	0	54815000	718880000	132970000	3170500	0	0	0	0	0	0	0	0	0	0	0	0	352150000	443710000	325920000	33763000	2394500	0	0	0	0	0	0	0	0	0	0	1498.85	yes	yes	2;3	4.7632e-08
AT4G24770.1	AT4G24770.1	GFGFVTMSSVDEAETAVEK	0	0	0	0	0	0	0	0	7539900	121430000	1469700000	3039100000	1841000000	359690000	82027000	30239000	11130000	0	0	0	0	0	0	0	0	14436000	2367000000	2451300000	1774000000	701450000	90135000	37268000	16489000	525660	0	0	0	0	0	0	0	0	2002.92	yes	yes	2;3	9.4201e-78
AT5G06290.1;AT3G11630.1	AT3G11630.1	GLFIIDKEGVIQHSTINNLGIGR	801970	5735200	9659200	25291000	193710000	4139300000	8338000000	3740600000	5758200000	4297900000	1383500000	664140000	1173100000	1105800000	243590000	103550000	27775000	6193400	5047400	5319800	28864000	52863000	2400000000	415130000	1352600000	6632400000	1855300000	307790000	292900000	2135300000	526770000	289290000	100980000	6135200000	6193400	5047400	5319800	28864000	52863000	2400000000	415130000	1	2493.37	no	no	2;3;4	0
AT3G54050.2;AT3G54050.1	AT3G54050.2	LLYECAPMSFIVEQAGGK	0	0	0	0	0	0	0	297140000	5822000000	3707100000	1732600000	790560000	255830000	79936000	9102200	7442900	1074900	73240	0	0	0	0	0	173100000	5571900000	5619500000	2074100000	550500000	258850000	107830000	7944700	8491100	3742800	0	73240	0	0	0	0	0	173100000	0	2011.97	yes	no	2;3	2.2286e-37
AT3G01500.1;AT3G01500.3;AT3G01500.2	AT3G01500.1	GTLALKGGYYDFVK	0	0	0	2990500	25145000	161160000	1554700000	3393700000	5125000000	1943100000	345860000	258830000	652860000	652740000	266600000	140310000	36470000	0	0	0	5593900	17975000	193510000	3914800000	5166100000	193090000	712640000	432700000	397430000	775930000	254920000	163090000	0	1980000000	0	0	0	5593900	17975000	193510000	3914800000	1	1530.81	no	no	1;2;3	1.0243e-78
AT4G33010.1;AT2G26080.1	AT4G33010.1	GAPHPPSLLMADTWK	0	0	0	0	0	0	0	245090000	3032900000	1167000000	364700000	131120000	96176000	16870000	1543200	0	0	0	0	0	0	0	0	284370000	2312200000	201430000	573080000	158940000	93217000	19040000	0	0	0	15366000	0	0	0	0	0	0	284370000	0	1619.81	no	no	2;3	6.3955e-64
AT2G13360.2;AT2G13360.1	AT2G13360.2	LNFNVDVVESDWGQGANLQVLASK	0	0	0	0	0	0	0	0	58266000	269270000	230260000	215200000	165510000	16362000	0	0	0	0	0	0	0	0	0	0	0	99695000	238610000	245320000	85349000	9665500	0	0	0	0	0	0	0	0	0	0	0	0	2602.3	yes	no	2;3	9.9489e-116
AT1G42970.1	AT1G42970.1	VLDEEFGIVK	81729000	316510000	2233700000	2950400000	1857700000	1371500000	779730000	502050000	492260000	157160000	8665100	46853000	41786000	28596000	0	0	573980	75404000	364010000	2453300000	7669700000	3503100000	3058800000	288010000	475330000	325970000	100940000	59968000	52821000	0	851650	0	0	879060000	75404000	364010000	2453300000	7669700000	3503100000	3058800000	288010000	0	1147.61	yes	yes	1;2	1.2473e-06
AT2G21330.1;AT2G21330.3;AT2G21330.2	AT2G21330.1	TLLVSAPGLGQYISGAILFEETLYQSTTDGKK	0	793650	10053000	10346000	11209000	31679000	466070000	3031100000	2633500000	1781200000	3671400000	1920900000	558040000	144170000	1674400	0	14852000	44306000	23203000	3491100	0	5986400	0	2311000000	3250600000	2517400000	5653200000	2178000000	395390000	176600000	9854900	8785500	2053000	178870000	44306000	23203000	3491100	0	5986400	0	2311000000	1	3399.78	yes	no	3;4;5	9.5764e-151
AT2G21330.1;AT2G21330.3;AT2G21330.2	AT2G21330.1	YAAISQDSGLVPIVEPEIMLDGEHGIDR	1057300	1442800	1229600	0	0	18277000	21173000	451910000	3100800000	11661000000	3397700000	1350800000	366770000	58808000	22101000	0	0	0	0	0	0	0	0	329640000	4336800000	8935700000	4327000000	936090000	378700000	108390000	29733000	0	0	8804300	0	0	0	0	0	0	329640000	0	3023.49	yes	no	2;3;4;5	1.5662e-131
AT4G38970.1;AT4G38970.2	AT4G38970.1	YAAISQDSGLVPIVEPEILLDGEHDIDR	0	2934900	3465700	0	0	8102600	31934000	560960000	1655700000	20313000000	3798200000	2278900000	393290000	63243000	11743000	8230700	0	0	0	0	0	0	0	524690000	3384000000	7933900000	8424000000	1070400000	473140000	135110000	12767000	0	6963900	5430900	0	0	0	0	0	0	524690000	0	3063.54	yes	no	2;3;4;5	3.6333e-146
AT3G60750.1;AT3G60750.2	AT3G60750.1	QKLPHLPGTSIEGVEK	342560	0	237420	0	0	0	2963400	66674000	6705900000	8886300000	9546300000	1193800000	1997100000	224010000	16725000	3406600	5380900	354730	0	762030	0	0	0	59322000	6695500000	7615200000	12811000000	3998300000	1816700000	444560000	43084000	15160000	0	0	354730	0	762030	0	0	0	59322000	1	1731.95	yes	no	2;3;4	1.4563e-116
AT4G38970.1;AT4G38970.2	AT4G38970.1	YAAISQDSGLVPIVEPEILLDGEHDIDRTYDVAEK	0	2161700	0	0	0	0	17277000	167420000	3684900000	2909400000	1616300000	2172200000	614090000	109790000	21773000	18054000	10689000	0	0	0	0	0	0	27313000	10640000000	3817900000	1781200000	1463200000	779750000	199260000	24009000	17201000	13724000	0	0	0	0	0	0	0	27313000	1	3869.92	yes	no	3;4;5	6.8994e-154
AT5G26000.1;AT5G26000.2	AT5G26000.1	GLNVWDSFTHRFPEK	2434800	9596900	26729000	21663000	25593000	23222000	21713000	139800000	5114700000	4053700000	2127400000	685990000	410300000	99194000	8040600	2281900	0	5864200	8195200	27142000	61345000	95575000	87759000	105000000	4966100000	21867000000	2747600000	1422700000	443350000	156820000	9165800	3734300	0	76780000	5864200	8195200	27142000	61345000	95575000	87759000	105000000	1	1831.9	yes	no	2;3;4	8.6863e-231
AT1G67090.1	AT1G67090.1	EYPNAFIR	867360	2193300	22271000	944440000	4492800000	4375700000	2200500000	968040000	1064000000	204330000	2275200	0	35841000	13433000	3915200	2149400	2000800	183010	2844100	22823000	3305000000	7121700000	11220000000	1524300000	1642900000	4628100	172630000	71615000	0	0	6214000	4399100	3204500	5471900000	183010	2844100	22823000	3305000000	7121700000	11220000000	1524300000	0	1008.5	yes	yes	2	0.014783
AT1G32060.1	AT1G32060.1	FYGEVTQQMLK	2154600	25749000	372780000	1939900000	3087400000	1839700000	881070000	336810000	804500000	1390400000	897660000	2532000000	1683800000	573690000	128840000	33063000	0	2315700	33556000	320190000	5287300000	3239700000	3917800000	508830000	993240000	1745500000	3613100000	2484700000	1706000000	777960000	150640000	38568000	0	1533000000	2315700	33556000	320190000	5287300000	3239700000	3917800000	508830000	0	1342.66	yes	yes	1;2;3	1.151e-17
AT5G36790.3;AT5G36790.2;AT5G36790.1;AT5G36700.4;AT5G36700.2;AT5G36700.1	AT5G36790.3	TLLVLSGVTSISMLESPENK	0	0	0	0	0	0	0	0	0	13394000	27480000	810400000	1230300000	361300000	39175000	0	0	0	0	0	0	0	0	0	0	9414400	40101000	564030000	887570000	322310000	37462000	4903400	0	0	0	0	0	0	0	0	0	0	2117.13	yes	no	2;3	2.2544e-170
AT5G25980.2;AT5G25980.3;AT5G25980.1	AT5G25980.2	HWITINQLFTVPTR	11630000	26460000	49034000	58048000	51988000	51500000	64972000	153570000	855060000	989290000	467260000	419600000	105840000	44033000	10282000	7019000	2458200	36988000	126200000	22031000	213350000	141110000	257720000	235040000	591030000	1440800000	472470000	190770000	126570000	38607000	6112800	3666200	5586900	282920000	36988000	126200000	22031000	213350000	141110000	257720000	235040000	0	1724.94	yes	no	2;3;4	2.9052e-85
AT2G24270.3;AT2G24270.2;AT2G24270.1;AT2G24270.4	AT2G24270.3	EGNLIWPLLLDNVRPDMR	73271	818040	492260	0	0	0	2497700	190010000	1736000000	2194700000	686530000	416110000	61035000	10101000	18727000	0	0	40019	0	0	0	0	0	310500000	2550200000	2611900000	849100000	148990000	97708000	16504000	4354900	0	0	0	40019	0	0	0	0	0	310500000	1	2150.13	yes	no	2;3;4	1.6065e-212
AT5G26000.1;AT5G26000.2	AT5G26000.1	GMIGPVMITR	320350	4559500	28734000	26622000	26467000	0	21811000	127820000	4708900000	6044400000	2815000000	1152700000	647870000	101110000	19007000	7058800	2282400	3773200	5569700	20107000	75460000	100340000	149200000	129320000	3907500000	5469300000	2967300000	1175300000	565620000	367720000	15110000	10662000	0	82309000	3773200	5569700	20107000	75460000	100340000	149200000	129320000	0	1073.57	yes	no	1;2	9.296e-06
AT1G04410.1	AT1G04410.1	ELVKDDAWLDGEFISTVQQR	0	13065000	232980000	19342000	9476200	0	0	0	0	0	0	313960000	2090200000	1290000000	357870000	192910000	33270000	718460	21152000	88289000	42168000	0	0	0	0	0	0	311710000	2155500000	1430400000	393670000	198690000	55624000	0	718460	21152000	88289000	42168000	0	0	0	1	2348.16	yes	yes	2;3;4	2.397e-253
ATCG00490.1	ATCG00490.1	DLAVEGNEIIREACK	1181200	0	0	355030000	1899600000	1332100000	857060000	266990000	454500000	93620000	0	42931000	17917000	14210000	0	2107200	3459500	170660	0	5057800	753130000	2905600000	2844000000	405050000	768990000	8207200	44508000	18173000	19839000	17140000	7355000	5864300	2255100	1244600000	170660	0	5057800	753130000	2905600000	2844000000	405050000	1	1715.85	yes	yes	2;3	5.3345e-126
AT3G12780.1	AT3G12780.1	VLPGVIALDEAIPVTV	150970	1098800	0	0	0	0	0	0	9568300	3346000	9866300	83116000	3498700000	14534000000	5654900000	3413700000	1580600000	1006000	0	0	0	0	0	0	0	0	16603000	67057000	3231100000	13044000000	6630300000	4002000000	1363600000	0	1006000	0	0	0	0	0	0	0	1604.94	yes	yes	2;3	1.2542e-08
AT5G36790.3;AT5G36790.2;AT5G36790.1;AT5G36700.4;AT5G36700.2;AT5G36700.1;AT5G36700.3	AT5G36790.3	KFETLGLNVNEEEIFASSFAAAAYLQSINFPK	0	0	0	0	0	0	0	0	0	0	28949000	474050000	811470000	135950000	4919900	0	0	0	0	0	0	0	0	0	0	0	37808000	793340000	628150000	326730000	16903000	0	0	0	0	0	0	0	0	0	0	1	3547.79	yes	no	3;4;5	4.2398e-110
AT1G23310.1;AT1G23310.2	AT1G23310.1	NVVCNFTEGAMYSFPQIR	0	0	0	0	0	0	31506000	31093000	77963000	37043000	894380000	7788100000	8092500000	2120400000	619590000	177270000	37332000	0	0	0	0	88765	0	30560000	65351000	47924000	1347600000	6276400000	5814400000	2795100000	587160000	210850000	53391000	22356000	0	0	0	0	88765	0	30560000	0	2131.98	yes	no	2;3;4	1.6519e-172
AT3G55800.1	AT3G55800.1	GFPGTHEFLLLDEGKWQHVK	0	0	0	0	0	0	0	3677000	118410000	95385000	122990000	2658200000	6808400000	4763300000	802070000	204260000	43966000	0	0	344870	0	0	0	7934300	217520000	44566000	242620000	5365300000	4512400000	6505100000	923730000	350500000	29802000	0	0	0	344870	0	0	0	7934300	1	2337.19	yes	yes	2;3;4;5	1.2706e-137
AT1G68010.1;AT1G68010.2	AT1G68010.1	YGIAVGNTPGVLTETTAELAASLSLAAAR	0	0	0	0	0	0	0	0	22383000	12708000	61313000	1170500000	1720000000	758410000	2353000	0	6675300	0	0	0	0	0	0	0	18867000	0	73738000	954340000	1932000000	821020000	18037000	0	0	0	0	0	0	0	0	0	0	0	2816.49	yes	no	2;3;4	2.0887e-163
AT3G63140.1	AT3G63140.1	TNLPEDLKERFEEYVK	3083500	94020000	147930000	74911000	126640000	178360000	204770000	244860000	815870000	970700000	1197000000	1031500000	406780000	221520000	35217000	44799000	16279000	3644700	19688000	43221000	72615000	50073000	97192000	304940000	1383900000	2074800000	1782900000	667020000	375530000	352190000	97825000	63483000	25644000	236310000	3644700	19688000	43221000	72615000	50073000	97192000	304940000	2	2009.01	yes	yes	2;3;4	3.4978e-155
AT3G54050.2;AT3G54050.1	AT3G54050.2	IYSFNEGNYQMWDDKLKK	0	0	0	0	0	0	0	152620000	6679000000	4251400000	355240000	784940000	445410000	129270000	39825000	18382000	4585800	0	0	0	0	0	0	8475500	6861500000	4317600000	2468800000	1084700000	329020000	120500000	23434000	24907000	4253600	3500200	0	0	0	0	0	0	8475500	2	2278.07	yes	no	2;3;4	1.0179e-170
AT5G28020.6;AT5G28020.4;AT5G28020.3;AT5G28020.2;AT5G28020.1;AT5G28020.5	AT5G28020.6	EGLLVGISSGAAAAAALK	0	164570	0	0	0	0	0	0	0	0	0	14872000	476630000	292540000	14926000	15811000	0	0	0	0	0	0	0	0	0	0	0	34042000	392800000	479590000	4461900	0	0	0	0	0	0	0	0	0	0	0	1597.9	yes	no	2;3	2.6548e-08
AT1G42970.1	AT1G42970.1	AVSLVLPQLK	48795000	203800000	1195100000	3285100000	4310200000	1584900000	1900800000	266190000	239730000	220900000	69312000	51202000	22099000	27047000	3747100	0	0	49947000	177040000	1696100000	15216000000	3920700000	3491800000	862980000	570510000	272750000	118830000	41105000	23143000	32163000	4264800	3101900	0	1268700000	49947000	177040000	1696100000	15216000000	3920700000	3491800000	862980000	0	1066.67	yes	yes	2	1.3661e-05
AT2G43750.2;AT2G43750.1	AT2G43750.2	QLALQEGLLVGISSGAAAAAAIQVAK	0	0	0	0	0	0	0	0	0	147310	0	65967000	595430000	208280000	59539000	5492700	0	0	0	0	0	0	0	0	0	0	0	164330000	374470000	378860000	50557000	3127800	0	0	0	0	0	0	0	0	0	0	2449.39	yes	no	2;3;4	6.2938e-91
AT3G60750.1;AT3G60750.2	AT3G60750.1	SIGINSFGASAPAPLLYK	0	0	0	0	0	0	2367700	71291000	7403000000	11083000000	6050900000	2595700000	1421300000	251230000	16627000	7843800	4904400	174450	0	0	0	0	0	66021000	8769200000	13309000000	7885500000	3748100000	1095800000	413940000	22291000	12623000	6622300	0	174450	0	0	0	0	0	66021000	0	1804.97	yes	no	2;3	5.8274e-37
AT2G21330.1;AT2G21330.3;AT2G21330.2;AT2G01140.1;AT4G38970.1;AT4G38970.2	AT4G38970.1	EAAWGLAR	1413100	3101500	6934900	8849200	17496000	18148000	98437000	1467100000	5973200000	3042500000	1040500000	13974000	459780000	111010000	0	0	0	0	1520700	2734900	4119200	0	11700000	1245400000	5195400000	9449800000	1787600000	1178600000	431230000	0	0	0	274040	55491000	0	1520700	2734900	4119200	0	11700000	1245400000	0	872.45	no	no	2	0.00089058
AT5G14740.2;AT5G14740.1;AT5G14740.4;AT5G14740.3;AT5G14740.5;AT3G01500.1;AT3G01500.3;AT3G01500.2	AT3G01500.1	GLMSFPLDGNNSTDFIEDWVK	0	0	8998700	0	14317000	1237800000	2820800000	1060400000	1920500000	11122000000	3103100000	1853500000	2270600000	1379700000	384340000	187370000	79237000	5116100	0	0	0	14393000	0	6800800000	7171300000	11931000000	4073800000	1052700000	1947600000	2304300000	435150000	200390000	60130000	8036800000	5116100	0	0	0	14393000	0	6800800000	0	2384.1	no	no	2;3;4	3.5576e-55
AT5G26000.1;AT5G26000.2	AT5G26000.1	WFLPFDHSQESK	3042900	8941200	28709000	14549000	28364000	21026000	0	82108000	4316900000	2570400000	2191700000	856170000	507940000	164380000	13287000	7574900	3237700	5597400	6880600	19086000	64191000	68511000	40841000	68085000	4367000000	1603600000	3287400000	1292600000	506770000	220620000	18535000	7335900	2664200	55029000	5597400	6880600	19086000	64191000	68511000	40841000	68085000	0	1519.71	yes	no	1;2;3	2.4843e-27
AT3G01500.1;AT3G01500.3;AT3G01500.2	AT3G01500.1	AFDPVETIK	970260	2385000	6738200	5613000	26897000	254880000	3112200000	12404000000	10378000000	4092000000	580120000	432680000	1795800000	1864400000	329680000	191320000	63284000	1622400	2543700	5284300	10955000	19517000	279530000	6724500000	8794000000	22754000	2246100000	1076900000	1791600000	2276000000	303870000	153960000	60071000	3350500000	1622400	2543700	5284300	10955000	19517000	279530000	6724500000	0	1018.53	no	no	1;2	0.0047397
AT1G23310.1;AT1G23310.2;AT1G70580.4;AT1G70580.3;AT1G70580.2;AT1G70580.1	AT1G23310.1	LVLLGDEVYQQNIYQDERPFISSK	0	514550	0	0	0	0	21651000	20144000	130260000	118360000	2500000000	10091000000	8257200000	4133300000	842430000	276290000	60710000	0	0	0	0	0	0	17527000	120130000	108890000	2227700000	7801800000	2944400000	5016300000	907020000	269520000	68575000	0	0	0	0	0	0	0	17527000	1	2853.45	no	no	2;3;4	0
AT1G12900.4;AT1G12900.3;AT1G12900.1;AT1G12900.2;AT1G42970.1;AT3G26650.1	AT1G42970.1	AAALNIVPTSTGAAK	172190000	595280000	4405900000	9129300000	9293500000	5740300000	3061200000	1432900000	1884900000	1057800000	18147000	199010000	278280000	132900000	50397000	22888000	14215000	176810000	780600000	4395100000	20722000000	14072000000	8690100000	1771900000	2427300000	0	1287100000	533410000	302510000	212300000	54120000	53206000	18564000	4322200000	176810000	780600000	4395100000	20722000000	14072000000	8690100000	1771900000	0	1383.77	no	no	2;3	5.8889e-11
AT1G42970.1	AT1G42970.1	YDSMLGTFK	6510500	23903000	280730000	846340000	986530000	430600000	172740000	62705000	144520000	53105000	10241000	14785000	0	0	0	0	0	6445400	35838000	376900000	2050000000	1515900000	1936700000	81546000	124930000	76954000	26432000	16452000	15306000	11739000	0	0	0	612610000	6445400	35838000	376900000	2050000000	1515900000	1936700000	81546000	0	1060.49	yes	yes	2	0.0031798
AT5G54770.1	AT5G54770.1	HAALFTSTIMSK	40461	280180	2635700	9469000	34735000	513920000	846960000	329230000	382700000	129510000	16848000	5582300	20135000	7146100	1327700	0	0	0	972530	8913800	39463000	43023000	779940000	471520000	592230000	144670000	4501400	19526000	0	0	4174200	670860	0	1171000000	0	972530	8913800	39463000	43023000	779940000	471520000	0	1305.68	yes	yes	2;3	2.7208e-74
AT1G12900.4;AT1G12900.3;AT1G12900.1;AT1G12900.2;AT3G26650.1	AT3G26650.1	AVALVLPNLKGK	7152400	23978000	173450000	640890000	1297000000	662990000	256450000	86960000	68015000	113070000	1291600	10513000	8025000	3905500	0	0	0	10380000	39915000	294440000	2513400000	1538300000	1668500000	201760000	167670000	111300000	87942000	22265000	0	0	0	2136800	0	1092300000	10380000	39915000	294440000	2513400000	1538300000	1668500000	201760000	1	1221.78	no	no	2;3	0.00010481
AT3G54050.2;AT3G54050.1	AT3G54050.2	TLLYGGIYGYPR	0	0	0	362710	0	0	5903100	315520000	4509800000	3133800000	1181800000	508740000	289070000	136970000	55577000	23380000	8825900	0	0	0	0	0	0	284480000	4341900000	3838300000	1798800000	814450000	256260000	98989000	54159000	24309000	10044000	0	0	0	0	0	0	0	284480000	0	1371.72	yes	no	2;3	1.4027e-06
AT4G33010.1;AT4G33010.2;AT2G26080.1	AT4G33010.1	TFCIPHGGGGPGMGPIGVK	0	0	0	0	3418200	0	3560200	480630000	3486200000	1627100000	552740000	291540000	184450000	39265000	0	0	0	0	0	0	0	0	0	551490000	3278000000	1121100000	967790000	428590000	142560000	10211000	0	0	0	5319700	0	0	0	0	0	0	551490000	0	1837.9	no	no	2;3	3.9591e-79
AT5G35630.3;AT5G35630.2;AT5G35630.1	AT5G35630.3	ITEQAGVVLTLDPKPIEGDWNGAGCHTNYSTK	0	0	0	30703000	802590000	1382600000	445390000	1786700000	2664300000	575600000	142080000	34620000	24829000	100670000	105810000	46479000	0	0	2095600	0	35441000	540830000	417330000	295560000	3147200000	691700000	239320000	77866000	23927000	70097000	80363000	37049000	14257000	760580000	0	2095600	0	35441000	540830000	417330000	295560000	1	3470.68	yes	no	3;4;5	5.8862e-181
AT1G13440.1;AT1G13440.2	AT1G13440.1	NPEDIPWGEAGADFVVESTGVFTDKDK	0	0	0	0	0	0	0	0	87636000	584110000	910670000	331660000	138850000	16340000	0	0	0	0	0	0	0	0	0	0	69983000	1089800000	1170400000	282940000	105070000	28776000	0	0	0	0	0	0	0	0	0	0	0	1	2922.36	yes	no	2;3;4	1.8781e-146
AT5G25980.2;AT5G25980.3;AT5G25980.1	AT5G25980.2	GMLNVMEHFK	23390000	41235000	86518000	80101000	213350000	178450000	102320000	175200000	1492000000	923080000	66182000	170680000	123360000	26024000	10459000	4750700	1648500	55234000	69260000	76850000	549530000	582080000	690040000	194050000	747890000	776910000	332100000	154530000	161890000	53611000	9355900	3751500	1419900	508520000	55234000	69260000	76850000	549530000	582080000	690040000	194050000	0	1204.57	yes	no	1;2;3	7.9561e-06
AT3G14420.2;AT3G14420.1;AT3G14420.4;AT3G14420.3;AT3G14420.5;AT3G14420.6;AT3G14415.3;AT3G14415.1	AT3G14420.2	NFEGLDLGKMDEANDSGLASYVAGQIDR	940390	1736800	0	0	0	13587000	29027000	17822000	1191800000	7166400000	8640200000	9023900000	2534900000	465250000	117790000	138520000	49988000	1340900	0	0	0	0	0	12394000	1283800000	6395300000	9581200000	3369600000	1707200000	813070000	148060000	129440000	59719000	969580	1340900	0	0	0	0	0	12394000	1	2984.38	no	no	2;3;4	0
AT4G33010.1;AT4G33010.2;AT2G26080.1	AT4G33010.1	FGVPMGYGGPHAAFLATSQEYKR	0	0	0	0	0	0	0	128260000	3212200000	3091400000	1177300000	531620000	216300000	46509000	18086000	5287700	0	0	0	0	0	0	0	89226000	2919100000	427090000	2031200000	503810000	149530000	68956000	7911300	8209700	3337800	0	0	0	0	0	0	0	89226000	1	2483.21	no	no	2;3;4;5	1.224e-155
AT5G48375.1	AT5G48375.1	FSLAWSR	3837400	15898000	52680000	55205000	144410000	90462000	65060000	371300000	6078100000	5610600000	1567700000	1251500000	746290000	196980000	75357000	32952000	14709000	8490900	13838000	39956000	200150000	457800000	438430000	360000000	4908300000	8590800000	3350500000	1731100000	679010000	208610000	84657000	35568000	18698000	506710000	8490900	13838000	39956000	200150000	457800000	438430000	360000000	0	865.445	yes	yes	1;2	5.3386e-13
AT5G20630.1	AT5G20630.1	LDLAGGGVIPLHTHPGASEVLVVIQGTICAGFISSANK	0	0	0	0	0	0	0	0	0	249630000	292590000	22462000	23708000	5962600	0	0	0	0	0	0	0	0	0	0	6867000	345850000	320430000	226710000	5123100	0	0	0	0	0	0	0	0	0	0	0	0	0	3798.01	yes	yes	3;4	3.1526e-102
AT3G60750.1;AT3G60750.2	AT3G60750.1	ALPTYTPESPGDATR	391410	626920	0	0	0	0	0	5137900	9845600000	13307000000	1970300000	6271600000	2009200000	411280000	89812000	46040000	20156000	1761700	0	0	0	0	0	0	8928000000	448290000	10307000000	4835100000	2088600000	848020000	129740000	67628000	1195900	0	1761700	0	0	0	0	0	0	0	1574.76	yes	no	1;2;3	6.9592e-35
AT3G54050.2;AT3G54050.1	AT3G54050.2	LLYECAPMSFIVEQAGGKGSDGHSR	0	0	0	0	0	0	6447200	374860000	2394300000	4422600000	1278200000	758720000	350820000	106640000	73824000	34150000	14637000	0	676170	0	0	0	0	594550000	1970600000	5628700000	2301400000	703660000	219390000	127450000	82927000	42351000	12438000	5923700	0	676170	0	0	0	0	594550000	1	2708.27	yes	no	2;3;4;5	2.0345e-269
AT2G13360.2;AT2G13360.1	AT2G13360.2	IVSFLIGQFSLLWIDQQK	0	0	0	0	0	0	0	0	5445800	111280000	79042000	57376000	0	1748200	0	0	0	0	0	0	0	0	0	0	1773400	87638000	103190000	64375000	2583100	0	0	0	0	0	0	0	0	0	0	0	0	0	2134.18	yes	no	2;3	4.7882e-20
AT5G54770.1	AT5G54770.1	SIGMIDHVPGMK	0	0	5314600	7718700	51813000	456920000	1006200000	366150000	410650000	80431000	7241600	3493000	0	2841600	5070600	1525400	0	0	595170	6537000	29361000	55942000	628710000	911290000	381630000	66183000	28184000	0	0	5090000	1578400	1827500	1124500	2383400000	0	595170	6537000	29361000	55942000	628710000	911290000	0	1283.64	yes	yes	2;3	2.9146e-21
AT4G26530.2;AT4G26530.1	AT4G26530.2	ALNDHHVLLEGTLLKPNMVTPGSDSPK	0	0	702380	0	0	0	0	478290000	1826500000	2349800000	188570000	567540000	184470000	60526000	20542000	16914000	0	0	0	0	0	0	0	542820000	4313900000	1119200000	1764500000	469470000	181870000	94970000	24813000	8927300	0	0	0	0	0	0	0	0	542820000	1	2882.5	yes	no	2;3;4;5	0
AT3G60750.1;AT3G60750.2	AT3G60750.1	SIITGELPAGWEK	0	0	0	0	0	0	0	93445000	9639200000	11353000000	8102100000	4174600000	2129400000	428170000	68221000	31137000	0	0	0	0	0	0	0	78710000	8688000000	14286000000	9512100000	5049600000	1916000000	781100000	77196000	43674000	17396000	0	0	0	0	0	0	0	78710000	0	1399.73	yes	no	1;2;3	1.3048e-19
AT2G43750.2;AT2G43750.1	AT2G43750.2	SVLVESTSGNTGIGLAFIAASK	0	0	0	0	0	0	0	0	0	0	0	66942000	886820000	350100000	41270000	4019600	0	0	0	0	0	0	0	0	0	0	0	165300000	470790000	503010000	56653000	11370000	0	0	0	0	0	0	0	0	0	0	2121.13	yes	no	2;3	1.199e-88
AT5G04140.1;AT5G04140.2	AT5G04140.1	ETHEAIAIAMNR	0	4344700	257920000	142610000	113150000	54171000	56880000	40869000	1167400000	1186400000	351820000	59622	120410000	18720000	6590800	3210000	6967900	0	6739500	208130000	356590000	51170000	124180000	36288000	981640000	2433000000	497090000	290180000	120480000	38124000	11258000	3427300	11227000	56389000	0	6739500	208130000	356590000	51170000	124180000	36288000	0	1354.67	yes	no	2;3	9.6151e-32
AT4G37930.1;AT5G26780.1;AT5G26780.3;AT5G26780.2	AT4G37930.1	IMALDLPHGGHLSHGYQTDTKK	0	0	6230900	8240300	16918000	290440000	501180000	462760000	2189300000	874360000	189520000	217910	462320000	74766000	4793200	0	0	0	0	563560	1575400	1752500	54308000	748720000	2534500000	2476600000	291040000	542880000	287380000	192460000	19229000	4909900	2616000	672570000	0	0	563560	1575400	1752500	54308000	748720000	1	2418.21	no	no	2;3;4;5;6	1.8498e-155
AT3G01500.1;AT3G01500.3;AT3G01500.2	AT3G01500.1	SKVISELGDSAFEDQCGR	0	0	0	0	0	62533000	879610000	2088600000	2731700000	3162600000	343420000	419190000	1337200000	1295200000	250780000	102620000	28532000	0	0	0	3806600	0	75200000	2084500000	8073800000	230900000	1701800000	724490000	1483500000	1991300000	232760000	101590000	32228000	1147100000	0	0	0	3806600	0	75200000	2084500000	1	1996.92	no	no	2;3;4	0
AT2G13360.2;AT2G13360.1	AT2G13360.2	ALSLPTGLGIVCASPK	0	0	1319800	0	0	31574000	91860000	59890000	965170000	9203700000	11116000000	5163700000	1692600000	407280000	58078000	26916000	7110100	0	0	0	0	0	12224000	10801000	1050500000	9158900000	10664000000	4283100000	1515900000	540890000	72943000	30696000	9376600	15308000	0	0	0	0	0	12224000	10801000	0	1582.88	yes	no	2;3	1.8353e-23
AT5G04140.1;AT5G04140.2;AT2G41220.1	AT5G04140.1	FAQVTNPAIDPLREGLVMSLEVNIGKR	0	0	100450000	230350000	181410000	141800000	60676000	25373000	855500000	1390900000	420580000	197720000	237440000	33734000	0	0	0	0	0	111900000	498610000	327970000	123410000	7717900	1910400000	1428100000	540430000	230570000	105470000	46149000	0	0	0	3888900	0	0	111900000	498610000	327970000	123410000	7717900	2	2966.6	no	no	2;3;4	2.2586e-162
AT5G14740.2	AT5G14740.2	GNESYEDAIEALKK	0	861040	2511400	0	9571700	958930000	3112600000	1886300000	2765900000	761190000	155370000	161520000	537050000	126850000	27938000	12941000	6166300	0	857360	2553900	1491900	15549000	1382300000	2347200000	3460000000	1151600000	453490000	281780000	303750000	338110000	46189000	21624000	10296000	10998000000	0	857360	2553900	1491900	15549000	1382300000	2347200000	1	1565.76	yes	yes	2;3	4.8646e-49
AT3G55440.1	AT3G55440.1	VIACVGETLEEREAGSTMDVVAAQTK	0	0	0	0	0	0	0	0	0	0	0	0	1009900000	2525900000	1695500000	1083700000	409720000	0	0	0	0	0	0	0	0	0	0	0	960650000	3580300000	1937700000	1259600000	583510000	0	0	0	0	0	0	0	0	1	2763.34	yes	yes	2;3;4	7.207e-247
AT1G13440.1;AT1G13440.2;AT3G04120.1	AT1G13440.1	VVDLIVHMSKA	210190	721020	1090400	0	0	0	0	0	377960000	4113800000	157950000	644870000	531370000	261260000	74374000	35264000	0	0	0	0	0	0	0	0	255370000	99138000	2288600000	1265000000	783780000	283390000	87604000	67795000	0	0	0	0	0	0	0	0	0	1	1210.67	no	no	1;2;3	8.0596e-09
AT2G36460.1;AT3G52930.1;AT5G03690.2	AT3G52930.1	FADELIANAAYIGTPGK	3822200	25802000	25177000	11891000	46860000	63410000	84799000	277920000	2617400000	1695000000	545620000	260310000	88609000	34666000	0	0	0	2585000	7961800	36575000	51863000	31431000	47496000	428660000	3598000000	1985900000	1051500000	233500000	78557000	54529000	5101900	0	0	64391000	2585000	7961800	36575000	51863000	31431000	47496000	428660000	0	1749.89	no	no	2;3	2.522e-62
AT5G25980.2;AT5G25980.3;AT5G25980.1	AT5G25980.2	AKEFFLGWFMEPLTK	13249000	78405000	57654000	104200000	160500000	128450000	151900000	299950000	1377300000	2087800000	573020000	420010000	114490000	29508000	5459400	0	1023400	103460000	82153000	227970000	713400000	575390000	82072000	480380000	1203300000	1083000000	563210000	177330000	115320000	41312000	4553800	3376600	716140	177760000	103460000	82153000	227970000	713400000	575390000	82072000	480380000	1	1842.94	yes	no	2;3	2.6901e-81
AT2G13360.2;AT2G13360.1	AT2G13360.2	NCTQKEEWISNTVTAVMVPPHIDGSEIVR	0	0	0	0	0	0	0	9141600	467730000	6541000000	5980100000	6570600000	1203700000	180930000	20751000	0	0	0	0	0	0	0	0	6325300	515870000	12539000000	13542000000	1902900000	909660000	343760000	20733000	0	0	0	0	0	0	0	0	0	6325300	1	3309.61	yes	no	3;4;5	1.2204e-133
AT5G60390.3;AT5G60390.1;AT1G07940.2;AT1G07940.1;AT1G07930.1;AT1G07920.1;AT1G07930.2;AT5G60390.2	AT5G60390.3	EHALLAFTLGVK	2592200	24296000	370060000	343590000	156220000	78029000	35091000	11122000	35983000	27306000	32100000	46511000	141680000	177980000	39833000	31106000	8064700	1381700	13606000	534280000	653720000	106650000	56405000	19667000	64365000	119730000	53536000	175330000	249710000	234880000	189880000	29284000	11522000	43249000	1381700	13606000	534280000	653720000	106650000	56405000	19667000	0	1297.74	yes	no	2;3	1.3605e-24
AT3G14420.2;AT3G14420.1;AT3G14420.4;AT3G14420.3;AT3G14420.5;AT3G14420.6;AT3G14415.3;AT3G14415.1;AT3G14415.2	AT3G14420.2	QLDYVPATISALEEVVK	0	301770	812740	1113800	7324200	35695000	46076000	21189000	892040000	6337600000	9111000000	5249300000	1469300000	400280000	25385000	79092000	34696000	0	0	0	0	0	0	496770	878470000	7138700000	9274500000	2963800000	1414100000	577080000	30184000	21549000	27237000	19948000	0	0	0	0	0	0	496770	0	1874	no	no	2;3	4.5489e-24
AT3G58610.3;AT3G58610.2;AT3G58610.1	AT3G58610.3	FDYILTQQALVAVDSGAAINR	0	0	0	0	0	0	0	0	0	20874000	892820000	625940000	291990000	25912000	21388000	0	0	0	0	0	0	0	0	0	0	48293000	974950000	384490000	275090000	68440000	183140	0	0	0	0	0	0	0	0	0	0	0	2264.18	yes	no	2;3	1.5251e-76
AT1G09340.1	AT1G09340.1	AFPFRDQHFFASVEK	32001000	130140000	287210000	84391000	144520000	203330000	215840000	448660000	141700000	711960000	54113000	582200000	447760000	220270000	54087000	27880000	0	32039000	86949000	140810000	79526000	77149000	137020000	723840000	899910000	1153900000	944460000	951960000	378490000	289170000	53126000	16205000	0	228030000	32039000	86949000	140810000	79526000	77149000	137020000	723840000	1	1824.89	yes	yes	2;3;4	2.3466e-49
AT4G35090.1;AT4G35090.2	AT4G35090.1	EGNFDLVGNNFPVFFIR	0	0	4534700	3453300	38354000	123900000	96422000	85534000	5614200000	7887200000	5515200000	2251300000	366140000	116340000	42414000	23998000	13287000	0	0	0	0	0	0	76707000	5207500000	7989200000	4922700000	1440600000	488620000	113410000	39909000	33654000	3319200	65560000	0	0	0	0	0	0	76707000	0	1983.98	yes	no	2;3	7.3721e-139
ATCG00490.1	ATCG00490.1	EITFNFPTIDKLDGQE	4258600	4630000	32025000	231050000	11940000000	9572100000	1990500000	132250000	1721700000	803850000	313010000	116020000	74886000	30489000	0	0	10758000	1167300	14574000	7407900	502980000	1607700000	14952000000	1821600000	4638800000	1971000000	730680000	103260000	47149000	59486000	14102000	12319000	8453500	2223700000	1167300	14574000	7407900	502980000	1607700000	14952000000	1821600000	1	1865.9	yes	yes	2;3	6.5251e-70
AT5G04140.1;AT5G04140.2	AT5G04140.1	NVAAGMTGGLAYLLDEDDTLLPK	0	441880	218220000	169660000	41263000	24136000	20568000	0	407620000	1096700000	418350000	257460000	49255000	0	0	0	0	0	20383000	340030000	347170000	49110000	0	13730000	697660000	1573100000	795800000	194660000	25240000	0	0	0	0	20223000	0	20383000	340030000	347170000	49110000	0	13730000	0	2376.19	yes	no	2;3;4	2.8043e-88
AT1G12900.4;AT1G12900.3;AT1G12900.1;AT1G12900.2;AT3G26650.1	AT3G26650.1	GILDVCDEPLVSVDFR	4167800	13855000	2576700000	3900300000	3382000000	195920000	534490000	313480000	920030000	421900000	250320000	290370000	131600000	67364000	23598000	20049000	7560400	40223000	50881000	201100000	570500000	5006900000	448690000	96347000	1257300000	404930000	326460000	199640000	122940000	74386000	22933000	34120000	12632000	692430000	40223000	50881000	201100000	570500000	5006900000	448690000	96347000	0	1832.9	no	no	2;3	2.8145e-81
AT1G12900.4;AT1G12900.3;AT1G12900.1;AT1G12900.2;AT3G26650.1	AT3G26650.1	KTFAEEVNAAFR	18804000	69082000	456550000	2537200000	2709200000	1404700000	561040000	230280000	614430000	348480000	117990000	142960000	91353000	44298000	7948100	2807900	1618600	21776000	112400000	636700000	7610000000	3680300000	3860800000	374910000	649940000	814750000	144910000	181320000	101300000	61788000	4758600	9522000	3760200	1423700000	21776000	112400000	636700000	7610000000	3680300000	3860800000	374910000	1	1381.7	no	no	2;3	9.3855e-74
AT5G35630.3;AT5G35630.2;AT5G35630.1	AT5G35630.3	SMREEGGFEVIK	45195	0	2261600	23105000	592350000	752900000	802300000	571840000	831240000	305000000	0	0	0	20611000	29568000	16661000	580830	158600	0	352950	17403000	336920000	430220000	435690000	460610000	21042000	40586000	884330	0	2238700	21905000	10516000	208260	966450000	158600	0	352950	17403000	336920000	430220000	435690000	1	1380.67	yes	no	2;3	7.7036e-15
AT5G38420.1;AT5G38410.1;AT5G38430.1	AT5G38420.1	WIPCVEFELEHGFVYREHGNTPGYYDGR	0	0	1872200	409770000	2384000000	4997300000	1124900000	330720000	543620000	132490000	0	0	0	0	0	0	0	1578300	0	3495500	1622100000	2219600000	2275200000	1059700000	763600000	235250000	44364000	0	0	0	0	0	0	1437900000	1578300	0	3495500	1622100000	2219600000	2275200000	1059700000	1	3426.55	no	no	3;4;5	3.1445e-61
AT3G12780.1	AT3G12780.1	IVPASGIEDGWMGLDIGPDSIK	148470	0	0	0	1161200	0	1039700	0	0	0	0	0	3855600000	15697000000	4815200000	2012600000	556040000	0	0	491400	0	0	0	0	0	0	0	0	3725700000	12444000000	4499100000	2581900000	737320000	0	0	0	491400	0	0	0	0	0	2269.13	yes	yes	2;3;4	4.4093e-66
AT2G13360.2;AT2G13360.1	AT2G13360.2	NCTQKEEWISNTVTAVMVPPHIDGSEIVRR	0	0	0	0	0	0	0	0	397280000	4805800000	6817500000	6625300000	1053200000	165140000	0	0	0	0	0	0	0	0	0	0	233480000	6669400000	10148000000	1927000000	752910000	314170000	16300000	2572600	0	0	0	0	0	0	0	0	0	2	3465.71	yes	no	3;4;5;6	0
ATCG00490.1	ATCG00490.1	VTPQPGVPPEEAGAAVAAESSTGTWTTVWTDGLTSLDRYK	0	1394700	10086000	92157000	2912600000	2597200000	680450000	477890000	1411400000	244260000	31026000	0	0	0	0	0	0	0	1586600	3929400	1126900000	3922900000	203240000	60483000	1497500000	366660000	184290000	29353000	0	0	0	0	0	3586300000	0	1586600	3929400	1126900000	3922900000	203240000	60483000	1	4145.02	yes	yes	3;4;5;6	2.585e-124
AT3G01500.1;AT3G01500.3;AT3G01500.2	AT3G01500.1	SKVISELGDSAFEDQCGRCER	160810	705830	3617600	1723000	11195000	49903000	721390000	144510000	367650000	1916200000	730040000	108480000	1029700000	849490000	459560000	300690000	55326000	1205400	1686400	3757200	3462800	1872000	64303000	1652400000	3625400000	1628100000	741910000	215590000	835860000	1123800000	534320000	270820000	71671000	851960000	1205400	1686400	3757200	3462800	1872000	64303000	1652400000	2	2442.09	no	no	2;3;4;5	3.3229e-112
AT1G32060.1	AT1G32060.1	LTSVFGGAAKPPK	0	0	54026000	213800000	517820000	262500000	117770000	53579000	48503000	89416000	423260000	2463100	254390000	47434000	0	0	0	0	0	31903000	530420000	679830000	323090000	81097000	63690000	327410000	239160000	453730000	271330000	87783000	0	0	0	199040000	0	0	31903000	530420000	679830000	323090000	81097000	1	1271.72	yes	yes	2;3	2.5488e-06
AT3G55800.1	AT3G55800.1	TASCGGTACVNSFGDEQLAVDMLADKLLFEALQYSHVCK	0	0	0	0	0	0	0	0	14005000	0	17666000	5587400000	2544800000	996940000	70761000	431410000	109310000	0	0	0	0	0	0	0	0	0	31795000	4296000000	2527500000	5095900000	1430100000	580350000	76571000	0	0	0	0	0	0	0	0	1	4304.98	yes	yes	3;4;5	0
AT2G36460.1;AT2G36460.2;AT3G52930.1	AT3G52930.1	TVPAAVPAIVFLSGGQSEEEATR	4993800	2240900	39478000	1814200	39911000	4862500	59908000	45880000	1990200000	955610000	343760000	137360000	77004000	11999000	8834900	18549000	4265300	247150	0	7819400	0	0	20818000	94556000	2587200000	1650800000	594130000	158630000	53747000	14444000	23137000	31223000	4756200	0	247150	0	7819400	0	0	20818000	94556000	0	2328.2	no	no	2;3	1.4292e-102
AT5G35630.3;AT5G35630.2;AT5G35630.1	AT5G35630.3	HETASIDQFSWGVANR	0	0	0	25579000	360010000	462340000	548610000	661910000	1273400000	548450000	41491000	44633000	42729000	124080000	38898000	19217000	3261900	1893400	0	0	32079000	275870000	626730000	600580000	1864700000	29781000	51772000	62807000	55002000	98230000	26193000	13576000	3491200	1006000000	1893400	0	0	32079000	275870000	626730000	600580000	0	1816.85	yes	no	2;3;4	2.2944e-272
AT5G35630.3;AT5G35630.2;AT5G35630.1	AT5G35630.3	LTGKHETASIDQFSWGVANR	2364000	5959600	16642000	60810000	1218800000	1510000000	1240500000	2115300000	5472000000	1283800000	35622000	40924000	22398000	221580000	137410000	85099000	18338000	3856000	8409700	19477000	83853000	615800000	1001000000	1318200000	5585400000	609060000	381290000	83673000	0	178390000	106720000	63230000	22324000	4377600000	3856000	8409700	19477000	83853000	615800000	1001000000	1318200000	1	2216.1	yes	no	2;3;4;5	0
AT1G42970.1	AT1G42970.1	VVAWYDNEWGYSQR	25000000	71936000	603590000	1684000000	1473200000	677940000	257860000	121180000	303350000	97668000	41395000	28281000	22099000	17752000	7339100	2427900	0	17946000	97749000	729740000	2969100000	2447300000	315650000	125020000	251710000	66510000	43504000	40426000	19212000	14706000	6069300	0	0	183980000	17946000	97749000	729740000	2969100000	2447300000	315650000	125020000	0	1771.8	yes	yes	2;3	1.5231e-26
AT1G56070.1;AT3G12915.1;AT3G12915.2	AT1G56070.1	GVQYLNEIKDSVVAGFQWASK	420400	0	459340	0	0	0	0	0	21477000	223010000	1220300000	1714600000	670100000	174320000	14648000	11783000	6119500	0	0	322260	0	0	0	0	12584000	478940000	1407000000	1059100000	483830000	167010000	11801000	9428800	7926200	0	0	0	322260	0	0	0	0	1	2338.2	no	no	2;3;4	4.252e-230
AT1G67090.1	AT1G67090.1	WIPCVEFELEHGFVYREHGNSPGYYDGR	0	0	1703600	405520000	2058100000	1648700000	771450000	236300000	254390000	25433000	0	0	10349000	0	0	0	0	2210900	661050	5722100	736820000	653470000	5286300000	464320000	790960000	79785000	16726000	12803000	0	0	0	0	0	405800000	2210900	661050	5722100	736820000	653470000	5286300000	464320000	1	3412.54	yes	yes	3;4;5	5.5483e-49
AT1G07890.8;AT1G07890.7;AT1G07890.5;AT1G07890.4;AT1G07890.3;AT1G07890.2;AT1G07890.1;AT1G07890.6	AT1G07890.8	FDAEQAHGANSGIHIALR	787980	0	0	0	0	0	0	0	0	0	0	2117100	2515500000	8286700000	4845500000	3355300000	1143800000	0	0	0	0	0	0	0	0	0	0	18784000	2597400000	9636300000	4696100000	3866800000	1452300000	0	0	0	0	0	0	0	0	0	1905.94	yes	no	2;3;4	5.0019e-137
AT3G60750.1;AT3G60750.2	AT3G60750.1	NNLGWPYEPFQVPDDVK	0	0	0	0	0	1338400	0	12209000	7553500000	15174000000	6238600000	2922000000	978630000	192520000	14026000	8391300	4019100	0	0	0	0	0	0	7670800	6770500000	10823000000	7401700000	2848800000	1449900000	317470000	26663000	13177000	6425300	0	0	0	0	0	0	0	7670800	0	2016.96	yes	no	2;3;4	1.1768e-54
AT4G38970.1;AT4G38970.2	AT4G38970.1	RLDSIGLENTEANR	2576200	5872900	3624400	1245500	13890000	39158000	223600000	2805200000	13880000000	8136200000	7550500000	7147400	729200000	181560000	35727000	36699000	10603000	2507100	2971000	1489000	1924400	9413200	17361000	2162700000	14657000000	5061100000	9735800000	2547400000	899690000	359910000	33883000	35885000	20626000	141560000	2507100	2971000	1489000	1924400	9413200	17361000	2162700000	1	1586.8	yes	no	2;3	1.6586e-172
AT1G23310.1;AT1G23310.2;AT1G70580.4;AT1G70580.3;AT1G70580.2;AT1G70580.1	AT1G23310.1	IIFTNVGNPHALGQKPLTFPR	119210	840910	0	2215500	4931100	25015000	69684000	60931000	161900000	91199000	1682700000	7568600000	6452600000	3683600000	703420000	262300000	50569000	0	0	0	0	0	17758000	50661000	130790000	2858100	2423400000	2486300000	6561800000	4544300000	679740000	259010000	70334000	53620000	0	0	0	0	0	17758000	50661000	1	2319.29	no	no	2;3;4;5	2.5503e-254
AT2G21330.1;AT2G21330.3;AT2G21330.2	AT2G21330.1	VWAEVFFYLAQNNVMFEGILLKPSMVTPGAEATDR	0	0	0	0	0	0	0	0	436150000	107760000	55488000	19785000	817640	0	0	1161500	0	0	0	0	0	0	0	24395000	430020000	157060000	71796000	14551000	0	0	0	0	1177600	0	0	0	0	0	0	0	24395000	1	3942.97	yes	no	3;4;5	2.1303e-77
AT4G35090.1;AT4G35090.2;AT1G20620.1;AT1G20620.5;AT1G20620.2;AT1G20620.4;AT1G20630.1	AT4G35090.1	LGPNYLQLPVNAPK	0	3419200	800990	0	67269000	223950000	359970000	382210000	8980500000	16462000000	9805800000	4836800000	1541600000	488090000	117920000	55087000	27593000	0	1909500	0	18325000	36397000	134760000	277790000	9958900000	12622000000	8655800000	3807000000	1816100000	542140000	123730000	67095000	24477000	373240000	0	1909500	0	18325000	36397000	134760000	277790000	0	1522.85	no	no	1;2;3	1.7014e-48
AT3G01500.1;AT3G01500.3;AT3G01500.2	AT3G01500.1	AFDPVETIKQGFIK	136120	0	1002200	1013300	0	56663000	750940000	1332800000	1059900000	315250000	106790000	59043000	111430000	101900000	61265000	26914000	9299300	540600	560730	1212400	2353000	0	110200000	1946000000	1378500000	519850000	239010000	50294000	36108000	95026000	55146000	33392000	9984600	909060000	540600	560730	1212400	2353000	0	110200000	1946000000	1	1591.86	no	no	2;3	1.327e-39
ATCG00490.1	ATCG00490.1	LEGDRESTLGFVDLLR	0	0	13956000	426750000	3222900000	2836300000	2022200000	587290000	979390000	558890000	124490000	20347000	27858000	7485700	0	2090100	0	127620	1108700	13485000	1084600000	5181600000	3207600000	1557500000	1619400000	1030900000	207060000	37787000	23166000	15920000	0	0	2684100	1782800000	127620	1108700	13485000	1084600000	5181600000	3207600000	1557500000	1	1818.95	yes	yes	2;3;4	9.4579e-81
AT5G38420.1;AT5G38410.1;AT5G38430.1	AT5G38420.1	NKWIPCVEFELEHGFVYREHGNTPGYYDGR	0	0	0	398360000	3795200000	4692400000	1621200000	920100000	319800000	162990000	38639000	0	0	0	0	0	0	2726500	0	0	1174600000	3284400000	5768300000	1075000000	613040000	237990000	78132000	21540000	0	0	0	0	0	2447900000	2726500	0	0	1174600000	3284400000	5768300000	1075000000	2	3668.69	no	no	3;4;5;6	4.3164e-135
AT2G24270.3;AT2G24270.2;AT2G24270.1;AT2G24270.4	AT2G24270.3	IAPALIAGNSLVLKPPTQGAVSCLHMVHCFHLAGFPK	0	0	0	0	0	0	0	200950000	1162200000	3369000000	702760000	284750000	152300000	0	0	0	0	0	0	0	0	0	0	418420000	2983900000	4352300000	643440000	159470000	0	0	0	0	0	0	0	0	0	0	0	0	418420000	1	3951.08	yes	no	3;4;5;6;7	1.8017e-171
AT4G37930.1	AT4G37930.1	GYELVSGGTDNHLVLVNLKPK	1579800	11903000	0	87388000	221110000	583340000	1274700000	925320000	3777400000	1830900000	737540000	765900000	430590000	123370000	8550600	3703900	2684700	2356800	13807000	10424000	11839000	13284000	253020000	973360000	3177400000	919850000	2329800000	816130000	261190000	171970000	25732000	12766000	0	2117000000	2356800	13807000	10424000	11839000	13284000	253020000	973360000	1	2252.22	yes	yes	2;3;4;5	1.315e-169
AT4G37930.1;AT5G26780.1;AT5G26780.3;AT5G26780.2	AT4G37930.1	GAMIFFR	0	3442700	11524000	18522000	168460000	381770000	633870000	434480000	703230000	362190000	19789000	141400000	98999000	26007000	11564000	3184500	0	127080	0	2594600	0	0	50888000	878240000	834680000	399330000	314630000	167060000	78907000	42215000	20648000	9151300	0	584600000	127080	0	2594600	0	0	50888000	878240000	0	840.432	no	no	1;2	0.0010364
AT5G20720.3;AT5G20720.2;AT5G20720.1	AT5G20720.3	TLGGILLPSTAQSKPQGGEVVAVGEGR	0	0	0	20207000	9587000	0	0	0	170980000	1356600000	8262200000	1485900000	4150900000	1639900000	264350000	150290000	59066000	0	0	0	0	0	12481000	0	173990000	1340700000	20303000000	1634800000	3025900000	1773100000	303610000	191790000	93482000	6383100	0	0	0	0	0	12481000	0	1	2620.42	yes	no	2;3;4;5	2.9753e-268
AT5G17920.2;AT5G17920.1	AT5G17920.2	SEHAFYLDWAVHSFR	0	511450	1086000	497760	0	0	0	1432400	0	0	278860000	5668900000	4894400000	2062200000	606920000	198680000	36783000	257180	773670	661680	0	0	0	3315500	0	0	473000000	4876500000	6380700000	2820600000	799090000	265350000	65043000	4432800	257180	773670	661680	0	0	0	3315500	0	1863.87	yes	no	2;3;4	8.7726e-110
AT5G35630.3;AT5G35630.2;AT5G35630.1	AT5G35630.3	GGNNILVICDTWTPAGEPIPTNKR	3457200	4892000	0	193950000	253090000	348710000	2053100000	2077900000	837890000	2052900000	671440000	301280000	185970000	471320000	168460000	76100000	21770000	0	0	0	31569000	214090000	139360000	2504700000	1065600000	2538300000	1050800000	349190000	181680000	446880000	117000000	55092000	21620000	2804000000	0	0	0	31569000	214090000	139360000	2504700000	1	2622.32	yes	no	2;3;4	0
AT2G13360.2;AT2G13360.1	AT2G13360.2	DVGYPVVMGSGVAAASTYLQHHIPLIPSRI	0	0	0	0	14342000	31553000	66102000	46581000	760540000	3451100000	3663100000	1804600000	1516500000	281960000	23380000	0	0	0	0	0	0	3372000	0	6029700	539010000	7992600000	3772100000	2831800000	1158000000	383210000	37334000	0	0	0	0	0	0	0	3372000	0	6029700	1	3147.65	yes	no	2;3;4;5	5.2878e-164
AT5G35630.3;AT5G35630.2;AT5G35630.1	AT5G35630.3	ACLYAGINISGTNGEVMPGQWEFQVGPSVGIDAGDHVWCAR	0	0	0	1246200	133290000	58742000	227780000	80371000	169610000	0	0	0	0	0	0	0	0	0	0	0	0	32099000	890810	93558000	169130000	24483000	0	0	0	0	0	0	0	195220000	0	0	0	0	32099000	890810	93558000	0	4418.03	yes	no	3;4	1.6264e-75
AT5G38420.1;AT5G38410.1;AT5G38410.3;AT5G38410.2	AT5G38420.1	KKFETLSYLPDLSDVELAK	227050	0	5991200	416760000	1564800000	1565200000	1107300000	512800000	481480000	265620000	40261000	44224000	22518000	0	0	0	0	105860	0	20976000	1116200000	2914800000	2277700000	870160000	1565100000	583980000	178260000	29997000	5710300	7094200	0	0	0	1942000000	105860	0	20976000	1116200000	2914800000	2277700000	870160000	2	2195.17	no	no	2;3;4	6.8063e-153
AT3G58610.3;AT3G58610.2;AT3G58610.1	AT3G58610.3	IFSHMKPNSILGLSHGFLLGHLQSSGLDFPK	0	0	0	0	0	0	0	0	0	1300600000	6172200000	3786100000	1183900000	243910000	15060000	0	0	0	0	0	0	0	0	0	0	974910000	5689600000	1507400000	1209300000	416480000	12338000	7763600	0	0	0	0	0	0	0	0	0	1	3376.78	yes	no	3;4;5;6	4.7405e-253
AT5G35630.3;AT5G35630.2;AT5G35630.1	AT5G35630.3	WPLGWPVGAFPGPQGPYYCGVGADKIWGR	0	3430600	32673000	55218000	2411400000	3115000000	1246100000	3357600000	2835700000	1157800000	294000000	0	0	136480000	68897000	26979000	0	1030700	0	5941300	171600000	1848400000	0	1789100000	5523100000	1084500000	447510000	127900000	0	87358000	46807000	24946000	0	6489200000	1030700	0	5941300	171600000	1848400000	0	1789100000	1	3187.55	yes	no	2;3;4;5	4.2621e-164
AT2G13360.2;AT2G13360.1	AT2G13360.2	HPALLLVDGVSSICALDFR	0	0	1290500	1283800	0	0	0	0	79030000	1929400000	1862500000	678460000	154480000	0	0	5543400	0	0	167520	0	3014700	0	0	0	193400000	1145400000	1515600000	375660000	6821400	0	0	111700	498420	7951600	0	167520	0	3014700	0	0	0	0	2082.09	yes	no	2;3	1.1138e-173
AT5G04140.1;AT5G04140.2	AT5G04140.1	SGRTPEEALMILVPEAYK	0	6392500	222180000	116230000	69231000	60274000	18478000	20809000	586320000	1690000000	469640000	163910000	78612000	15530000	3194100	0	0	0	7378500	427630000	294870000	66253000	47913000	19982000	1196400000	2326200000	792210000	114340000	0	24864000	8317700	0	0	37691000	0	7378500	427630000	294870000	66253000	47913000	19982000	1	2003.04	yes	no	2;3;4	1.2306e-54
AT4G33010.1;AT4G33010.2;AT2G26080.1	AT4G33010.1	DLSLCHSMIPLGSCTMK	0	0	0	0	0	0	11921000	600860000	1609900000	1841500000	586660000	269690000	85614000	0	0	0	0	0	0	0	0	0	0	405420000	4214200000	2329800000	758430000	220230000	0	0	0	0	0	13800000	0	0	0	0	0	0	405420000	0	1948.89	no	no	2;3	1.3082e-300
AT1G68010.1;AT1G68010.2	AT1G68010.1	GPVIDEAALVEHLKENPMFR	144460	186530	1001500	0	0	0	22343000	52434000	143440000	121420000	362680000	11212000000	5403300000	3342200000	1285700000	467570000	102330000	0	0	0	0	0	0	34984000	164160000	92771000	617200000	4873000000	5170400000	6834100000	2187700000	523820000	138170000	0	0	0	0	0	0	0	34984000	1	2264.16	yes	no	2;3;4;5	2.8892e-230
AT3G52930.1	AT3G52930.1	ALSDHHVLLEGTLLKPNMVTPGSDSPK	3194100	50546000	0	0	0	0	14434000	276450000	3172900000	2081100000	443480000	293880000	149710000	34226000	0	0	0	1640100	19428000	31914000	0	0	0	118850000	5468200000	305890000	1690300000	297910000	26218000	48825000	0	0	0	40782000	1640100	19428000	31914000	0	0	0	118850000	1	2855.49	yes	yes	2;3;4;5	2.842e-248
AT4G02520.1	AT4G02520.1	NISQYAIMAIGMQVEDHQFDPVASK	0	0	0	0	0	0	0	0	4638400	0	0	0	0	440140000	1088600000	1714200000	922760000	0	0	0	0	0	0	0	0	0	0	0	0	516320000	799370000	1291100000	974660000	0	0	0	0	0	0	0	0	0	2791.33	yes	yes	2;3;4	6.7808e-176
AT2G42600.2;AT2G42600.1	AT2G42600.2	FTAATLEHGMHPPVSPKPEWR	0	0	0	2782400	157070000	421570000	580730000	427060000	734590000	323500000	74939000	27919000	48389000	0	0	0	0	0	0	0	34897000	159390000	1323100000	507980000	631750000	434190000	170870000	78659000	35143000	13540000	0	0	0	2129400000	0	0	0	34897000	159390000	1323100000	507980000	1	2387.18	yes	no	2;3;4;5	7.9024e-101
AT4G24280.1;AT5G49910.1	AT4G24280.1	LSFKDIDEVILVGGSTR	2421700	12409000	17490000	14505000	37409000	125790000	277260000	301150000	822400000	2939000000	3397600000	1554800000	303060000	91766000	0	2982500	0	537760	7005900	15460000	29364000	26634000	214830000	250540000	1411200000	2874100000	2960300000	579170000	318630000	61589000	0	0	0	184370000	537760	7005900	15460000	29364000	26634000	214830000	250540000	1	1848	no	no	2;3;4	1.8972e-156
AT5G19220.1	AT5G19220.1	LIDSIISHGSFLTNCLIEHSIVGIR	0	0	3549200	0	3834000	0	20453000	959800000	2338200000	3319300000	1051500000	628370000	126000000	31293000	5778700	0	0	0	0	3337000	0	0	0	666270000	8403800000	2719000000	1323400000	238080000	86763000	50298000	5516300	4533600	0	0	0	0	3337000	0	0	0	666270000	0	2793.48	yes	yes	2;3;4;5	0
ATCG00490.1	ATCG00490.1	EACKWSPELAAACEVWK	1510700	2525600	33669000	317810000	3085900000	2539100000	979830000	1626600000	2140500000	360460000	122570000	102010000	87099000	25893000	5470400	4478100	3714400	2070200	3455200	38501000	1053400000	4452600000	5633200000	604430000	2416700000	560480000	298810000	153050000	58083000	53053000	10261000	7808700	5865500	4230400000	2070200	3455200	38501000	1053400000	4452600000	5633200000	604430000	1	2033.93	yes	yes	2;3;4	1.3425e-122
AT3G54050.2;AT3G54050.1	AT3G54050.2	YIDDLKDPGPTGKPYSAR	0	416420	0	0	0	0	7244900	616850000	8963100000	6197700000	979960000	841900	823190000	220990000	38113000	19987000	6931900	0	0	687480	0	0	0	242510000	9709300000	2009500000	6604900000	1738600000	620130000	397990000	36065000	23421000	7678900	0	0	0	687480	0	0	0	242510000	2	1992	yes	no	2;3;4	5.6221e-83
AT2G21330.1;AT2G21330.3;AT2G21330.2	AT2G21330.1	ATPEQVASYTLK	0	0	0	0	18823000	50649000	207490000	1916600000	11074000000	6117400000	18627000	1303400000	437620000	103920000	21553000	14010000	6300600	0	0	0	0	0	25417000	1751200000	11487000000	6360900000	4479700000	1355800000	380450000	173010000	27673000	16818000	9942500	135490000	0	0	0	0	0	25417000	1751200000	0	1306.68	yes	no	1;2;3	1.2298e-17
AT2G13360.2;AT2G13360.1	AT2G13360.2	MDEWGVDVALTGSQK	0	0	0	0	0	0	3352700	0	167130000	737300000	679430000	393240000	239120000	39856000	13174000	4430400	0	0	133040	0	0	0	0	2191400	51354000	825460000	887500000	464490000	173880000	51165000	13145000	0	0	0	0	133040	0	0	0	0	2191400	0	1634.76	yes	no	2;3	6.2334e-43
AT1G56190.2;AT1G56190.1;AT3G12780.1	AT3G12780.1	KLASLADLYVNDAFGTAHR	610270	0	0	0	0	0	0	0	0	0	0	39473000	2797800000	9700200000	4922300000	2043000000	769050000	721410	642280	0	0	0	0	0	0	4064200	0	60615000	2485800000	11701000000	6096500000	2716100000	858770000	0	721410	642280	0	0	0	0	0	1	2061.06	no	no	2;3;4;5	3.6442e-238
AT5G26000.1;AT5G26000.2	AT5G26000.1	YYNGLIDGLVAK	9027100	23853000	74192000	58804000	74500000	67475000	44975000	253650000	4676800000	7529200000	3331300000	2029800000	630030000	120730000	24152000	10737000	5852400	19038000	22863000	56725000	164620000	375240000	406320000	258580000	7542600000	7619600000	5651200000	1712100000	526010000	208770000	30788000	10902000	8706700	223100000	19038000	22863000	56725000	164620000	375240000	406320000	258580000	0	1324.7	yes	no	1;2;3	5.6601e-05
AT1G09340.1	AT1G09340.1	AKHVLGWKPEFDLVEGLTDSYNLDFGR	0	0	20565000	28486000	53386000	99657000	137410000	191470000	291150000	956520000	868220000	685740000	353780000	49880000	0	0	0	5878400	1054600	9775500	31627000	0	55667000	159250000	1985300000	1501000000	1429800000	432840000	222290000	104210000	0	0	0	16072000	5878400	1054600	9775500	31627000	0	55667000	159250000	2	3105.56	yes	yes	2;3;4;5	1.736e-146
AT5G04140.1;AT5G04140.2	AT5G04140.1	HAGGPWELGLTETHQTLIANGLR	0	6879300	119600000	152950000	103290000	44554000	38485000	36038000	1361900000	2050700000	1723900000	481500000	145580000	19158000	0	0	0	0	4309900	137530000	354760000	162430000	112080000	64408000	1744400000	3215900000	1494100000	554070000	144970000	41915000	0	0	0	57797000	0	4309900	137530000	354760000	162430000	112080000	64408000	0	2470.27	yes	no	2;3;4	0
AT3G14415.3;AT3G14415.1;AT3G14415.2	AT3G14415.3	ILIDVNKIDMATTVLGFK	197780	1264900	0	0	0	0	0	16428000	502000000	6559700000	6825400000	6532700000	1461300000	279530000	41263000	33431000	4554700	265160	133970	0	0	0	0	32886000	1364700000	6190800000	4054300000	2670700000	817650000	300050000	38892000	50517000	0	0	265160	133970	0	0	0	0	32886000	1	1990.12	yes	no	2;3;4	5.3326e-138
AT3G04790.1	AT3G04790.1	SLGIPLVGLDTHPR	1378600	2758800	3321300	0	0	0	0	0	9427500	12071000	18530000	323250000	6478400000	10472000000	4939500000	2761000000	828360000	1058100	773930	0	0	0	0	1348700	9434600	13103000	12992000	334620000	6231600000	11231000000	7192400000	3198100000	1115100000	0	1058100	773930	0	0	0	0	1348700	0	1473.83	yes	yes	2;3	1.8892e-07
AT4G35090.1;AT4G35090.2	AT4G35090.1	YRPASSYNSPFFTTNSGAPVWNNNSSMTVGPR	0	0	0	0	0	22135000	30698000	48248000	5642400000	6565900000	2422300000	1369500000	479750000	90021000	18724000	5364600	0	0	0	0	0	0	0	41884000	4148900000	5553700000	3217700000	1212600000	375580000	68728000	13435000	0	0	27730000	0	0	0	0	0	0	41884000	1	3505.61	yes	no	3;4;5;6	2.6082e-181
AT2G21330.1;AT2G21330.3;AT2G21330.2;AT4G38970.1;AT4G38970.2	AT4G38970.1	KMVDVLVEQNIVPGIKVDK	0	0	869170	0	0	2585200	35116000	326070000	3725300000	3241900000	957220000	205470000	81764000	0	0	0	0	0	71755	0	0	0	8357000	443690000	6835200000	6185200000	2043900000	596110000	20492000	0	0	0	0	35555000	0	71755	0	0	0	8357000	443690000	2	2123.2	no	no	2;3;4;5	2.3554e-253
AT4G33010.1;AT4G33010.2	AT4G33010.1	SFIGMGYYNTHVPTVILR	356390	383190	0	0	0	0	21575000	485770000	4703900000	3693200000	1090300000	365300000	112090000	0	2797600	0	0	253080	0	0	0	0	6794900	1017900000	4601000000	4057800000	1432900000	360630000	97415000	32485000	0	0	0	20828000	253080	0	0	0	0	6794900	1017900000	0	2067.06	yes	no	2;3;4	2.8742e-236
AT5G38420.1;AT5G38410.1;AT5G38410.3;AT5G38430.1;AT5G38410.2	AT5G38420.1	EYPGAFIR	1109600	1829500	26475000	1086300000	6360200000	5327700000	4244300000	1091800000	1078400000	221830000	780720	27673000	0	0	0	2274600	0	1272500	4959300	24963000	2953700000	8923000000	16170000000	1529400000	1417700000	67225000	249360000	66885000	0	0	2752200	0	0	8412800000	1272500	4959300	24963000	2953700000	8923000000	16170000000	1529400000	0	951.481	no	no	1;2	0.014783
AT1G12900.4;AT1G12900.3;AT1G12900.1;AT1G42970.1;AT3G26650.1	AT1G42970.1	VAINGFGR	20507000	81913000	679500000	2105100000	1760100000	1334800000	807160000	313980000	50064000	35758000	12659000	0	8602400	0	0	0	663700	55753	104320000	679720000	4459700000	1244400000	805070000	527520000	113260000	12601000	8870200	25344000	13415000	4479700	0	3232200	0	894320000	55753	104320000	679720000	4459700000	1244400000	805070000	527520000	0	832.456	no	no	2	0.00019956
AT1G09340.1	AT1G09340.1	ILVKEGHQVTLFTR	4057400	18664000	60989000	52229000	118070000	130960000	235220000	294570000	1089800000	750720000	476360000	76685000	374220000	211640000	50310000	9848800	0	6801500	19647000	26366000	77607000	22320000	48064000	327320000	962180000	615010000	681970000	818600000	243360000	216200000	67760000	14119000	0	182410000	6801500	19647000	26366000	77607000	22320000	48064000	327320000	1	1639.94	yes	yes	2;3;4	8.0699e-84
AT3G26650.1	AT3G26650.1	IIQVVSNRNPSLLPWK	23344000	87235000	491590000	1877300000	2925100000	1426500000	842550000	230100000	785850000	367370000	165740000	127600000	108880000	74172000	8709200	0	4751500	27009000	111270000	733350000	3193700000	183200000	46033000	713370000	926140000	559600000	269330000	239130000	111570000	89541000	8062700	0	4119900	983080000	27009000	111270000	733350000	3193700000	183200000	46033000	713370000	1	1863.07	yes	yes	2;3;4	5.3906e-70
AT4G33010.1;AT4G33010.2	AT4G33010.1	VFASGKPVPFTAESLAPEVQNSIPSSLTR	0	0	0	0	0	0	0	142880000	4339100000	3217400000	1511300000	0	0	0	0	0	0	0	0	0	0	0	0	197740000	6441200000	3536300000	1935600000	467210000	0	0	0	0	0	0	0	0	0	0	0	0	197740000	1	3028.59	yes	no	2;3;4;5	0
AT1G67090.1;AT5G38420.1;AT5G38410.1;AT5G38410.3;AT5G38430.1;AT5G38410.2	AT5G38420.1	LPLFGCTDSAQVLK	4082500	6549300	1098800	138440000	18605000000	17149000000	507260000	1033000000	5438500000	2087700000	712720000	358960000	194770000	67443000	14355000	13713000	7178700	0	7441400	4386100	1739800000	43786000000	19981000000	8484100000	10911000000	2812000000	1941800000	447610000	155400000	147920000	14703000	15271000	11202000	627020000	0	7441400	4386100	1739800000	43786000000	19981000000	8484100000	0	1547.8	no	no	1;2;3	8.0479e-59
AT5G60390.3;AT5G60390.1;AT1G07940.2;AT1G07940.1;AT1G07930.1;AT1G07920.1;AT1G07930.2;AT5G60390.2	AT5G60390.3	ARYDEIIKEVSSYLK	4576500	76220000	232980000	163760000	61722000	39154000	44361000	16401000	45128000	118400000	130480000	107800000	179620000	200350000	34046000	19546000	1364600	4802900	80561000	348030000	471610000	79571000	70200000	28963000	81376000	64084000	239520000	105120000	161160000	248110000	35482000	18024000	7929100	68459000	4802900	80561000	348030000	471610000	79571000	70200000	28963000	2	1812.96	yes	no	2;3;4	1.1169e-36
AT1G09340.1	AT1G09340.1	AGGFPEPEIVHYNPK	28638000	105110000	172660000	94144000	167120000	176300000	223090000	275800000	742420000	555260000	345440000	797910000	517770000	49690000	1859500	5736900	9169400	27474000	59128000	83535000	90973000	89350000	504330000	300870000	691940000	1309700000	796590000	721000000	602320000	335350000	13120000	0	8013100	978600000	27474000	59128000	83535000	90973000	89350000	504330000	300870000	0	1653.82	yes	yes	2;3	7.3457e-18
AT1G20620.1;AT1G20620.5;AT1G20620.2;AT1G20620.4	AT1G20620.1	HMEGFGVHTYTLIAK	0	0	0	943150	0	10227000	14044000	8183600	804190000	2415600000	104530000	777730000	442940000	94226000	23498000	0	0	0	0	0	0	0	0	5913100	284930000	137780000	1274100000	849730000	631760000	73866000	13301000	18979000	0	13003000	0	0	0	0	0	0	5913100	0	1702.85	yes	no	2;3;4	8.502e-82
AT1G23310.1;AT1G23310.2;AT1G70580.4;AT1G70580.3;AT1G70580.2;AT1G70580.1	AT1G23310.1	AMVIINPGNPTGQCLSEANIR	0	0	0	0	0	10472000	10033000	32453000	102510000	69564000	1754200000	9439700000	8750100000	1453800000	886490000	282830000	59436000	0	0	0	0	0	11247000	24648000	72862000	51018000	1883400000	3668200000	9306400000	2017700000	1087000000	284420000	75622000	33723000	0	0	0	0	0	11247000	24648000	0	2254.12	no	no	2;3;4	9.1367e-101
AT4G38970.1;AT4G38970.2	AT4G38970.1	VDKGLVPLVGSNNESWCQGLDGLSSR	1092400	1975700	4539100	0	0	0	4848500	120750000	2155400000	1243200000	3542300000	1709200000	660010000	128260000	0	0	0	0	1442200	0	0	0	0	217620000	2775900000	1323200000	6116600000	2004200000	482010000	227190000	0	0	0	0	0	1442200	0	0	0	0	217620000	1	2786.37	yes	no	2;3;4;5	3.345e-191
AT3G54050.2;AT3G54050.1	AT3G54050.2	KKSGYELQTLTGWLLR	0	0	0	0	0	0	944730	136260000	3299700000	6901000000	2030300000	1374100000	270150000	53112000	0	1836300	0	0	0	0	0	0	0	187740000	5175800000	8032900000	3558900000	350020000	181790000	51856000	0	0	0	0	0	0	0	0	0	0	187740000	2	1892.05	yes	no	2;3;4	1.374e-244
AT3G54050.2;AT3G54050.1	AT3G54050.2	VPLYIGSTEEVEKLEK	0	793570	2660600	0	0	0	11517000	530600000	10749000000	8781300000	4413500000	1782600000	680880000	370300000	98929000	44458000	13196000	340790	0	0	0	0	0	538210000	14323000000	4694600000	4914900000	1414800000	792200000	422360000	104530000	48242000	17876000	12122000	340790	0	0	0	0	0	538210000	1	1832.98	yes	no	2;3	1.6308e-107
AT1G42970.1	AT1G42970.1	DSPLEVVVLNDSGGVK	36736000	38985000	264380000	328520000	1307500000	727190000	106960000	153450000	193160000	91364000	65884000	32920000	20322000	14736000	0	0	0	28500000	53487000	1071600000	1210700000	1552500000	1887200000	145890000	222410000	153390000	66174000	20673000	19284000	20730000	0	0	0	575120000	28500000	53487000	1071600000	1210700000	1552500000	1887200000	145890000	0	1626.85	yes	yes	2;3	1.9797e-54
AT3G12780.1	AT3G12780.1	TFNEALDTTQTVIWNGPMGVFEMEK	0	0	0	0	0	0	0	0	0	0	0	24351000	1709100000	1485500000	3327500000	1557000000	528900000	0	0	0	0	0	0	0	0	0	0	18822000	1654900000	2359500000	3163800000	1750700000	593010000	0	0	0	0	0	0	0	0	0	2857.33	yes	yes	2;3;4	1.111e-293
AT3G60750.1;AT3G60750.2	AT3G60750.1	NNLGWPYEPFQVPDDVKSHWSR	0	0	0	0	0	0	0	24323000	2033100000	2389400000	979220000	658910000	308990000	77758000	32976000	7295400	5042800	0	0	2990100	0	0	0	22897000	1492000000	2662300000	1640300000	774670000	167460000	85047000	35878000	17817000	5768500	0	0	0	2990100	0	0	0	22897000	1	2670.26	yes	no	2;3;4	5.9138e-141
AT3G44310.3;AT3G44310.1	AT3G44310.3	YHASAIHVPGPEVAR	17320000	97440000	171450000	111810000	200970000	239320000	161350000	91509000	96737000	24413000	28472000	16402	3838100	0	3873700	4245200	708400	1170100	7360900	30225000	84283000	132920000	277200000	138440000	139980000	10225000	11144000	0	2895500	26165000	7255700	6832200	2897800	337170000	1170100	7360900	30225000	84283000	132920000	277200000	138440000	0	1602.83	yes	no	2;3;4	2.0305e-30
AT2G36530.1	AT2G36530.1	IEEELGSEAIYAGVNFR	0	0	0	5018200	34372000	0	14095000	0	6947900	0	20211000	734250000	1028100000	358300000	139030000	59444000	10850000	0	0	0	0	0	12008000	3767800	0	0	24040000	713640000	982160000	398760000	138830000	61181000	24902000	28045000	0	0	0	0	0	12008000	3767800	0	1895.93	yes	yes	2;3	6.642e-157
AT4G37930.1	AT4G37930.1	AVMLADMAHISGLVAANVIPSPFDYADVVTTTTHK	0	0	21523000	22539000	68875000	257380000	647910000	276610000	1113500000	762370000	307970000	346240000	111550000	28544000	0	0	0	10645000	8147500	10465000	0	0	0	1291800000	2104600000	1426100000	783080000	224330000	79698000	52066000	0	0	0	353360000	10645000	8147500	10465000	0	0	0	1291800000	0	3654.84	yes	yes	3;4;5;6	9.9921e-78
AT1G42970.1	AT1G42970.1	VPTPNVSVVDLVINVEKK	13307000	89078000	654800000	1556500000	1448600000	1058800000	747010000	226750000	456680000	215730000	85026000	45721000	0	0	4649300	0	0	22753000	43177000	602290000	4931700000	2776700000	1276600000	352250000	724150000	331340000	111860000	0	0	0	6553300	5177100	0	519000000	22753000	43177000	602290000	4931700000	2776700000	1276600000	352250000	1	1949.12	yes	yes	2;3;4	1.1779e-137
AT3G52930.1	AT3G52930.1	IGENEPSEHSIHENAYGLAR	13037000	75681000	79062000	17228000	20146000	30474000	5134000	378030000	2543400000	1086600000	1328200000	653670	140820000	44781000	38850000	51597000	19013000	5593900	23847000	28788000	1622400	15134000	29433000	418130000	3539500000	3607400000	1095800000	271520000	107740000	100420000	66211000	78641000	30140000	0	5593900	23847000	28788000	1622400	15134000	29433000	418130000	0	2222.04	yes	yes	2;3;4	0
AT3G54050.2;AT3G54050.1	AT3G54050.2	SGYELQTLTGWLLR	0	0	0	0	0	0	0	120810000	3055200000	3008100000	1329600000	757460000	123200000	54620000	13875000	2696200	0	0	0	0	0	0	0	101520000	6213900000	3725900000	2045100000	460630000	120610000	64531000	12351000	4090900	0	0	0	0	0	0	0	0	101520000	0	1635.86	yes	no	2;3	4.8917e-59
AT4G33010.1;AT4G33010.2	AT4G33010.1	VHGLAGIFSLGLNK	0	0	374820	0	3787300	0	12047000	418750000	4693600000	2119800000	1246200000	394620000	79543000	13605000	3818600	0	0	350840	132980	305200	0	0	6343100	345010000	6364600000	3914100000	1701200000	313410000	89676000	33628000	0	3455200	0	21079000	350840	132980	305200	0	0	6343100	345010000	0	1424.81	yes	no	2;3	1.0729e-58
AT4G33010.1;AT4G33010.2	AT4G33010.1	NHLAPFLPSHPVIPTGGIPQPEK	0	0	0	0	0	0	8922800	794630000	6066700000	3981200000	1170100000	358710000	166010000	22174000	0	0	0	634810	188990	0	0	0	0	543420000	7358000000	4020400000	1199000000	426630000	137210000	68431000	0	0	0	23695000	634810	188990	0	0	0	0	543420000	0	2445.32	yes	no	2;3;4;5	5.6344e-207
AT3G14210.1	AT3G14210.1	IGPMLNEFAK	585270000	319100000	291850000	99801000	0	7850400	18452000	5802300	6861900	3154200	0	0	0	0	0	0	0	1282900000	455910000	311350000	318350000	7789500	1688200	9754500	6735600	0	0	0	0	0	0	0	0	2359100	1282900000	455910000	311350000	318350000	7789500	1688200	9754500	0	1118.58	yes	yes	2	0.00034313
AT2G39730.2;AT2G39730.3;AT2G39730.1	AT2G39730.1	VQLAETYLSQAALGDANADAIGR	152530000	218690000	238880000	2803300	4062100	38178000	85142000	86869000	437720000	639530000	1497800000	1893100000	982910000	680530000	541910000	654110000	740620000	95163000	58119000	92693000	48380000	0	0	25999000	69189000	153220000	1315400000	1089300000	1245700000	696820000	452680000	592240000	922350000	0	95163000	58119000	92693000	48380000	0	0	25999000	0	2346.18	no	no	2;3;4	2.7518e-188
AT5G04140.1;AT5G04140.2	AT5G04140.1	QVIENIFEKEGLQVLGWR	0	13676000	91655000	370760000	268740000	133900000	83912000	132440000	1438600000	4878400000	1561800000	1298400000	243090000	34279000	6868000	7178700	2302000	0	1073200	452370000	757910000	323360000	108800000	122740000	3244500000	6064400000	2709300000	554320000	211310000	58317000	8522700	0	8153800	11512000	0	1073200	452370000	757910000	323360000	108800000	122740000	1	2157.16	yes	no	2;3;4	0
AT1G32060.1	AT1G32060.1	KPDFDAFIDPQK	1305300	2099600	39749000	87320000	337000000	197150000	67445000	15937000	53072000	88935000	341250000	212280000	142380000	50112000	0	0	0	236170	4603000	37960000	420590000	497270000	350860000	22723000	32782000	254110000	293800000	237020000	168310000	68718000	0	2318500	0	287450000	236170	4603000	37960000	420590000	497270000	350860000	22723000	1	1419.7	yes	yes	2;3	5.2068e-69
ATCG00490.1	ATCG00490.1	LSGGDHIHAGTVVGKLEGDR	0	0	3771500	362910000	2368500000	2122900000	996570000	441640000	336640000	68128000	1851300	41048	0	0	0	0	0	0	0	3778900	876550000	4331000000	3373300000	574910000	249310000	0	6101100	0	5965000	0	0	0	0	1930700000	0	0	3778900	876550000	4331000000	3373300000	574910000	1	2017.03	yes	yes	2;3;4;5	3.9355e-124
AT3G11630.1	AT3G11630.1	TLQALQYIQENPDEVCPAGWKPGEK	0	0	2208300	9060300	40731000	722080000	672710000	685720000	2881800000	765970000	171200000	0	301450000	147550000	79556000	40240000	11117000	0	0	0	0	15172000	291060000	1241000000	3152000000	1172500000	347160000	71259000	62108000	704400000	203140000	91870000	34294000	864600000	0	0	0	0	15172000	291060000	1241000000	1	2870.39	yes	yes	2;3;4;5	4.4086e-269
AT1G23310.1;AT1G23310.2;AT1G70580.4;AT1G70580.3;AT1G70580.2;AT1G70580.1	AT1G23310.1	GVMQILNCVIR	0	0	0	0	0	7141900	59143000	1172200	70351000	151750000	2840100000	9686700000	6224300000	2543300000	719520000	259680000	52577000	0	0	0	0	0	0	61514000	125760000	160570000	3659400000	6727400000	5394800000	2732600000	774160000	267270000	76517000	45005000	0	0	0	0	0	0	61514000	0	1301.69	no	no	2;3	2.4379e-17
AT4G37930.1	AT4G37930.1	LRHEVEEFAK	831140	5160500	19122000	13126000	89776000	220610000	262480000	266520000	70896000	33494000	25607000	51330000	20529000	0	0	0	0	272400	2749000	4167700	4498300	8797900	67606000	446680000	143950000	18115000	32119000	65780000	0	8675500	0	0	0	419080000	272400	2749000	4167700	4498300	8797900	67606000	446680000	1	1256.65	yes	yes	2;3	4.7439e-13
AT5G04140.1;AT5G04140.2	AT5G04140.1	NSLAEAVVEGTGDHCCEYMTGGCVVVLGK	0	3707800	262640000	86590000	36493000	15851000	15759000	23104000	977950000	898620000	400610000	189730000	92536000	11507000	0	0	0	0	7709700	189330000	223200000	38511000	30347000	10746000	777680000	1049800000	632850000	215770000	83455000	14448000	0	0	0	25361000	0	7709700	189330000	223200000	38511000	30347000	10746000	0	3111.38	yes	no	2;3;4	1.8031e-163
AT1G09340.1	AT1G09340.1	SSLSAEGFDVVYDINGR	13612000	88973000	147300000	64568000	36353000	45939000	211640000	229910000	655280000	561080000	399680000	390820000	235200000	113810000	44710000	27139000	9222700	10872000	57240000	86304000	48682000	0	0	168650000	697110000	448650000	467300000	342440000	271920000	119580000	43254000	30933000	13928000	76760000	10872000	57240000	86304000	48682000	0	0	168650000	0	1827.86	yes	yes	2;3	5.0965e-123
AT5G61410.2;AT5G61410.1	AT5G61410.2	SDIIVSPSILSANFAK	0	0	0	0	0	0	0	21528000	2027400000	3308900000	1972100000	1167300000	635520000	732420000	616290000	690320000	458720000	421470	363480	0	0	0	0	10622000	1421500000	2396800000	1624200000	765360000	550550000	1518600000	1229800000	1282700000	853810000	0	421470	363480	0	0	0	0	10622000	0	1660.9	yes	no	2;3	2.6302e-46
AT5G17920.2;AT5G17920.1	AT5G17920.2	YGYTGGEIGLDVYFSMAR	0	0	0	0	0	0	0	0	0	0	0	153350000	529470000	163400000	45263000	0	0	0	0	0	0	0	266980	0	0	0	1232100	257640000	327030000	250090000	46910000	4051400	0	326470	0	0	0	0	0	266980	0	0	1997.92	yes	no	2;3	3.1442e-25
AT2G24200.2;AT2G24200.1;AT2G24200.3;AT4G30910.1;AT4G30920.1	AT2G24200.2	AGGSITAALFLK	0	0	0	0	0	171960000	436100000	274950000	181280000	97315000	15097000	0	0	0	0	0	0	1552100	281460	171900	0	0	212560000	293870000	213000000	58736000	14977000	0	0	2515700	0	0	0	748280000	1552100	281460	171900	0	0	212560000	293870000	0	1147.66	no	no	2	4.1678e-15
AT5G04140.1;AT5G04140.2	AT5G04140.1	DALIALGCMEHR	0	2622800	150630000	148610000	61979000	56820000	17340000	33673000	1364900000	1314800000	259250000	123950000	86049000	0	0	0	0	0	5104900	109410000	270090000	79659000	61862000	24271000	937930000	2487100000	918800000	218180000	110280000	31645000	0	0	0	24373000	0	5104900	109410000	270090000	79659000	61862000	24271000	0	1384.66	yes	no	2;3	2.7979e-17
AT1G23310.1;AT1G23310.2	AT1G23310.1	QVVALCQAPFLLDDPNVGMLFPADAIAR	0	0	0	0	0	0	6746300	7235300	47894000	41577000	915730000	8787800000	4884400000	1659300000	528960000	202580000	68987000	0	0	0	0	0	0	0	27208000	26302000	1208600000	4599700000	4693900000	2218100000	593280000	207340000	53611000	0	0	0	0	0	0	0	0	0	3040.55	yes	no	2;3;4;5	1.6347e-132
AT1G67090.1;AT1G67090.2	AT1G67090.1	KKFETLSYLPDLTDSELAK	0	290920	8736700	602810000	3770300000	2119500000	1181400000	411440000	402660000	256290000	103080000	28428000	12701000	8567700	0	0	0	398420	0	16177000	1152000000	4122000000	4260000000	798040000	3605500000	502960000	215800000	33131000	5899700	10763000	0	0	0	4999800000	398420	0	16177000	1152000000	4122000000	4260000000	798040000	2	2197.15	yes	no	2;3;4	1.2796e-287
AT2G21330.1;AT2G21330.3;AT2G21330.2	AT2G21330.1	VDKGLVPLVGSYDESWCQGLDGLASR	669090	0	2595000	0	0	8538000	42625000	614660000	938730000	3493500000	1987100000	694380000	200270000	38994000	0	0	3432500	1156100	827480	2283300	0	0	0	418770000	1467200000	5051900000	2584100000	582860000	134540000	65987000	10383000	0	0	22626000	1156100	827480	2283300	0	0	0	418770000	1	2820.38	yes	no	2;3;4;5	5.8319e-191
AT3G63140.1	AT3G63140.1	AVPIPGSGLQLTNISHVR	23910000	199770000	405160000	274980000	631330000	1072600000	1471300000	1090900000	2275000000	2380800000	2601600000	13132000	6878500	908230000	374060000	180510000	62585000	10799000	55725000	100850000	187540000	227920000	821580000	999990000	3175400000	2883800000	962780	294990000	1520600000	997970000	450750000	234610000	96512000	2498400000	10799000	55725000	100850000	187540000	227920000	821580000	999990000	0	1858.04	yes	yes	2;3;4	1.5448e-31
AT2G21330.1;AT2G21330.3	AT2G21330.1	AAQDILLAR	3398700	5406300	8899800	5517800	0	30305000	171250000	1404600000	6254500000	3925900000	1201500000	155530000	326320000	0	36138000	0	8353000	3581300	2919700	3303700	0	0	0	1295100000	6771900000	1013800000	2590900000	898550000	324450000	122400000	34752000	27740000	10707000	99950000	3581300	2919700	3303700	0	0	0	1295100000	0	969.561	yes	no	2	2.8684e-08
AT5G04140.1;AT5G04140.2	AT5G04140.1	TSDNFVYVASEVGVVPVDEAK	0	1585100	53463000	19635000	0	3025600	0	7178300	421690000	380870000	199370000	67706000	49583000	12281000	0	0	0	0	0	42669000	31635000	15739000	3854500	0	298220000	514320000	270420000	115910000	27529000	17986000	0	0	0	0	0	0	42669000	31635000	15739000	3854500	0	0	2224.09	yes	no	2;3	1.3451e-138
AT2G47400.1	AT2G47400.1	ETCADDPVSGECVAAWDEVEELSAAASHAR	1148900	18452000	12636000	0	396410000	255320000	0	0	359040000	343310000	409960000	572110000	513870000	373210000	1105500000	2835800000	1640800000	0	19099000	24350000	450170000	546230000	368270000	7523200	664810000	737560000	1006500000	408780000	536350000	639980000	1111000000	2939000000	2117900000	53412000	0	19099000	24350000	450170000	546230000	368270000	7523200	0	3231.37	yes	yes	3;4;5	2.3619e-149
AT5G61410.2;AT5G61410.1	AT5G61410.2	GVNPWIEVDGGVTPANAYK	823070	657920	938540	0	0	0	0	10836000	2451900000	4670600000	1807000000	804590000	676160000	688450000	405940000	387050000	257520000	2986300	1100500	1001200	0	0	0	7628400	1202100000	3763700000	2175300000	923220000	555360000	1318800000	703810000	1049000000	508740000	0	2986300	1100500	1001200	0	0	0	7628400	0	1985.98	yes	no	2;3	3.1152e-138
AT5G42020.2;AT5G42020.1;AT5G28540.1;AT3G09440.2;AT3G09440.1;AT5G02490.1;AT1G56410.1;AT5G02500.1;AT5G02500.2;AT1G16030.1	AT5G02500.1	IINEPTAAAIAYGLDKK	27909000	65969000	58239000	34743000	58108000	114350000	592020000	261580000	1253300000	2153500000	523400000	2380700000	999350000	322630000	95832000	29919000	10696000	16819000	52836000	19960000	43536000	32470000	88658000	290330000	1737400000	150950000	4400300000	2403400000	1008600000	415730000	74674000	35872000	15570000	266950000	16819000	52836000	19960000	43536000	32470000	88658000	290330000	1	1786.98	no	no	2;3	3.3101e-46
AT4G24770.1	AT4G24770.1	VYVGNLPWDVDNGRLEQLFSEHGK	0	0	0	1359800	0	0	5448200	8313300	102210000	2304800000	4722800000	8106400000	5014500000	1783600000	474270000	254260000	76056000	0	0	0	3600600	0	0	0	297580000	2966800000	10277000000	2653000000	1715500000	2772100000	625550000	281230000	121410000	0	0	0	0	3600600	0	0	0	1	2771.37	yes	yes	2;3;4;5	0
AT5G09660.2;AT5G09660.1;AT5G09660.3;AT5G09660.4	AT5G09660.2	ANTFVAEVLGLDPR	1106600	1805900	2250600	4351200	3557800	3609400	6136300	39291000	104430000	70029000	48553000	51218000	716930000	1195500000	620310000	572410000	290160000	0	2562800	1472300	2692600	12366000	21654000	115420000	401870000	512790000	173250000	85178000	412770000	2112000000	968700000	935940000	588860000	0	0	2562800	1472300	2692600	12366000	21654000	115420000	0	1500.79	yes	no	2;3	3.8016e-41
AT2G26080.1	AT2G26080.1	SFIGMGYYNTHVPPVILR	0	0	0	0	0	0	4898600	119140000	937740000	239470000	75227000	45912000	0	6501100	9121900	0	0	0	0	0	0	0	0	253370000	1016400000	523610000	153230000	110680000	0	0	6081800	4717000	0	0	0	0	0	0	0	0	253370000	0	2063.07	yes	yes	2;3;4	4.324e-137
AT1G23310.1	AT1G23310.1	TTILPAEDEMPEIMDSFKK	316940	0	0	0	0	0	0	15837000	0	0	843970000	8011700000	1185500000	1452500000	626030000	228500000	45470000	0	0	0	0	0	7295400	0	0	12476000	979690000	3914100000	1907700000	2642200000	715910000	257370000	4526200	0	0	0	0	0	0	7295400	0	1	2194.05	yes	yes	2;3;4	2.1302e-84
AT3G26650.1	AT3G26650.1	DSPLDIIAINDTGGVK	62914000	258630000	949930000	1925100000	1382800000	897080000	588020000	268180000	533300000	407990000	291950000	159210000	5630000	0	6966800	17218000	3808100	4607900	29073000	1018600000	5785600000	1724400000	1464000000	286470000	917410000	1086600000	343500000	13789000	8383700	4010900	5578000	8879200	4771200	403260000	4607900	29073000	1018600000	5785600000	1724400000	1464000000	286470000	0	1626.85	yes	yes	2;3	8.2469e-71
AT3G14420.2;AT3G14420.1;AT3G14420.4;AT3G14420.3;AT3G14420.5;AT3G14420.6	AT3G14420.2	ISMPIMVAPTAMQK	142110	0	0	0	0	0	2044900	0	84018000	4499000000	3609100000	3372000000	1681900000	0	0	3452300	0	0	0	0	1751900	0	0	0	30654000	4191200000	5299600000	2358300000	1137100000	39195000	0	0	0	0	0	0	0	1751900	0	0	0	0	1516.78	yes	no	2;3	1.21e-07
AT5G04140.1;AT5G04140.2	AT5G04140.1	RLENFGFIQFRPGGEYHSNNPEMSK	0	1271200	66651000	74095000	41784000	54839000	16493000	15068000	2508100000	2910100000	535680000	767580000	414400000	56014000	2178900	0	0	0	2897000	84777000	204640000	65641000	43388000	14365000	2248500000	5869000000	2578600000	1042400000	328940000	23233000	0	0	0	31684000	0	2897000	84777000	204640000	65641000	43388000	14365000	2	2953.39	yes	no	2;3;4;5	1.8722e-116
AT5G25980.2;AT5G25980.3;AT5G25980.1	AT5G25980.2	TIIDDFKDYADLCFER	28879000	3387500	186190000	104750000	125620000	55761000	58316000	121420000	1731300000	1455700000	728780000	518250000	102890000	68152000	12103000	6929800	2605100	175170000	18486000	0	155300000	236630000	269290000	132420000	1619200000	936700000	640800000	239200000	161010000	43681000	12609000	3094400	0	176570000	175170000	18486000	0	155300000	236630000	269290000	132420000	1	2019.92	yes	no	2;3	3.1563e-138
AT1G09340.1	AT1G09340.1	DLATAFLNVLGNEK	30756000	279350000	310930000	166280000	199710000	255490000	384630000	433460000	1312300000	1616800000	1386600000	1249700000	568780000	190970000	5268700	0	1073700	51572000	25452000	20402000	116840000	106820000	0	526370000	2048600000	2325200000	2201800000	843030000	551740000	278950000	23694000	0	9002200	384730000	51572000	25452000	20402000	116840000	106820000	0	526370000	0	1503.79	yes	yes	2;3	4.3968e-99
AT5G04140.1;AT5G04140.2	AT5G04140.1	EKSETAYAVYQQHLSNRPVNVLR	0	0	169870000	326500000	318870000	153160000	127600000	158310000	1388700000	1839700000	4781500	93009000	600560000	83816000	0	0	0	0	443690	235710000	1294600000	447080000	288100000	123400000	1189700000	0	514770000	1546500000	382760000	188920000	0	0	0	119030000	0	443690	235710000	1294600000	447080000	288100000	123400000	2	2701.39	yes	no	2;3;4;5;6	8.763e-187
AT4G35090.1;AT4G35090.2	AT4G35090.1	GPILLEDYHLVEK	494890	1623500	5347500	8253700	19553000	0	0	0	10396000000	15565000000	6992300000	2823700000	835940000	229310000	52807000	29605000	9697300	0	1994100	4579200	8328700	13145000	0	0	9363000000	14238000000	6799200000	2556300000	906330000	285420000	46895000	20417000	7996500	0	0	1994100	4579200	8328700	13145000	0	0	0	1524.82	yes	no	2;3	3.4331e-18
AT3G03780.3;AT3G03780.2;AT3G03780.1;AT5G17920.2;AT5G17920.1	AT5G17920.2	HETCYQIALAIKDEVEDLEKGGIGVIQIDEAALR	0	0	0	0	0	0	0	0	0	0	405640000	4990700000	3974200000	1118900000	199940000	43640000	0	0	0	0	0	0	0	0	0	0	522740000	3124900000	4017500000	2078200000	250620000	41770000	0	0	0	0	0	0	0	0	0	2	3795.94	no	no	3;4;5;6	0
AT1G56190.2;AT1G56190.1;AT3G12780.1	AT3G12780.1	IGVIESLLEKCDILLLGGGMIFTFYK	0	0	0	0	0	0	0	0	0	0	0	0	292200000	949810000	220930000	167080000	50210000	0	0	0	0	0	0	0	0	0	0	0	136700000	2193600000	602970000	350940000	5754400	0	0	0	0	0	0	0	0	1	2928.57	no	no	2;3;4	3.2016e-102
AT4G37930.1	AT4G37930.1	LDPEKWGVNVQPLSGSPANFHVYTALLKPHER	0	1317600	15622000	9916300	137940000	359010000	381330000	191790000	1011300000	834160000	147350000	243530000	216710000	38963000	0	0	0	0	0	3321900	0	0	38526000	744980000	1655000000	1118700000	761380000	318660000	140520000	51869000	0	0	0	558590000	0	0	3321900	0	0	38526000	744980000	2	3598.87	yes	yes	3;4;5;6	6.6705e-136
AT4G37930.1;AT5G26780.1;AT5G26780.3;AT5G26780.2	AT4G37930.1	IMALDLPHGGHLSHGYQTDTK	0	3190400	16064000	18494000	97731000	128970000	282310000	270680000	1013300000	442230000	515620000	14007000	239040000	32582000	7397900	3303600	0	183810	348280	3280500	2268000	3768700	76820000	435100000	844250000	942970000	447620000	269510000	195140000	60831000	10551000	4208300	1506100	385900000	183810	348280	3280500	2268000	3768700	76820000	435100000	0	2290.12	no	no	2;3;4;5	8.333e-112
AT5G26000.1;AT5G26000.2	AT5G26000.1	AKIFFHGWFMGPLTEGKYPDIMR	0	0	2967100	0	0	0	16320000	56053000	1357100000	1380800000	418180000	290780000	148260000	14699000	7272500	0	0	0	0	975580	33725000	0	0	98675000	1030200000	2443500000	511550000	210690000	51966000	30198000	7688600	0	0	20698000	0	0	975580	33725000	0	0	98675000	2	2740.37	yes	no	2;3;4;5;6	5.19e-142
AT1G09340.1	AT1G09340.1	AGRPIPVPNSGIQISQLGHVK	29445000	164350000	312610000	189590000	664080000	702880000	895740000	733930000	1601900000	2874100000	56045000	1717000000	1505500000	591690000	21948000	0	8382700	41131000	95874000	203060000	354040000	371260000	537680000	764220000	2198200000	3778900000	2429600000	2848900000	1411900000	878140000	0	0	13196000	1221200000	41131000	95874000	203060000	354040000	371260000	537680000	764220000	1	2167.22	yes	yes	2;3;4;5	7.1401e-100
AT1G62750.1	AT1G62750.1	ACLVDGSYHDVDSSVLAFQLAAR	0	0	0	0	0	0	0	0	5893300	7485300	569300000	998570000	397770000	128160000	243680	0	0	4450200	1399600	0	0	0	0	0	0	6892700	365000000	853980000	390590000	126080000	5832800	0	0	0	4450200	1399600	0	0	0	0	0	0	2493.2	yes	yes	2;3;4	1.6362e-129
AT5G17920.2;AT5G17920.1	AT5G17920.2	GVDKSFELLSLLPK	0	407850	0	0	0	0	1372600	1025100	4894700	10869000	262700000	4586000000	4609600000	1364300000	142330000	48989000	12489000	188560	1013400	1697000	0	0	0	2446000	19164000	26235000	521500000	3365500000	2408300000	1928000000	205760000	67321000	14057000	0	188560	1013400	1697000	0	0	0	2446000	1	1544.88	yes	no	2;3	1.5422e-39
AT5G17920.2;AT5G17920.1	AT5G17920.2	ALGVDTVPVLVGPVSYLLLSK	0	0	3015300	1614400	0	0	0	0	0	27193000	855300000	7207900000	4058500000	2830500000	12870000	95257000	37359000	0	9844600	3592100	3450200	0	0	5442900	28150000	49873000	992930000	7669100000	2807200000	4072100000	430730000	124400000	30906000	5865600	0	9844600	3592100	3450200	0	0	5442900	0	2139.26	yes	no	2;3;4	2.2259e-41
AT5G04140.1;AT5G04140.2	AT5G04140.1	TQHLDLSYLLSSVGTPSLSSTEIR	0	64274000	470980000	33409000	195890000	9211700	19748000	33728000	1671300000	3862700000	1646300000	1539900000	258590000	57164000	0	10131000	0	0	16689000	675560000	814880000	23532000	11104000	14579000	2621200000	4963300000	3435000000	761890000	285430000	65401000	23167000	0	0	0	0	16689000	675560000	814880000	23532000	11104000	14579000	0	2603.34	yes	no	2;3;4;5	0
AT2G36530.1	AT2G36530.1	SGETEDTFIADLAVGLSTGQIK	0	0	0	0	0	2664700	0	0	0	0	0	456410000	900360000	412870000	89909000	67145000	5538000	0	0	0	568770	0	0	0	0	0	41451000	541090000	783180000	485140000	156390000	91583000	7715100	202720	0	0	0	568770	0	0	0	0	2251.12	yes	yes	2;3	1.9635e-171
AT5G51970.2;AT5G51970.1	AT5G51970.2	IQPFLLPSVGPHDVR	53171	98647	0	0	0	0	1269000	82131000	2071400000	1577500000	555800000	277010000	113440000	90487000	129760000	100270000	29618000	0	0	0	0	0	0	69784000	2295700000	1908600000	840120000	285050000	103540000	46868000	110390000	80385000	20532000	1849400	0	0	0	0	0	0	69784000	0	1673.93	yes	no	2;3;4	2.7802e-13
ATCG00490.1	ATCG00490.1	ESTLGFVDLLRDDYVEKDR	0	0	22152000	541660000	2848000000	5099300000	2549500000	636590000	1109600000	401060000	69301000	63316000	13454000	0	1737500	0	0	0	849780	20058000	1847600000	3248000000	3888300000	860480000	3922400000	660870000	230970000	39480000	29229000	7091300	0	1157200	0	2313200000	0	849780	20058000	1847600000	3248000000	3888300000	860480000	2	2269.12	yes	yes	2;3;4	0
AT1G23310.1;AT1G23310.2	AT1G23310.1	GGYFEMTNLPPRVVEEIYK	0	0	1108000	0	0	0	0	0	126850000	74112000	176810000	2915700000	1050400000	317150000	169880000	49154000	8829800	0	0	640470	1962400	0	0	0	54013000	91697000	157880000	756300000	685700000	444730000	191890000	45966000	9467000	0	0	0	640470	1962400	0	0	0	1	2241.11	yes	no	2;3	1.8244e-108
AT2G47730.1	AT2G47730.1	SEFLAGDSFTLADLHHLPAIHYLLGTDSK	0	191420	2552400	0	0	0	0	0	0	0	0	0	122040000	2114700000	1226700000	795420000	234110000	0	0	785200	0	0	0	0	0	0	0	0	125650000	2351500000	1444800000	1109200000	425460000	0	0	0	785200	0	0	0	0	0	3167.59	yes	yes	2;3;4;5	4.0175e-119
AT2G21330.1;AT2G21330.3;AT2G21330.2	AT2G21330.1	TIASPGHGIMAMDESNATCGK	76735	0	1617300	0	0	0	6158400	112540000	2684000000	2161400000	393470000	114700000	146030000	10465000	0	0	0	0	0	0	0	0	0	94786000	2363300000	1733300000	1329900000	217160000	127070000	34321000	0	0	0	0	0	0	0	0	0	0	94786000	0	2146.94	yes	no	2;3	0
AT5G19220.1	AT5G19220.1	SKDIEDVLILSGDHLYR	0	0	793760	0	0	0	12547000	593520000	2280700000	1991600000	893570000	112680000	28017000	10543000	13587000	9944500	3075600	0	0	1673000	0	0	0	249880000	4257100000	2698500000	1165300000	198980000	21493000	18500000	16917000	15991000	3550200	20291000	0	0	1673000	0	0	0	249880000	1	1972.03	yes	yes	2;3;4	3.5047e-300
AT2G21330.1;AT2G21330.3;AT2G21330.2;AT4G38970.1;AT4G38970.2	AT4G38970.1	TVVSIPNGPSALAVKEAAWGLAR	908550	810800	0	0	11243000	27669000	206860000	46253000	4491300000	2294500000	1639100000	488470000	125810000	34783000	24172000	0	0	1655700	0	0	0	0	0	102630000	1336800000	3729500000	1037500000	479130000	43506000	40480000	0	0	0	6464700	1655700	0	0	0	0	0	102630000	1	2306.27	no	no	2;3;4	2.0911e-57
AT1G13440.1;AT3G04120.1	AT1G13440.1	VINDRFGIVEGLMTTVHSITATQK	909580	2857500	6897200	0	0	0	0	0	399890000	4509100000	5889900000	3176900000	879170000	127330000	38048000	23053000	0	2397100	0	3167500	0	0	0	4336200	1159700000	12160000000	10801000000	2076600000	513810000	266090000	45832000	45188000	7163600	0	2397100	0	3167500	0	0	0	4336200	1	2629.39	no	no	2;3;4	3.1698e-270
AT1G27450.2;AT1G27450.1;AT1G27450.3	AT1G27450.2	AIIIDDLIATGGTLAAAIR	0	0	0	0	0	0	0	0	0	0	0	0	5299200	278820000	412160000	290580000	175710000	0	0	0	0	0	0	0	0	0	0	0	4500500	225670000	373840000	305480000	166990000	0	0	0	0	0	0	0	0	0	1867.08	yes	no	2;3	1.762e-37
AT1G13440.1;AT3G04120.1	AT1G13440.1	DAPMFVVGVNEHEYKSDLDIVSNASCTTNCLAPLAK	0	0	0	0	0	0	0	0	470450000	2379500000	1888800000	800760000	645230000	77767000	15479000	0	0	0	0	0	0	0	0	0	309200000	2828200000	2743200000	1494300000	559260000	192000000	0	0	0	0	0	0	0	0	0	0	0	1	3964.86	no	no	3;4;5	9.7918e-188
AT4G33010.1;AT4G33010.2	AT4G33010.1	FCGFDHIDSLIDATVPK	0	0	0	0	0	0	22428000	849390000	3197600000	3996100000	1252300000	352790000	74681000	7669900	0	0	1381200	0	231040	1453300	0	0	0	720000000	9094900000	3843500000	1708900000	230910000	64541000	13624000	5074800	0	797450	29355000	0	231040	1453300	0	0	0	720000000	0	1933.92	yes	no	2;3;4	3.0122e-94
AT3G12780.1	AT3G12780.1	ADLNVPLDDNQTITDDTR	0	0	0	0	0	0	0	0	0	0	0	118450000	3142000000	17019000000	11319000000	4186100000	1286800000	0	0	0	0	0	0	0	0	0	8659500	25198000	4218800000	19740000000	11934000000	6414400000	1679100000	0	0	0	0	0	0	0	0	0	2014.94	yes	yes	2;3	1.5849e-54
AT5G25980.2;AT5G25980.3;AT5G25980.1;AT5G48375.1	AT5G25980.2	GLNVWDGFTHRYPEK	9655200	15608000	32434000	11410000	9608800	13462000	13212000	41557000	584470000	358930000	124940000	63717000	25885000	8015600	0	0	0	20518000	29229000	39602000	101300000	99642000	104020000	44645000	317700000	118680000	159740000	113200000	36559000	11503000	0	0	0	82819000	20518000	29229000	39602000	101300000	99642000	104020000	44645000	1	1817.88	no	no	2;3;4	2.0885e-125
AT5G38420.1;AT5G38410.1;AT5G38410.3;AT5G38430.1	AT5G38420.1	EHGNTPGYYDGR	0	215340	2489600	110630000	1186200000	1047800000	260630000	415050000	9684400	2411400	0	0	0	0	0	0	83253	106660	0	1751500	263660000	1461200000	1204000000	142870000	14417000	0	131290	592250	0	0	0	0	0	486680000	106660	0	1751500	263660000	1461200000	1204000000	142870000	0	1364.57	no	no	2;3	4.154e-25
AT2G24270.3;AT2G24270.2;AT2G24270.1;AT2G24270.4	AT2G24270.3	AILISDAMETGTVQINSAPARGPDHFPFQGLK	0	0	663250	0	0	0	0	198750000	1404800000	903080000	225830000	85519000	0	43228000	10977000	6598900	0	1610000	0	3219300	0	0	0	112930000	2125600000	2145500000	391360000	67660000	28957000	5989500	3188100	0	0	0	1610000	0	3219300	0	0	0	112930000	1	3380.72	yes	no	3;4;5;6	1.2865e-97
AT4G26530.2;AT4G26530.1	AT4G26530.2	CAAVTETVLAAVYK	256430	0	625580	0	0	0	3764100	252460000	1605300000	1029700000	288990000	168670000	39677000	18416000	13120000	13514000	534820	0	0	0	0	0	0	390200000	2460700000	1070900000	397430000	122570000	34932000	17697000	11750000	13280000	5000600	5829400	0	0	0	0	0	0	390200000	0	1494.78	yes	no	2;3	4.8334e-13
AT5G54770.1	AT5G54770.1	IVVSSCGHDGPFGATGVKR	207190	2984500	16410000	12649000	30923000	416440000	2118900000	1127100000	907000000	200110000	112480000	140800	12023000	19159000	3534700	2495100	1366100	864530	4726400	23355000	30761000	40405000	457000000	1534900000	1115500000	368830000	95633000	49770000	21946000	23135000	0	2792600	0	2453700000	864530	4726400	23355000	30761000	40405000	457000000	1534900000	1	1942.97	yes	yes	2;3;4	1.5891e-153
AT3G14420.2;AT3G14420.1;AT3G14420.4;AT3G14420.3;AT3G14420.5;AT3G14420.6	AT3G14420.2	NHITTEWDTPRPSAR	726630	883910	2521700	1250300	0	41121000	25637000	0	815260000	3096300000	5118700000	8848900	2650600000	764760000	121540000	97105000	27203000	1607500	553110	688830	0	0	0	4163500	586060000	5637800000	2558100000	4383300000	2437500000	1207000000	144660000	107770000	37258000	26274000	1607500	553110	688830	0	0	0	4163500	1	1779.87	yes	no	2;3;4	2.1553e-209
AT3G03780.3;AT3G03780.2;AT3G03780.1;AT5G17920.2;AT5G17920.1	AT5G17920.2	MLAVLEQNILWVNPDCGLK	0	0	4734700	0	0	0	0	0	0	0	138550000	4614200000	3817500000	923060000	174220000	63752000	12627000	0	0	0	0	0	0	287010	8277700	4486300	71189000	2339000000	2615000000	1532500000	276370000	80697000	18201000	0	0	0	0	0	0	0	287010	0	2212.14	no	no	2;3	2.3989e-111
AT3G26650.1	AT3G26650.1	TFAEEVNAAFRDSAEKELK	21289000	70643000	446490000	1103300000	1637200000	852050000	313800000	236560000	176720000	65243000	31528000	28227000	13658000	6346800	10722000	9639000	0	23541000	107060000	575880000	2626700000	1969200000	3314000000	188080000	304990000	101410000	77872000	23054000	4429900	10556000	9739500	10286000	0	593800000	23541000	107060000	575880000	2626700000	1969200000	3314000000	188080000	2	2154.06	yes	yes	2;3;4	9.3246e-84
AT4G13930.1	AT4G13930.1	ALEAFHCDPAAWGVNVQPYSGSPANFAAYTALLQPHDR	0	0	0	0	0	0	0	15753000	2682500000	1305300000	610770000	254000000	46517000	0	0	0	0	0	0	0	0	0	0	250390000	3650700000	1346200000	1036900000	382450000	53984000	16048000	0	0	0	0	0	0	0	0	0	0	250390000	0	4140.95	yes	yes	3;4;5;6	1.504e-102
AT5G06290.1;AT3G11630.1	AT3G11630.1	LNTEVLGVSVDSVFSHLAWVQTDRK	0	0	1171500	1060100	58602000	1182800000	1776200000	1630900000	782090000	502670000	154370000	40041000	176620000	82087000	17575000	12333000	2863300	1355400	634940	589310	0	0	713580000	1772200000	2377600000	493380000	77046000	48111000	47961000	224570000	45220000	31447000	10592000	1702800000	1355400	634940	589310	0	0	713580000	1772200000	1	2799.46	no	no	2;3;4	2.2764e-191
AT1G67090.1	AT1G67090.1	NKWIPCVEFELEHGFVYREHGNSPGYYDGR	0	0	0	229890000	5076000000	2637700000	1050700000	859000000	865850000	144320000	17698000	0	10834000	0	0	0	0	0	0	0	1554900000	3307400000	3259900000	552360000	1396300000	283100000	28255000	0	0	0	0	0	0	5032900000	0	0	0	1554900000	3307400000	3259900000	552360000	2	3654.67	yes	yes	3;4;5;6	2.3567e-149
AT5G04140.1;AT5G04140.2	AT5G04140.1	FLGHNGEINTIQGNLNWMQSR	0	749230	260240000	46447000	26120000	14599000	9996900	0	2570100000	2967100000	962250000	703040000	245690000	0	0	0	0	0	634070	24678000	2202300	32895000	7249300	0	1438300000	2811300000	1742200000	595910000	195420000	68438000	0	0	0	6030200	0	634070	24678000	2202300	32895000	7249300	0	0	2428.17	yes	no	2;3;4	0
AT3G60750.1;AT3G60750.2	AT3G60750.1	KYPEEASELKSIITGELPAGWEK	0	0	0	0	0	0	0	18798000	1646200000	3335200000	1174200000	1474400000	223200000	40939000	6611300	0	0	0	0	0	0	0	0	12145000	4960100000	6215400000	4186200000	868190000	116650000	39259000	21685000	0	0	0	0	0	0	0	0	0	12145000	2	2574.32	yes	no	2;3;4	6.0056e-171
AT3G60750.1;AT3G60750.2;AT2G45290.1	AT3G60750.1	ANSYSVHGAALGEKEVEATR	0	0	0	0	0	0	0	20435000	6359600000	6419300000	2104400000	17554000	1542900000	268900000	18484000	0	0	0	0	0	0	0	0	22026000	5542000000	5787900000	4659500000	3527500000	2102400000	631450000	18485000	0	0	0	0	0	0	0	0	0	22026000	1	2088.02	no	no	2;3;4;5	5.1712e-188
AT3G24170.3;AT3G24170.2;AT3G24170.1	AT3G24170.3	VISSHGEEFVADVVLFATGR	0	0	0	0	0	0	0	0	107340000	1284700000	659660000	437550000	57399000	18883000	0	0	0	0	0	0	0	0	0	0	177420000	1523700000	1278200000	197480000	43434000	16997000	0	0	0	0	0	0	0	0	0	0	0	0	2132.09	yes	no	2;3;4	1.8702e-138
AT5G04140.1;AT5G04140.2	AT5G04140.1	TPEEALMILVPEAYK	0	4574000	137770000	23636000	52811000	29703000	15844000	9090900	468980000	883960000	382520000	196510000	68689000	0	0	0	0	0	1152000	53013000	148850000	29770000	34367000	11821000	548370000	931370000	585920000	118030000	52196000	12704000	0	0	0	16923000	0	1152000	53013000	148850000	29770000	34367000	11821000	0	1702.89	yes	no	2;3	1.7635e-69
AT3G12780.1	AT3G12780.1	LAELSEKGVTTIIGGGDSVAAVEK	0	0	0	0	0	0	0	0	0	0	0	21060000	765470000	3580900000	3682200000	1230500000	428940000	0	0	0	0	0	0	0	0	0	0	17252000	422630000	3993500000	2823700000	1745000000	522100000	0	0	0	0	0	0	0	0	1	2343.25	yes	yes	2;3;4	9.5709e-269
AT1G56070.1	AT1G56070.1	STLTDSLVAAAGIIAQEVAGDVR	0	1502200	6533100	0	0	1664700	1912000	2796600	75223000	728540000	355260000	4007000000	2285400000	493330000	8533600	1009400	2074300	284570	0	563150	1549800	6204200	0	4869700	80983000	901640000	4090600000	2776700000	1688800000	745060000	55312000	25896000	1066700	4733800	284570	0	563150	1549800	6204200	0	4869700	0	2256.2	yes	yes	2;3;4	9.6784e-129
AT4G33010.1;AT4G33010.2	AT4G33010.1	DKATSNICTAQALLANMAAMYAVYHGPAGLK	0	0	0	0	0	0	12856000	494860000	3968900000	2694000000	625430000	397200000	96262000	9420600	0	0	0	0	0	0	0	0	0	1091800000	2608500000	4044700000	1164900000	204830000	56895000	17469000	0	0	0	4156400	0	0	0	0	0	0	1091800000	1	3250.59	yes	no	3;4;5;6	3.6583e-235
AT3G54050.2;AT3G54050.1	AT3G54050.2	VLDIQPTEIHQR	124570	0	0	0	0	0	11056000	450350000	7058300000	4797000000	12568000	442740000	608360000	206840000	106130000	113720000	67803000	0	0	0	0	0	0	382450000	7018200000	13128000000	3156400000	1303300000	633180000	318740000	106460000	68446000	16275000	8653700	0	0	0	0	0	0	382450000	0	1447.78	yes	no	1;2;3	1.0911e-21
AT5G54770.1	AT5G54770.1	LFNAVAAEDLIVK	0	694230	1299900	4539500	33106000	559590000	864390000	402800000	682500000	186360000	50665000	17306000	12241000	7192200	0	0	0	0	271020	503510	3625200	45395000	481540000	642830000	972860000	272100000	75687000	20525000	12132000	11667000	0	0	0	835710000	0	271020	503510	3625200	45395000	481540000	642830000	0	1401.79	yes	yes	2;3	3.1579e-06
AT2G39730.2;AT2G39730.3;AT2G39730.1	AT2G39730.1	LMEYGNMLVMEQENVKR	42615000	63349000	110800000	34471000	58178000	52005000	88301000	49966000	310800000	309400000	325350000	797250000	948960000	333570000	309880000	324380000	340080000	7236700	27495000	9945900	38441000	15165000	0	20521000	59052000	131910000	632600000	514780000	1005300000	501620000	287250000	349400000	388220000	22742000	7236700	27495000	9945900	38441000	15165000	0	20521000	1	2082.99	no	no	2;3	2.1938e-70
AT5G26000.1;AT5G26000.2	AT5G26000.1	GLNVWDSFTHRFPEKGGADLGNGDTTCDSYTLWQK	0	0	0	0	13020000	0	0	39032000	1842800000	2475100000	1542200000	719330000	365060000	49816000	18067000	0	0	0	0	0	18139000	0	0	23333000	2558400000	2696900000	3602000000	1012700000	326350000	128930000	18216000	4579100	0	34894000	0	0	0	18139000	0	0	23333000	2	3971.82	yes	no	3;4;5;6	0
AT3G52930.1	AT3G52930.1	VSPEVIAEHTVR	7723600	34991000	55174000	24845000	76467000	75899000	68823000	297790000	812840000	433040000	357730000	217420	23087000	5918000	2918000	16857000	2950800	3082100	10354000	16641000	24356000	38982000	77611000	311620000	942170000	1713400000	506950000	171560000	18102000	11654000	18840000	16018000	2861600	126150000	3082100	10354000	16641000	24356000	38982000	77611000	311620000	0	1335.71	yes	yes	2;3	4.4168e-56
AT1G68010.1;AT1G68010.2	AT1G68010.1	EGMATLAALNVLGR	264220	259930	543230	0	0	0	0	6067900	121750000	95001000	283150000	5683800000	6948300000	2488300000	1053600000	426400000	91692000	0	0	0	0	0	0	6192800	124710000	80778000	294590000	3054900000	6714700000	3018700000	1112600000	447240000	118030000	0	0	0	0	0	0	0	6192800	0	1414.76	yes	no	2;3	9.0482e-49
AT2G21330.1;AT2G21330.3;AT2G21330.2;AT4G38970.1;AT4G38970.2	AT4G38970.1	KMVDVLVEQNIVPGIK	0	998960	798820	0	0	0	25147000	326470000	2171200000	1912500000	988400000	365990000	121200000	12938000	0	0	0	0	0	0	0	0	0	273760000	7707000000	5334200000	1802500000	323140000	114530000	34517000	0	2811400	0	14925000	0	0	0	0	0	0	273760000	1	1781.01	no	no	2;3;4	2.06e-123
AT3G14210.1	AT3G14210.1	SYFFFDGRHNTEK	328090000	203340000	121900000	36267000	4319500	1336500	6808500	0	6528400	0	0	0	0	0	0	0	0	650830000	302140000	154070000	88741000	0	0	2409700	0	0	0	0	0	0	0	0	0	0	650830000	302140000	154070000	88741000	0	0	2409700	1	1646.75	yes	yes	3;4	1.4067e-10
AT1G30230.1;AT1G30230.2	AT1G30230.1	WYNHIDALLR	339610	45860000	449050000	315340000	249970000	104730000	122570000	89982000	58217000	48692000	2057200	30930000	35996000	9996000	2421500	0	0	1189000	39704000	362570000	1065400000	272010000	153700000	61319000	49931000	17934000	117600000	76613000	28204000	15124000	4234000	0	0	119650000	1189000	39704000	362570000	1065400000	272010000	153700000	61319000	0	1299.67	yes	no	2;3	1.1543e-16
AT1G09340.1	AT1G09340.1	EAEEVEPILEALPK	1909600	5168600	16850000	4654400	74005000	16374000	12854000	18435000	638280000	788180000	892440000	740640000	286040000	104830000	32256000	16460000	6280300	2404600	2738700	5235500	0	33369000	74286000	10725000	641410000	1059300000	1040300000	387220000	383170000	168660000	25221000	17578000	9674800	117980000	2404600	2738700	5235500	0	33369000	74286000	10725000	0	1565.82	yes	yes	2;3	4.8424e-14
AT3G14420.2;AT3G14420.1;AT3G14420.4;AT3G14420.3;AT3G14420.5;AT3G14420.6;AT3G14415.3;AT3G14415.1	AT3G14420.2	MDEANDSGLASYVAGQIDR	0	0	0	0	0	0	0	0	231090000	1610700000	1793400000	1104500000	292180000	62786000	16570000	18479000	7098100	0	0	648810	0	0	0	0	150590000	1327300000	2011300000	482400000	419850000	106480000	14427000	14547000	9976500	0	0	0	648810	0	0	0	0	0	2010.9	no	no	2;3	3.8825e-172
AT1G32060.1	AT1G32060.1	LTSVFGGAAKPPKGGNPDSNTLISDTTTVICLDDYHSLDR	762640	18986000	0	952310000	957410000	1166200000	596380000	186230000	236700000	1540900000	1561100000	1369300000	964520000	317740000	10489000	0	0	1194500	29987000	19074000	1316300000	1399100000	896810000	285000000	903240000	1661700000	2204700000	2034400000	931570000	405740000	8063200	0	0	538170000	1194500	29987000	19074000	1316300000	1399100000	896810000	285000000	2	4232.07	yes	yes	3;4;5;6	0
AT1G66200.1;AT1G66200.3;AT5G35630.3;AT5G35630.2;AT5G35630.1	AT5G35630.3	HKEHISAYGEGNERR	537110	194340	10041000	44971000	1097800000	1675400000	2079200000	1311300000	175350000	22238000	0	0	4948300	16313000	13084000	9686800	0	1063100	1566800	4076600	94789000	574660000	1313000000	1877900000	47513000	0	2252500	3867900	8178700	0	9926300	0	0	2351000000	1063100	1566800	4076600	94789000	574660000	1313000000	1877900000	2	1781.86	no	no	3;4	1.8495e-43
AT5G25980.2;AT5G25980.3;AT5G25980.1	AT5G25980.2	VKHWITINQLFTVPTR	9568600	26077000	48864000	66066000	41321000	43723000	40364000	40015000	785740000	1132200000	399380000	303040000	49653000	8693200	6122800	0	0	40535000	42580000	24187000	112380000	100530000	122250000	79114000	1123400000	609730000	441460000	146110000	81944000	0	4452500	0	0	115780000	40535000	42580000	24187000	112380000	100530000	122250000	79114000	1	1952.1	yes	no	2;3;4	9.8696e-81
AT5G25980.2;AT5G25980.3;AT5G25980.1	AT5G25980.2	FSFAWSR	23589000	42925000	66905000	67397000	164130000	94024000	71004000	151770000	1232200000	850730000	285930000	180610000	88275000	48569000	20569000	8244000	3888900	42255000	56450000	46081000	305980000	266890000	258690000	145450000	615830000	10072000	310570000	188800000	108850000	37016000	0	0	0	342530000	42255000	56450000	46081000	305980000	266890000	258690000	145450000	0	899.429	yes	no	1;2	1.6788e-08
AT5G04140.1;AT5G04140.2	AT5G04140.1	ALYYLCEAADDAVR	163170	2024400	74676000	241180000	198560000	90969000	35485000	40292000	930780000	1283600000	693440000	255260000	165780000	30178000	8367100	901710	0	0	3127400	135060000	545440000	244080000	152370000	38557000	948350000	2011400000	1101100000	428140000	128300000	64650000	6269400	7953200	2727400	67232000	0	3127400	135060000	545440000	244080000	152370000	38557000	0	1628.75	yes	no	2;3	3.7823e-14
AT1G23310.1;AT1G23310.2;AT1G70580.4;AT1G70580.3;AT1G70580.2;AT1G70580.1	AT1G23310.1	DGYPSDPELIFLTDGASK	329710	396580	0	465240	0	0	6966700	0	57784000	30337000	800880000	6640500000	5500900000	1947400000	430430000	139750000	28236000	0	0	0	0	0	0	7236100	40178000	39376000	1107400000	4722200000	5499100000	2516100000	480440000	142620000	44042000	2292200	0	0	0	0	0	0	7236100	0	1923.91	no	no	2;3	8.6897e-45
AT5G04140.1;AT5G04140.2	AT5G04140.1	GSDSANLDSAAEIMIR	286530	1113800	43421000	36410000	49678000	25457000	6320500	3372000	350840000	329130000	162120000	63028000	35481000	11480000	0	0	0	0	1040000	39883000	38132000	14535000	9775600	3721200	268180000	414450000	215130000	107420000	34011000	12988000	0	0	0	7819400	0	1040000	39883000	38132000	14535000	9775600	3721200	0	1648.77	yes	no	2;3	1.2906e-76
AT4G37930.1;AT5G26780.1;AT5G26780.3;AT5G26780.2	AT4G37930.1	LIVAGASAYAR	0	12069000	32937000	37197000	62279000	213660000	583000000	619010000	966360000	354700000	13090000	210570000	241030000	0	0	0	0	0	0	9340800	10557000	0	28936000	1000000000	1301800000	1618900000	322350000	385930000	165630000	108450000	0	0	0	482630000	0	0	9340800	10557000	0	28936000	1000000000	0	1090.61	no	no	2	9.8405e-14
AT2G21330.1;AT2G21330.3;AT2G21330.2	AT2G21330.1	LASIGLENTEANR	0	420890	163510	7738100	12268000	29225000	181210000	2123800000	8611100000	5378800000	155580000	246330000	360730000	83808000	28535000	19298000	10094000	510250	769140	0	5721400	0	12183000	1442300000	9304300000	116450000	1729900000	1097400000	395690000	129660000	0	31723000	20169000	120860000	510250	769140	0	5721400	0	12183000	1442300000	0	1386.71	yes	no	1;2;3	2.6883e-78
AT5G45390.1	AT5G45390.1	SFEQVLKDIDRDR	0	0	313160	2764300	74418000	276430000	189640000	154020000	551900000	184350000	57633000	21437000	6888400	14873000	27416000	34898000	5926300	0	0	0	10931000	74437000	392930000	144210000	624870000	17277000	87683000	25817000	12251000	8817300	22086000	7052700	0	243160000	0	0	0	10931000	74437000	392930000	144210000	2	1619.83	yes	yes	2;3;4	6.5101e-83
AT5G14740.2;AT5G14740.1;AT5G14740.4;AT5G14740.3;AT5G14740.5	AT5G14740.2	KITAELQAASSSDSK	0	0	286550	0	0	127900000	392230000	228780000	120630000	395260	6952000	0	35918000	4383500	0	265480	0	0	0	0	344430	0	153570000	503030000	176820000	64391000	12496000	6677800	17152000	15617000	848650	0	0	649600000	0	0	0	344430	0	153570000	503030000	1	1534.78	yes	no	2;3	2.784e-162
AT3G01500.1;AT3G01500.3;AT3G01500.2	AT3G01500.1	VKYGGVGAAIEYAVLHLK	0	0	0	0	0	0	268980000	708670000	794620000	552800000	224150000	82960000	92460000	68029000	3818500	0	0	0	0	0	0	0	12488000	1055300000	3201500000	989570000	293040000	63447000	60234000	91830000	0	0	0	106460000	0	0	0	0	0	12488000	1055300000	1	1887.06	no	no	2;3;4	2.0875e-54
AT4G24770.1	AT4G24770.1	GFGFVTMSDVDELNEAISALDGQNLEGR	0	0	0	0	32126000	100980000	234180000	95682000	67356000	388280000	1729800000	4588000000	2191800000	546940000	21554000	69881000	20596000	0	0	0	9184800	0	0	85855000	59005000	535180000	3489600000	2636200000	2006200000	932130000	177370000	76159000	4328700	809670000	0	0	0	9184800	0	0	85855000	0	2983.39	yes	yes	2;3;4	0
AT5G17920.2;AT5G17920.1	AT5G17920.2	WFDTNYHYIVPELGPEVNFSYASHK	0	0	0	0	0	0	0	1964600	23014000	15485000	459130000	4637700000	3658700000	3203200000	257030000	88791000	16793000	0	0	0	0	0	0	0	21880000	18463000	844670000	3084200000	6194300000	4390100000	300770000	106160000	26446000	0	0	0	0	0	0	0	0	0	3012.41	yes	no	2;3;4;5	7.0501e-161
AT1G13440.1;AT1G13440.2;AT3G04120.1	AT1G13440.1	AASFNIIPSSTGAAK	0	0	0	0	3128400	0	2058500	11058000	1089400000	6210900000	10480000000	6002500000	2560600000	586700000	96989000	0	21791000	0	0	0	0	0	0	0	986680000	1859500000	7845700000	5371900000	2263100000	896100000	137160000	71811000	28799000	0	0	0	0	0	0	0	0	0	1433.75	no	no	2;3	4.6552e-34
AT3G60750.1;AT3G60750.2;AT2G45290.1	AT3G60750.1	NPYWFNRDR	0	0	0	0	0	0	3084200	18997000	4199800000	4783800000	2443100000	601090	771660000	135100000	27985000	12721000	3651300	0	0	0	0	0	0	23853000	3173100000	4475200000	4315900000	1949500000	517290000	199330000	30243000	11598000	6286600	1587200	0	0	0	0	0	0	23853000	1	1266.59	no	no	1;2;3	2.9905e-66
AT1G20020.1;AT1G20020.3	AT1G20020.1	LYSIASSALGDLGNSETVSLCVKR	0	0	0	0	0	0	0	0	6827300	0	0	0	53163000	222180000	480220000	477630000	107140000	0	0	0	0	0	0	0	0	0	0	0	45642000	255420000	1045500000	585490000	189310000	0	0	0	0	0	0	0	0	1	2539.3	yes	no	2;3;4	5.9333e-147
AT4G24280.1;AT5G49910.1	AT4G24280.1	QFAAEEISAQVLR	748760	2626600	3879500	2874100	42854000	105330000	98276000	26391000	425310000	737220000	1115500000	601670000	153330000	67202000	12771000	9063700	3765200	487600	1519700	2293200	6726500	35668000	143130000	28683000	437180000	863020000	1000500000	415800000	253030000	69966000	14801000	0	0	48915000	487600	1519700	2293200	6726500	35668000	143130000	28683000	0	1460.76	no	no	2;3	3.1984e-58
AT2G47730.1	AT2G47730.1	AGAHKQEAHLALNPFGQIPALEDGDLTLFESR	0	0	3473800	0	0	0	0	0	0	0	0	0	129150000	1475700000	1821900000	1227900000	458320000	0	0	0	0	0	0	0	0	0	0	0	84159000	1894200000	2091900000	1832100000	761050000	0	0	0	0	0	0	0	0	1	3444.74	yes	yes	3;4;5;6	1.4082e-123
AT1G09340.1	AT1G09340.1	AGGFPEPEIVHYNPKEFDFGK	23528000	97310000	112210000	58218000	42212000	64222000	92624000	146120000	573980000	429590000	352810000	325780000	277050000	108030000	16684000	9409200	3941200	22241000	62706000	70110000	71600000	21318000	55860000	272480000	579630000	588550000	639550000	401920000	203830000	152130000	14529000	9022800	8360900	110430000	22241000	62706000	70110000	71600000	21318000	55860000	272480000	1	2377.14	yes	yes	2;3;4	1.3164e-99
AT3G45140.1	AT3G45140.1	TLFFLSDDSTLRPVAIELTCPPNINKPQWK	0	0	0	0	0	0	165500000	295440000	283520000	594250000	2922200000	1822200000	141230000	89822000	0	0	0	0	0	0	0	0	0	95729000	204670000	319500000	1630000000	286620000	385340000	51199000	0	0	0	3818900	0	0	0	0	0	0	95729000	2	3499.82	yes	yes	3;4;5	2.0142e-234
AT4G37930.1	AT4G37930.1	LKDFVSAMESSSTIQSEIAK	602170	0	28444000	1694200	112290000	306700000	350520000	326040000	1417100000	735270000	350950000	272710000	237570000	53943000	0	0	0	832810	733270	1093600	0	0	97194000	1393100000	3017700000	1301300000	763870000	353040000	132270000	101890000	0	0	0	632850000	832810	733270	1093600	0	0	97194000	1393100000	1	2170.08	yes	yes	2;3	0
AT3G60750.1;AT3G60750.2;AT2G45290.1	AT3G60750.1	VTTTIGYGSPNKANSYSVHGAALGEKEVEATR	0	0	0	0	0	0	0	40227000	3828500000	4840000000	273510000	483170000	1700300000	336230000	38885000	16730000	8779600	0	0	0	0	0	0	73993000	3620400000	25791000	4454100000	3589400000	1205900000	609840000	59793000	25570000	4562600	0	0	0	0	0	0	0	73993000	2	3306.65	no	no	3;4;5	0
AT5G60390.3;AT5G60390.1;AT1G07940.2;AT1G07940.1;AT1G07930.1;AT1G07920.1;AT1G07930.2;AT5G60390.2	AT5G60390.3	YYCTVIDAPGHRDFIK	4926500	52209000	551380000	416030000	176420000	99134000	105900000	23479000	123930000	201240000	1471200	47119000	1101100000	1023900000	233340000	116960000	28702000	11181000	86035000	654800000	987080000	213120000	141140000	63110000	159660000	59048000	523640000	582990000	915400000	1396700000	277440000	141950000	44215000	163480000	11181000	86035000	654800000	987080000	213120000	141140000	63110000	1	1953.94	yes	no	2;3;4	4.6975e-61
AT5G04140.1;AT5G04140.2;AT2G41220.1	AT5G04140.1	FCTGGMSLGAISR	139820	12507000	347490000	375980000	282230000	151490000	92959000	77055000	2783400000	3385500000	1155100000	458310000	255310000	67392000	15063000	6248700	2653500	0	14613000	360210000	833140000	278620000	171260000	85210000	2232800000	480230000	1827000000	662350000	215380000	75321000	19556000	9544200	7785400	104280000	0	14613000	360210000	833140000	278620000	171260000	85210000	0	1355.63	no	no	2;3	2.8817e-12
AT1G04410.1	AT1G04410.1	GVVATTDAVEGCTGVNVAVMVGGFPR	0	0	0	0	0	0	0	0	0	0	0	726710	503450000	152600000	61228000	0	0	0	0	0	0	0	0	0	0	0	0	15958000	384220000	402650000	44490000	0	0	0	0	0	0	0	0	0	0	0	2562.26	yes	yes	2;3;4	5.3612e-76
AT4G02520.1	AT4G02520.1	YLAGETFTLTDLHHIPAIQYLLGTPTKK	0	0	0	0	0	0	0	0	0	0	0	0	20713000	931040000	650720000	763740000	451700000	0	0	0	0	0	0	0	0	0	0	0	0	1105900000	439340000	727250000	418100000	0	0	0	0	0	0	0	0	1	3140.69	yes	yes	3;4;5	3.308e-118
AT1G42970.1	AT1G42970.1	IVDNETISVDGK	11571000	51632000	680950000	1423100000	1268200000	588310000	242010000	107420000	0	0	0	0	0	0	0	0	0	14626000	74931000	681990000	2560700000	1408800000	764260000	123260000	0	0	0	0	0	0	0	0	0	367850000	14626000	74931000	681990000	2560700000	1408800000	764260000	123260000	0	1288.65	yes	yes	2	7.4606e-11
AT1G23310.1	AT1G23310.1	FNDEFMTQYDNNFGYSK	0	0	0	0	0	0	0	0	23273000	11033000	256520000	2544100000	3103700000	755330000	177950000	64919000	10714000	0	0	0	0	0	0	0	16232000	0	318130000	2400600000	2615100000	1125200000	194580000	70753000	21534000	0	0	0	0	0	0	0	0	0	2118.86	yes	yes	2;3	9.0242e-82
AT5G26000.1;AT5G26000.2	AT5G26000.1	IFFHGWFMGPLTEGK	0	0	0	4228800	0	2464000	826160	11357000	967010000	1057200000	322180000	132910000	122850000	19705000	0	0	0	395890	841600	2364400	13175000	12278000	15272000	23751000	819890000	1234000000	558210000	190800000	96271000	17851000	0	0	0	6102600	395890	841600	2364400	13175000	12278000	15272000	23751000	0	1765.87	yes	no	2;3	2.2319e-81
AT5G60390.3;AT5G60390.1;AT1G07940.2;AT1G07940.1;AT1G07930.1;AT1G07920.1;AT5G60390.2	AT5G60390.3	VETGMIKPGMVVTFAPTGLTTEVK	25390000	167160000	1186300000	348940000	85710000	43334000	18528000	71134000	452670000	241420000	287040000	531460000	1974700000	1232200000	386820000	179280000	51092000	44133000	181620000	1262800000	1034200000	521480000	85493000	80112000	423960000	332740000	808480000	683640000	1443900000	1975100000	450100000	218660000	91888000	203960000	44133000	181620000	1262800000	1034200000	521480000	85493000	80112000	1	2505.32	yes	no	2;3;4	3.7831e-101
AT5G56010.1;AT5G56030.1;AT5G56030.2;AT5G56000.1	AT5G56030.1	HFSVEGQLEFK	1313400	2389300	1652800	721810	14266000	53030000	39334000	37113000	336370000	95158000	16142000	0	0	0	0	0	0	1068300	1780200	2047800	2504000	7250900	67678000	43450000	206980000	48611000	33135000	39186000	0	0	0	0	0	94432000	1068300	1780200	2047800	2504000	7250900	67678000	43450000	0	1319.65	no	no	2;3	2.1074e-24
AT1G66200.1;AT1G66200.3;AT5G37600.1	AT1G66200.1	RLTGHHETADINTFLWGVANR	0	0	0	6076600	437250000	894430000	1191600000	286800000	282860000	73768000	0	4974100	0	0	0	2667600	0	204120	0	1513400	25723000	880140000	2411100000	179690000	512980000	45316000	0	0	0	0	0	0	2458100	1010300000	204120	0	1513400	25723000	880140000	2411100000	179690000	1	2407.21	no	no	2;3;4;5	6.7137e-140
AT5G26000.1;AT5G26000.2	AT5G26000.1	GLNVWDSFTHR	51733	705560	10156000	7637100	3541200	2746600	0	36866000	1621000000	1269200000	646360000	269460000	94700000	41974000	6851200	0	0	0	0	3927400	26859000	27464000	26661000	38225000	1192300000	120740000	873090000	443030000	91358000	29627000	4594200	0	0	15443000	0	0	3927400	26859000	27464000	26661000	38225000	0	1330.64	yes	no	1;2;3	8.8519e-25
AT1G23310.1;AT1G23310.2;AT1G70580.4;AT1G70580.3;AT1G70580.2;AT1G70580.1	AT1G23310.1	KIIFTNVGNPHALGQKPLTFPR	0	0	244150	0	0	0	22632000	18768000	129710000	73915000	727070000	5301200000	6339000000	2087500000	265800000	97299000	0	0	0	0	0	0	0	18139000	106870000	6063000	2004000000	7555600000	5705800000	3415100000	476920000	101060000	25596000	12597000	0	0	0	0	0	0	18139000	2	2447.38	no	no	2;3;4;5	1.3341e-128
AT5G48300.1	AT5G48300.1	EMPFIASMGIYVVSR	0	0	0	0	0	0	0	15640000	309460000	93720000	21397000	25314000	5171900	1946800	0	0	0	0	1091800	0	0	0	0	24072000	168800000	62433000	41935000	11250000	0	7164200	0	0	0	0	0	1091800	0	0	0	0	24072000	0	1698.85	yes	yes	2;3	5.7519e-30
AT2G39730.2;AT2G39730.3;AT2G39730.1	AT2G39730.1	VPIICTGNDFSTLYAPLIR	43790000	991940	1173100	0	126520000	104590000	76101000	117540000	521600000	580630000	1965100000	3881300000	1324400000	1250000000	177940000	86205000	21368000	0	10522000	7416000	31662000	30982000	21911000	53553000	405940000	418660000	2069200000	1330800000	1524800000	582030000	130660000	67344000	31128000	0	0	10522000	7416000	31662000	30982000	21911000	53553000	0	2149.12	no	no	2;3;4	1.5768e-154
ATCG00490.1	ATCG00490.1	LSGGDHIHAGTVVGKLEGDRESTLGFVDLLR	0	0	0	303600000	3419700000	4859400000	1951900000	380440000	2924900000	280750000	90785000	23798000	0	0	0	0	0	0	0	0	1542700000	3936900000	4104700000	512460000	1957500000	389790000	217160000	25669000	0	0	0	0	0	2338400000	0	0	0	1542700000	3936900000	4104700000	512460000	2	3247.69	yes	yes	3;4;5;6	4.1798e-181
AT3G14415.3;AT3G14415.1;AT3G14415.2	AT3G14415.3	ALALGASGIFIGRPVVFALAAEGEAGVK	0	0	0	0	0	0	0	0	15353000	162020000	87820000	74141000	0	0	0	0	0	0	0	0	0	0	0	0	0	122060000	218260000	37504000	0	0	0	0	0	0	0	0	0	0	0	0	0	1	2683.51	yes	no	2;3;4	1.8854e-49
AT3G26650.1	AT3G26650.1	KDSPLDIIAINDTGGVK	20814000	68311000	220010000	431540000	745830000	342460000	210030000	122610000	201780000	181950000	51239000	71405000	34181000	12218000	0	0	0	11635000	49844000	282220000	1387200000	1157700000	738240000	135320000	430810000	194170000	54687000	35210000	36786000	22549000	3934400	0	0	271210000	11635000	49844000	282220000	1387200000	1157700000	738240000	135320000	1	1754.94	yes	yes	2;3	1.9886e-220
AT3G62410.1	AT3G62410.1	SIKEAQETCAGDPVSGECVAAWDEVEELSAAASHAR	0	3421300	47410000	73861000	55322000	22216000	17050000	9251900	147770000	32116000	43013000	69609000	58255000	52288000	383600000	1640100000	1238500000	0	3434600	86089000	191340000	59654000	62955000	11489000	248470000	73700000	112850000	42585000	47063000	81706000	414190000	2110100000	1658700000	0	0	3434600	86089000	191340000	59654000	62955000	11489000	1	3829.72	yes	yes	3;4;5;6	3.9872e-204
AT3G14420.2;AT3G14420.1;AT3G14420.4;AT3G14420.3;AT3G14420.5;AT3G14420.6;AT4G18360.1;AT4G18360.2	AT3G14420.2	IPVFLDGGVRR	57096	0	817740	7535900	28809000	8244900	12104000	10356000	696200000	3896100000	187150000	365290000	1415400000	410780000	115440000	88225000	29546000	0	0	0	5628400	18684000	17453000	6171200	416950000	44651000	5235300000	3576700000	1388400000	590550000	134540000	92438000	35083000	17129000	0	0	0	5628400	18684000	17453000	6171200	1	1227.71	no	no	2;3	1.6613e-28
AT5G04140.1;AT5G04140.2	AT5G04140.1	KQEVHTNGPVLDDDILADPLVIDAIENEKVVEK	0	36440000	823620000	225890000	44527000	38240000	13695000	55606000	1100800000	3439400000	1481600000	977280000	134900000	0	0	0	0	0	11978000	933390000	491670000	132050000	79962000	9388200	3833800000	6751300000	3130200000	369860000	135680000	48854000	7520300	0	0	0	0	11978000	933390000	491670000	132050000	79962000	9388200	2	3654.9	yes	no	3;4;5;6	4.46e-259
AT3G01500.1;AT3G01500.3;AT3G01500.2	AT3G01500.1	GGYYDFVK	293180	723160	3306200	4437400	0	0	2742000000	8398500000	10189000000	4256000000	2955900	527450000	1377700000	1171200000	344650000	168090000	50262000	0	148110	2348500	0	17527000	575610000	7765400000	9908800000	37097000	1736900000	964020000	1581800000	1342000000	405510000	193910000	51036000	5507100000	0	148110	2348500	0	17527000	575610000	7765400000	0	947.439	no	no	1;2	0.028173
AT1G42970.1	AT1G42970.1	VPTPNVSVVDLVINVEK	2553000	40389000	147490000	1084000000	541340000	386010000	189950000	36571000	246200000	89660000	49198000	7710300	26189000	7822900	0	0	0	4855700	14594000	168440000	1336500000	1533700000	636640000	69519000	785370000	143830000	74638000	38231000	8649800	8475900	0	2550900	0	60748000	4855700	14594000	168440000	1336500000	1533700000	636640000	69519000	0	1821.02	yes	yes	2;3	3.8314e-82
AT3G60750.1;AT3G60750.2	AT3G60750.1	ANSYSVHGAALGEKEVEATRNNLGWPYEPFQVPDDVK	0	0	0	0	0	0	0	0	1468300000	2173600000	1171600000	894910000	323380000	56978000	0	0	0	0	0	0	0	0	0	0	1365900000	2351500000	1948500000	790590000	189490000	94931000	0	0	0	0	0	0	0	0	0	0	0	2	4086.97	yes	no	3;4;5;6	0
AT3G14420.2;AT3G14420.1;AT3G14420.4;AT3G14420.3;AT3G14420.5;AT3G14420.6	AT3G14420.2	TLSWKDVQWLQTITK	0	0	0	0	0	5100900	15856000	9794800	206280000	3961900000	2774600000	2286800000	503570000	121620000	6860000	11547000	1785000	0	0	0	0	0	0	13016000	398180000	4950200000	3125500000	1149400000	354670000	172770000	16092000	4951300	2473000	0	0	0	0	0	0	0	13016000	1	1846	yes	no	2;3	6.8636e-207
AT1G32060.1	AT1G32060.1	YFSPVYLFDEGSTISWIPCGR	0	6424200	293470000	1810400000	2025000000	1071600000	567180000	193920000	757100000	2072700000	5259700000	3574100000	686980000	273460000	56445000	27907000	4070300	0	2021700	9728700	2317500000	2196400000	0	330840000	1083600000	1704500000	6172800000	1603900000	687350000	254230000	63330000	23246000	4903000	788750000	0	2021700	9728700	2317500000	2196400000	0	330840000	0	2493.17	yes	yes	2;3;4	4.6404e-100
AT3G04120.1	AT3G04120.1	NPEDIPWAEAGADYVVESTGVFTDKDK	0	0	0	0	44190	0	2042500	0	55355000	751150000	851300000	681050000	94036000	13416000	0	0	0	0	0	0	0	200090	0	0	68030000	1728500000	1470600000	218760000	107650000	26116000	0	0	0	0	0	0	0	0	200090	0	0	1	2952.37	yes	yes	2;3;4	2.1395e-146
AT3G52930.1	AT3G52930.1	SSDGKLFVDILK	0	20563000	20989000	17134000	8172900	24330000	46698000	110380000	840590000	233000000	124640000	59521000	33530000	13047000	3407800	5886600	1872100	130550	5832200	7563000	9328600	5253900	7560800	143880000	1146100000	59477000	352020000	93851000	18896000	9986200	5001300	0	0	42258000	130550	5832200	7563000	9328600	5253900	7560800	143880000	1	1320.73	yes	yes	1;2;3	9.4627e-15
AT2G15620.1	AT2G15620.1	KWNVCVVGTHDLYEHPHINDLAYMPANKDGR	0	0	0	0	0	0	0	0	0	196900000	936110	1082500000	3029500000	1169600000	411630000	128100000	20929000	0	0	0	0	0	0	0	0	34119000	623170000	1217900000	2423300000	1595600000	463240000	153380000	34887000	0	0	0	0	0	0	0	0	2	3648.74	yes	yes	3;4;5;6;7	0
AT1G68010.1;AT1G68010.2	AT1G68010.1	VKGYPIWHDPNRVDPFLNENASPPNASPSIVNSK	0	0	0	0	0	0	0	6211700	119470000	41152000	205720000	3078600000	4243700000	3737300000	707570000	206180000	56313000	0	0	0	0	0	0	0	73841000	35021000	291390000	4976500000	3958200000	4970100000	784120000	279110000	66056000	0	0	0	0	0	0	0	0	2	3758.88	yes	no	3;4;5;6	7.4539e-239
AT1G32060.1	AT1G32060.1	RLTSVFGGAAKPPK	0	384480	43599000	234510000	1071500000	512170000	161260000	55366000	34471000	53587000	223830000	19776	149130000	35754000	0	0	0	0	0	34589000	730670000	1838900000	757530000	99218000	47093000	16788000	124850000	281250000	149620000	47472000	0	0	0	326380000	0	0	34589000	730670000	1838900000	757530000	99218000	2	1427.82	yes	yes	2;3	4.3518e-14
AT1G43670.1	AT1G43670.1	TLLYGGIFLYPADKK	0	0	0	0	0	0	0	0	1156300000	1090700000	435810000	322150000	349140000	149200000	49937000	19813000	2986200	322050	0	0	0	0	0	5769400	1090000000	1464100000	818960000	379180000	175900000	143080000	47601000	24371000	3280500	0	322050	0	0	0	0	0	5769400	1	1697.94	yes	yes	2;3	7.8584e-30
AT3G11630.1	AT3G11630.1	KSGGLGDLNYPLISDVTK	0	0	0	0	28351000	688180000	857440000	1129900000	500860000	468990000	62165000	6755700	67518000	41248000	2360200	4656900	0	0	0	0	3340000	19087000	910390000	500660000	2041100000	659660000	149660000	0	0	166180000	42921000	22163000	5045400	1330800000	0	0	0	3340000	19087000	910390000	500660000	1	1875.99	yes	yes	2;3	9.3772e-155
AT4G35090.1;AT4G35090.2	AT4G35090.1	LFIQIIDPADEDKFDFDPLDVTK	0	0	0	1818400	0	13909000	30747000	8960900	3905000000	3601800000	2226500000	1126000000	417420000	94230000	0	0	0	0	0	0	0	0	0	0	4285000000	4034400000	2492300000	1068100000	463830000	101010000	18620000	0	0	0	0	0	0	0	0	0	0	1	2693.35	yes	no	2;3;4	5.6987e-117
AT5G26000.1;AT5G26000.2	AT5G26000.1	TTYGDPLIYVTENGFSTPGDEDFEKATADYKR	0	1551800	7086100	0	0	0	11149000	52770000	2684600000	2820100000	1309500000	524030000	329670000	53300000	30147000	0	7276900	983550	0	4268500	8163700	19961000	32334000	47242000	3432400000	1071600000	359680000	650380000	240310000	123620000	26938000	17405000	0	0	983550	0	4268500	8163700	19961000	32334000	47242000	2	3599.66	yes	no	3;4;5;6	9.2554e-253
AT5G43940.1;AT5G43940.2	AT5G43940.1	GWGTSVIVGVAASGQEISTRPFQLVTGR	0	0	0	0	0	0	0	0	0	0	13442000	1139400000	1398400000	569300000	98612000	44479000	7401000	0	0	0	0	0	0	0	0	0	29896000	828830000	2191200000	510810000	99506000	51990000	12030000	0	0	0	0	0	0	0	0	1	2872.52	yes	no	3;4	1.0877e-180
AT1G12900.4;AT1G12900.3;AT1G12900.1;AT1G12900.2	AT1G12900.4	TFAEEVNAAFRDAAEKELK	4311000	18111000	117640000	269450000	654630000	355730000	256200000	43397000	123350000	60327000	44122000	30126000	16889000	7621000	7090200	4702900	0	8930300	77821000	151560000	1370000000	533910000	354450000	153460000	210850000	114740000	82248000	24385000	13292000	3233700	3467400	10822000	0	270410000	8930300	77821000	151560000	1370000000	533910000	354450000	153460000	2	2138.06	no	no	2;3;4	1.1891e-31
AT1G68010.1;AT1G68010.2	AT1G68010.1	VGLDVFEEEPFMKPGLADTK	311220	468520	0	0	0	0	11542000	19906000	109970000	51824000	184900000	5468100000	2057900000	2864900000	1019900000	362890000	77541000	0	372240	0	0	0	4339800	15602000	73350000	51477000	263860000	3587500000	1927600000	4720200000	1111900000	408930000	79194000	10305000	0	372240	0	0	0	4339800	15602000	1	2221.1	yes	no	2;3;4	1.66e-123
AT5G04140.1;AT5G04140.2	AT5G04140.1	EQSLAPFDKLHTGVGMIFLPQDDTFMQEAK	0	8665300	47934000	252010000	161950000	77212000	50195000	31803000	1672000000	1895400000	602270000	885360000	219390000	15400000	0	0	0	0	2123800	46792000	570870000	156820000	174250000	48303000	1676900000	2424800000	1426800000	357240000	111100000	54701000	7889800	0	0	16891000	0	2123800	46792000	570870000	156820000	174250000	48303000	1	3392.64	yes	no	3;4;5	9.1119e-97
AT3G11630.1	AT3G11630.1	HSEFEKLNTEVLGVSVDSVFSHLAWVQTDRK	0	0	0	0	93828000	1125900000	3691500000	2425900000	655020000	384060000	83934000	54396000	46812000	18135000	37305000	10874000	0	0	0	0	0	49117000	1028800000	1769000000	2745000000	595860000	234600000	46245000	34347000	308590000	69494000	50041000	10292000	2255500000	0	0	0	0	49117000	1028800000	1769000000	2	3556.8	yes	yes	3;4;5;6	0
AT2G21330.1;AT2G21330.3;AT2G21330.2	AT2G21330.1	YAAISQDSGLVPIVEPEIMLDGEHGIDRTYDVAEK	0	1660500	5187500	0	0	0	0	122430000	3685300000	1990500000	802410000	317000000	117060000	0	0	0	0	0	1134600	0	0	0	0	197780000	3899300000	3067200000	1135900000	200060000	103330000	29064000	0	0	0	12844000	0	1134600	0	0	0	0	197780000	1	3829.87	yes	no	3;4;5	1.0157e-139
AT3G14420.2;AT3G14420.1;AT3G14420.4;AT3G14420.3;AT3G14420.5;AT3G14420.6;AT3G14415.3;AT3G14415.1;AT3G14415.2;AT4G18360.1;AT4G18360.2	AT3G14420.2	FFQLYVYK	684820	780260	926040	1968600	9612300	28815000	57769000	29167000	980570000	3680200000	3653600000	3049600000	1780500000	509350000	91066000	74670000	36477000	885560	986410	934210	0	8775700	12264000	30231000	774990000	7666600000	5055900000	4243400000	1588300000	641580000	79164000	74261000	31820000	50763000	885560	986410	934210	0	8775700	12264000	30231000	0	1106.58	no	no	1;2	0.016631
AT4G26530.2;AT4G26530.1	AT4G26530.2	VAPEVIAEYTVTALR	0	0	0	0	0	0	0	69413000	636470000	270050000	133000000	46331000	19516000	4948900	2178900	0	0	0	0	0	0	0	0	41439000	529960000	275650000	136920000	46168000	25866000	0	2467100	0	0	0	0	0	0	0	0	0	41439000	0	1630.89	yes	no	2;3	4.7154e-30
AT2G47400.1	AT2G47400.1	SIQEAKETCADDPVSGECVAAWDEVEELSAAASHAR	0	56528000	25925000	31319000	632990000	479130000	36148000	6162800	72921000	60102000	188640000	160440000	147160000	37739000	998160000	625710000	334450000	976080	10442000	28893000	380100000	248240000	189590000	24278000	111740000	113150000	152970000	87199000	88960000	12616000	1295300000	815370000	1669200000	10947000	976080	10442000	28893000	380100000	248240000	189590000	24278000	1	3887.72	yes	yes	3;4;5;6	5.5825e-204
AT1G66200.1;AT1G66200.3;AT5G35630.3;AT5G35630.2;AT5G35630.1	AT5G35630.3	HKEHISAYGEGNER	762870	1331000	9344600	70066000	969330000	1449000000	1809800000	1543300000	43543000	10630000	0	128300	2114300	7223800	9143800	9586000	0	1701100	468030	309140	102590000	430440000	978360000	1813900000	30926000	0	508090	3387800	3639400	0	4544700	0	0	2020200000	1701100	468030	309140	102590000	430440000	978360000	1813900000	1	1625.75	no	no	3;4	1.1805e-08
AT2G39730.2;AT2G39730.3;AT2G39730.1	AT2G39730.1	FYWAPTREDR	24988000	35589000	44208000	22124000	84202000	54660000	44239000	43846000	344410000	342950000	20452000	134490000	1270600000	719920000	264420000	158520000	51705000	13770000	14415000	23573000	25182000	7078800	11946000	17781000	76881000	30167000	580580000	1104800000	1362700000	877760000	259460000	152160000	0	23234000	13770000	14415000	23573000	25182000	7078800	11946000	17781000	1	1339.63	no	no	2;3	9.4963e-06
AT3G19170.1;AT3G19170.2;AT1G49630.3;AT1G49630.2;AT1G49630.1	AT3G19170.1	TPPKDSTGIPHILEHSVLCGSR	0	0	0	0	0	0	0	0	9492400	622610000	540460000	880880000	383880000	108190000	9070200	0	0	0	0	0	0	0	0	0	0	398080000	2253000000	573130000	307710000	139100000	0	3589900	0	0	0	0	0	0	0	0	0	1	2400.22	no	no	2;3;4;5	3.2665e-89
AT5G26000.1;AT5G26000.2	AT5G26000.1	VKNWITINQLYTVPTR	2033500	6936300	22582000	25161000	33995000	26025000	26776000	84858000	5073100000	3249300000	1728200000	759170000	275810000	85167000	16378000	5392000	3721200	5428800	6775800	23142000	62063000	77345000	69196000	83841000	3820900000	3767900000	2209300000	854770000	255500000	112990000	13588000	8454200	3159800	85681000	5428800	6775800	23142000	62063000	77345000	69196000	83841000	1	1945.08	yes	no	2;3;4	5.8665e-245
AT3G01500.1;AT3G01500.3;AT3G01500.2	AT3G01500.1	VISELGDSAFEDQCGRCER	686560	2235800	939510	2030100	0	9632600	1185300000	3973400000	2374300000	676290000	7669800	231710000	1334300000	1882100000	1665300000	834930000	246240000	1907700	2255600	3822700	0	0	0	4438800000	1885900000	25442000	2563500000	605400000	1302000000	2125600000	1918300000	883920000	242510000	31346000	1907700	2255600	3822700	0	0	0	4438800000	1	2226.96	no	no	2;3;4	2.9511e-153
AT5G54770.1	AT5G54770.1	LFNAVAAEDLIVKGNR	0	930320	5101000	9972400	47401000	646570000	790820000	363610000	401930000	201630000	21235000	7839900	0	0	4959000	9224900	846430	927710	1077600	5917600	28902000	46670000	702590000	469290000	664130000	204370000	41969000	10968000	0	3384100	3460000	9830800	0	1347700000	927710	1077600	5917600	28902000	46670000	702590000	469290000	1	1728.95	yes	yes	2;3;4	4.1404e-70
AT5G19220.1	AT5G19220.1	MDYMDFIQDHR	0	0	0	0	0	0	0	86548000	1017000000	347630000	92433000	61635000	37838000	7180300	8305900	6063100	0	59324	0	0	629860	0	0	110130000	797770000	376370000	144870000	54758000	29397000	7247200	8009600	9290200	3160100	0	59324	0	0	629860	0	0	110130000	0	1469.61	yes	yes	2;3	9.1901e-42
AT5G04140.1;AT5G04140.2	AT5G04140.1	SSKPGVPLISPPPHHDIYSIEDLAQLIFDLHQINPNAK	0	34837000	244060000	1611900000	466040000	209610000	200120000	97423000	1171700000	1970700000	2576600000	1775300000	417970000	17533000	0	0	0	0	11683000	472090000	1510100000	694170000	0	126900000	135420000	2710600000	242540000	1191900000	398140000	51903000	0	0	0	204500000	0	11683000	472090000	1510100000	694170000	0	126900000	1	4200.2	yes	no	3;4;5;6	2.0997e-281
AT3G04790.1	AT3G04790.1	EIGKFQGVVEHGLFLGMATSVIIAGK	0	0	0	0	0	0	0	0	0	0	0	0	668530000	558470000	121420000	35546000	12256000	0	0	0	0	0	0	0	0	0	0	0	296360000	464580000	78946000	49596000	16614000	0	0	0	0	0	0	0	0	1	2700.47	yes	yes	2;3;4	1.4419e-147
AT5G14740.2;AT5G14740.1;AT5G14740.4;AT5G14740.3;AT5G14740.5	AT5G14740.2	ITAELQAASSSDSK	0	0	0	0	4868400	88436000	386300000	233110000	101300000	28331000	30266000	28912	16123000	4589200	951290	447850	0	217170	0	0	0	0	38510000	292180000	174560000	44834000	19623000	10523000	11969000	10105000	1121600	0	0	334700000	217170	0	0	0	0	38510000	292180000	0	1406.69	yes	no	2;3	1.3528e-48
AT3G04790.1	AT3G04790.1	IDLAIDGADEVDPNLDLVK	0	0	0	0	0	0	0	0	0	0	0	56822000	2275200000	3071800000	995690000	479650000	122180000	0	0	0	0	0	0	0	0	0	0	39053000	2160700000	4669300000	1102000000	576910000	171810000	0	0	0	0	0	0	0	0	0	2024.03	yes	yes	2;3	2.0516e-75
AT5G28840.2;AT5G28840.1	AT5G28840.2	ISITGAGGFIASHIAR	4298300	10409000	9275200	6813500	12000000	17916000	18884000	3357800	55420000	540500000	1489500000	1428900000	1085300000	621820000	267950000	120130000	47681000	5005700	5834900	6424000	4872800	9314300	13627000	0	63112000	259720000	2042700000	1798400000	1088700000	610870000	235190000	102900000	37994000	0	5005700	5834900	6424000	4872800	9314300	13627000	0	0	1569.86	yes	no	2;3	7.4608e-62
AT1G35160.1;AT1G35160.2;AT4G09000.1;AT4G09000.2;AT1G78300.1;AT3G02520.1;AT5G38480.1;AT5G38480.2;AT5G16050.1	AT4G09000.1	LAEQAERYEEMVEFMEK	981310	927540	6355200	0	0	0	0	0	105200000	838240000	1662300000	2091700000	903290000	121630000	60217000	25229000	5032700	1678100	0	5536800	0	0	11358000	0	23997000	858370000	2515000000	1068600000	808690000	254600000	53319000	22099000	0	0	1678100	0	5536800	0	0	11358000	0	1	2130.96	no	no	2;3	7.5192e-94
AT5G14740.2;AT5G14740.1;AT3G01500.1;AT3G01500.3;AT3G01500.2	AT3G01500.1	CEREAVNVSLANLLTYPFVR	0	0	0	0	0	138090000	1066800000	1590800000	832910000	360420000	129210000	48332000	66076000	117230000	183260000	73253000	14379000	0	0	0	0	0	11347000	1738000000	981750000	360980000	151420000	33928000	39121000	75937000	167360000	88189000	20539000	606120000	0	0	0	0	0	11347000	1738000000	1	2350.21	no	no	2;3;4	1.1215e-123
AT3G52930.1	AT3G52930.1	LASINVENVETNRR	13974000	67931000	93278000	40272000	84729000	102510000	142480000	529490000	1971100000	807700000	198220000	1106000	81026000	33901000	35485000	46921000	24533000	5195300	16601000	27908000	48172000	50595000	98313000	584380000	2238700000	299580000	600930000	339720000	77836000	59467000	57149000	60043000	37976000	235590000	5195300	16601000	27908000	48172000	50595000	98313000	584380000	1	1613.85	yes	yes	2;3	3.0632e-58
AT4G37930.1	AT4G37930.1	EVLYDFEDKINQAVFPGLQGGPHNHTITGLAVALK	0	773750	421670	3927200	66397000	356840000	1338400000	426600000	1544700000	2123400000	834910000	739880000	170670000	0	0	0	0	1229600	0	682370	0	0	60965000	1677200000	5867500000	3340500000	2666200000	595160000	103080000	52548000	0	0	9371000	1100100000	1229600	0	682370	0	0	60965000	1677200000	1	3790.97	yes	yes	3;4;5;6	0
AT4G23670.1	AT4G23670.1	SENHVFADAIGHHIQNVVVHEGEHDSHGSIR	0	0	0	0	0	0	0	0	0	0	0	0	0	422430000	2817100000	4158900000	1932100000	0	0	0	0	0	0	0	0	0	0	0	0	622670000	3050500000	3754100000	2041300000	0	0	0	0	0	0	0	0	0	3426.62	yes	yes	3;4;5;6;7	1.1226e-217
AT3G14415.3;AT3G14415.1;AT3G14415.2	AT3G14415.3	ISMPIMVAPTAFQK	0	182270	0	0	5118600	7705500	39899000	0	474310000	5120200000	2281700000	3105400000	906770000	125970000	17199000	0	0	0	316900	0	15752000	0	6177700	6112200	302340000	2999400000	5103200000	1116000000	652180000	221980000	23543000	0	0	0	0	316900	0	15752000	0	6177700	6112200	0	1532.81	yes	no	2;3	2.5047e-25
AT5G36790.3;AT5G36790.2;AT5G36790.1;AT5G36700.4;AT5G36700.2;AT5G36700.1;AT5G36700.3	AT5G36790.3	QIELKPGFLMEHDHDVGAVVVGFDR	0	0	0	0	0	0	0	0	0	0	120080000	3981300000	4556200000	1017000000	318470000	147740000	8834700	0	0	0	0	0	0	0	0	0	436240000	4195000000	5391400000	1757100000	656360000	169980000	12646000	0	0	0	0	0	0	0	0	1	2807.41	yes	no	2;3;4;5	6.9946e-176
AT3G63140.1	AT3G63140.1	YLAETFGNWASFRPQYMIGSGNNKDCEEWFFDR	0	0	0	0	125070000	125230000	36581000	266820000	1084400000	1304400000	1139000000	1434400000	946600000	332150000	110370000	50519000	17799000	0	0	0	23745000	29893000	0	111620000	1680500000	1849100000	1861500000	1165400000	713100000	350870000	125040000	70625000	26959000	0	0	0	0	23745000	29893000	0	111620000	2	4034.78	yes	yes	3;4	0
AT2G39730.2;AT2G39730.3;AT2G39730.1	AT2G39730.1	MCCLFINDLDAGAGR	9863900	9637500	23110000	5441200	54691000	55028000	54900000	9447300	334990000	363380000	575370000	1138700000	682270000	260360000	117290000	43237000	11105000	4103100	4814000	54655000	35931000	0	4041600	26776000	95135000	148860000	591690000	593850000	753410000	343850000	95402000	45022000	9424200	17531000	4103100	4814000	54655000	35931000	0	4041600	26776000	0	1711.75	no	no	2;3	5.6937e-23
AT4G13930.1	AT4G13930.1	IMGLDLPSGGHLTHGYYTSGGKK	0	0	0	0	5550600	3890200	38422000	15458000	2375700000	944970000	48418000	55095000	133710000	19859000	0	4930600	0	0	0	0	3520900	0	3783200	15027000	1594600000	114740000	344040000	183930000	20265000	22384000	0	0	0	2945100	0	0	0	3520900	0	3783200	15027000	1	2388.19	yes	yes	2;3;4;5	9.557e-102
AT5G04140.1;AT5G04140.2;AT2G41220.1	AT5G04140.1	FGVTPTFLVNADQLEIK	194770	3195500	219840000	49776000	148250000	149610000	82053000	57690000	2274200000	5622200000	2355400000	797930000	39682000	62203000	1133500	0	0	0	29298000	108440000	843470000	124200000	89296000	90827000	4158200000	6667600000	3342800000	794730000	246280000	91101000	0	0	0	51794000	0	29298000	108440000	843470000	124200000	89296000	90827000	0	1891.01	no	no	2;3	6.8587e-55
AT2G21170.1;AT2G21170.2	AT2G21170.1	AAYALSEGLGVIACIGEKLEER	0	0	0	0	2628100	0	0	0	7213200	0	0	0	1064400000	2216600000	500110000	230970000	94800000	0	0	0	0	0	0	0	145160	0	0	0	949710000	2888500000	455460000	247890000	102100000	0	0	0	0	0	0	0	0	1	2348.2	yes	no	2;3;4	8.0384e-129
AT5G02500.1;AT5G02500.2	AT5G02500.1	ARFEELNMDLFRK	5513800	15733000	7393600	6968900	12945000	31861000	135160000	91213000	387060000	553050000	213330000	802240000	344580000	90909000	9436900	9573200	1392800	1470100	7799500	4929900	7379600	6029200	23812000	141010000	514600000	29529000	1467700000	775990000	396610000	140830000	33407000	4642900	2292800	50638000	1470100	7799500	4929900	7379600	6029200	23812000	141010000	2	1667.85	no	no	2;3;4	2.6609e-83
AT1G42970.1	AT1G42970.1	GLTAEDVNEAFRK	28992000	108750000	984610000	1688200000	2408700000	670280000	331800000	151070000	227690000	29616000	148250	0	28770000	12586000	4603200	3017400	0	27712000	152920000	1099000000	3323900000	1573100000	1021000000	161050000	220920000	11057000	47715000	43855000	31931000	28035000	3817600	3104000	5051900	496410000	27712000	152920000	1099000000	3323900000	1573100000	1021000000	161050000	1	1448.73	yes	yes	2;3	6.3293e-39
AT1G56190.2;AT1G56190.1	AT1G56190.2	AQGLSVGSSLVEEDKLELATTLLAK	0	0	0	0	0	0	0	0	0	0	0	0	12501000	400890000	199140000	28569000	18768000	0	0	0	0	0	0	0	0	0	0	0	12260000	409500000	168010000	64537000	15473000	0	0	0	0	0	0	0	0	1	2571.4	yes	no	2;3	4.2215e-80
AT4G24280.1;AT5G49910.1	AT4G24280.1	VVGIDLGTTNSAVAAMEGGKPTIVTNAEGQR	3572900	8751600	10073000	6490100	20553000	61328000	90817000	71768000	622250000	2198700000	1869200000	738660000	105760000	51330000	16661000	8074700	5340500	1453700	4341100	813760	8026800	14587000	84174000	62108000	819630000	1701900000	1344700000	229200000	207980000	27133000	13464000	0	18604000	50767000	1453700	4341100	813760	8026800	14587000	84174000	62108000	1	3055.56	no	no	2;3;4	5.1403e-218
AT1G43670.1	AT1G43670.1	KLDVLSNDVFVNALVSSGR	115410	0	0	0	0	0	0	17305000	1100000000	1472400000	602820000	348710000	313510000	249170000	84249000	42770000	11863000	0	0	0	0	0	0	27757000	1262000000	3087500000	993420000	367630000	244800000	362340000	79413000	45832000	10903000	0	0	0	0	0	0	0	27757000	1	2032.1	yes	yes	2;3;4	0
AT2G36460.1;AT2G36460.2;AT3G52930.1	AT3G52930.1	YAVICQENGLVPIVEPEILVDGSHDIQK	16568000	149380000	102140000	24541000	22019000	42535000	59573000	341160000	1901800000	1392700000	1007900000	222710000	67567000	23520000	27477000	40951000	23417000	1426900	68074000	0	0	13768000	18560000	148580000	5058700000	2272000000	955830000	186430000	72716000	43971000	44733000	70248000	35440000	34610000	1426900	68074000	0	0	13768000	18560000	148580000	0	3134.6	no	no	2;3;4	8.1148e-106
AT4G33010.1;AT4G33010.2;AT2G26080.1	AT4G33010.1	IAILNANYMAK	0	0	414560	0	2941700	0	11614000	418460000	3607800000	1809300000	305890000	234310000	110460000	13582000	4306200	0	0	0	0	0	1432500	0	4640500	395450000	3244000000	14365000	833620000	292070000	88705000	28333000	4965100	2781400	0	23652000	0	0	0	1432500	0	4640500	395450000	0	1220.66	no	no	2	0.00016952
AT1G23310.1;AT1G23310.2;AT1G70580.4;AT1G70580.3;AT1G70580.2;AT1G70580.1	AT1G23310.1	LLEATGISTVPGSGFGQK	403610	0	0	745520	0	7804800	32890000	40112000	118230000	78673000	1568000000	9030300000	9817500000	3915800000	532910000	132600000	28916000	0	518520	0	0	0	0	36473000	101790000	70164000	1969900000	10947000000	9082400000	5113600000	523060000	150480000	37666000	30203000	0	518520	0	0	0	0	36473000	0	1760.93	no	no	2;3	1.2159e-65
AT5G56010.1;AT5G56030.1;AT5G56030.2;AT5G56000.1	AT5G56030.1	RAPFDLFDTK	789410	94674	0	0	24058000	73079000	103580000	100170000	259220000	304130000	96737000	26102000	1479700	0	0	0	0	606820	1235600	86579	2843300	22469000	99202000	107050000	266980000	232440000	99430000	51573000	10329000	1088100	0	0	0	117650000	606820	1235600	86579	2843300	22469000	99202000	107050000	1	1208.62	no	no	2;3	6.3365e-19
AT2G24270.3;AT2G24270.2;AT2G24270.1;AT2G24270.4	AT2G24270.3	VQACTQEEVNAVMELAK	0	531610	0	0	0	0	0	16675000	496600000	342500000	61927000	43228000	9419200	0	0	0	0	473710	0	0	0	37334000	31867000	20643000	758220000	407670000	277150000	27858000	2553500	0	0	0	0	10121000	473710	0	0	0	37334000	31867000	20643000	0	1918.91	yes	no	2;3	1.2676e-94
AT5G25980.2;AT5G25980.3;AT5G25980.1	AT5G25980.2	TWQKDLDVMEELGVK	6771500	23422000	27971000	11125000	0	33269000	12533000	26606000	505410000	411040000	20174000	158320000	14731000	15465000	0	0	0	14055000	37161000	26750000	84227000	46848000	44714000	27757000	594380000	516720000	109880000	0	36038000	10858000	5431700	0	0	40018000	14055000	37161000	26750000	84227000	46848000	44714000	27757000	1	1789.89	yes	no	2;3	2.1306e-42
AT5G02490.1;AT1G56410.1;AT5G02500.1;AT5G02500.2	AT5G02500.1	NQVAMNPVNTVFDAKR	7283200	18686000	17015000	7204100	20667000	39764000	89083000	86914000	210410000	286840000	43121000	647180000	400460000	83131000	18252000	5762700	0	3624700	0	1355100	12562000	15263000	44207000	78356000	171580000	271350000	701550000	672410000	333430000	125780000	19561000	8417500	0	147090000	3624700	0	1355100	12562000	15263000	44207000	78356000	1	1802.91	no	no	2;3	3.1728e-75
AT3G26650.1	AT3G26650.1	YDSTLGIFDADVKPSGETAISVDGK	2143500	12357000	152690000	695380000	1418900000	39611000	514210000	257640000	1068800000	302080000	220090000	203360000	161900000	69834000	0	12629000	4232000	4499700	17624000	855480000	2952100000	962670000	540790000	334110000	1055200000	504680000	318060000	224660000	148280000	85329000	0	0	0	154640000	4499700	17624000	855480000	2952100000	962670000	540790000	334110000	1	2584.25	yes	yes	2;3;4	6.464e-269
AT5G49910.1	AT5G49910.1	GKFEELCSDLLDRVR	782030	4678700	5630300	7833800	59865000	133650000	108320000	77321000	319290000	1532700000	1022600000	790080000	81883000	40943000	3076600	0	0	712110	3043200	4213700	18554000	44594000	136800000	84323000	644210000	1932100000	1357800000	212690000	97158000	39287000	3817600	3216900	0	173820000	712110	3043200	4213700	18554000	44594000	136800000	84323000	2	1835.92	yes	yes	2;3;4	2.3933e-285
AT5G14740.2;AT5G14740.1;AT5G14740.4;AT5G14740.3;AT5G14740.5	AT5G14740.2	VLAESESSAFEDQCGR	0	0	1545600	0	0	75512000	1526300000	1022500000	2200700000	523700000	363460000	74459000	236550000	74455000	16404000	9096200	1749200	468180	0	0	0	4144700	142230000	1087200000	1843700000	19954000	201930000	104480000	220060000	166230000	22830000	11203000	3644500	470100000	468180	0	0	0	4144700	142230000	1087200000	0	1783.77	yes	no	2;3	2.0336e-276
AT5G04140.1;AT5G04140.2	AT5G04140.1	SDRAPIPVGKVEPAVAIVQR	0	6006800	176520000	131140000	173250000	78933000	35774000	34365000	1355800000	2231900000	214150000	268280000	186290000	36960000	8013200	0	0	0	12419000	228450000	354480000	240730000	149940000	31688000	1034100000	1037400000	1197700000	445900000	121450000	63868000	7838300	0	0	104250000	0	12419000	228450000	354480000	240730000	149940000	31688000	2	2101.2	yes	no	2;3;4;5	6.6596e-110
AT1G23310.1;AT1G23310.2;AT1G70580.4;AT1G70580.3;AT1G70580.2;AT1G70580.1	AT1G23310.1	AKHYLSLTSGGLGAYSDSR	0	0	0	0	0	0	0	20996000	41282000	74098000	303150000	4336300000	6504400000	3270600000	579310000	259970000	45532000	0	0	0	0	0	0	22108000	33331000	0	1890600000	5779300000	6120100000	3765300000	688760000	252130000	63510000	16127000	0	0	0	0	0	0	22108000	1	1981.99	no	no	2;3;4	1.7049e-137
AT1G32060.1	AT1G32060.1	ANDFDLMYEQVK	0	42842000	16268000	1439700000	2102800000	1320600000	712540000	294530000	701530000	973820000	2351300000	3731800000	1273400000	371430000	131610000	40050000	675040	236360	9086900	17978000	2369400000	1453700000	1421000000	439280000	709900000	1099700000	2891300000	1994500000	2193900000	501130000	119120000	49343000	2973200	978040000	236360	9086900	17978000	2369400000	1453700000	1421000000	439280000	0	1471.67	yes	yes	2;3	8.1634e-18
AT3G63140.1	AT3G63140.1	NVLIVNTNSGGHAVIGFYFAK	0	0	1140000	1929800	941860	555100	30162000	26307000	119640000	61068000	30418000	64617000	8669400	8477200	468780	0	0	0	672360	70198	0	0	0	49745000	76772000	157840000	100830000	47093000	15007000	409770	0	0	0	1470500	0	672360	70198	0	0	0	49745000	0	2220.17	yes	yes	2;3	1.0235e-46
AT1G02560.1	AT1G02560.1	HIRPDVSTVCVGLAASMGAFLLSAGTK	0	0	0	0	19733000	179100000	131470000	65860000	299410000	62918000	0	3537700	0	0	0	0	0	0	0	0	2235800	5971700	36386000	84068000	126150000	25944000	0	0	0	0	0	0	0	47224000	0	0	0	2235800	5971700	36386000	84068000	1	2757.43	yes	yes	2;3;4	7.3456e-118
AT2G21330.1	AT2G21330.1	IPPAVPGIMFLSGGQSELEATLNLNAMNQAPNPWHVSFSYAR	0	0	0	0	0	0	0	31125000	785600000	220740000	30211000	0	0	0	0	0	0	0	0	0	0	0	0	20017000	599750000	96297000	86237000	34461000	0	0	0	0	0	0	0	0	0	0	0	0	20017000	0	4524.24	yes	yes	3;4;5	3.8711e-207
AT5G04140.1;AT5G04140.2	AT5G04140.1	ISGLTFDELARETLSFWVK	0	0	17869000	121320000	40207000	20891000	26159000	20329000	318630000	831560000	216480000	116530000	26383000	5170200	0	0	0	0	1871400	75464000	170470000	45671000	0	15121000	397760000	815430000	580810000	127990000	6940400	9655000	0	0	0	17508000	0	1871400	75464000	170470000	45671000	0	15121000	1	2211.16	yes	no	2;3	4.9788e-137
AT3G09440.2;AT3G09440.1;AT5G02490.1;AT1G56410.1;AT5G02500.1;AT5G02500.2	AT5G02500.1	MVNHFVQEFK	3459800	8567100	0	0	3667400	14599000	64766000	71192000	145380000	219130000	724540000	2517900	532250000	81348000	0	0	0	1905400	3240800	360460	0	0	11120000	73996000	116750000	315890000	530010000	561920000	380260000	156060000	9118300	0	0	65805000	1905400	3240800	360460	0	0	11120000	73996000	0	1277.62	no	no	2;3	1.8155e-13
AT5G17920.2;AT5G17920.1	AT5G17920.2	LVVSTSCSLLHTAVDLINETKLDDEIKSWLAFAAQK	0	0	0	0	0	0	0	0	0	13622000	541890000	2010300000	1861300000	896630000	27481000	66306000	6317500	0	0	0	0	0	0	0	0	67594000	1021400000	2111700000	1408900000	1065800000	191440000	57686000	1450200	0	0	0	0	0	0	0	0	2	4015.1	yes	no	3;4;5;6	0
AT1G07890.8;AT1G07890.7;AT1G07890.5;AT1G07890.4;AT1G07890.3;AT1G07890.2;AT1G07890.1;AT1G07890.6	AT1G07890.8	QMGLSDKDIVALSGAHTLGR	89982	202050	306540	0	0	0	0	0	0	7882000	0	20304000	1857600000	6417600000	3931900000	1944300000	651630000	745460	0	897400	0	0	0	0	0	1817900	0	18080000	1580000000	8130400000	3897100000	2042800000	706670000	0	745460	0	897400	0	0	0	0	1	2068.07	yes	no	2;3;4;5	8.2384e-279
AT2G36460.1;AT3G52930.1;AT4G26530.2;AT4G26530.1;AT5G03690.2;AT5G03690.1	AT3G52930.1	GILAADESTGTIGKR	15523000	67235000	73341000	50696000	50831000	68678000	130970000	668640000	3433900000	1577900000	178100000	3085700	88753000	20394000	20951000	18518000	11794000	6150600	28140000	27977000	45578000	29736000	57076000	778470000	3592600000	7055700000	1117100000	151770000	54377000	52281000	26073000	30625000	19940000	173010000	6150600	28140000	27977000	45578000	29736000	57076000	778470000	1	1487.79	no	no	1;2;3	2.1118e-42
AT4G35090.1;AT4G35090.2	AT4G35090.1	HAEKYPTPPAVCSGK	11969	0	0	0	0	0	8480000	9927900	179350000	261280000	2844100	0	45439000	8307300	0	0	0	0	0	0	0	0	0	7802700	155730000	969990000	265350000	107620000	49449000	16276000	0	0	0	9756300	0	0	0	0	0	0	7802700	1	1640.8	yes	no	2;3;4	1.9934e-63
AT4G24280.1	AT4G24280.1	AKFEELCSDLLDRVR	2048100	6560000	9524200	8488900	73700000	121530000	148780000	244300000	314170000	1359400000	589250000	461730000	109670000	49858000	16716000	7544600	1151300	1250500	6194300	6132300	21489000	60586000	340740000	116930000	921960000	270750000	960360000	297280000	133530000	41743000	8867900	7590600	1486500	205880000	1250500	6194300	6132300	21489000	60586000	340740000	116930000	2	1849.94	yes	yes	2;3;4	7.8795e-49
AT2G47390.1	AT2G47390.1	IAVGGHSYGAFMTANLLAHAPHLFACGIAR	0	0	0	0	0	0	966710000	1024200000	656820000	493350000	54501000	0	0	0	0	0	0	0	0	0	0	0	0	1738800000	2079700000	306410000	166050000	24149000	0	0	0	0	0	152400000	0	0	0	0	0	0	1738800000	0	3122.57	yes	yes	2;3;4;5;6	1.5078e-252
AT3G54050.2;AT3G54050.1	AT3G54050.2	CIVNVCQPGNNLLAAGYCMYSSSVIFVLTLGK	0	0	0	0	0	0	0	4779700	279430000	182800000	21590000	0	0	0	0	0	0	0	0	0	0	0	0	12953000	251380000	251410000	58178000	0	0	0	0	0	0	0	0	0	0	0	0	0	12953000	0	3547.73	yes	no	3;4	5.269e-98
AT3G63140.1	AT3G63140.1	EIKFELDDKILEALK	733700	7235800	18116000	4986400	2475100	14508000	11110000	62979000	462700000	265290000	305900000	261350000	171210000	54361000	1811500	0	0	892490	141870	1472300	0	0	0	95870000	860750000	398430000	459440000	395600000	205250000	84356000	0	0	0	37381000	892490	141870	1472300	0	0	0	95870000	2	1803	yes	yes	2;3;4	8.4087e-142
AT1G56070.1	AT1G56070.1	AYLPVVESFGFSSQLR	579810	0	0	0	0	0	0	0	38635000	189790000	1181200000	1552700000	750650000	251260000	71969000	56140000	14497000	0	0	0	0	0	0	360930	55195000	318200000	1406000000	1398700000	573250000	310970000	83699000	65529000	21538000	0	0	0	0	0	0	0	360930	0	1798.93	yes	yes	2;3	1.5306e-56
AT3G03780.3;AT3G03780.2;AT3G03780.1;AT5G17920.2;AT5G17920.1	AT5G17920.2	CVKPPVIYGDVSRPK	308230	0	854770	0	0	0	0	0	3485800	4929200	76507000	5791700	5196000000	1809900000	332700000	119790000	19363000	0	1821900	0	0	0	0	0	0	24521000	173350000	4650200000	4104300000	3153000000	506760000	151550000	34203000	0	0	1821900	0	0	0	0	0	2	1713.92	no	no	2;3;4	6.9666e-11
AT3G03780.3;AT3G03780.2;AT3G03780.1;AT5G17920.2;AT5G17920.1	AT5G17920.2	LNLPILPTTTIGSFPQTVELRR	1037300	236670	0	0	0	0	0	0	0	13396000	538930000	5739500000	3255900000	1562300000	630330000	220500000	47275000	0	0	0	0	0	0	0	32386000	0	473810000	2987100000	3356600000	1657600000	793010000	295780000	68040000	0	0	0	0	0	0	0	0	1	2465.4	no	no	2;3;4	8.6406e-129
AT3G14930.2;AT3G14930.1;AT3G14930.3	AT3G14930.2	GHILNLGHGVLVGTPEEAVAHFFETAR	0	0	0	0	0	0	0	0	0	125360000	2431700000	6760100000	1627500000	329540000	33029000	6067900	0	0	0	0	0	0	0	0	13144000	73087000	4656900000	2052900000	920820000	595460000	87615000	13306000	0	0	0	0	0	0	0	0	0	0	2870.48	yes	no	2;3;4;5	0
AT2G05990.2;AT2G05990.1	AT2G05990.2	HFLPIMNPGGASISLTYIASER	0	0	0	0	0	0	0	0	35574000	358600000	474590000	313040000	145680000	24405000	10166000	2312400	0	0	0	0	0	0	0	0	7409100	332080000	921890000	413310000	142910000	55927000	8232100	0	0	0	0	0	0	0	0	0	0	0	2373.22	yes	no	2;3;4	1.2383e-116
AT3G04790.1	AT3G04790.1	MVEAVADKFIVVADDTK	0	0	0	0	0	6268200	1312400	18290000	8379400	0	2787400	30182000	1633900000	1599800000	362590000	71073000	10438000	0	0	0	0	0	0	4262100	6208300	0	0	28871000	1216800000	2546200000	529370000	80625000	3061400	2172200	0	0	0	0	0	0	4262100	1	1849.95	yes	yes	2;3	1.7184e-70
AT5G19220.1	AT5G19220.1	QFHWLFEDAR	0	191180	0	252960	1702500	3691000	11954000	167410000	1451200000	517800000	206110000	77812000	35362000	10804000	7436800	5305900	2301700	100440	0	0	1247400	0	2211700	156110000	1207900000	569760000	367290000	129500000	33958000	15064000	9347300	7317300	4560400	8449600	100440	0	0	1247400	0	2211700	156110000	0	1347.64	yes	yes	2;3	5.4619e-20
AT5G17920.2;AT5G17920.1	AT5G17920.2	ALAGQKDEALFSANAAALASR	0	0	0	0	0	0	0	0	22299000	28980000	19936000	1516800000	1622300000	3040100000	452990000	138450000	30112000	0	0	0	3693700	0	0	0	35034000	21513000	962520000	2063800000	6233400000	4208900000	623480000	150950000	41120000	0	0	0	0	3693700	0	0	0	1	2074.08	yes	no	2;3;4	0
AT1G42970.1	AT1G42970.1	VVDLAHLVASK	21345000	84714000	827570000	1780400000	2610800000	1051400000	431810000	176610000	254430000	117060000	8167500	34275000	19114000	14555000	3749000	0	0	19228000	100390000	969010000	3316900000	2686800000	2945600000	172880000	266290000	82833000	57502000	0	25234000	0	0	0	0	2218300000	19228000	100390000	969010000	3316900000	2686800000	2945600000	172880000	0	1150.67	yes	yes	1;2	4.6103e-11
AT4G33010.1;AT4G33010.2	AT4G33010.1	LGVAEVQELPFFDTVK	0	0	0	0	0	0	2581100	42581000	3616800000	2083100000	1054300000	405650000	123640000	25083000	0	0	0	0	0	0	0	0	0	258450000	6091700000	2947500000	1555600000	358140000	95801000	30225000	0	0	0	551220	0	0	0	0	0	0	258450000	0	1790.95	yes	no	2;3	3.3001e-72
AT1G56070.1;AT3G12915.1;AT3G12915.2	AT1G56070.1	ITDGALVVVDCIEGVCVQTETVLR	0	0	0	0	0	0	0	0	0	0	12734000	74348000	16623000	0	0	0	2409700	0	0	0	0	0	0	0	0	0	71475000	147090000	14723000	0	312440	0	0	0	0	0	0	0	0	0	0	0	2645.34	no	no	2;3;4	3.5629e-51
AT5G20630.1	AT5G20630.1	TLNRGDSMVFPQGLLHFQLNSGK	0	0	1166600	0	0	0	3610500	0	64427000	721820000	1822600000	1346800000	261160000	35776000	0	0	0	0	927300	612590	0	0	0	3241800	78051000	2150100000	1612600000	454980000	190820000	81185000	0	0	0	0	0	927300	612590	0	0	0	3241800	1	2558.31	yes	yes	2;3;4	9.1613e-156
AT1G56190.2;AT1G56190.1;AT3G12780.1	AT3G12780.1	VILSTHLGRPK	586660	0	0	0	845110	0	856610	1025900	0	0	0	14488	2590900000	4728800000	1213100000	554900000	118880000	681320	602910	504230	1020700	837150	886420	0	0	0	1048000	51854000	1163400000	6915800000	1322400000	819830000	144980000	1495300	681320	602910	504230	1020700	837150	886420	0	1	1219.74	no	no	2;3	2.3051e-11
AT3G55800.1	AT3G55800.1	YTGGMVPDVNQIIVK	171350	0	2420100	0	0	0	1715900	0	131990000	7099500	145300000	6163600000	2041000000	5391300000	1658100000	529940000	131750000	0	365390	579040	0	0	0	4776000	114410000	108140000	226170000	5889900000	12195000000	8098500000	1993100000	663100000	229850000	0	0	365390	579040	0	0	0	4776000	0	1632.85	yes	yes	2;3	7.0152e-14
AT5G19220.1	AT5G19220.1	WRFPTANDFGSEIIPFSAK	0	0	520540	1125900	0	0	4401800	74908000	851150000	642280000	243750000	65440000	38025000	19116000	0	0	0	0	0	0	0	0	0	71422000	1152400000	747830000	291120000	94146000	37461000	20568000	7237800	0	0	42506	0	0	0	0	0	0	71422000	1	2182.08	yes	yes	2;3;4	7.4573e-109
AT4G33010.1;AT4G33010.2	AT4G33010.1	FDAGLTESQMIQHMVDLASK	0	0	0	0	0	0	0	328090000	2610300000	1441100000	390950000	128860000	12088000	8360500	0	0	0	0	0	0	0	0	0	104200000	3520700000	1867800000	746220000	20385000	9807200	15752000	0	0	0	0	0	0	0	0	0	0	104200000	0	2220.06	yes	no	2;3;4	0
AT1G11750.1;AT1G11750.2	AT1G11750.1	VMIHQPQTGCGGHVEDVRR	0	0	351600	1328800	80789000	288520000	234510000	170160000	109080000	30259000	12745000	0	6282500	713890	0	0	195190	0	0	517020	13124000	88344000	400590000	194040000	80031000	4792300	5415700	8102800	4983300	0	0	794940	0	350610000	0	0	517020	13124000	88344000	400590000	194040000	1	2175.04	yes	no	2;3;4;5	1.4546e-55
AT3G03780.3;AT3G03780.2;AT3G03780.1;AT5G17920.2;AT5G17920.1	AT5G17920.2	TLTSLKGVTAFGFDLVR	0	0	0	0	0	0	0	10963000	825380000	88900000	176680000	1494000000	1170800000	564270000	192880000	64078000	13350000	25573	0	0	0	0	0	2537300	7746300	1953700	204750000	861050000	457100000	650900000	242310000	95089000	21143000	0	25573	0	0	0	0	0	2537300	1	1824.01	no	no	2;3	2.8547e-108
AT3G54050.2;AT3G54050.1	AT3G54050.2	GVFSFTLDPMYGEFVLTQENIEIPK	0	0	0	0	0	0	0	12560000	1318900000	562200000	192410000	114570000	49844000	12697000	0	0	0	0	0	0	0	0	0	10734000	1148400000	726030000	325790000	124850000	38051000	18954000	0	0	0	0	0	0	0	0	0	0	10734000	0	2873.42	yes	no	2;3;4	1.6408e-80
AT1G16880.1	AT1G16880.1	ALIKPLQQVLANSLR	194770	4274600	252830000	256890000	231050000	103930000	29406000	19689000	99872000	201380000	218460000	182900000	201880000	1038600000	375200000	304600000	81503000	641240	5600500	387730000	803350000	200580000	243100000	21549000	317230000	202890000	184100000	151540000	127430000	1083700000	563680000	305590000	114670000	70326000	641240	5600500	387730000	803350000	200580000	243100000	21549000	1	1663.01	yes	yes	2;3	3.7812e-58
AT5G38430.1	AT5G38430.1	QVQCISFIAYKPPSFTDA	0	796480	11767000	10247000	2492900000	908440000	739960000	249810000	422600000	87033000	31306000	14775000	9026000	0	0	0	0	647880	0	6432700	84735000	1962400000	2616500000	615960000	489970000	153960000	56786000	17957000	0	9426100	3297400	0	0	1560500000	647880	0	6432700	84735000	1962400000	2616500000	615960000	1	2071.01	yes	yes	2;3	6.3926e-84
AT5G35630.3;AT5G35630.2;AT5G35630.1	AT5G35630.3	VSGEVPWFGIEQEYTLLQQNVK	2801400	12017000	56004000	47634000	1034600000	2882100000	3740000000	3143800000	3805800000	1337600000	497180000	208440000	82576000	250140000	121790000	55568000	16821000	9743900	18132000	36460000	0	989140000	538880	2479900000	5016700000	1685400000	818940000	159430000	73080000	60334000	75132000	44543000	9649900	5768700000	9743900	18132000	36460000	0	989140000	538880	2479900000	0	2563.3	yes	no	2;3;4	1.8413e-141
AT1G66200.1;AT1G66200.3;AT5G37600.1	AT1G66200.1	SMREEGGYEIIKK	0	0	0	2525000	206960000	504510000	240600000	91826000	42285000	7433200	4609700	0	1035600	0	0	0	0	0	0	0	5964100	245040000	700660000	121760000	39170000	5261300	0	2086800	0	0	0	134300	0	403110000	0	0	0	5964100	245040000	700660000	121760000	2	1538.78	no	no	2;3	7.1029e-13
AT2G39730.2;AT2G39730.3;AT2G39730.1	AT2G39730.1	SFQCELVMAK	26555000	55379000	73559000	40942000	45969000	58645000	58614000	6237500	322270000	394490000	95785000	581860000	846170000	326410000	64708000	27597000	0	23948000	21987000	34077000	44290000	14260000	14239000	22010000	257170000	0	620280000	794990000	883190000	494480000	68779000	23258000	5041200	20471000	23948000	21987000	34077000	44290000	14260000	14239000	22010000	0	1211.57	no	no	2	0.0013618
AT5G48300.1	AT5G48300.1	QYLWLFEEHNVLEYLILAGDHLYR	0	0	0	0	0	0	9934000	245390000	1869900000	854120000	425050000	125870000	68353000	28574000	0	0	0	0	1840000	0	0	0	0	327950000	2557100000	803800000	567250000	127250000	26215000	36824000	10748000	6681200	0	8723700	0	1840000	0	0	0	0	327950000	0	3033.54	yes	yes	2;3;4;5	0
AT4G13930.1	AT4G13930.1	KGQPEGAVYDFEDKINFAVFPALQGGPHNHQIGALAVALK	0	0	0	0	0	0	0	43807000	875410000	545030000	66919000	99837000	81761000	0	0	0	0	0	0	0	0	0	0	0	3078100000	1875300000	209680000	34727000	74291000	30680000	0	0	0	0	0	0	0	0	0	0	0	2	4246.2	yes	yes	3;4;5;6	0
AT5G04140.1;AT5G04140.2	AT5G04140.1	SGVDVLMAAAMGADEYGFGSLAMIATGCVMAR	0	0	2468200	13280000	31826000	12565000	1059600	825780	55835000	49861000	1427700	0	0	0	0	0	0	0	0	10152000	76386000	35480000	0	462990	41137000	77406000	37617000	3561800	0	0	0	0	0	0	0	0	10152000	76386000	35480000	0	462990	0	3221.47	yes	no	3;4	2.2467e-57
AT5G60390.3;AT5G60390.1;AT1G07940.2;AT1G07940.1;AT1G07930.1;AT1G07920.1;AT1G07930.2;AT5G60390.2	AT5G60390.3	YDEIIKEVSSYLKK	8645400	33512000	179450000	125030000	139230000	92410000	25911000	26647000	25788000	88654000	102230000	149920000	256570000	94024000	50618000	27181000	9849200	8395600	83057000	322920000	245770000	109020000	83866000	20636000	69511000	98079000	226830000	203680000	148690000	344150000	86708000	36683000	12768000	37545000	8395600	83057000	322920000	245770000	109020000	83866000	20636000	2	1713.92	yes	no	2;3;4	1.5055e-28
AT3G48730.1;AT5G63570.1	AT5G63570.1	DIMEMVAPAGPMYQAGTLSGNPLAMTAGIHTLKR	0	0	0	0	0	0	0	0	0	0	225730000	3072100000	2668200000	339570000	144490000	32038000	24024000	0	0	0	0	0	0	0	0	0	668670000	1703400000	1681400000	793260000	183480000	48373000	23675000	0	0	0	0	0	0	0	0	1	3541.76	no	no	3;4;5;6	1.4985e-168
AT1G13440.1;AT1G13440.2	AT1G13440.1	NPEDIPWGEAGADFVVESTGVFTDKDKAAAHLK	0	0	0	0	0	0	0	0	143410000	1125000000	679180000	157170000	149980000	21656000	0	0	0	0	0	0	0	0	0	0	59296000	1708800000	1323300000	473720000	152750000	0	0	0	0	0	0	0	0	0	0	0	0	2	3513.71	yes	no	3;4;5;6	2.6393e-168
AT5G17920.2;AT5G17920.1	AT5G17920.2	KSEHAFYLDWAVHSFR	0	0	336390	0	0	0	1497800	0	7017600	6472900	151240000	2341200000	3497800000	1508900000	384180000	111830000	28213000	0	0	796070	0	0	0	0	6684400	0	213980000	3213300000	3365700000	1768200000	581700000	171050000	40616000	0	0	0	796070	0	0	0	0	1	1991.96	yes	no	2;3;4	1.3546e-220
AT4G37930.1	AT4G37930.1	WGVNVQPLSGSPANFHVYTALLKPHER	0	3243100	10960000	9640300	18322000	85995000	195770000	376910000	625690000	301430000	504900000	200430000	111780000	32178000	0	0	0	0	0	1863500	0	0	0	630240000	2254700000	1072800000	556100000	147150000	121550000	78717000	0	0	0	213700000	0	0	1863500	0	0	0	630240000	1	3016.57	yes	yes	3;4;5	1.0736e-105
AT3G14415.3;AT3G14415.1;AT3G14415.2	AT3G14415.3	VPVFLDGGVRR	178430	0	0	0	0	0	27021000	5300400	465360000	2865500000	2694400000	1079500000	829250000	246080000	64922000	61533000	17732000	0	0	336180	0	1448000	8709000	12793000	315500000	1446800000	2546200000	2062500000	932460000	366170000	68257000	55495000	26905000	20365000	0	0	336180	0	1448000	8709000	12793000	1	1213.69	yes	no	2;3	5.5881e-24
AT1G67090.1;AT1G67090.2	AT1G67090.1	KFETLSYLPDLTDSELAKEVDYLIR	0	0	13406000	964800000	10986000000	10185000000	3460700000	1483000000	1909000000	723570000	231200000	179860000	35661000	0	0	0	0	14905000	0	80945000	7906400000	13219000000	13961000	5944200000	3063400000	1116200000	430830000	136820000	22377000	22775000	0	0	7355900	9004700000	14905000	0	80945000	7906400000	13219000000	13961000	5944200000	2	2957.53	yes	no	2;3;4;5	4.6617e-208
AT4G26530.2;AT4G26530.1	AT4G26530.2	ELLFTSPGTFPCLSGVILFEETLYQK	0	0	0	0	0	2120100	12658000	189990000	2253800000	1301500000	471170000	221290000	37540000	0	0	0	2456900	305270	0	0	0	0	0	240250000	2290000000	1288400000	651440000	184260000	49342000	0	0	0	0	6581500	305270	0	0	0	0	0	240250000	0	2988.52	yes	no	2;3;4	1.6937e-131
AT5G48300.1	AT5G48300.1	NQFPGANDFGSEVIPGATSLGLR	0	0	0	0	0	0	9312400	118320000	1224200000	661060000	482370000	229400000	30530000	34132000	19108000	8263000	0	135620	0	0	0	0	0	98616000	1681800000	875150000	443070000	160560000	67034000	26560000	28065000	11760000	0	0	135620	0	0	0	0	0	98616000	0	2346.16	yes	yes	2;3;4	3.6598e-102
AT3G25530.1;AT3G25530.2	AT3G25530.1	LALALGDENAVSMPVAAAANEAFKK	0	0	0	0	0	0	0	0	85025000	1218800000	1493700000	678720000	382250000	49268000	0	0	0	0	0	0	0	0	0	0	118930000	2559000000	2128700000	605800000	235340000	88590000	0	0	0	0	0	0	0	0	0	0	0	1	2500.3	yes	no	2;3;4	9.5258e-175
AT1G65930.1	AT1G65930.1	FKDIFQEVYEASWK	0	0	0	0	0	0	968230	0	0	6144600	515670000	3989300000	2661900000	835880000	113290000	32731000	7037200	0	0	0	0	0	0	0	0	4574800	1023200000	3608800000	2343000000	1193700000	126740000	53722000	11225000	0	0	0	0	0	0	0	0	1	1788.87	yes	yes	2;3	7.2851e-114
AT3G48730.1;AT5G63570.1	AT5G63570.1	LAYGGAQEYFGITPDLTTLGK	0	0	0	0	0	0	0	0	0	5028300	797660000	3977100000	3662700000	886720000	178830000	67329000	6959100	0	1561300	0	0	0	0	0	0	23942000	992110000	3837300000	2264500000	1285400000	254540000	93788000	11275000	0	0	1561300	0	0	0	0	0	0	2214.12	no	no	2;3	4.4737e-100
AT4G31990.4;AT4G31990.2;AT4G31990.1;AT4G31990.3	AT4G31990.4	IARPMYSNPPVHGAR	35566	0	0	0	0	0	0	0	0	0	193920000	0	1473700000	235530000	82283000	27286000	4462300	0	0	0	0	0	0	0	0	2067400	141720000	1703400000	1243500000	486810000	110670000	39470000	7426400	287550	0	0	0	0	0	0	0	1	1664.86	yes	no	2;3;4	2.732e-11
AT3G48690.1	AT3G48690.1	VFLSGDSAGANIVHHMAMR	0	0	0	0	0	0	0	0	0	0	0	0	7099600	58633000	1248500000	1588500000	401900000	0	0	0	0	6705200	9011800	0	0	0	0	0	6849200	117110000	1382600000	1742300000	536300000	0	0	0	0	0	6705200	9011800	0	0	2011.97	yes	yes	2;3;4;5	1.9737e-45
AT5G54770.1	AT5G54770.1	EVVPGMIVTGMEVAEIDGAPR	0	2534800	7243600	8041600	33878000	622170000	1136400000	378380000	297990000	101420000	0	0	0	148980	3794500	0	0	0	2673200	7833800	16358000	20201000	1081000000	444290000	323650000	78494000	30080000	0	0	5232700	0	0	0	1175200000	0	2673200	7833800	16358000	20201000	1081000000	444290000	0	2169.08	yes	yes	2;3;4	5.9636e-66
AT5G11670.1	AT5G11670.1	TYDLGLASNLPR	0	0	0	0	0	38278000	788700000	411190000	453730000	187060000	59960000	24108000	9445000	0	0	0	0	0	0	0	0	0	58547000	312400000	597890000	219070000	78900000	15422000	0	0	0	0	0	894810000	0	0	0	0	0	58547000	312400000	0	1318.69	yes	yes	2;3	1.6005e-24
AT3G58610.3;AT3G58610.2;AT3G58610.1	AT3G58610.3	KKGHSYSEIINESVIESVDSLNPFMHAR	0	0	0	0	0	0	0	0	0	586450000	2542900000	3196600000	776380000	121060000	0	0	0	0	0	0	0	0	0	0	0	505720000	4588600000	1130500000	408530000	236730000	0	10896000	0	0	0	0	0	0	0	0	0	2	3186.58	yes	no	3;4;5;6	8.6817e-249
AT5G38420.1;AT5G38410.1;AT5G38410.3;AT5G38410.2	AT5G38420.1	KFETLSYLPDLSDVELAK	772180	958090	11530000	358210000	2109300000	1748700000	1683100000	879280000	612640000	316300000	30121000	45506000	19227000	7500100	0	0	0	0	226620	23825000	724500000	2915700000	4925100000	1332200000	3680700000	616420000	178700000	34270000	12534000	7174500	0	0	0	1121100000	0	226620	23825000	724500000	2915700000	4925100000	1332200000	1	2067.08	no	no	2;3;4	6.7929e-236
AT5G04140.1;AT5G04140.2	AT5G04140.1	AVATESWGTELYFCSLSNQTIVYK	0	0	9476900	19841000	0	77484	0	0	88111000	72709000	29161000	3369200	0	0	0	0	0	0	0	7476400	33424000	0	0	0	120770000	138220000	73480000	28876000	0	0	0	0	0	0	0	0	7476400	33424000	0	0	0	0	2766.32	yes	no	2;3	1.4569e-59
AT2G15620.1	AT2G15620.1	DYFGVNPQKQEGLSFVGLHVPVGR	0	0	0	0	0	0	0	0	10614000	148810000	217660000	2391700000	2312300000	958250000	310240000	114080000	24714000	0	0	0	0	0	0	0	12984000	182360000	332210000	1030100000	2285400000	1470000000	494150000	135850000	39709000	0	0	0	0	0	0	0	0	1	2642.36	yes	yes	2;3;4;5	2.8001e-161
AT4G24280.1;AT5G49910.1	AT4G24280.1	IAGLEVLR	3116100	9750400	18122000	16884000	75478000	189990000	248130000	232470000	551460000	1184000000	101030000	730250000	210510000	99412000	27266000	10385000	4337900	2331600	5867200	15381000	35759000	72388000	240660000	358120000	493430000	447910000	1105300000	637580000	369980000	90186000	28420000	15354000	3439000	340020000	2331600	5867200	15381000	35759000	72388000	240660000	358120000	0	869.533	no	no	2	0.0017117
AT5G17920.2;AT5G17920.1	AT5G17920.2	ILPIYKEVITELK	0	151610	0	0	0	0	0	0	0	0	556310000	6698100000	4130700000	1201200000	166090000	36198000	9444800	0	0	0	0	0	0	0	0	18535000	600920000	3690700000	2407600000	2331800000	197180000	79842000	10902000	0	0	0	0	0	0	0	0	1	1557.94	yes	no	2;3	2.3412e-24
AT5G04140.1;AT5G04140.2	AT5G04140.1	WPLAQPMR	0	477540	148090000	1045600000	164710000	80954000	60495000	51186000	1280700000	1755400000	61098000	219360000	159200000	20655000	0	0	327040	0	3251400	146680000	434800000	137270000	79846000	52984000	1082600000	220780000	663940000	335150000	119140000	43926000	0	4913700	0	69438000	0	3251400	146680000	434800000	137270000	79846000	52984000	0	997.517	yes	no	2	0.0078658
AT3G12780.1	AT3G12780.1	FYKEEEKNDPEFAK	0	216440	594730	184950	0	0	0	0	0	0	1365500	27964	1552700000	4912900000	2774100000	1431800000	348060000	628590	320780	533420	0	0	0	0	0	1183800	1801800	21795000	1693300000	6389300000	3278000000	2243000000	428610000	0	628590	320780	533420	0	0	0	0	2	1772.83	yes	yes	2;3;4	4.6403e-113
AT4G35090.1;AT4G35090.2	AT4G35090.1	FHWKPTCGVK	0	0	75935	0	0	62920000	72889000	86112000	1138700000	953180000	198710000	0	278720000	0	759260	455950	0	0	0	1009700	0	0	59328000	83341000	840820000	738850000	535130000	608370000	56544000	57884000	0	837450	838090	86287000	0	0	1009700	0	0	59328000	83341000	1	1258.63	yes	no	2;3	6.5826e-05
AT3G14420.2;AT3G14420.1;AT3G14420.4;AT3G14420.3;AT3G14420.5;AT3G14420.6;AT3G14415.3;AT3G14415.1;AT3G14415.2;AT4G18360.1;AT4G18360.2	AT3G14420.2	AIALTVDTPR	0	2460700	660960	2977300	0	42920000	2545700	49298000	534260000	3373500000	1858400000	795770000	929030000	365520000	89688000	74943000	34641000	1814400	1478500	0	5457100	0	32532000	39538000	506220000	679820000	3384700000	2958500000	951260000	538700000	100570000	108260000	42948000	131650000	1814400	1478500	0	5457100	0	32532000	39538000	0	1055.6	no	no	2	1.7098e-07
AT4G35090.1;AT4G35090.2	AT4G35090.1	CIIEKENNFKEPGER	101670	808840	2929000	1704900	0	16640000	24939000	44121000	1910200000	2224800000	1314800000	3354800	318510000	61032000	13957000	7246400	2253100	0	196590	1759200	0	0	15923000	25943000	1153800000	5407800000	770160000	764850000	344560000	97511000	15300000	8670800	1533700	21461000	0	196590	1759200	0	0	15923000	25943000	2	1861.9	yes	no	2;3;4	4.8326e-81
AT1G07890.8;AT1G07890.7;AT1G07890.5;AT1G07890.4;AT1G07890.3;AT1G07890.2;AT1G07890.1;AT1G07890.6	AT1G07890.8	TGGPFGTMR	0	0	0	0	0	0	0	0	0	0	0	46283	173430000	645110000	437030000	202570000	52883000	0	0	0	0	0	0	0	0	0	0	394050	159830000	757630000	497310000	271240000	87532000	0	0	0	0	0	0	0	0	0	922.433	yes	no	2	9.4092e-07
AT5G60390.3;AT5G60390.1;AT1G07940.2;AT1G07940.1;AT1G07930.1;AT1G07920.1;AT1G07930.2;AT5G60390.2	AT5G60390.3	IGGIGTVPVGR	23510000	112540000	882130000	10043000	0	224850000	10523000	113500000	135500000	121560000	214410000	39816000	751100000	752330000	184870000	92944000	0	26115000	143080000	776150000	1283100000	430970000	280480000	118050000	163280000	90151000	299290000	444860000	783760000	986140000	211050000	125260000	37612000	219740000	26115000	143080000	776150000	1283100000	430970000	280480000	118050000	0	1024.6	yes	no	2	0.00019028
AT4G37930.1;AT5G26780.1;AT5G26780.3;AT5G26780.2	AT4G37930.1	YYGGNEYIDMAETLCQKR	3051200	17233000	3278900	42248000	104120000	282100000	518580000	882840000	1044500000	491300000	223510000	202620000	195020000	36258000	22990000	5218500	0	0	6604400	0	10826000	0	48856000	994890000	1382700000	633590000	482370000	275040000	121790000	57407000	18925000	11168000	0	575060000	0	6604400	0	10826000	0	48856000	994890000	1	2209.98	no	no	2;3	9.3249e-191
AT3G55800.1	AT3G55800.1	TIINLDDRTQVAYGSK	0	0	0	0	0	0	0	0	11298000	0	1090100	599180000	2282100000	985220000	89880000	22642000	5712100	0	0	0	0	0	0	0	9413700	0	0	1329600000	2408200000	1551600000	94822000	24296000	11919000	0	0	0	0	0	0	0	0	1	1792.93	yes	yes	2;3	1.0803e-175
AT2G15620.1	AT2G15620.1	RDYFGVNPQKQEGLSFVGLHVPVGR	0	0	0	0	0	0	0	0	0	510500000	789300000	1191100000	1315900000	598990000	191060000	32244000	7605700	0	0	0	0	0	0	0	10665000	48774000	981800000	887310000	1260100000	763050000	263320000	37240000	8523100	0	0	0	0	0	0	0	0	2	2798.46	yes	yes	3;4;5;6	6.7037e-147
AT2G42600.2;AT2G42600.1	AT2G42600.2	GGGPTHLAILSQPPDTIHGQLR	0	0	0	5905200	137720000	347030000	676140000	483030000	921690000	550190000	47550000	84571000	15066000	6692400	0	0	0	0	0	346810	32937000	166880000	1530400000	551610000	970410000	675100000	246070000	30375000	15592000	6047300	6083000	0	0	2611100000	0	0	346810	32937000	166880000	1530400000	551610000	0	2264.2	yes	no	2;3;4;5	4.2889e-88
AT1G23310.1;AT1G23310.2	AT1G23310.1	EVQLVSFHTVSK	0	0	0	0	0	0	28092000	32279000	45036000	24121000	836350000	23570000000	5483400000	2340800000	445860000	132190000	38144000	0	0	0	0	0	6762600	26088000	27433000	6749300	531540000	6881300000	5807400000	3406200000	539450000	189890000	47017000	32216000	0	0	0	0	0	6762600	26088000	0	1372.74	yes	no	2;3	2.0557e-15
AT1G11860.3;AT1G11860.2;AT1G11860.1	AT1G11860.3	SHSEVHDESGNKIGEITSGGFSPNLKK	0	434010	0	0	0	0	0	0	0	0	0	0	33998000	496960000	1956800000	4093100000	1249900000	543200	535310	766780	0	0	0	0	0	0	0	0	42851000	754070000	1897700000	3097800000	1485900000	0	543200	535310	766780	0	0	0	0	2	2853.39	yes	no	3;4;5;6;7	0
AT3G63140.1	AT3G63140.1	QFLFISSAGIYK	3337100	39506000	122180000	54870000	138280000	228000000	372020000	182530000	690550000	676000000	424910000	611680000	358010000	166710000	45964000	25795000	8869400	2311000	10018000	24887000	53723000	58652000	93571000	339320000	730000000	887880000	768590000	613110000	326280000	177670000	48432000	33569000	14593000	223440000	2311000	10018000	24887000	53723000	58652000	93571000	339320000	0	1372.74	yes	yes	1;2;3	6.7899e-08
AT1G02560.1	AT1G02560.1	IMIHQPLGGAQGGQTDIDIQANEMLHHK	0	0	0	28106000	117810000	210790000	677140000	162220000	563210000	322230000	2197800	41867000	0	0	0	0	0	0	0	0	17185000	94934000	434430000	738700000	1032800000	301850000	280630000	16200000	28252000	0	0	0	0	445180000	0	0	0	17185000	94934000	434430000	738700000	0	3051.5	yes	yes	2;3;4;5;6	2.6584e-132
AT4G37930.1	AT4G37930.1	VLEAVHIASNKNTVPGDVSAMVPGGIR	1554000	16439000	38339000	51569000	115920000	325010000	917030000	943930000	429820000	254030000	324960000	152620000	77353000	17621000	0	0	0	2458400	3214200	8318100	11150000	0	63957000	634560000	2991100000	1897000000	354500000	329770000	40313000	32379000	0	0	0	534760000	2458400	3214200	8318100	11150000	0	63957000	634560000	1	2730.45	yes	yes	2;3;4;5	0
AT2G24270.3;AT2G24270.2;AT2G24270.1;AT2G24270.4	AT2G24270.3	IAWEEPFGPVVPVLR	0	0	0	0	0	0	4952800	280300000	2883100000	2029500000	595210000	304070000	113430000	17520000	4773100	0	0	0	0	0	0	0	0	157620000	3616700000	2084500000	920090000	287310000	83871000	22572000	6207800	0	0	0	0	0	0	0	0	0	157620000	0	1707.93	yes	no	2;3	5.7365e-17
AT5G26000.1;AT5G26000.2	AT5G26000.1	LFNSGNFEK	6144000	21290000	77982000	45018000	44098000	0	53759000	213360000	3483200000	3943200000	1851700000	9659500	513870000	113680000	21166000	8590800	3646000	13777000	17972000	46572000	135380000	67992000	91153000	214670000	3976500000	3815600000	2021000000	1251900000	451790000	168510000	27478000	9145700	5423000	212980000	13777000	17972000	46572000	135380000	67992000	91153000	214670000	0	1054.51	yes	no	2	0.0023542
AT5G06290.1;AT3G11630.1	AT3G11630.1	APDFEAEAVFDQEFIK	0	0	0	0	0	139320000	328410000	94355000	169100000	32721000	25895000	0	10770000	15742000	0	0	0	288280	300350	232150	0	0	246790000	140020000	240370000	34397000	12206000	6622100	0	40851000	8510200	0	0	238160000	288280	300350	232150	0	0	246790000	140020000	0	1854.87	no	no	2;3	1.1062e-55
AT4G25050.1;AT4G25050.2	AT4G25050.1	VSDIVKEQLALAADVPLTAESK	0	0	0	0	0	6047100	0	3174800	23815000	48440000	54840000	80949000	10207000	0	0	215360000	2235300000	0	0	0	0	0	0	0	21772000	22563000	73063000	73167000	59761000	43858000	18483000	210810000	2766300000	0	0	0	0	0	0	0	0	1	2296.25	yes	no	2;3;4	9.3741e-142
AT1G63940.1;AT1G63940.2;AT1G63940.4;AT1G63940.3	AT1G63940.1	SLLTAHTDTYDYLPYFYSR	0	0	0	0	0	0	0	0	33958000	236440000	355900000	445200000	536310000	950420000	708460000	360430000	108620000	0	0	0	0	0	0	0	26271000	373940000	776540000	620650000	424760000	1167300000	711260000	456340000	142320000	0	0	0	0	0	0	0	0	0	2325.1	no	no	2;3;4	6.1702e-262
AT1G09340.1	AT1G09340.1	EIFNISGEKYVTFDGLAK	10707000	36161000	106660000	43180000	52438000	77962000	105710000	150840000	509630000	600600000	402930000	417020000	195730000	91468000	37700000	21097000	9972200	10716000	29711000	46737000	98913000	34799000	59203000	168460000	648750000	810670000	752830000	285170000	142630000	109970000	44925000	28494000	11281000	109280000	10716000	29711000	46737000	98913000	34799000	59203000	168460000	1	2030.04	yes	yes	2;3	5.1976e-288
ATCG00490.1	ATCG00490.1	SQAETGEIKGHYLNATAGTCEEMIK	0	0	9061800	347950000	935630000	806750000	578170000	225770000	578710000	43791000	0	0	8221900	0	0	0	0	0	0	11857000	585450000	1374800000	4090900000	370250000	691900000	0	20073000	12047000	9732200	0	0	0	0	1107500000	0	0	11857000	585450000	1374800000	4090900000	370250000	1	2737.27	yes	yes	2;3;4	2.9061e-226
AT4G24280.1;AT5G49910.1	AT4G24280.1	AVITVPAYFNDSQR	497110	2512600	3793600	3972000	0	32564000	327270000	290780000	764550000	1256200000	1456900000	817230000	264330000	96134000	19688000	8585300	2919200	0	1724200	2669400	7992100	7152300	67951000	42619000	691720000	83574000	1345300000	550170000	395310000	89538000	14220000	0	0	59169000	0	1724200	2669400	7992100	7152300	67951000	42619000	0	1579.8	no	no	2;3	1.5969e-09
AT5G25980.2;AT5G25980.3;AT5G25980.1;AT5G26000.1;AT5G26000.2	AT5G26000.1	GYALGTDAPGR	23398000	48928000	145820000	80541000	121560000	99428000	68654000	270780000	1202000000	1045300000	962900000	80902	173970000	35743000	9623500	0	2474500	56240000	50745000	74354000	188720000	205780000	273350000	242620000	1355900000	2147100000	568630000	507130000	154360000	41903000	11852000	8031900	2944800	255180000	56240000	50745000	74354000	188720000	205780000	273350000	242620000	0	1076.53	no	no	2	0.00019028
AT3G60750.1;AT3G60750.2;AT2G45290.1	AT3G60750.1	NLSQQCLNALAK	374200	0	0	0	0	0	0	156060000	13362000000	10754000000	5951800000	4560600000	1544300000	368110000	101320000	34696000	21239000	1144900	0	0	0	0	0	90982000	6715300000	379080000	7915800000	4087800000	1427900000	582500000	136630000	56713000	27510000	1549400	1144900	0	0	0	0	0	90982000	0	1358.7	no	no	2;3	6.02e-17
AT2G37220.1	AT2G37220.1	SSFGSSGSGYGGGGGSGAGSGNR	129910	195010	0	0	0	178070	257090	0	1089800	993970	0	0	94643000	934260000	965160000	673850000	156060000	154330	0	0	349940	0	0	510560	1079900	0	2396500	6577600	93137000	811690000	1304000000	994160000	215800000	0	154330	0	0	349940	0	0	510560	0	1905.78	yes	yes	2;3	2.853e-129
AT5G60390.3;AT5G60390.1;AT1G07940.2;AT1G07940.1;AT1G07930.1;AT1G07920.1;AT1G07930.2	AT5G60390.3	MTPTKPMVVETFSEYPPLGR	23685000	24563000	39337000	403560000	249140000	137220000	118720000	71650000	100080000	9615300	57651000	112820000	921610000	477600000	144570000	91801000	60436000	8270500	122740000	65790000	217270000	302950000	134370000	9726100	75081000	95376000	228870000	275750000	602090000	744630000	160190000	15268000	81595000	164380000	8270500	122740000	65790000	217270000	302950000	134370000	9726100	1	2279.13	yes	no	2;3;4	4.7585e-54
AT5G09660.2;AT5G09660.1;AT5G09660.3;AT5G09660.4	AT5G09660.2	AGAGSATLSMAYAAAK	1652600	2363700	2284600	1865200	0	6610100	7388100	16986000	70088000	39821000	102850	0	923820000	1187500000	515980000	531570000	241060000	2089100	1152100	2972800	3655500	0	0	60432000	173690000	12761000	89549000	86101000	467510000	2960300000	936460000	777650000	433960000	2118200	2089100	1152100	2972800	3655500	0	0	60432000	0	1439.71	yes	no	2;3	5.1568e-29
AT3G15730.1	AT3G15730.1	TLDTVHHDDFHQPNFTGAAITK	77495	0	0	0	0	16852000	200760000	270410000	1014300000	309980000	246160	115560000	158760000	61729000	9790200	0	0	167570	61328	0	0	0	0	265300000	989790000	707120	174450000	205950000	215800000	86313000	10457000	0	0	345520000	167570	61328	0	0	0	0	265300000	0	2464.18	yes	yes	2;3;4;5	9.7988e-207
AT5G26000.1;AT5G26000.2	AT5G26000.1	YKDDQKGMIGPVMITR	225070	0	0	889540	11779000	0	0	69119000	692950000	472570000	206050000	28987000	106780000	8712700	0	0	1293600	731890	598770	995620	55924000	46555000	55540000	87931000	567820000	886430000	205030000	141840000	20190000	28282000	0	0	0	51673000	731890	598770	995620	55924000	46555000	55540000	87931000	2	1850.94	yes	no	2;3;4	2.7172e-196
AT5G04140.1;AT5G04140.2	AT5G04140.1	GNADIIQISGHDGGTGASPISSIK	0	21576000	69329000	0	0	0	0	17452000	2787300000	3175500000	502590000	776180000	360840000	64635000	0	0	0	0	0	0	0	63506000	100710000	1646900	2678600000	1116100000	2411100000	953730000	306250000	20702000	17106000	6290500	0	18978000	0	0	0	0	63506000	100710000	1646900	0	2294.15	yes	no	2;3;4	5.5116e-208
AT3G55440.1	AT3G55440.1	KGGAFTGEVSAEMLVNLDIPWVILGHSERR	0	0	0	0	0	0	0	0	0	0	0	0	142390000	370320000	205000000	80605000	42320000	0	0	0	0	0	0	0	0	0	0	0	58935000	491170000	190610000	120680000	64475000	0	0	0	0	0	0	0	0	2	3280.7	yes	yes	3;4;5;6	6.5397e-109
AT5G04140.1;AT5G04140.2	AT5G04140.1	ENEIRPFGNPR	21428	755190	118960000	83192000	35707000	32603000	15300000	19693000	473530000	721370000	509170000	671460	63340000	9157500	2000700	577320	108140	26400	2132800	71729000	130590000	26048000	34701000	14517000	358800000	1544900000	320790000	172860000	61748000	11323000	0	0	0	20319000	26400	2132800	71729000	130590000	26048000	34701000	14517000	1	1327.66	yes	no	2;3	8.8315e-15
AT2G21330.1;AT2G21330.3;AT2G21330.2;AT4G38970.1;AT4G38970.2	AT4G38970.1	TAAYYQQGAR	0	491570	815190	1067800	0	7466500	35711000	423480000	103810000	71089000	1319900	16057000	8004600	0	0	463050	0	0	277230	515080	0	0	0	389150000	179570000	12728000	92317000	18391000	7523500	0	229430	0	0	22527000	0	277230	515080	0	0	0	389150000	0	1127.54	no	no	2	3.6846e-11
AT1G09340.1	AT1G09340.1	YVTFDGLAK	13473000	45304000	103450000	72924000	85630000	209400000	239320000	201700000	666760000	617180000	2261400	455410000	404420000	132030000	20453000	0	0	13299000	26532000	43254000	57394000	48489000	62454000	224910000	689850000	1475100	800330000	611650000	461610000	210140000	21918000	0	0	346020000	13299000	26532000	43254000	57394000	48489000	62454000	224910000	0	1012.52	yes	yes	1;2	0.0050415
AT3G09440.2;AT3G09440.1;AT5G02490.1;AT1G56410.1;AT5G02500.1;AT5G02500.2;AT1G16030.1	AT5G02500.1	NAVVTVPAYFNDSQR	0	0	0	0	0	0	0	0	291830000	575280000	1037600000	943130000	486230000	130340000	30592000	9840200	5266400	0	0	0	0	0	0	0	261080000	60067000	1427900000	912000000	480750000	169070000	31500000	17020000	5754800	83962000	0	0	0	0	0	0	0	0	1679.83	no	no	2;3	5.5679e-38
AT2G21170.1;AT2G21170.2	AT2G21170.1	SSLTDRIDISGQNSWVGK	0	0	0	0	0	0	0	0	0	0	0	22162000	1841500000	4553200000	1142300000	464550000	125830000	0	0	0	0	0	0	0	0	0	0	0	1406700000	5383300000	1219600000	515110000	154340000	0	0	0	0	0	0	0	0	1	1961.98	yes	no	2;3	6.3478e-122
AT4G13930.1	AT4G13930.1	GYQIVTNGTENHLVLWDLRPLGLTGNKVEK	0	0	0	0	0	0	4397200	95013000	673960000	881630000	394020000	312390000	108710000	0	0	0	0	0	0	0	0	0	0	426130000	4305100000	1609300000	716100000	168870000	79584000	23603000	0	0	0	0	0	0	0	0	0	0	426130000	2	3363.79	yes	yes	3;4;5	2.4079e-135
ATCG00490.1	ATCG00490.1	LTYYTPEYETK	0	0	0	2346300000	7908500000	7092300000	4562200000	2040700000	3115600000	0	0	17957000	145880000	39191000	0	8701200	4306200	166600	0	0	4644400000	10741000000	41833000000	3015500000	4955500000	0	543160000	6136300	8389500	82732000	12526000	12346000	9570500	17108000000	166600	0	0	4644400000	10741000000	41833000000	3015500000	0	1406.66	yes	yes	2;3	2.2367e-06
AT5G26000.1;AT5G26000.2	AT5G26000.1	TTYGDPLIYVTENGFSTPGDEDFEK	406070	0	1973100	0	0	0	0	0	906330000	597920000	399670000	220950000	82975000	11652000	0	0	0	0	2224600	7241200	0	8475900	3971500	5544700	873950000	787340000	581320000	200620000	108980000	37029000	0	0	0	0	0	2224600	7241200	0	8475900	3971500	5544700	0	2794.25	yes	no	2;3	5.9219e-161
AT4G37930.1	AT4G37930.1	VAEYFDKAVTIALK	1035100	6400600	10283000	22954000	92265000	156310000	536460000	193340000	502560000	341330000	147170000	130420000	74398000	15689000	0	0	0	1522400	4161700	5953100	5173900	5411600	46703000	473290000	997030000	637700000	394130000	196700000	40575000	25312000	0	0	0	453790000	1522400	4161700	5953100	5173900	5411600	46703000	473290000	1	1566.87	yes	yes	2;3	1.578e-48
AT1G32060.1	AT1G32060.1	KLTCSYPGIK	0	0	145270000	647130000	1702300000	831060000	363390000	139900000	42287000	57531000	377080000	5561.1	262930000	49218000	7385000	1725400	580900	0	0	85275000	1258500000	2037600000	1154900000	211160000	56732000	63307000	85433000	479700000	189700000	53846000	4865600	2560300	0	586320000	0	0	85275000	1258500000	2037600000	1154900000	211160000	1	1165.62	yes	yes	2	8.1679e-06
AT1G32060.1	AT1G32060.1	KPDFDAFIDPQKQYADAVIEVLPTTLIPDDNEGK	0	3270500	226170000	89158000	490260000	352200000	34402000	54886000	256080000	431120000	1653500000	1447100000	549650000	136940000	12578000	10128000	0	0	17463000	54672000	942270000	603950000	0	0	400320000	739840000	2157200000	1029200000	698760000	204580000	18816000	0	0	170030000	0	17463000	54672000	942270000	603950000	0	0	2	3801.9	yes	yes	3;4;5;6	1.4514e-153
AT3G60750.1;AT3G60750.2	AT3G60750.1	AKSGHPGLPMGCAPMAHILYDEVMR	0	0	0	0	0	0	0	0	1395900000	1528500000	399370000	268880000	147850000	8445900	0	0	0	0	0	0	0	0	0	0	793890000	1766000000	701390000	200010000	29038000	0	0	0	0	0	0	0	0	0	0	0	0	1	2737.3	yes	no	2;3;4;5	1.2054e-102
AT5G17920.2;AT5G17920.1	AT5G17920.2	AMTVFWSAMAQSMTSRPMK	0	0	0	0	0	0	1508500	0	0	14666000	114010000	2826200000	5999200000	610360000	267760000	69487000	9128800	126570	505690	0	0	0	0	2568300	4937400	11724000	221290000	2473300000	2962700000	1623400000	285740000	99459000	17320000	0	126570	505690	0	0	0	0	2568300	1	2160	yes	no	2;3;4	1.1702e-153
AT3G54050.2;AT3G54050.1	AT3G54050.2	IYSFNEGNYQMWDDKLK	0	0	0	0	0	0	0	57335000	2237400000	1202300000	386360000	193960000	87766000	23375000	15949000	6107400	0	0	0	0	0	0	0	61983000	1461900000	1230400000	480830000	167030000	88552000	29368000	16856000	7116800	3376700	0	0	0	0	0	0	0	61983000	1	2149.98	yes	no	2;3;4	8.3105e-157
AT1G68010.1;AT1G68010.2	AT1G68010.1	GGLYEGWLPHLFVGNLLK	0	0	0	0	0	0	26689000	43260000	125070000	78658000	204300000	6584900000	5808500000	3009300000	523430000	141320000	30163000	0	0	0	0	0	0	21744000	122150000	77602000	358360000	3902400000	5688400000	3323800000	491880000	156120000	31500000	9838800	0	0	0	0	0	0	21744000	0	2012.09	yes	no	2;3;4	3.0814e-84
AT1G11860.3;AT1G11860.2;AT1G11860.1	AT1G11860.3	VTDEHIYLVVNAGCR	926370	0	0	0	0	0	0	0	11089000	0	0	12331000	0	104210000	665350000	1185300000	433900000	0	0	0	0	0	0	0	10297000	0	0	0	2317800	163470000	835270000	1136500000	552950000	0	0	0	0	0	0	0	0	0	1744.86	yes	no	2;3;4	5.5552e-70
AT1G17650.1	AT1G17650.1	LALGLAESVSQSTPIAAAANELYK	0	0	0	0	0	0	0	857640	141280000	535940000	183670000	339460000	392890000	155550000	37998000	11606000	1842700	0	0	0	0	0	0	0	159300000	391230000	569870000	336420000	454060000	234820000	33967000	12299000	3026400	0	0	0	0	0	0	0	0	0	2416.28	yes	yes	2;3;4	6.8643e-102
AT3G09440.2;AT3G09440.1;AT5G02500.1;AT5G02500.2	AT5G02500.1	DAGVIAGLNVMR	5271100	15676000	19828000	0	14772000	0	80117000	75531000	285710000	520360000	587300000	496540000	16723000	5823500	0	0	0	6501200	6799300	535550	0	10168000	0	66461000	206030000	467480000	998670000	529970000	11189000	0	35711000	0	0	77012000	6501200	6799300	535550	0	10168000	0	66461000	0	1214.64	no	no	2;3	3.8402e-14
AT1G43670.1	AT1G43670.1	LIGLAGETNIQGEEQKKLDVLSNDVFVNALVSSGR	0	0	0	0	0	0	0	0	892640000	686980000	260060000	222380000	168610000	111900000	13366000	8538900	0	0	0	0	0	0	0	7656100	1368400000	1032000000	611430000	204350000	88907000	159620000	14594000	11499000	0	0	0	0	0	0	0	0	7656100	2	3712.96	yes	yes	3;4;5	4.6058e-200
AT2G26080.1	AT2G26080.1	RHNSATPDEQAQMANYCGFDNLNTLIDSTVPK	0	0	0	0	0	0	0	76403000	1533400000	669060000	225330000	116100000	16366000	0	0	0	0	0	0	0	0	0	0	76776000	1599100000	774210000	454440000	68551000	13685000	0	0	0	0	0	0	0	0	0	0	0	76776000	1	3606.65	yes	yes	3;4;5	2.8111e-273
AT4G33010.1;AT4G33010.2;AT2G26080.1	AT4G33010.1	NIMENPAWYTQYTPYQAEISQGR	0	0	0	0	0	0	0	86302000	1998700000	749020000	212160000	101020000	36458000	0	0	0	0	0	0	0	0	0	0	98600000	1220400000	715730000	359600000	85946000	32944000	0	0	0	0	0	0	0	0	0	0	0	98600000	0	2759.26	no	no	2;3;4	8.2766e-227
AT3G04790.1	AT3G04790.1	LRVDGDGKPYVTDNSNYIIDLYFK	0	0	0	0	0	0	0	0	0	0	0	20498000	3627300000	4295600000	532430000	246690000	54289000	0	0	0	0	0	0	0	0	0	0	112450000	2480800000	5992600000	734200000	383240000	0	0	0	0	0	0	0	0	0	2	2804.4	yes	yes	2;3;4;5	1.7254e-207
AT3G60750.1	AT3G60750.1	DRFVLSAGHGCMLLYALLHLAGYDSVQEEDLKQFR	0	0	0	0	0	0	0	0	849670000	2658300000	886630000	640040000	23792000	0	0	0	0	0	0	0	0	0	0	16601000	516000000	2443000000	1366000000	339590000	19699000	12262000	0	0	0	0	0	0	0	0	0	0	16601000	2	4051.01	yes	yes	3;4;5;6	9.3558e-238
AT5G20630.1	AT5G20630.1	AAVTPAFAPAYAGINGLGVSLAR	3886500	9950400	13952000	17330000	14995000	32598000	30647000	27709000	201410000	734720000	3079300000	2111700000	541630000	197450000	70470000	30926000	10202000	1015500	0	295680	0	0	0	23412000	327360000	1843700000	5223500000	2269800000	682610000	178930000	84659000	40795000	14848000	0	1015500	0	295680	0	0	0	23412000	0	2186.18	yes	yes	2;3;4	1.2163e-102
AT1G04410.1	AT1G04410.1	NVIIWGNHSSSQYPDVNHAK	0	0	0	0	0	0	0	0	0	0	17476000	184830000	5123600000	3343500000	1352600000	535260000	118320000	0	0	0	0	0	0	0	0	0	22459000	1817100000	7927600000	4818400000	1699100000	674610000	186940000	0	0	0	0	0	0	0	0	0	2265.09	yes	yes	2;3;4	2.2615e-208
AT5G38420.1;AT5G38410.1;AT5G38410.3;AT5G38410.2	AT5G38420.1	KFETLSYLPDLSDVELAKEVDYLLR	0	0	41927000	872900000	6266200000	8274900000	5789000000	1538900000	1753900000	582350000	100030000	56588000	0	0	0	0	0	12415000	5641200	102270000	1867000000	10214000000	258100000	3949300000	2374400000	977710000	375290000	0	0	0	0	0	0	2760800000	12415000	5641200	102270000	1867000000	10214000000	258100000	3949300000	2	2955.55	no	no	2;3;4;5	1.8668e-189
AT1G13440.1;AT1G13440.2;AT3G04120.1;AT1G79530.1;AT1G16300.1	AT1G13440.1	TVDGPSMKDWR	102630	0	485880	0	0	0	0	0	515050000	2664800000	5776700000	14145000	1175900000	123950000	23942000	9124000	2917300	0	0	0	0	0	0	2836700	390920000	5630900000	1950200000	2131900000	820280000	275560000	29989000	18272000	4481000	0	0	0	0	0	0	0	2836700	1	1290.6	no	no	2;3	2.3051e-41
AT3G44310.3;AT3G44310.1	AT3G44310.3	KYHASAIHVPGPEVAR	2766900	18227000	37674000	35602000	131320000	99967000	59226000	33744000	18919000	4592000	2220200	0	1631100	0	0	0	190850	220880	1440800	7967600	38862000	116120000	244780000	48241000	26507000	17733000	1012300	0	0	0	6416700	2071000	778950	96900000	220880	1440800	7967600	38862000	116120000	244780000	48241000	1	1730.92	yes	no	2;3;4	4.7895e-15
AT5G56010.1;AT5G56030.1;AT5G56030.2;AT5G56000.1	AT5G56030.1	KHSEFISYPISLWIEK	0	0	0	0	8513800	37913000	41355000	49525000	194480000	109800000	61081000	15177000	2894900	0	0	0	0	0	0	0	0	0	29975000	62941000	204390000	134080000	86165000	20661000	5384600	0	0	0	0	32135000	0	0	0	0	0	29975000	62941000	1	1976.04	no	no	2;3;4	1.08e-93
AT1G42970.1	AT1G42970.1	NASHLLKYDSMLGTFK	3049300	12122000	98130000	438510000	511850000	246910000	125180000	28014000	57450000	22437000	370900	0	0	0	0	0	814460	3297600	17533000	182820000	1039700000	524510000	298390000	44000000	47144000	7236900	4901100	0	0	1434400	0	0	0	198380000	3297600	17533000	182820000	1039700000	524510000	298390000	44000000	1	1823.92	yes	yes	2;3;4	1.4605e-175
AT2G39730.2;AT2G39730.3;AT2G39730.1	AT2G39730.1	EGPPVFEQPEMTYEK	234780	1057600	5274900	0	34438000	2015800	0	0	458780000	513490000	247320000	1045300000	726190000	429650000	333320000	283420000	213570000	2191200	1571800	523500	1555800	11471000	13953000	0	113630000	54763000	804990000	598240000	1083700000	596690000	249560000	286420000	260370000	0	2191200	1571800	523500	1555800	11471000	13953000	0	0	1779.8	no	no	2;3	6.7648e-59
AT1G04410.1	AT1G04410.1	MELIDAAFPLLK	0	0	0	0	0	0	0	0	0	0	0	1037700000	4508900000	2065700000	514660000	179460000	40610000	0	0	0	0	0	0	0	0	0	0	62556000	3706800000	3096600000	568320000	212570000	61038000	0	0	0	0	0	0	0	0	0	1359.75	yes	yes	1;2;3	0.00018329
AT3G03780.3;AT3G03780.2;AT3G03780.1;AT5G17920.2;AT5G17920.1	AT5G17920.2	GVTAFGFDLVR	197680	402520	1233900	0	0	0	1614700	1655200	10491000	24918000	513600000	5945800000	4853700000	1983300000	405480000	129880000	28141000	0	0	0	0	0	0	2663500	19885000	28109000	580320000	3998700000	4558700000	2648600000	481510000	146760000	46602000	0	0	0	0	0	0	0	2663500	0	1180.62	no	no	2	2.3448e-10
AT3G55800.1	AT3G55800.1	MFSPGNLR	0	0	495630	0	0	0	0	0	46124000	0	0	1656000000	7262100000	2213400000	834450000	350940000	76012000	0	0	923480	0	0	0	988240	29855000	66499000	73571000	2591500000	6024500000	3876200000	1225800000	567850000	100620000	0	0	0	923480	0	0	0	988240	0	920.454	yes	yes	2	0.010493
AT1G20620.1;AT1G20620.5;AT1G20620.2;AT1G20620.4	AT1G20620.1	EGNFDLVGNNTPVFFIR	0	0	0	2204700	3493700	39788000	40965000	32113000	834790000	3838700000	3956400000	1667500000	302380000	112110000	5968600	0	1104300	0	0	0	0	0	8039300	12454000	548420000	2570900000	2210600000	720740000	588380000	107830000	4138300	0	0	17269000	0	0	0	0	0	8039300	12454000	0	1937.96	yes	no	2;3	7.7039e-124
AT1G09340.1	AT1G09340.1	GVNWTSIRPVYIYGPLNYNPVEEWFFHR	0	15601000	286490000	135550000	603310000	790080000	1065900000	1135100000	2385300000	3715700000	1144200000	3208400000	1174400000	609230000	91226000	51358000	9794200	3149800	601160	184960000	310490000	226940000	0	1757300000	2843700000	4649900000	1598700000	2023900000	1099400000	447440000	141040000	67852000	23574000	953340000	3149800	601160	184960000	310490000	226940000	0	1757300000	1	3452.71	yes	yes	3;4;5	6.3684e-133
AT1G09340.1	AT1G09340.1	EIFNISGEK	108910	40478000	115820000	59865000	88189000	103900000	129120000	169250000	461500000	333320000	4647600	92961000	200020000	108000000	0	0	0	0	0	37018000	57705000	39681000	77513000	165510000	409510000	0	429580000	324960000	280420000	128030000	0	0	0	150900000	0	0	37018000	57705000	39681000	77513000	165510000	0	1035.52	yes	yes	1;2	2.5135e-15
AT3G45140.1	AT3G45140.1	ALGEAQDDILQFDAPVLINR	205270	0	0	0	0	3083300	157990000	242690000	358580000	619240000	1058000000	1178600000	113000000	79258000	0	0	0	0	117900	611300	0	0	0	67342000	140070000	199890000	566160000	254990000	284570000	50101000	0	0	0	23429000	0	117900	611300	0	0	0	67342000	0	2197.14	yes	yes	2;3	3.0307e-139
AT4G24280.1	AT4G24280.1	KQDITITGASTLPKDEVDQMVQEAER	0	1466700	0	0	0	0	50103000	0	683150000	896420000	1928800000	1050600000	205210000	56468000	0	0	0	0	0	0	0	0	29030000	0	613750000	1174300000	1337600000	352730000	300480000	89747000	0	0	0	84788000	0	0	0	0	0	29030000	0	2	2901.44	yes	yes	2;3;4	0
AT1G13440.1;AT3G04120.1	AT1G13440.1	SDLDIVSNASCTTNCLAPLAK	0	0	0	0	0	0	0	0	281910000	2125600000	1808200000	958790000	345050000	71061000	0	0	0	0	0	0	0	0	0	0	218600000	2826900000	3192600000	726990000	312280000	101050000	2638500	0	0	0	0	0	0	0	0	0	0	0	2249.07	no	no	2;3	1.3321e-138
AT1G07890.8;AT1G07890.7;AT1G07890.5;AT1G07890.4;AT1G07890.3;AT1G07890.2;AT1G07890.1;AT1G07890.6	AT1G07890.8	LAWHSAGTFDCQSR	0	0	0	0	0	0	0	0	0	0	0	46663	1037000000	4768000000	2857800000	1513300000	626530000	470560	381370	90635	0	0	0	0	0	468540	0	0	1315300000	6175000000	3046100000	2099100000	744300000	0	470560	381370	90635	0	0	0	0	0	1634.73	yes	no	2;3	3.9276e-40
AT4G33010.1;AT2G26080.1	AT4G33010.1	EYAAFPAPWLR	0	193130	0	0	0	0	8848100	598860000	5354300000	2100500000	816680000	312950000	0	0	0	0	0	0	198390	630210	0	0	0	823700000	4371100000	2001100000	1051000000	0	0	0	0	0	0	23591000	0	198390	630210	0	0	0	823700000	0	1319.67	no	no	2;3	8.8416e-07
AT2G44650.1	AT2G44650.1	VLFSDVSAYEVDLGTDAR	0	0	0	0	0	0	0	0	0	0	308960000	319120000	109710000	4482200	8379200	2533400	796780	0	0	0	0	0	0	0	0	8050800	407340000	203860000	92495000	20652000	15189000	2375000	0	0	0	0	0	0	0	0	0	0	1955.95	yes	yes	2;3	3.5569e-54
ATCG00480.1	ATCG00480.1	AHGGVSVFGGVGER	192260	0	1274100	0	80068000	247610000	134540000	50422000	43271000	11095000	5508700	543290	171820000	15111000	0	0	0	344760	0	1025300	752160	62422000	279450000	72277000	52636000	19161000	1567800	63445000	332370000	61786000	13145000	3311000	0	191570000	344760	0	1025300	752160	62422000	279450000	72277000	0	1327.66	yes	yes	2;3	2.2291e-28
AT5G04140.1;AT5G04140.2	AT5G04140.1	GILAQLGYNSLDDIIGR	0	0	5878300	22838000	26762000	8156800	2250700	1246000	546080000	1279500000	744890000	408150000	89432000	14637000	0	0	0	0	0	22271000	31891000	20856000	0	1325200	1206500000	2010400000	2280800000	311690000	83090000	26234000	0	0	0	0	0	0	22271000	31891000	20856000	0	1325200	0	1816.97	yes	no	2;3	4.5111e-82
AT3G14415.3;AT3G14415.1;AT3G14415.2	AT3G14415.3	NHIVTEWDTPR	379920	513300	980770	0	0	3221700	8221000	0	908750000	2362200000	2048300000	9468900	989430000	311960000	86854000	48930000	25892000	0	293880	427640	0	0	6673300	6666700	432840000	7272900000	2071400000	1682400000	1146100000	451030000	82981000	62013000	35781000	4395400	0	293880	427640	0	0	6673300	6666700	0	1366.66	yes	no	2;3	3.4862e-32
AT3G14420.2;AT3G14420.1;AT3G14420.4;AT3G14420.3;AT3G14420.5;AT3G14420.6	AT3G14420.2	IDMTTTVLGFK	0	0	0	0	0	0	8539000	6388000	346630000	2449100000	2910600000	1883400000	867300000	137700000	0	0	0	372300	0	0	0	0	0	6270900	261100000	2520900000	3228600000	1352900000	3238300000	219540000	0	0	0	6358600	372300	0	0	0	0	0	6270900	0	1224.64	yes	no	1;2;3	1.0974e-05
AT3G14420.2;AT3G14420.1;AT3G14420.4;AT3G14420.3;AT3G14420.5;AT3G14420.6;AT3G14415.3;AT3G14415.1;AT3G14415.2	AT3G14420.2	MAHPDGEYATAR	0	396510	1032100	462730	3780600	17059000	26180000	20938000	21060000	97934000	0	18503000	37257000	10539000	1856800	1682900	2014300	0	0	438980	0	0	8369600	13212000	8380100	98713000	66626000	89991000	43343000	0	0	7098700	536770	19981000	0	0	438980	0	0	8369600	13212000	0	1317.58	no	no	2;3	7.1071e-16
AT1G57720.2;AT1G57720.1	AT1G57720.2	ALVMHTYKGNK	168030	12445000	184070000	70059000	141480000	63461000	18656000	896500	3946100	2635800	0	0	1449900	1144500	0	0	277580	147780	15423000	201390000	372990000	149810000	82795000	2001800	2099400	0	0	0	1863100	0	0	0	320070	43042000	147780	15423000	201390000	372990000	149810000	82795000	2001800	1	1260.66	yes	no	2;3	1.8315e-19
AT1G50480.1	AT1G50480.1	FLYPLDIGIKDKIEAIAK	0	0	0	0	0	0	0	0	45333000	614890000	497210000	261360000	92414000	20246000	0	0	0	0	0	0	0	0	0	0	76041000	1085900000	576040000	190780000	78502000	21217000	0	0	0	0	0	0	0	0	0	0	0	2	2046.18	yes	yes	2;3;4	1.7749e-37
AT1G29880.1	AT1G29880.1	VFTPSVIEPSFGIGR	0	0	0	0	0	0	37801000	348600000	1092000000	308130000	113750000	49214000	30620000	4902700	0	0	0	154960	0	0	0	0	0	312370000	897350000	301880000	175240000	70267000	20275000	12788000	1154400	0	0	17907000	154960	0	0	0	0	0	312370000	0	1604.86	yes	yes	2;3	1.2036e-38
AT5G04140.1;AT5G04140.2	AT5G04140.1	AAVWNGRENEIRPFGNPR	0	6719900	187540000	219040000	191140000	79743000	58082000	57019000	982660000	1448900000	742700000	32358000	210570000	46410000	7187800	3291400	0	0	9215100	258740000	534150000	230410000	120700000	60174000	879140000	28610000	956740000	618230000	166440000	91172000	24835000	4842200	3088000	58844000	0	9215100	258740000	534150000	230410000	120700000	60174000	2	2082.05	yes	no	2;3;4	1.291e-84
AT1G67090.1;AT1G67090.2	AT1G67090.1	KFETLSYLPDLTDSELAK	668510	706290	11229000	390280000	2966100000	2640100000	933650000	377120000	478830000	147270000	69252000	13259000	19117000	6874300	0	0	0	842290	0	9789800	855650000	4279500000	5633400000	1194600000	1407600000	302890000	136960000	9711700	0	0	0	0	0	1918400000	842290	0	9789800	855650000	4279500000	5633400000	1194600000	1	2069.06	yes	no	2;3;4	2.2697e-191
AT1G43670.1	AT1G43670.1	MDHAADAHRTDLMTITR	0	0	515610	0	0	0	0	33334000	2184600000	1621800000	15870000	64903000	598660000	287920000	537600000	294700000	49487000	0	0	0	0	0	5353400	34156000	1266200000	123870000	402200000	564880000	534290000	548320000	475300000	127400000	86436000	0	0	0	0	0	0	5353400	34156000	1	1953.91	yes	yes	2;3;4	9.7209e-124
AT2G13360.2;AT2G13360.1	AT2G13360.2	LGTYWPYTPSIQLLYGLR	0	0	0	3881500	660510	5454000	7126400	0	496070000	6356800000	6822000000	3208000000	843230000	157680000	12570000	0	0	0	0	0	0	7784100	0	10329000	452850000	5583700000	7901900000	2411200000	971360000	241450000	16470000	0	0	0	0	0	0	0	7784100	0	10329000	0	2140.14	yes	no	2;3	4.9796e-55
AT2G36530.1	AT2G36530.1	GNPTVEVDIHTSNGIK	0	0	0	0	0	0	0	0	0	0	0	235710000	709550000	306720000	112070000	31495000	5372100	0	0	0	0	0	0	0	0	0	11687000	521840000	704280000	372810000	130450000	58798000	3687600	0	0	0	0	0	0	0	0	0	1679.85	yes	yes	2;3	6.8053e-71
AT1G43670.1	AT1G43670.1	LIGLAGETNIQGEEQK	0	0	0	0	0	0	0	6405600	407580000	450090000	45134000	187700000	152390000	99579000	24142000	12784000	3884400	0	0	0	0	0	0	5115200	436250000	109170000	422500000	193460000	161570000	155450000	25601000	13707000	4442500	0	0	0	0	0	0	0	5115200	0	1698.88	yes	yes	2;3	1.3573e-117
AT3G63140.1	AT3G63140.1	ELLSAGHAVTILTVGDESSEK	4112500	36265000	70837000	26085000	44068000	32750000	74417000	94823000	327460000	269340000	329740000	383910000	233560000	84988000	20082000	14654000	1648500	2839400	6386900	18307000	9068700	12310000	33529000	65254000	1115200000	814680000	444920000	222300000	260050000	102530000	18728000	18681000	0	56399000	2839400	6386900	18307000	9068700	12310000	33529000	65254000	0	2155.1	yes	yes	2;3	4.2288e-209
AT3G46970.1	AT3G46970.1	FGPEQALYATAESLRDR	0	0	0	0	0	0	2228300	90985000	730560000	338430000	168320000	81003000	25857000	8389100	0	0	0	0	0	0	0	0	0	88074000	832370000	415770000	223530000	75972000	18913000	11368000	0	0	0	0	0	0	0	0	0	0	88074000	1	1922.95	yes	yes	2;3	6.2289e-47
AT3G45140.1	AT3G45140.1	LFVLDYHDLLLPYVNK	0	0	559710	0	1814200	14182000	370360000	565330000	461430000	790280000	1790300000	1134300000	155090000	57335000	0	0	0	246560	0	0	0	0	0	147780000	256850000	286470000	867140000	360840000	305700000	0	0	0	0	138440000	246560	0	0	0	0	0	147780000	0	1961.07	yes	yes	2;3	2.1381e-61
AT1G68010.1;AT1G68010.2	AT1G68010.1	NAIVVPHIASASK	0	0	0	0	0	0	15209000	27445000	34515000	19590000	79902000	74515	4134000000	1489800000	280830000	109860000	19564000	0	0	0	0	0	0	24925000	27537000	16182000	100580000	2144800000	3467200000	2041200000	318720000	104000000	26271000	21440000	0	0	0	0	0	0	24925000	0	1305.74	yes	no	2;3	3.5545e-05
AT5G09660.2;AT5G09660.1	AT5G09660.2	TGAEEVYQLGPLNEYER	1667100	2402400	0	0	0	0	2164200	5880800	104770000	34712000	26657000	23351000	793370000	1517400000	1090500000	904180000	525730000	1858000	0	0	0	0	0	11854000	347560000	154750000	138120000	74377000	551830000	2766200000	2072900000	1683700000	1085300000	15521000	1858000	0	0	0	0	0	11854000	0	1966.93	yes	no	2;3	4.5783e-109
AT3G15730.1	AT3G15730.1	ISDKYWDFYSSESLEHDLPGHLLR	0	0	0	0	0	0	552590000	679430000	804190000	549250000	286460000	270960000	138490000	53826000	7731900	0	0	0	0	0	0	0	0	735320000	1337000000	399250000	276590000	172490000	194570000	66137000	6349100	0	0	33051000	0	0	0	0	0	0	735320000	1	2906.39	yes	yes	2;3;4;5;6	4.677e-161
AT1G23310.1;AT1G23310.2	AT1G23310.1	AMVIINPGNPTGQCLSEANIREILK	0	0	0	0	0	0	0	14246000	44305000	30622000	498790000	6438800000	3468800000	1499800000	688660000	229230000	39366000	0	0	0	0	0	0	8482100	65003000	43703000	880490000	3464200000	2189700000	1881700000	841750000	253960000	42935000	0	0	0	0	0	0	0	8482100	1	2737.43	yes	no	2;3;4;5	1.4418e-102
AT4G13930.1	AT4G13930.1	GLVEKDFEQIGEFLSR	0	0	0	0	0	0	0	429520000	1696100000	1618400000	865040000	347220000	88823000	10266000	2667100	0	0	0	0	0	0	0	0	501560000	8646000000	1861700000	803080000	173520000	77490000	89386000	6802300	4500900	0	0	0	0	0	0	0	0	501560000	1	1865.95	yes	yes	2;3	9.1195e-176
AT4G33010.1;AT4G33010.2;AT2G26080.1	AT4G33010.1	TFVIASNCHPQTIDVCK	0	0	0	0	0	0	12223000	374240000	3874000000	1612700000	20156000	231490000	155130000	0	0	0	0	0	0	0	2137600	0	0	330280000	4582000000	0	947320000	387760000	26908000	0	0	0	0	17033000	0	0	0	2137600	0	0	330280000	0	1988.94	no	no	2;3	1.3758e-177
AT5G60390.3;AT5G60390.1;AT1G07940.2;AT1G07940.1;AT1G07930.1;AT1G07920.1;AT1G07930.2;AT5G60390.2	AT5G60390.3	FHINIVVIGHVDSGK	0	263910	36532000	48057000	14192000	8830700	0	0	0	0	0	0	12236000	3307700	5192400	5847000	8035200	0	1828100	60711000	232700000	74282000	12788000	468990	0	0	0	0	0	0	4383400	9320900	6750100	1768900	0	1828100	60711000	232700000	74282000	12788000	468990	0	1633.89	yes	no	3;4	1.7589e-06
AT3G44310.3;AT3G44310.1	AT3G44310.3	FGLAVGVHNEEGRDEFRK	8088100	55218000	142960000	107720000	0	181350000	88806000	72563000	430970000	152910000	0	41267	27817000	21737000	6343200	4322200	0	0	4632800	29893000	82527000	84521000	230450000	116450000	550920000	39030000	33164000	0	0	0	37496000	14563000	0	302330000	0	4632800	29893000	82527000	84521000	230450000	116450000	2	2059.02	yes	no	2;3;4;5	6.8988e-31
AT5G04140.1;AT5G04140.2	AT5G04140.1	NHPTLSVKYPEVVDFYDYYK	0	0	55152000	59362000	51222000	20618000	11581000	11026000	555360000	729340000	245120000	129730000	62877000	14539000	0	0	0	0	3974300	69449000	155510000	39348000	26569000	7782700	611730000	1274500000	752710000	116080000	44812000	21803000	0	0	0	14015000	0	3974300	69449000	155510000	39348000	26569000	7782700	1	2476.2	yes	no	2;3;4	7.1655e-188
AT3G19170.1	AT3G19170.1	IAQQALSPENTYGVDSGGDPKDIPNLTFEEFKEFHR	0	0	0	0	0	0	0	0	0	188000000	1652000000	1237600000	562600000	131140000	35585000	9470900	0	0	0	0	0	0	0	0	0	692460000	2308500000	959040000	468930000	197740000	47590000	10361000	0	0	0	0	0	0	0	0	0	2	4048.94	yes	yes	3;4;5;6	6.5033e-188
AT5G35630.3;AT5G35630.2;AT5G35630.1	AT5G35630.3	WNYDGSSTGQAPGEDSEVILYPQAIFRDPFR	0	0	2380000	0	43472000	74006000	2386400	148080000	1810900000	377880000	148530000	65755000	27343000	89665000	29053000	12023000	0	0	0	0	0	0	0	12224000	1556300000	555720000	210100000	54732000	36028000	61980000	12664000	8760500	0	149920000	0	0	0	0	0	0	12224000	1	3514.64	yes	no	3;4;5	8.5304e-218
AT3G63140.1	AT3G63140.1	STEQPPHVEGDAVKADAGHVVVEK	7726000	83178000	170320000	69414000	24857000	34013000	132000000	119390000	914280000	603870000	234270000	0	543480000	169300000	96116000	63983000	13359000	4393000	21095000	17005000	19504000	13143000	29569000	224590000	881190000	439910000	1001700000	841550000	508380000	395210000	128440000	94018000	27161000	62617000	4393000	21095000	17005000	19504000	13143000	29569000	224590000	1	2498.24	yes	yes	2;3;4;5	9.5739e-161
AT3G14415.3;AT3G14415.1;AT3G14415.2	AT3G14415.3	TLSWKDIQWLQTITNMPILVK	0	0	0	0	0	0	0	0	164260000	2491900000	2774700000	1796200000	416010000	83227000	11641000	20639000	8941800	0	0	0	0	0	0	0	56823000	3172800000	3729300000	1107800000	256430000	115950000	16730000	17424000	7016500	0	0	0	0	0	0	0	0	1	2527.39	yes	no	2;3;4	1.9786e-254
AT5G19220.1	AT5G19220.1	SFFEANLALTEHPGAFSFYDAAKPIYTSR	0	0	0	0	0	0	0	125390000	2336300000	1002200000	462360000	262180000	132540000	43752000	8971500	0	0	0	0	0	0	0	0	58103000	1689700000	1187000000	625960000	294110000	97812000	61062000	9336100	4892800	3736700	0	0	0	0	0	0	0	58103000	1	3249.58	yes	yes	3;4;5	5.4942e-181
AT2G21170.1;AT2G21170.2	AT2G21170.1	LISDLNSATLEADVDVVVSPPFVYIDQVK	0	0	0	0	0	0	0	0	0	0	0	0	102810000	260250000	43496000	0	0	0	0	0	0	0	0	0	0	0	0	0	51329000	397600000	72538000	7262800	0	0	0	0	0	0	0	0	0	0	3145.64	yes	no	3;4	3.5162e-39
ATCG00480.1	ATCG00480.1	AVAMSATEGLKR	188600	178250	453640	53650	145820000	498420000	235040000	87231000	4716200	1048600	0	0	35097000	4663200	123610	271440	0	83852	0	0	956590	149120000	639650000	197710000	5381400	3445600	0	5623200	10814000	7249100	0	0	115420	403160000	83852	0	0	956590	149120000	639650000	197710000	1	1232.65	yes	yes	2;3	1.6941e-24
AT5G51970.2;AT5G51970.1	AT5G51970.2	AMGSNIDVTFDCAGFNK	0	0	0	0	0	0	0	20924000	630570000	365150000	145920000	60496000	36926000	23013000	27819000	20569000	4274200	0	0	0	0	0	0	19523000	461040000	366520000	186830000	75537000	30196000	23832000	20129000	11112000	3365000	0	0	0	0	0	0	0	19523000	0	1845.8	yes	no	2;3	1.9137e-108
AT3G45140.1	AT3G45140.1	DAGLLPLLPR	318160	489690	1686400	0	0	6484700	100260000	256960000	234070000	322420000	622250000	461600000	64265000	35606000	7528400	2967600	936930	558520	898540	0	0	0	0	57547000	75361000	119320000	313310000	146090000	211820000	21907000	3837100	0	0	42007000	558520	898540	0	0	0	0	57547000	0	1063.64	yes	yes	1;2	1.8637e-05
AT3G52930.1	AT3G52930.1	ELLFTAPGALPCLSGVILFEETLYQK	0	427730	8104000	3824800	4729000	0	6380400	2247100	702740000	483010000	264450000	112290000	42372000	0	0	5785300	0	0	0	0	0	5208100	0	3351000	1057400000	693450000	412010000	111820000	24314000	15399000	8420700	6286700	0	15203000	0	0	0	0	5208100	0	3351000	0	2908.53	yes	yes	2;3;4	5.0196e-103
AT1G42970.1	AT1G42970.1	KDSPLEVVVLNDSGGVK	21552000	75476000	366690000	547120000	419530000	406860000	278000000	66262000	142950000	122090000	0	31461000	7242700	8105100	0	0	2747300	27044000	86053000	533730000	1100100000	520720000	440250000	68367000	280100000	38748000	66930000	13023000	0	11132000	0	0	0	168210000	27044000	86053000	533730000	1100100000	520720000	440250000	68367000	1	1754.94	yes	yes	2;3;4	1.2241e-156
AT1G20020.1;AT1G20020.2;AT1G20020.3	AT1G20020.1	MAQYAAELWELLKK	213430	205850	0	1533300	0	0	0	3976200	14963000	21836000	0	0	41504000	717760000	1356000000	927430000	301350000	0	1682000	9968500	0	0	0	3357100	10680000	20504000	0	0	28345000	1014800000	1364000000	991810000	416120000	0	0	1682000	9968500	0	0	0	3357100	1	1692.89	yes	no	2;3	4.9997e-18
AT4G24280.1	AT4G24280.1	VVDWLAAEFKK	310430	0	186270	2298700	19116000	61118000	57158000	35906000	209010000	364470000	317720000	168420000	53097000	27209000	4187000	0	0	0	1029700	0	4582800	27123000	64545000	50745000	166340000	40288000	316250000	205340000	103170000	27400000	0	0	0	78177000	0	1029700	0	4582800	27123000	64545000	50745000	1	1304.71	yes	yes	2;3	2.103e-05
AT3G15730.1	AT3G15730.1	DSEIAMGGYQPHHLSHR	0	0	0	0	0	3826400	109040000	152140000	251610000	68299000	29194000	376220	61841000	19279000	5019200	0	0	0	0	0	0	0	14746000	167060000	246930000	96549000	13062000	51826000	82564000	30853000	0	0	0	128710000	0	0	0	0	0	14746000	167060000	0	1933.89	yes	yes	2;3;4	7.5007e-198
AT2G40490.1	AT2G40490.1	VGTPEENVAHFFEVAQEIRY	0	264690	0	0	0	0	0	0	0	18064000	518420000	1614000000	1735100000	434140000	137520000	113580000	38679000	0	485290	0	0	0	0	0	12839000	75364000	977780000	1232800000	1269500000	707950000	144070000	144680000	51967000	0	0	485290	0	0	0	0	0	1	2334.13	yes	yes	2;3;4	2.4664e-169
AT4G33010.1;AT4G33010.2	AT4G33010.1	VVTSDLKDIDYSSGDVCGVLVQYPGTEGEVLDYAEFVK	0	0	0	0	0	3883000	0	76759000	2248900000	818170000	423780000	133380000	22054000	0	0	0	0	0	0	0	0	0	0	67210000	3175800000	657870000	632690000	112450000	27431000	0	0	0	0	0	0	0	0	0	0	0	67210000	1	4165.99	yes	no	3;4;5;6	1.7241e-102
AT1G23310.1;AT1G23310.2;AT1G70580.4;AT1G70580.3;AT1G70580.2;AT1G70580.1	AT1G23310.1	HYLSLTSGGLGAYSDSR	0	0	0	0	0	0	11895000	30092000	3621200	0	75238000	2649900000	3017300000	1374700000	367610000	120240000	7539100	0	0	0	0	0	0	26887000	0	4929800	583890000	2996100000	3381600000	1656400000	393330000	32078000	15045000	0	0	0	0	0	0	0	26887000	0	1782.85	no	no	2;3	1.0361e-176
AT4G14880.4;AT4G14880.3;AT4G14880.2;AT4G14880.1	AT4G14880.4	YLSTVLFDATRK	0	0	0	0	0	0	2270900	15783000	48428000	41159000	4943100	628180000	3922700000	3284600000	729960000	294940000	53074000	0	0	0	0	0	0	16401000	52990000	11727000	111730000	609040000	4056600000	3809500000	1198300000	271900000	84342000	0	0	0	0	0	0	0	16401000	1	1412.77	yes	no	2;3	2.0089e-19
AT4G26530.2;AT4G26530.1	AT4G26530.2	YAIICQENGLVPIVEPEVLTDGSHDIKK	0	0	0	0	0	9065700	16912000	91600000	3294900000	1430500000	702760000	302610000	69657000	40775000	36164000	37784000	12116000	0	0	0	0	0	0	256950000	2253800000	1859900000	666630000	207900000	99915000	45561000	33244000	33257000	10098000	0	0	0	0	0	0	0	256950000	1	3136.61	yes	no	2;3;4;5	2.6828e-83
AT2G37220.1	AT2G37220.1	VNAGPPPPKREDGFSR	0	510050	0	0	0	0	0	744800	0	0	0	1645200	56096000	420490000	224020000	141350000	49341000	0	0	276380	0	0	0	0	0	0	757550	0	49265000	574420000	229320000	198190000	80439000	0	0	0	276380	0	0	0	0	2	1722.88	yes	yes	3;4	8.5637e-19
AT3G58610.3;AT3G58610.2;AT3G58610.1	AT3G58610.3	GILLGAVHGIVESLFRR	0	0	0	0	0	0	0	0	0	144830000	906470000	1153700000	168160000	62034000	26478000	6185900	0	0	0	0	0	0	0	0	0	254870000	1379500000	389240000	150680000	56530000	32095000	13042000	0	0	0	0	0	0	0	0	0	1	1836.07	yes	no	2;3;4	9.8321e-38
AT5G02500.1;AT5G02500.2	AT5G02500.1	ARFEELNMDLFR	3305500	8307200	7266600	6800100	12142000	33647000	38337000	51983000	191660000	413230000	421440000	320190000	129810000	30949000	14340000	7039800	2328200	2170900	3771700	2039600	5782600	0	21624000	49650000	240390000	456440000	614490000	348200000	99529000	38495000	13051000	7426600	2825900	18890000	2170900	3771700	2039600	5782600	0	21624000	49650000	1	1539.75	no	no	2;3	1.3609e-74
AT4G38970.1;AT4G38970.2	AT4G38970.1	TYDVAEKVWAEVFFYLAQNNVMFEGILLKPSMVTPGAESK	0	0	0	0	0	0	0	12629000	823240000	937580000	92473000	0	0	0	0	0	0	0	0	0	0	0	0	20701000	1877100000	1420600000	471580000	72804000	0	0	0	0	0	0	0	0	0	0	0	0	20701000	2	4521.26	yes	no	3;4;5;6	2.3114e-244
AT3G52930.1	AT3G52930.1	VDKGTVELAGTDGETTTQGLDGLGDR	0	1061800	2491900	12147000	0	12908000	22208000	76450000	1749500000	868020000	190360000	101650000	43218000	19443000	0	11063000	0	0	0	0	9588400	0	15713000	74093000	2280800000	322960000	648660000	74552000	52579000	33845000	0	12469000	0	26762000	0	0	0	9588400	0	15713000	74093000	1	2604.25	yes	yes	2;3;4	0
AT5G49910.1	AT5G49910.1	IINEPTAASLAYGFER	3466200	11000000	12871000	4620000	36641000	106160000	45852000	42577000	450130000	781280000	1042400000	582870000	161070000	81283000	23431000	9423600	1211600	157700	2459900	2709900	9293700	15326000	40615000	42596000	399990000	616710000	923650000	406310000	253980000	62413000	17341000	6491700	4209600	54690000	157700	2459900	2709900	9293700	15326000	40615000	42596000	0	1750.89	yes	yes	2;3	2.0316e-71
ATCG00490.1	ATCG00490.1	NEGRDLAVEGNEIIREACK	742680	1219100	24742000	992360000	7298100000	6528400000	2144700000	743170000	510600000	57283000	4626200	0	11269000	0	11117000	6694600	10056000	967490	1899000	16420000	2527700000	3818100000	20275000000	1057300000	264350000	134080000	31924000	26348000	0	0	15413000	14335000	16934000	4075200000	967490	1899000	16420000	2527700000	3818100000	20275000000	1057300000	2	2172.06	yes	yes	2;3;4	4.3449e-154
AT2G21170.1;AT2G21170.2	AT2G21170.1	AAYALSEGLGVIACIGEK	0	0	0	0	0	0	0	0	0	0	0	0	189560000	202750000	12685000	0	0	0	0	0	0	0	0	0	12030000	0	0	0	97653000	266700000	9987400	0	521760	0	0	0	0	0	0	0	0	0	1820.93	yes	no	2;3	1.7745e-32
AT1G79930.2;AT1G79930.1;AT1G79920.1;AT1G79920.2	AT1G79920.1	ILTEFFGKEPR	0	0	211180	0	0	9257500	141370000	165010000	175990000	80815000	4726500	0	0	0	0	0	0	305830	0	0	0	0	0	202560000	212250000	74307000	46271000	14896000	4387100	0	0	0	0	309400000	305830	0	0	0	0	0	202560000	1	1335.72	no	no	2;3	4.5781e-18
AT5G45390.1	AT5G45390.1	ADVSTIALGIAASTASIILGAGTK	0	0	501690	17164000	201320000	483820000	508790000	272940000	304830000	219250000	9110600	32218000	106950	13649000	0	0	0	0	217090	606660	18408000	148830000	23057000	249290000	350380000	172840000	87071000	20980000	6260100	8946800	711020	0	0	551180000	0	217090	606660	18408000	148830000	23057000	249290000	0	2200.23	yes	yes	2;3;4	2.1438e-102
AT3G09820.1;AT3G09820.2;AT5G03300.1	AT3G09820.1	FNVEYIAGGATQNSIK	0	0	0	0	0	0	0	0	0	0	207190000	1620100000	1866800000	645060000	110370000	39079000	11666000	0	0	0	0	0	0	0	0	0	266980000	2119300000	1708100000	926730000	77511000	21982000	14445000	0	0	0	0	0	0	0	0	0	1710.86	no	no	2;3	3.9259e-54
AT2G42600.2;AT2G42600.1	AT2G42600.2	LLLQVAGHKDILEGDPYLR	0	0	0	6806400	120520000	366860000	466380000	328590000	566270000	220430000	140350000	42641000	12473000	0	0	0	0	0	0	0	28525000	207870000	646890000	428650000	2419700000	1274000000	465700000	34290000	0	0	0	0	0	971070000	0	0	0	28525000	207870000	646890000	428650000	1	2149.19	yes	no	2;3;4	3.163e-54
AT5G04140.1;AT5G04140.2	AT5G04140.1	SEALGLFYLDLQNELYESPFAIYHR	0	0	192760000	16873000	42367000	24681000	12607000	5855100	1663200000	2031800000	232650000	556780000	20804000	0	0	0	1087100	0	0	4574000	28278000	25960000	0	23498000	1476400000	3286900000	1604400000	442160000	18594000	0	0	0	0	0	0	0	4574000	28278000	25960000	0	23498000	0	2987.47	yes	no	2;3;4;5	7.2729e-294
AT5G04140.1;AT5G04140.2	AT5G04140.1	APIPVGKVEPAVAIVQR	0	4221700	145260000	163260000	61319000	43486000	28134000	27448000	763660000	1458700000	305440000	163470000	80185000	17166000	0	0	0	0	0	178910000	322170000	77372000	113180000	29307000	703310000	368260000	734240000	235910000	63020000	28294000	0	0	0	36636000	0	0	178910000	322170000	77372000	113180000	29307000	1	1743.04	yes	no	2;3;4	1.8368e-54
AT2G24270.3;AT2G24270.2;AT2G24270.1;AT2G24270.4	AT2G24270.3	INSVEEGINHCNASNFGLQGCVFTK	0	0	0	0	0	0	0	90723000	3570400000	1794100000	509070000	219620000	49734000	0	0	0	0	0	0	0	0	0	0	75849000	2926100000	221990000	624710000	171560000	54898000	11363000	0	0	0	0	0	0	0	0	0	0	75849000	0	2794.28	yes	no	2;3;4	0
AT2G21170.1;AT2G21170.2	AT2G21170.1	VASPQQAQEVHVAVR	0	0	0	0	0	0	0	0	845730	852520	0	249300	4196800000	5399100000	1975500000	180370000	24001000	0	0	0	0	0	0	0	1259100	0	1427700	81474000	3537300000	7469500000	2054300000	1393300000	42790000	0	0	0	0	0	0	0	0	0	1617.86	yes	no	2;3;4	7.5498e-43
AT2G13360.2;AT2G13360.1	AT2G13360.2	NNEDYRSPAIPALTK	0	0	0	0	0	0	0	0	837030000	2664600000	14402000	1709600000	842350000	221460000	4104700	0	0	0	0	0	0	0	0	0	933960000	11265000	3820000000	1786900000	994630000	340290000	0	17431000	6192800	0	0	0	0	0	0	0	0	1	1687.85	yes	no	2;3	2.133e-121
AT2G44650.1	AT2G44650.1	YLTGEIISVGSEVGQQVGPGKR	0	0	0	2844400	61204000	51637000	26409000	19029000	42902000	782120000	3669100000	4712000000	2004300000	455520000	104910000	14261000	9241300	0	0	0	0	0	0	15865000	60838000	1051300000	5275000000	3823100000	1508200000	647410000	149970000	32745000	15533000	29308000	0	0	0	0	0	0	15865000	1	2273.2	yes	yes	2;3;4	4.6785e-298
AT1G35160.1;AT1G35160.2;AT4G09000.1;AT4G09000.2;AT1G78300.1;AT3G02520.1;AT5G38480.1;AT5G38480.2	AT4G09000.1	LGLALNFSVFYYEILNSPDR	0	0	0	0	0	0	0	0	1519200	19128000	24026000	80945000	17550000	0	0	0	0	0	0	0	0	0	0	0	0	21682000	52563000	58031000	5904900	831490	0	0	0	0	0	0	0	0	0	0	0	0	2330.19	no	no	2;3	3.6504e-40
AT3G54050.2;AT3G54050.1	AT3G54050.2	GEIDAELTIVMSSISLACK	0	0	0	0	0	0	0	0	56586000	11900000	0	0	0	0	0	0	0	0	0	0	0	0	0	0	66559000	49382000	1332900	0	0	0	0	0	0	0	0	0	0	0	0	0	0	0	2036.02	yes	no	2;3	1.0903e-25
AT2G36580.1	AT2G36580.1	YRPTMPVLSVVIPR	0	263050	3496000	10945000	33639000	20080000	61119000	71379000	80066000	50688000	21423000	38868000	84105000	62289000	11337000	3252800	0	0	0	1704800	18626000	18176000	23498000	55462000	86910000	48680000	32072000	42184000	50638000	107550000	26086000	12474000	0	53549000	0	0	1704800	18626000	18176000	23498000	55462000	1	1626.93	yes	yes	2;3;4	8.687e-18
AT1G76550.1;AT1G20950.1	AT1G20950.1	AFPHTLGQPLAHFLR	0	0	464800	10869000	101860000	139590000	146420000	42916000	85686000	31938000	23066000	17455000	17904000	0	0	0	0	0	0	2025000	24251000	137640000	258160000	62481000	108740000	32384000	46351000	22417000	8590300	0	0	2252400	0	156090000	0	0	2025000	24251000	137640000	258160000	62481000	0	1703.93	no	no	2;3;4	1.2036e-38
AT4G02520.1	AT4G02520.1	SIYGLTTDEAVVAEEEAK	0	0	0	0	0	0	0	0	0	0	2900100	0	6063900	299860000	539870000	724870000	476040000	0	0	0	0	0	0	0	0	0	0	0	0	294160000	443820000	495900000	398640000	0	0	0	0	0	0	0	0	0	1923.93	yes	yes	2;3	5.8042e-75
AT3G46970.1	AT3G46970.1	TLGYELEEIAEQEKDAALGNGGLGR	0	0	0	0	0	0	0	31980000	903520000	536330000	280500000	88327000	21223000	0	0	0	0	0	0	0	0	0	0	33735000	1757600000	769380000	316670000	48785000	19820000	0	0	0	0	0	0	0	0	0	0	0	33735000	1	2632.3	yes	yes	2;3;4	0
AT3G02520.1;AT5G16050.1	AT5G16050.1	SAQDIALADLAPTHPIR	0	0	2293300	0	7887800	8111500	0	3157000	61646000	649640000	1564600000	1087500000	412100000	135750000	24750000	6239000	0	0	0	0	3871500	9034700	14696000	4418000	23298000	3516300	1669800000	916750000	134010000	41017000	18341000	6199800	0	3672100	0	0	0	3871500	9034700	14696000	4418000	0	1787.95	no	no	2;3;4	3.2025e-94
AT5G51970.2;AT5G51970.1	AT5G51970.2	VCLVGMGHGIMTVPLTPAAAR	0	0	0	0	0	0	0	38716000	1387700000	1061000000	281050000	232510000	51264000	47101000	77484000	34835000	11025000	0	0	0	0	0	0	37166000	1322400000	1184400000	364750000	114560000	72249000	60106000	32844000	25708000	8052400	0	0	0	0	0	0	0	37166000	0	2150.12	yes	no	2;3;4	1.574e-101
AT3G04790.1	AT3G04790.1	LQDLFKEFGCESK	475080	0	824010	0	0	0	0	0	0	1643900	7051100	134800000	4119200000	6692100000	2359700000	1085400000	292810000	289780	0	0	0	0	0	0	0	0	4363900	164730000	3783400000	7915500000	3002200000	1143300000	378830000	0	289780	0	0	0	0	0	0	1	1599.76	yes	yes	2;3	4.3716e-83
AT4G35090.1;AT4G35090.2;AT1G20620.1;AT1G20620.5;AT1G20620.2	AT4G35090.1	APGVQTPVIVR	0	100240	6054000	10143000	21633000	117770000	217490000	249200000	3847000000	5299200000	3648500000	573580000	714150000	216380000	47006000	27074000	0	0	0	0	12707000	16509000	56139000	161400000	2817100000	192680000	2976100000	1745800000	923860000	265570000	52057000	27618000	10036000	171230000	0	0	0	12707000	16509000	56139000	161400000	0	1135.67	no	no	2	2.6452e-18
AT5G25980.2;AT5G25980.3;AT5G25980.1;AT5G48375.1	AT5G25980.2	GLNVWDGFTHR	12480000	11198000	18739000	13237000	4312200	7492700	12457000	28171000	272280000	208730000	17526000	20446000	24491000	0	0	0	0	21840000	14406000	18438000	32017000	39734000	47365000	24505000	136900000	277640000	91720000	52023000	38181000	0	0	0	0	29224000	21840000	14406000	18438000	32017000	39734000	47365000	24505000	0	1300.63	no	no	2;3	3.0029e-06
AT4G24280.1;AT5G49910.1	AT4G24280.1	AKIELSSLTQTNMSLPFITATADGPK	2077800	0	1503500	4968600	13345000	44376000	92581000	35078000	215910000	463570000	467700000	122020000	0	0	0	0	0	0	0	0	6676100	0	24819000	45723000	157080000	287540000	260140000	140080000	76195000	0	0	0	0	0	0	0	0	6676100	0	24819000	45723000	1	2733.43	no	no	2;3	1.515e-207
AT4G37300.1	AT4G37300.1	SEPGFPGSFSASDKITDHPEADKFQSLQSQTHGK	0	0	0	0	0	0	0	0	0	0	5998800	497670000	1867400000	863140000	171950000	93182000	34025000	0	0	0	0	0	0	0	0	0	13594000	646380000	1358300000	1435700000	251890000	133340000	60991000	0	0	0	0	0	0	0	0	2	3659.71	yes	yes	3;4;5;6	1.0902e-153
AT3G45140.1	AT3G45140.1	THAISHDAGYHQLISHWLR	0	0	0	1551400	5663800	7022600	130390000	102250000	475310000	495420000	153520000	184010000	59434000	59054000	0	9050000	4520200	0	0	0	0	0	0	31903000	121170000	17853000	445690000	306160000	504380000	53395000	0	0	4352300	62572000	0	0	0	0	0	0	31903000	0	2241.12	yes	yes	2;3;4;5	2.4281e-123
AT1G56070.1;AT3G12915.1;AT3G12915.2	AT1G56070.1	GHVFEEMQRPGTPLYNIK	0	0	0	0	0	0	0	0	62650000	214270000	851740000	1750300000	1254600000	289660000	109130000	63265000	32431000	0	459430	0	0	0	0	0	44231000	0	1137100000	2094900000	1217900000	458570000	142420000	89668000	33621000	0	0	459430	0	0	0	0	0	1	2115.06	no	no	2;3;4	1.06e-191
AT1G53240.1;AT3G15020.1;AT3G15020.2	AT1G53240.1	LNPLVSSLSLYDIANTPGVAADVGHINTR	0	0	0	0	0	0	0	0	0	0	0	523580000	3941100000	2737700000	920550000	437430000	103270000	0	0	0	0	0	0	0	0	0	6961700	271750000	2877500000	3527700000	1036000000	538740000	144260000	0	0	0	0	0	0	0	0	0	3006.58	no	no	2;3;4;5	1.0459e-230
AT4G26530.2;AT4G26530.1	AT4G26530.2	VDKGVVDLAGTNGETTTQGLDSLGAR	0	0	0	0	0	0	0	7847000	1935900000	671700000	368670000	147400000	45940000	0	0	9207300	0	0	0	0	0	0	0	17025000	2136900000	227290000	571810000	106840000	60914000	17038000	11649000	0	0	0	0	0	0	0	0	0	17025000	1	2573.29	yes	no	2;3;4	0
AT4G14880.4;AT4G14880.3;AT4G14880.2;AT4G14880.1	AT4G14880.4	LYGVEPVESAILSGGKPGPHK	0	0	0	1096000	9409100	16060000	1557000	21709000	62441000	63057000	5847600	545770000	4234200000	3870000000	599550000	200040000	41296000	0	0	0	0	0	0	20713000	8427000	1011200	100050000	691280000	3634500000	4685700000	734700000	279220000	51466000	9142400	0	0	0	0	0	0	20713000	1	2134.14	yes	no	2;3;4;5	2.0367e-124
AT1G20620.1;AT1G20620.5;AT1G20620.2;AT1G20620.4	AT1G20620.1	EGNFDLVGNNTPVFFIRDGIQFPDVVHALKPNPK	0	0	0	0	0	0	7289900	0	368420000	2677200000	1317100000	1159200000	153840000	35738000	0	0	0	0	0	0	0	0	0	3991800	486340000	1675500000	2677900000	577710000	105740000	0	0	0	0	0	0	0	0	0	0	0	3991800	2	3793.96	yes	no	3;4;5;6	7.1189e-183
AT3G55440.1	AT3G55440.1	AILNESSEFVGDKVAYALAQGLK	0	0	0	0	0	0	0	0	0	0	0	54322000	3103400000	5552400000	2263000000	1354600000	603850000	0	0	0	0	0	0	0	0	0	0	21951000	1557600000	6918900000	2342600000	1571100000	760940000	0	0	0	0	0	0	0	0	1	2422.27	yes	yes	2;3;4	1.4682e-272
AT2G13360.2;AT2G13360.1	AT2G13360.2	LAVEAWGLK	0	0	0	0	0	7037800	30030000	27074000	569480000	3765800000	126290000	2677000000	1459000000	0	0	0	0	0	0	0	0	0	6439300	22309000	319420000	4201100000	4823800000	3405500000	1448300000	0	0	0	0	0	0	0	0	0	0	6439300	22309000	0	985.56	yes	no	2	0.0043547
AT1G11860.3;AT1G11860.2;AT1G11860.1	AT1G11860.3	SKGGDVSWHIHDER	0	20996	73229	0	0	0	0	0	219000	0	0	40354	4073200	42921000	205440000	437800000	89904000	78688	38465	0	0	0	0	0	0	0	0	0	3797600	66557000	240610000	465700000	87366000	0	78688	38465	0	0	0	0	0	1	1621.76	yes	no	2;3;4	4.4719e-09
AT5G60390.3;AT5G60390.1;AT1G07940.2;AT1G07940.1;AT1G07930.1;AT1G07920.1;AT1G07930.2;AT5G60390.2	AT5G60390.3	YDEIIKEVSSYLK	3507800	27108000	87494000	56395000	54300000	20453000	13837000	9595500	35682000	118780000	114950000	83479000	136040000	152690000	61796000	37902000	8893600	3979900	33753000	110870000	79384000	39086000	15848000	9599600	50832000	67707000	158760000	75869000	207570000	160300000	76694000	25767000	12203000	24248000	3979900	33753000	110870000	79384000	39086000	15848000	9599600	1	1585.82	yes	no	2;3	3.3627e-28
AT1G09340.1	AT1G09340.1	SDILPHCEEDAVDPK	17145000	43880000	152680000	48836000	0	10441000	67757000	135410000	583790000	372090000	644390000	9542800	313300000	112690000	0	14338000	5205800	16811000	23474000	40857000	0	0	0	106030000	102680000	287520000	371040000	363830000	387850000	165340000	38094000	0	8955100	0	16811000	23474000	40857000	0	0	0	106030000	0	1723.77	yes	yes	2;3	1.1992e-22
AT2G39730.2;AT2G39730.3;AT2G39730.1	AT2G39730.1	GMVDSVFQAPMGTGTHHAVLSSYEYVSQGLR	1095900	2006800	80908000	0	0	15047000	6365400	9449900	469690000	463020000	999360000	1728300000	873370000	296160000	164670000	42706000	14020000	0	0	33649000	0	0	0	0	216740000	303200000	1010900000	805970000	893340000	377860000	141230000	40557000	15051000	0	0	0	33649000	0	0	0	0	0	3323.57	no	no	3;4	9.1425e-136
AT4G26530.2;AT4G26530.1	AT4G26530.2	TTDGKPFVELLMENGVIPGIK	0	1130500	2014600	2059800	4458800	4465300	0	349100000	756150000	680890000	348110000	135880000	0	12540000	0	0	0	0	0	1520300	3228400	0	0	210590000	2053000000	813750000	351760000	8649700	11434000	0	0	0	0	0	0	0	1520300	3228400	0	0	210590000	1	2257.2	yes	no	2;3;4	3.31e-124
AT3G46970.1	AT3G46970.1	VAVQMNDTHPTLAIPELMR	0	0	0	0	0	0	0	83575000	489170000	329210000	127000000	83000000	33244000	0	0	0	0	0	0	0	0	0	0	80179000	5130600000	4408600000	257140000	87884000	21323000	0	0	0	0	0	0	0	0	0	0	0	80179000	0	2135.09	yes	yes	2;3;4	8.5248e-138
AT3G03780.3;AT3G03780.2;AT3G03780.1;AT5G17920.2;AT5G17920.1;AT5G20980.2;AT5G20980.1	AT5G17920.2	YGAGIGPGVYDIHSPR	0	1602600	3053400	2677600	7194500	0	4312300	5607700	17070000	28008000	964090	7067600000	9480700000	4203000000	976840000	372080000	70654000	2830600	3872200	7012400	5524400	6263000	7349400	9418600	0	0	817230000	8830200000	9021900000	6061200000	1195800000	431290000	110530000	9092200	2830600	3872200	7012400	5524400	6263000	7349400	9418600	0	1657.82	no	no	2;3	4.3053e-54
AT1G57720.2;AT1G57720.1;AT1G09640.1	AT1G57720.2	MLICGSEGPFK	371520	9429300	169310000	97761000	81551000	33248000	14772000	0	0	5238700	0	5510900	0	0	0	0	0	345490	12241000	163360000	371160000	96898000	122820000	0	0	0	0	0	0	2175200	0	3997300	0	53348000	345490	12241000	163360000	371160000	96898000	122820000	0	0	1237.58	no	no	2	4.4897e-09
AT2G40490.1	AT2G40490.1	GKGPIIFNPPQSAADVAQVR	0	0	0	0	0	0	0	0	0	0	27749000	624540000	1062200000	329080000	50333000	44974000	17621000	192480	296660	0	0	0	0	0	0	38492000	326150000	1175300000	817210000	575130000	81735000	49485000	15762000	0	192480	296660	0	0	0	0	0	1	2064.11	yes	yes	2;3	1.3737e-64
AT5G38430.1	AT5G38430.1	KKFETLSYLPDLTDVELAK	0	235400	0	72059000	1242800000	668200000	159570000	73075000	72477000	42424000	9653800	0	0	0	0	0	0	0	0	0	248060000	1879400000	642000000	144230000	292760000	98826000	38587000	5258600	0	0	0	0	0	381060000	0	0	0	248060000	1879400000	642000000	144230000	2	2209.19	yes	yes	2;3;4	8.7309e-95
AT3G63110.1	AT3G63110.1	VLEEIKRNTFELACR	5497900	35449000	406520000	254350000	266680000	149150000	65531000	46452000	78458000	61938000	201320000	1252500	843180000	494450000	213460000	73100000	17514000	6360100	41776000	403600000	695250000	221990000	160200000	37926000	55777000	23425000	109220000	328720000	672420000	806810000	241020000	68760000	26357000	130540000	6360100	41776000	403600000	695250000	221990000	160200000	37926000	2	1876.98	yes	yes	3;4	0.00089722
AT2G26080.1	AT2G26080.1	VHGLAGVFALGLK	0	0	0	0	0	0	2019300	48983000	786280000	454660000	125930000	45733000	12328000	0	0	0	0	0	0	0	0	0	0	48038000	1244000000	507370000	138710000	38391000	16200000	5479600	0	0	0	0	0	0	0	0	0	0	48038000	0	1280.76	yes	yes	2;3	8.8148e-18
AT4G24280.1	AT4G24280.1	AKFEELCSDLLDR	0	0	2318000	0	18194000	24494000	57867000	47442000	227660000	597370000	460750000	385100000	109740000	59193000	0	0	0	0	1603100	1183900	4771100	19807000	33377000	53047000	164090000	471010000	679200000	287310000	224120000	0	0	0	0	35027000	0	1603100	1183900	4771100	19807000	33377000	53047000	1	1594.77	yes	yes	2;3	6.7544e-58
AT3G01500.1;AT3G01500.3;AT3G01500.2	AT3G01500.1	VEQITAALQTGTSSDKK	0	0	0	0	9280000	176170000	507000000	425880000	566100000	175940000	178670000	285790	144640000	38411000	0	0	0	0	0	0	0	0	233240000	489240000	610590000	233620000	127460000	90471000	106250000	86784000	0	0	0	765870000	0	0	0	0	0	233240000	489240000	1	1775.93	no	no	2;3	5.9079e-108
AT4G23600.1;AT4G23600.3;AT4G23600.2	AT4G23600.1	TGWLTLHDLDGVFR	0	265490	5869300	1829700	4382600	0	398980	2042000	5580000	494520000	2183700000	2279700000	601230000	239200000	71690000	28708000	6508400	0	1523200	1450500	22675000	0	0	0	11255000	448450000	2565200000	935250000	605740000	225880000	58115000	22587000	6074900	0	0	1523200	1450500	22675000	0	0	0	0	1628.83	yes	no	2;3	6.3808e-85
AT3G58610.3;AT3G58610.2;AT3G58610.1	AT3G58610.3	GILLGAVHGIVESLFR	0	0	0	0	0	1957400	0	0	5322900	470660000	2337300000	2337800000	989970000	216020000	29684000	9129600	2255300	0	0	0	0	0	0	0	0	466880000	2922100000	1291700000	623550000	273130000	40422000	10520000	0	0	0	0	0	0	0	0	0	0	1679.97	yes	no	2;3	4.8052e-94
AT5G04140.1;AT5G04140.2;AT2G41220.1	AT5G04140.1	ICHTNNCPVGVASQREELR	139380	10022000	178360000	345630000	522690000	311400000	143880000	118500000	561940000	388780000	27448000	1647300	288910000	49839000	10894000	0	0	122850	11749000	189430000	877310000	394020000	267830000	115280000	409950000	380320000	495700000	726900000	263170000	101270000	24217000	0	0	137820000	122850	11749000	189430000	877310000	394020000	267830000	115280000	1	2239.06	no	no	2;3;4;5	1.3721e-55
AT4G09000.1;AT4G09000.2	AT4G09000.1	SKIETELSDICDGILK	1109000	319610	10212000	0	8019400	0	0	0	47890000	804180000	3474500000	4135700000	1136600000	100430000	19507000	8189600	0	890360	1034500	0	0	0	19947000	0	83182000	1840800000	7007600000	688460000	888020000	197540000	14850000	2948800	1938600	0	890360	1034500	0	0	0	19947000	0	1	1819.92	yes	no	2;3	1.0106e-175
AT2G24270.3;AT2G24270.2;AT2G24270.1;AT2G24270.4	AT2G24270.3	LTVGPPEENSDITAVVSESSANFIEGLVMDAK	0	0	0	0	0	0	0	0	408700000	177340000	89610000	36745000	12122000	0	0	0	0	0	0	0	0	0	0	0	331910000	296440000	114040000	31874000	10546000	0	0	0	0	0	0	0	0	0	0	0	0	0	3318.62	yes	no	3;4	3.405e-97
AT2G41530.1	AT2G41530.1	LHPGYDHSYYFIATFIEDHISHHAQALEL	0	0	0	0	0	0	0	0	0	0	0	23839000	882720000	1566700000	998270000	487140000	123190000	0	0	0	0	0	0	0	0	0	0	7155500	704500000	1282900000	962100000	579070000	138280000	0	0	0	0	0	0	0	0	0	3423.63	yes	yes	3;4;5;6	3.0329e-23
AT3G46970.1	AT3G46970.1	TDKWITDLDLLTGLR	0	0	0	0	0	0	0	73683000	600200000	704840000	211960000	83486000	26278000	0	0	0	0	0	0	0	0	0	0	85918000	1174900000	566060000	236380000	157610000	24825000	7195600	0	0	0	0	0	0	0	0	0	0	85918000	1	1758.95	yes	yes	2;3;4	8.7071e-96
AT4G14880.4;AT4G14880.3;AT4G14880.2;AT4G14880.1;AT3G22460.1	AT4G14880.4	GLIKPGESVLIEPTSGNTGVGLAFTAAAK	0	0	0	0	0	0	0	0	34370000	0	27087000	228670000	2459500000	1987900000	212330000	57950000	12019000	0	0	0	0	0	0	0	25950000	13192000	40021000	389480000	2105100000	2798200000	228690000	79178000	21617000	0	0	0	0	0	0	0	0	1	2797.52	no	no	2;3;4;5	1.1376e-162
AT3G58610.3;AT3G58610.2;AT3G58610.1	AT3G58610.3	FYEKEGLPAFPMGNIDQTR	0	0	0	0	0	0	0	0	12609000	288960000	1357500000	1172600000	749470000	207270000	0	0	0	0	711860	1160100	0	0	0	0	0	385660000	1981400000	1301500000	626410000	336470000	0	2581400	0	0	0	711860	1160100	0	0	0	0	1	2212.06	yes	no	2;3	3.3808e-54
AT3G15730.1	AT3G15730.1	VSLYQDAHIPDNFVPR	0	0	0	0	0	0	259710000	357580000	613010000	278990000	101930000	107140000	100580000	50804000	9287800	0	2980100	0	0	0	0	0	21255000	336920000	1152200000	303320000	170650000	122800000	120340000	61916000	8795100	0	0	362320000	0	0	0	0	0	21255000	336920000	0	1869.94	yes	yes	2;3;4	1.7173e-139
AT3G45140.1	AT3G45140.1	SLLVELISAK	356270	458610	1213700	0	0	8768200	196390000	282110000	409350000	586590000	1435100000	853790000	102840000	71498000	16353000	7192000	2885900	619790	679050	0	610600	0	0	172120000	165150000	271050000	527040000	282140000	245350000	34241000	8249000	6840300	2164300	60346000	619790	679050	0	610600	0	0	172120000	0	1071.65	yes	yes	1;2	0.00011301
AT3G55440.1	AT3G55440.1	VASPAQAQEVHDELRK	0	0	0	0	0	0	0	0	0	0	0	0	1502200000	3431300000	1129600000	919070000	261240000	0	0	0	0	0	0	0	0	0	0	17093000	1157100000	6024100000	1595900000	909430000	459800000	0	0	0	0	0	0	0	0	1	1776.91	yes	yes	2;3;4	1.7383e-107
AT3G14420.2;AT3G14420.1;AT3G14420.4;AT3G14420.3;AT3G14420.5;AT3G14420.6	AT3G14420.2	DVQWLQTITKLPILVK	0	0	0	0	0	0	10448000	5959800	261660000	3220400000	2356300000	1561900000	459490000	94687000	0	2683300	0	0	0	0	0	0	0	379790	279290000	2657100000	4227400000	985610000	332150000	158880000	2205600	0	0	3064300	0	0	0	0	0	0	379790	1	1894.13	yes	no	2;3	1.8968e-81
ATCG00480.1	ATCG00480.1	VVDLLAPYRR	149360	0	918800	0	82183000	239230000	123780000	34941000	59667000	14897000	76716	8720500	73970000	46117000	15365000	4921700	0	0	0	0	0	75927000	254050000	62871000	69211000	0	5916600	15310000	66246000	63526000	26031000	11623000	0	316940000	0	0	0	0	75927000	254050000	62871000	1	1200.7	yes	yes	2;3	3.7356e-05
AT3G03250.1;AT5G17310.2;AT5G17310.1	AT3G03250.1	VLQLETAAGAAIR	0	0	0	0	0	0	0	0	0	0	0	2338200	139760000	1031200000	419800000	180110000	55214000	0	0	0	0	0	0	0	0	1535700	0	5903000	120150000	957660000	585860000	191680000	76228000	0	0	0	0	0	0	0	0	0	1311.75	no	no	2;3	2.6855e-18
AT3G58610.3;AT3G58610.2;AT3G58610.1	AT3G58610.3	DLISNFFSDPVHGAIEVCAQLRPTVDISVPADADFVRPELR	0	0	0	0	0	0	0	0	0	118660000	735510000	323000000	273930000	1603500	4578300	0	0	0	0	0	0	0	0	0	0	131830000	982220000	615620000	213810000	154310000	0	0	0	0	0	0	0	0	0	0	0	2	4565.3	yes	no	3;4;5;6	8.3391e-166
AT2G41680.1	AT2G41680.1	QAVTAAGSGCIAALSAER	0	0	0	0	0	0	0	31430000	236410000	446450000	58579000	138380000	41611000	33748000	21282000	11572000	0	0	0	0	0	0	0	0	224850000	150320000	331530000	194120000	96863000	33726000	14902000	5450000	0	4258700	0	0	0	0	0	0	0	0	1731.86	yes	yes	2;3	1.4958e-237
AT2G04030.1;AT2G04030.2	AT2G04030.1	LLDLIVHSLYSHKEVFLR	0	0	558480	0	7770000	40628000	34576000	150550000	445180000	190160000	98132000	10777000	0	1505900	3216700	2717700	0	0	0	0	0	0	31478000	78108000	896160000	413740000	127720000	19817000	3298100	0	0	0	0	47784000	0	0	0	0	0	31478000	78108000	1	2181.23	yes	no	2;3;4;5	1.2261e-75
AT5G56010.1;AT5G56030.1;AT5G56030.2;AT5G56000.1	AT5G56030.1	SGDELTSLKDYVTR	2837600	3819100	3588800	2542500	47793000	168450000	171710000	120800000	692130000	402490000	10422000	73863000	42227000	11929000	0	1138700	0	5013800	4028300	4740600	0	28325000	193380000	187080000	807110000	226900000	320500000	101120000	36688000	6511600	0	769460	0	220250000	5013800	4028300	4740600	0	28325000	193380000	187080000	1	1582.78	no	no	2;3	8.0425e-114
AT1G12900.4;AT1G12900.3;AT1G12900.1	AT1G12900.4	DSPLDVVVINDTGGVK	3725300	118050000	792450000	795890000	503270000	555670000	352330000	15785000	435820000	139760000	94356000	70536000	34808000	12693000	0	0	0	27598000	153870000	947350000	2877000000	381380000	839800000	27571000	393570000	217740000	126610000	45977000	45789000	21837000	0	0	0	328040000	27598000	153870000	947350000	2877000000	381380000	839800000	27571000	0	1626.85	yes	no	2;3	1.3949e-55
AT3G12780.1	AT3G12780.1	GVSLLLPTDVVVADKFAPDANSK	198350	0	0	0	0	0	0	0	7994800	0	8907100	77777000	762450000	2783000000	980020000	426410000	1167900000	1588900	315090	0	0	0	0	0	0	0	8308300	96940000	719840000	3861700000	983250000	653540000	1387200000	0	1588900	315090	0	0	0	0	0	1	2355.27	yes	yes	2;3;4	5.7879e-128
AT5G25980.2;AT5G25980.3;AT5G25980.1	AT5G25980.2	GINEDGINYYSGLIDGLIAR	25854000	155120000	75582000	43824000	65229000	31054000	28414000	79290000	1276400000	904420000	614230000	308740000	77675000	36449000	0	13340000	5410400	111460000	110980000	2372900	91905000	102270000	0	69216000	971130000	1034800000	522850000	129200000	98146000	38752000	3313800	9277200	0	117550000	111460000	110980000	2372900	91905000	102270000	0	69216000	0	2152.08	yes	no	2;3;4	4.2093e-138
AT1G42970.1	AT1G42970.1	KGLTAEDVNEAFRK	18588000	72433000	555900000	1337000000	1162000000	648370000	320410000	139820000	46786000	139790000	0	22078	20132000	8320400	2143000	0	0	15852000	97077000	631850000	2506900000	1529400000	876900000	172040000	322270000	7950600	5698500	0	16475000	21215000	2562700	0	0	516140000	15852000	97077000	631850000	2506900000	1529400000	876900000	172040000	2	1576.82	yes	yes	2;3	5.8576e-71
AT3G45140.1	AT3G45140.1	IYDYDVYNDVGDPDNDPELARPVIGGLTHPYPR	811700	0	0	0	0	0	140780000	218130000	679020000	745700000	1103000000	1043500000	130380000	101630000	24522000	13779000	0	1490600	965190	0	0	0	0	72726000	257830000	413990000	531620000	318510000	506600000	61181000	0	0	0	60721000	1490600	965190	0	0	0	0	72726000	1	3744.77	yes	yes	3;4;5;6	5.2121e-106
AT5G48300.1	AT5G48300.1	LIDIPVSNCLNSNISK	0	0	0	0	0	0	0	14948000	2545500000	1657000000	396060000	215200000	109140000	53370000	13659000	7007600	2346400	0	0	423480	0	0	0	24035000	2233100000	2058700000	921110000	251080000	93435000	94094000	16722000	11969000	5653500	0	0	0	423480	0	0	0	24035000	0	1785.93	yes	yes	2;3	3.755e-19
AT3G15730.1	AT3G15730.1	AQHLLHGTLHATIYEVDALHGGGVR	0	0	0	0	0	62076000	704120000	1390200000	3344200000	964470000	280030000	273100000	90605000	0	8991400	0	0	0	0	0	0	0	10480000	400670000	6798200000	1254500000	1021700000	694580000	360820000	13645000	13227000	0	0	780980000	0	0	0	0	0	10480000	400670000	0	2664.39	yes	yes	2;3;4;5	3.2019e-270
AT5G43940.1;AT5G43940.2	AT5G43940.1	VEPGSNVAIFGLGTVGLAVAEGAK	0	0	0	0	0	0	0	0	0	0	0	260950000	1053400000	321400000	41264000	16760000	5215700	0	0	0	0	0	0	0	0	0	0	466730000	885350000	528320000	50137000	19750000	3891700	0	0	0	0	0	0	0	0	0	2255.22	yes	no	2;3	3.0114e-69
AT4G26530.2;AT4G26530.1	AT4G26530.2	TTDGKPFVELLMENGVIPGIKVDK	0	0	0	0	0	0	1586100	109270000	751390000	366250000	124740000	71596000	16074000	0	0	6496900	1406300	0	0	0	0	0	0	112300000	1158000000	504520000	216570000	55383000	17920000	0	0	0	0	0	0	0	0	0	0	0	112300000	2	2599.39	yes	no	2;3;4;5	3.4537e-145
AT5G49910.1	AT5G49910.1	KQDITITGASTLPKDEVDTMVQEAER	698910	3418300	5750900	4154400	0	29551000	44330000	32860000	224970000	697630000	715940000	529340000	145960000	45153000	0	0	0	1746600	2632400	0	0	0	38396000	38745000	464600000	882910000	722760000	219060000	221880000	72474000	0	0	0	48324000	1746600	2632400	0	0	0	38396000	38745000	2	2874.43	yes	yes	2;3;4	1.2466e-248
AT5G04140.1;AT5G04140.2	AT5G04140.1	VLSTYFDIRK	0	1984800	86452000	107300000	76724000	39638000	26833000	12231000	603270000	873530000	616470	58422000	87724000	11920000	0	0	0	0	2777500	130860000	278090000	87369000	49610000	13745000	585240000	0	499920000	295650000	49953000	21748000	3176300	0	0	38011000	0	2777500	130860000	278090000	87369000	49610000	13745000	1	1240.68	yes	no	2;3	7.2347e-05
AT3G45140.1	AT3G45140.1	AVLAALPSIFPQIESVLLSPQEPFPHFK	0	0	0	0	0	18840000	152900000	216020000	597390000	742000000	1043700000	1177900000	148220000	39385000	0	0	0	0	0	0	0	0	0	35144000	245510000	157800000	1283200000	392340000	305460000	51834000	0	0	0	63360000	0	0	0	0	0	0	35144000	0	3074.68	yes	yes	2;3;4;5	2.4324e-49
AT2G26080.1	AT2G26080.1	FSGIFDEGLTESQMIEHMSDLASK	0	0	0	0	0	0	0	17372000	1533500000	765770000	241790000	140140000	29592000	0	0	0	0	0	0	0	0	0	0	7362400	1815900000	1284400000	540840000	56905000	18040000	8014900	0	0	0	0	0	0	0	0	0	0	7362400	0	2671.21	yes	yes	2;3;4	1.7132e-293
AT3G12780.1	AT3G12780.1	ADDCIGPEVESLVASLPEGGVLLLENVR	0	0	0	0	0	0	0	0	0	0	0	0	857990000	4194600000	229210000	354490000	132900000	0	0	0	0	0	0	0	0	0	0	0	1143700000	5342000000	781030000	613380000	46199000	0	0	0	0	0	0	0	0	0	2950.5	yes	yes	2;3;4;5	4.2933e-180
AT1G62750.1	AT1G62750.1	IMSDPFVGSLTFVR	0	0	0	0	0	0	0	0	0	154970000	1438200000	2482700000	829360000	227030000	49699000	15364000	4170300	319450	130250	0	0	0	0	0	0	153820000	1728500000	1562700000	704860000	283950000	46739000	17248000	5098100	0	319450	130250	0	0	0	0	0	0	1567.81	yes	yes	2;3	6.0746e-29
AT5G38480.1;AT5G38480.2	AT5G38480.1	ICDGILNVLEAHLIPSASPAESK	0	0	1360700	0	0	3371100	4371800	0	17310000	604420000	2419600000	2031400000	533520000	188620000	17882000	7300400	4063200	0	0	0	0	5040000	7022100	0	41171000	961720000	2533100000	665340000	485240000	157360000	12023000	5416100	0	0	0	0	0	0	5040000	7022100	0	0	2433.26	yes	no	2;3;4	1.1201e-249
AT4G33010.1;AT4G33010.2	AT4G33010.1	CSDAHAIADAASKSEINLR	0	0	0	0	0	0	3998800	237170000	1335200000	532580000	82042000	3717100	12020000	3135400	10144000	4525000	2267600	0	0	0	0	0	0	225030000	1400300000	11151000	319020000	46388000	15009000	6875100	6835400	9621000	3308700	11563000	0	0	0	0	0	0	225030000	1	2027.97	yes	no	2;3;4	7.1827e-213
AT5G17920.2;AT5G17920.1	AT5G17920.2	NIWANDFAASLSTLQALEGIVGK	0	0	977410	0	0	999380	844490	0	0	10853000	407630000	4239500000	2886100000	1060300000	17227000	49317000	5771000	0	0	1092100	0	0	0	1342200	6118500	13055000	441180000	2513000000	2781000000	1459100000	162910000	47678000	1784200	0	0	0	1092100	0	0	0	1342200	0	2417.26	yes	no	2;3;4	2.3865e-116
AT1G56070.1	AT1G56070.1	YRVENLYEGPLDDQYANAIR	2189000	1200800	0	0	0	0	0	0	10670000	421100000	1658500000	2584600000	1511200000	559150000	158550000	50813000	14639000	4031900	0	1550800	0	0	0	4098200	89213000	556130000	2422000000	2636500000	1472100000	622730000	231020000	74892000	24004000	0	4031900	0	1550800	0	0	0	4098200	1	2398.16	yes	yes	2;3;4	4.5337e-255
AT5G04140.1;AT5G04140.2	AT5G04140.1	GILAQLGYNSLDDIIGRTELLRPR	0	0	27618000	233380000	352430000	56071000	0	39795000	387190000	2095900000	1232900000	534120000	71553000	8771600	0	0	0	0	0	41647000	273140000	115290000	0	23141000	1105700000	3346600000	1261200000	253550000	26852000	11250000	4941900	0	0	40967000	0	0	41647000	273140000	115290000	0	23141000	2	2682.48	yes	no	2;3;4;5	8.6857e-131
AT3G14420.2;AT3G14420.1;AT3G14420.4;AT3G14420.3;AT3G14420.5;AT3G14420.6;AT4G18360.1;AT4G18360.2	AT3G14420.2	IPVFLDGGVR	0	400560	0	0	3447800	0	0	0	619230000	3865300000	4452900000	2474400000	1046500000	307170000	57954000	39661000	13622000	314840	291690	0	0	0	8812100	0	2551700	294930000	4331500000	2413500000	1090500000	0	76422000	38421000	15110000	31971000	314840	291690	0	0	0	8812100	0	0	1071.61	no	no	2	8.0025e-07
AT1G62750.1	AT1G62750.1	INIIDTPGHVDFTLEVER	0	257780	503890	0	0	0	0	9647000	3089200	754670000	748300000	749540000	310590000	98410000	26970000	9104500	5377900	517060	0	0	0	0	0	2254200	6341500	0	582680000	991810000	353070000	82836000	29528000	11795000	4939400	0	517060	0	0	0	0	0	2254200	0	2067.06	yes	yes	2;3	3.7163e-122
AT1G32060.1	AT1G32060.1	DLYEQLIANK	0	6032400	61031000	321200000	532040000	287620000	94224000	41732000	85867000	249220000	693140000	134140000	14773000	86410000	20524000	10922000	9644700	92012	5792400	44660000	322820000	589110000	262400000	40263000	138290000	209590000	669990000	0	28421000	0	19603000	13967000	11931000	118940000	92012	5792400	44660000	322820000	589110000	262400000	40263000	0	1205.63	yes	yes	1;2	7.2252e-06
AT5G25980.2;AT5G25980.3;AT5G25980.1	AT5G25980.2	GLNVWDGFTHRYPEKGGADLGNGDTTCDSYR	0	0	0	0	16146000	16664000	0	38129000	854780000	458120000	34369000	73223000	47413000	0	0	0	0	0	0	0	0	42867000	64010000	0	400350000	145300000	236280000	59249000	106050000	14973000	0	0	0	97471000	0	0	0	0	42867000	64010000	0	2	3457.54	yes	no	3;4;5	0
AT1G63940.1;AT1G63940.2;AT1G63940.4;AT1G63940.3	AT1G63940.1	YGSLIIATGCTASRFPDKIGGHLPGVHYIR	0	0	0	0	0	0	0	0	0	496780000	433960000	592410000	335290000	602330000	354970000	228590000	76161000	0	0	0	0	0	0	0	0	671750000	953280000	524340000	224590000	981410000	446290000	158680000	107010000	0	0	0	0	0	0	0	0	2	3255.7	no	no	3;4;5;6	1.3632e-55
AT3G58610.3;AT3G58610.2;AT3G58610.1	AT3G58610.3	EINGAGINASFAVHQDVDGR	0	0	0	0	0	19165000	5806500	41349000	437900000	329930000	566910000	617230000	143650000	88227000	6362600	0	0	1012800	0	145570	11484000	0	6713600	18808000	2269800000	834040000	1623100000	605040000	210970000	59234000	12122000	0	2859100	22190000	1012800	0	145570	11484000	0	6713600	18808000	0	2068.99	yes	no	2;3	1.806e-54
AT1G43670.1	AT1G43670.1	IPNKGNIYSVNEGNAQNWDGPTTK	0	0	0	0	0	0	0	0	895430000	934570000	281480	174040000	519220000	261990000	38643000	26251000	6513700	0	0	0	0	0	0	0	1021600000	0	866660000	476140000	396680000	506160000	54017000	26665000	9411800	0	0	0	0	0	0	0	0	1	2616.26	yes	yes	2;3;4	0
AT5G36790.3;AT5G36790.2;AT5G36790.1;AT5G36700.4;AT5G36700.2;AT5G36700.1;AT5G36700.3	AT5G36790.3	SQICMVGDRLDTDILFGQNGGCK	0	0	0	0	0	0	0	0	0	0	67228000	3379800000	3014700000	889370000	393300000	167180000	31431000	0	0	0	0	0	0	0	0	0	145420000	1915100000	2900300000	1686900000	454740000	182270000	46165000	0	0	0	0	0	0	0	0	1	2583.19	yes	no	2;3;4	1.2971e-248
AT3G44310.3;AT3G44310.1	AT3G44310.3	GAELVLFPEGFIGGYPR	1319700	6373400	97402000	18847000	92262000	148120000	89985000	56892000	91129000	32677000	11960000	5754400	7536500	0	6304300	0	0	0	1980600	23686000	61984000	61279000	0	121510000	175430000	69427000	21297000	8541800	0	17847000	8240200	6952800	4814600	141760000	0	1980600	23686000	61984000	61279000	0	121510000	0	1820.95	yes	no	2;3	1.7018e-12
AT5G24550.1;AT5G24540.1	AT5G24550.1	FSLSWSR	1225000	4427000	10878000	9271500	5513000	4456900	6252000	31970000	74767000	326990000	51146000	98490000	47345000	158070000	122950000	56546000	18666000	2609800	4169800	6976100	15695000	12012000	12451000	20252000	244010000	98886000	186180000	0	41237000	184580000	142440000	84804000	23656000	11033000	2609800	4169800	6976100	15695000	12012000	12451000	20252000	0	881.44	yes	no	2	0.00027979
AT1G20010.1;AT5G12250.1;AT5G62700.1;AT5G62690.1;AT2G29550.1;AT4G20890.1;AT5G44340.1	AT5G44340.1	LHFFMVGFAPLTSR	856800	1952900	4508600	5344200	0	0	2303400	0	24628000	50774000	241840000	474560000	331410000	90058000	19715000	5594600	2077700	684260	1778000	3661800	2514600	0	0	830630	14865000	49081000	262000000	352780000	298270000	127050000	22951000	15939000	2137100	0	684260	1778000	3661800	2514600	0	0	830630	0	1621.84	no	no	2;3	4.4928e-13
AT5G45390.1	AT5G45390.1	GAESDVMGLLLR	144070	107170	1285000	13134000	55543000	118320000	369090000	156820000	340000000	198760000	57778000	26552000	6189900	7630100	13077000	6124500	3581700	0	0	0	0	19130000	229180000	206230000	458300000	153010000	53741000	13130000	12534000	6354500	5180600	6082600	869700	169730000	0	0	0	0	19130000	229180000	206230000	0	1259.65	yes	yes	2;3	3.1651e-61
AT3G47520.1	AT3G47520.1	DFTGPSELADCLKDVNVVVIPAGVPR	0	0	0	2237500	5150400	8079600	10991000	0	60784000	121140000	143580000	384860000	1295300000	426420000	101090000	46587000	20023000	0	0	0	0	0	0	0	61319000	121360000	16688000	222280000	784250000	577650000	98833000	88035000	32720000	0	0	0	0	0	0	0	0	1	2767.42	yes	yes	2;3;4;5	2.9073e-146
AT1G50010.1;AT1G04820.1;AT5G19780.1;AT5G19770.1;AT1G64740.1;AT4G14960.2;AT4G14960.1	AT5G19780.1	QLFHPEQLISGKEDAANNFAR	6130700	10159000	20791000	7968500	12308000	8141800	8989300	0	42172000	94997000	300470000	661890000	550410000	203080000	70226000	30245000	7232800	8498800	7044000	10594000	14002000	0	8268700	5074100	25926000	149590000	536190000	800590000	642470000	148910000	63102000	35769000	4079300	12290000	8498800	7044000	10594000	14002000	0	8268700	5074100	1	2384.19	no	no	2;3;4	8.6879e-101
AT3G63140.1	AT3G63140.1	TVEIVHYDPK	0	21366000	72602000	31131000	22871000	30185000	103020000	140650000	95935000	159750000	216280000	617760	284800000	78226000	4900500	0	0	0	0	4585800	0	7700300	17957000	156010000	299270000	0	142680000	394420000	222690000	117200000	6230100	5994500	0	139740000	0	0	4585800	0	7700300	17957000	156010000	0	1199.62	yes	yes	2;3	1.8692e-05
AT3G45140.1	AT3G45140.1	AIQNLFEEGIQLPK	276650	0	0	0	0	0	79359000	17945000	249690000	401070000	977150000	758140000	100780000	62610000	6618900	9667300	1540400	0	0	0	0	0	0	7785200	87350000	197510000	714770000	214750000	248230000	34265000	0	3262200	0	14696000	0	0	0	0	0	0	7785200	0	1598.87	yes	yes	2;3	2.6174e-33
AT4G24830.1;AT4G24830.2	AT4G24830.1	ALSPATLLAELNTIGGK	136010	0	0	0	0	0	20805000	571050000	675360000	299950000	143390000	52503000	12490000	2758000	0	0	0	0	0	0	0	0	0	417240000	1274200000	425480000	197050000	39018000	5599400	0	0	0	0	5754400	0	0	0	0	0	0	417240000	0	1667.95	yes	no	2;3	2.576e-73
AT2G42600.2;AT2G42600.1	AT2G42600.2	VRPHLSKDYMESSPAAELVK	0	0	0	2075000	56517000	105510000	204690000	210200000	509270000	162520000	374760	3638600	14769000	0	0	0	1401700	0	0	0	10082000	61150000	515950000	293100000	469790000	83478000	103040000	9604200	6266400	0	0	0	0	575910000	0	0	0	10082000	61150000	515950000	293100000	2	2256.16	yes	no	2;3;4;5	1.5846e-188
ATCG00490.1	ATCG00490.1	LEGDRESTLGFVDLLRDDYVEK	0	0	6971000	223560000	514960000	428980000	503990000	192680000	336940000	101110000	54638000	22136000	0	0	0	0	0	0	731860	6166600	300060000	975690000	715270000	599370000	2031700000	174780000	167970000	13738000	9735200	0	0	0	0	542750000	0	731860	6166600	300060000	975690000	715270000	599370000	2	2568.27	yes	yes	2;3;4	1.0531e-76
AT3G59970.3;AT3G59970.2;AT3G59970.1	AT3G59970.3	WGDSHSAAYSTLSDYQFARPK	0	0	0	0	0	0	0	3627700	492690000	770080000	228280000	202560000	153060000	46597000	0	0	1305700	0	0	0	0	0	0	3454200	206690000	527120000	515170000	278420000	117560000	67996000	0	0	0	0	0	0	0	0	0	0	3454200	1	2386.1	yes	no	2;3;4;5	6.4748e-254
AT4G26530.2;AT4G26530.1	AT4G26530.2	GVVDLAGTNGETTTQGLDSLGAR	0	0	0	0	0	0	2517500	36029000	1184100000	840940000	338040000	103490000	27965000	0	0	0	0	0	0	0	0	0	0	27943000	1035000000	1033000000	544530000	85731000	40000000	0	0	0	0	0	0	0	0	0	0	0	27943000	0	2231.1	yes	no	2;3;4	1.3539e-300
AT1G42970.1	AT1G42970.1	GILDVCDAPLVSVDFR	274660	39739000	150060000	2780500000	1074500000	342510000	191920000	125140000	275870000	111290000	38502000	53811000	36909000	1207900	10090000	0	0	19275000	40603000	113490000	4570800000	654810000	1562300000	8758600	277150000	89627000	81829000	21702000	23355000	29291000	0	0	0	44138000	19275000	40603000	113490000	4570800000	654810000	1562300000	8758600	0	1774.89	yes	yes	2;3	2.1722e-46
AT3G45140.1	AT3G45140.1	TQDDLIGVVTTIAWVTSGHHAAVNFGQYGYGGYFPNRPTTTR	0	0	0	0	0	16751000	317870000	480040000	864530000	1191600000	2678700000	1468300000	182050000	154720000	0	0	0	0	0	0	0	0	0	159160000	231760000	133770000	1096800000	565640000	425650000	47017000	0	0	0	49878000	0	0	0	0	0	0	159160000	1	4567.23	yes	yes	3;4;5;6	1.9778e-262
AT4G02520.1	AT4G02520.1	AITQYIAHRYENQGTNLLQTDSK	0	0	0	0	0	0	0	0	0	0	0	63776000	185160000	1810300000	2129000000	2655700000	1631700000	0	0	0	0	0	0	0	0	0	0	57752000	170880000	1949800000	3537600000	1965400000	1514000000	0	0	0	0	0	0	0	0	1	2663.33	yes	yes	2;3;4	3.6857e-299
AT3G12780.1	AT3G12780.1	AKGVSLLLPTDVVVADKFAPDANSK	0	0	0	0	0	0	0	0	0	0	0	62880000	2771500000	628180000	1489100000	1672200000	557060000	590430	0	0	0	0	0	0	0	0	0	49729000	2219100000	6348300000	2956800000	1963800000	683320000	0	590430	0	0	0	0	0	0	2	2554.4	yes	yes	2;3;4;5	2.5067e-131
AT5G35630.3;AT5G35630.2;AT5G35630.1	AT5G35630.3	DPFRGGNNILVICDTWTPAGEPIPTNKR	322850	0	9202400	58489000	604890000	828160000	747900000	297850000	1198200000	192500000	40745000	24166000	16879000	24153000	17366000	0	0	793320	0	5706600	79024000	287160000	570740000	329040000	1102200000	254600000	145400000	22711000	0	16124000	11720000	0	0	1352400000	793320	0	5706600	79024000	287160000	570740000	329040000	2	3137.57	yes	no	3;4;5;6	1.0055e-60
AT1G23310.1;AT1G23310.2;AT1G70580.4;AT1G70580.3;AT1G70580.2;AT1G70580.1	AT1G23310.1	LVLLGDEVYQQNIYQDERPFISSKK	0	0	1947500	0	0	0	14305000	24696000	85007000	9790300	1219800000	5984400000	4305700000	1649900000	333070000	105000000	22443000	0	0	0	0	0	0	23646000	71929000	91341000	1635400000	4369000000	3314100000	2209400000	344830000	128210000	23135000	11737000	0	0	0	0	0	0	23646000	2	2981.55	no	no	2;3;4;5	2.4737e-102
AT3G04790.1	AT3G04790.1	LLSSGELYDIVGIPTSK	807320	297930	637680	0	0	0	2944100	0	4845100	0	18563000	280440000	5457500000	6439100000	1964400000	1013500000	258880000	0	0	1348800	0	0	0	0	4128800	0	0	174520000	4076400000	8236100000	2164500000	1161400000	350350000	0	0	0	1348800	0	0	0	0	0	1790.97	yes	yes	2;3	9.5198e-37
AT2G36530.1	AT2G36530.1	MTTECGTEVQIVGDDLLVTNPK	0	0	0	0	0	0	0	0	0	0	0	407440000	655650000	138800000	41768000	22624000	4851200	0	0	0	0	0	0	2258800	0	0	0	323320000	503500000	209610000	55917000	21785000	11653000	0	0	0	0	0	0	0	2258800	0	2419.16	yes	yes	2;3	1.2358e-116
AT2G38230.1;AT2G38210.1;AT5G01410.1	AT2G38230.1	VGLAQMLR	0	185180	429900	88640000	517840000	337790000	178210000	63798000	40584000	36548000	0	0	0	0	0	0	0	0	0	408250	132630000	403410000	387080000	141670000	57872000	24345000	21761000	26012000	21976000	0	0	3447700	0	393970000	0	0	408250	132630000	403410000	387080000	141670000	0	886.506	no	no	2	1.4683e-05
AT1G07890.8;AT1G07890.7;AT1G07890.5;AT1G07890.4;AT1G07890.3;AT1G07890.2;AT1G07890.1;AT1G07890.6	AT1G07890.8	TGGPFGTMRFDAEQAHGANSGIHIALR	0	0	0	0	0	0	0	0	0	0	0	0	25797000	426430000	968080000	666520000	203800000	0	0	0	0	0	0	0	0	0	0	0	33313000	615860000	1723900000	944150000	193070000	0	0	0	0	0	0	0	0	1	2810.37	yes	no	3;4;5	7.386e-83
AT1G11860.3;AT1G11860.2;AT1G11860.1	AT1G11860.3	TGYTGEDGFEISVPDEHAVDLAK	313020	0	0	0	0	15571000	0	0	0	0	0	0	0	371250000	544920000	890550000	192140000	0	0	0	0	0	0	0	0	0	0	0	0	383940000	437980000	911290000	2639100000	0	0	0	0	0	0	0	0	0	2449.13	yes	no	2;3;4	1.0243e-206
AT5G48300.1	AT5G48300.1	KPVPDFSFYDR	0	0	0	0	0	0	0	53498000	547800000	261720000	30481000	37723000	32771000	9897000	2677600	0	0	0	0	0	0	0	0	113470000	615230000	108200000	147890000	37191000	18565000	17150000	0	0	0	4278100	0	0	0	0	0	0	113470000	1	1369.67	yes	yes	1;2;3	5.4971e-54
AT1G62750.1	AT1G62750.1	GITITSAATTTFWDKHR	0	0	0	0	0	0	0	0	4424100	128760000	228840000	1285400000	630100000	211320000	39724000	0	2318600	280170	226920	0	0	0	0	0	5064600	97755000	1632100000	1409600000	674300000	113260000	49872000	14767000	0	0	280170	226920	0	0	0	0	0	1	1904.97	yes	yes	2;3;4	3.7557e-108
AT5G03690.2;AT5G03690.1	AT5G03690.2	YAVICQENGLVPIVEPEILVDGSHDIEK	2199100	34841000	8999300	7546800	0	6930100	0	52438000	691860000	559240000	189670000	84947000	25887000	12961000	0	0	0	2953000	9833600	9324100	0	0	0	11128000	1034500000	842020000	361330000	89310000	17411000	18591000	7533900	0	0	0	2953000	9833600	9324100	0	0	0	11128000	0	3135.58	yes	no	2;3;4	1.2172e-22
AT5G62790.1;AT5G62790.2	AT5G62790.1	QSWDGPKPISIVGSTGSIGTQTLDIVAENPDKFR	0	0	0	0	0	0	0	0	0	148660000	1010900000	1309600000	566720000	252090000	69833000	22550000	6110900	0	0	0	0	0	0	0	0	179880000	2115200000	1185000000	421720000	284540000	55945000	24721000	10952000	0	0	0	0	0	0	0	0	2	3612.84	yes	no	3;4;5	0
AT4G24280.1;AT5G49910.1	AT4G24280.1	QFAAEEISAQVLRK	1485100	6362300	7821000	26506000	23179000	67824000	164050000	63242000	285600000	723250000	878990000	406820000	159760000	53781000	0	0	0	1456100	5279000	5325900	19560000	23563000	140230000	44595000	302350000	555440000	733700000	341880000	225050000	62162000	0	0	0	249550000	1456100	5279000	5325900	19560000	23563000	140230000	44595000	1	1588.86	no	no	2;3	4.757e-114
AT4G14880.4;AT4G14880.3;AT4G14880.2;AT4G14880.1	AT4G14880.4	LFVAIFPSFGER	0	0	0	0	4303900	5784000	0	2702500	29478000	25307000	35535000	217250000	2595300000	1850800000	500240000	176500000	39980000	0	0	0	0	6989900	5753800	0	0	34598000	52486000	335710000	2088700000	2335100000	551190000	226410000	53227000	10002000	0	0	0	0	6989900	5753800	0	0	1381.74	yes	no	1;2;3	1.2971e-11
AT2G21330.1;AT2G21330.3;AT2G01140.1;AT4G38970.1	AT4G38970.1	AKANSLAQLGK	0	0	0	0	0	5623800	28117000	292060000	125620000	58743000	0	17162000	9765600	2274200	0	0	0	0	0	0	0	0	2693200	314890000	154470000	111140000	22927000	18183000	8116400	0	0	0	0	28312000	0	0	0	0	0	2693200	314890000	1	1099.63	no	no	2	9.7328e-20
AT3G03780.3;AT3G03780.2;AT3G03780.1;AT5G17920.2;AT5G17920.1	AT5G17920.2	EGVKYGAGIGPGVYDIHSPR	0	516380	737650	524370	0	0	0	0	2624300	4855700	30261000	1172400000	2684100000	1017500000	292350000	83179000	22884000	818680	0	530650	1301400	0	0	3038500	0	0	157180000	2601400000	2209200000	1595100000	379560000	111880000	36058000	0	818680	0	530650	1301400	0	0	3038500	1	2071.05	no	no	2;3;4;5	1.3516e-187
AT2G36460.1;AT2G36460.2	AT2G36460.1	VAPEVIAEHTVR	8360400	36998000	56516000	22966000	25866000	39362000	65330000	232400000	721120000	354280000	179400000	326780	33795000	0	0	15850000	7416400	5875500	19117000	18575000	21436000	0	23341000	227790000	749670000	26306000	30639000	76892000	0	15490000	12748000	29439000	10416000	71326000	5875500	19117000	18575000	21436000	0	23341000	227790000	0	1319.72	yes	no	2;3	6.8441e-17
AT2G19940.2;AT2G19940.1	AT2G19940.2	VTVSFTPHLMPMIR	162840	0	0	0	0	0	0	2958900	334230000	1670500000	483440000	444450000	96099000	8573500	28238000	39416000	0	0	0	0	0	0	0	3096500	434580000	1926700000	1161000000	233340000	51475000	10491000	25556000	23998000	18947000	0	0	0	0	0	0	0	3096500	0	1627.86	yes	no	2;3	3.9434e-85
AT2G15620.1	AT2G15620.1	RCEEAIPLDAWVPADDVLPLCK	0	0	0	0	0	0	0	0	34228000	370780000	581120000	1408700000	2661900000	1181100000	243350000	89905000	18408000	0	0	0	0	0	0	0	45923000	478760000	747480000	1116600000	2295600000	1747900000	303270000	109150000	0	0	0	0	0	0	0	0	0	1	2566.26	yes	yes	2;3;4	1.3892e-87
AT4G09000.1;AT4G09000.2	AT4G09000.1	ATPGASSARDEFVYMAK	0	0	0	0	15510000	16441000	9531300	0	71241000	1026500000	392060000	1447400000	650330000	110850000	42769000	12999000	4901500	0	0	0	4281100	12203000	0	9196700	50967000	216000000	2471300000	1098800000	478420000	137510000	38309000	16835000	4431300	13234000	0	0	0	4281100	12203000	0	9196700	1	1799.85	yes	no	2;3	6.104e-47
AT3G46970.1	AT3G46970.1	ALTNAIGNLNLQGPYADALR	0	0	0	0	0	0	0	209980000	1558300000	1406200000	413610000	183510000	46017000	14884000	0	0	0	0	0	0	0	0	0	105090000	1331600000	1040400000	664490000	154180000	32427000	15740000	2633100	0	0	0	0	0	0	0	0	0	105090000	0	2084.1	yes	yes	2;3;4	6.3129e-188
AT3G63140.1	AT3G63140.1	TVWGNPANVANVVGGETFDVVLDNNGKDLDTVRPVVDWAK	0	34875000	8866300	54227000	68614000	93466000	128660000	10521000	797970000	1000800000	1200200000	1098900000	455650000	137730000	53214000	36699000	14173000	0	4596300	18215000	0	22476000	0	0	1219400000	1596600000	1922400000	788600000	481010000	295770000	68456000	46800000	26155000	25627000	0	4596300	18215000	0	22476000	0	0	2	4280.15	yes	yes	3;4;5	1.9061e-282
AT3G48730.1;AT5G63570.1	AT5G63570.1	FVNSGTEACMGVLR	0	0	0	0	0	0	0	0	0	0	100770000	3064300000	3927600000	1095900000	464340000	132420000	23589000	0	0	0	0	0	0	0	0	0	952270000	4268300000	3608100000	1877600000	635100000	194140000	47076000	0	0	0	0	0	0	0	0	0	1539.72	no	no	2;3	1.7248e-28
AT5G04140.1;AT5G04140.2	AT5G04140.1	IAKEDSTDDIERELYICR	0	8308600	204420000	113740000	0	5645900	19133000	17809000	879470000	1235300000	372240000	269640000	167190000	18663000	5773200	0	1257300	0	10753000	233280000	263190000	59805000	20947000	16155000	1074700000	636610000	765580000	357150000	141120000	57485000	10899000	0	0	31595000	0	10753000	233280000	263190000	59805000	20947000	16155000	2	2225.06	yes	no	2;3;4	2.4988e-212
AT1G56190.2;AT1G56190.1;AT3G12780.1	AT3G12780.1	CDILLLGGGMIFTFYK	0	0	0	0	0	0	3542900	0	0	2547700	373100	0	59033000	252110000	101320000	34105000	12217000	0	0	0	0	0	0	0	0	795060	0	62301	39944000	313350000	136170000	38008000	19820000	0	0	0	0	0	0	0	0	0	1846.94	no	no	2;3	2.4718e-14
AT2G15620.1	AT2G15620.1	VELKDGFFILK	0	0	0	0	0	0	0	0	12947000	227460000	258490000	939210000	1309400000	807530000	105730000	47302000	9740700	0	0	0	0	0	0	0	24744000	197850000	521560000	868030000	1035000000	941370000	106640000	63422000	11328000	0	0	0	0	0	0	0	0	1	1307.75	yes	yes	2;3	7.2015e-06
AT1G77910.1	AT1G77910.1	INLSSVQVRIFER	0	0	1860700	0	4752400	7889100	1530400	7676600	33384000	600160000	2027500000	1091400000	133820000	83153000	60495000	24742000	7569800	321990	514510	0	0	0	0	0	22244000	427540000	791450000	254950000	222000000	34520000	61109000	24807000	8523800	0	321990	514510	0	0	0	0	0	1	1559.88	yes	yes	2;3	0.00044874
AT3G08590.2;AT3G08590.1;AT1G09780.1	AT1G09780.1	AHGTAVGLPSEDDMGNSEVGHNALGAGR	0	0	0	0	0	0	0	0	0	0	0	10246000	2311400000	1711900000	835190000	358900000	93296000	0	0	0	0	0	0	0	0	0	5905300	108020000	2156700000	1525800000	1069800000	463340000	108490000	0	0	0	0	0	0	0	0	0	2718.24	no	no	2;3;4	8.509e-249
AT3G04120.1	AT3G04120.1	NPEDIPWAEAGADYVVESTGVFTDKDKAAAHLK	0	0	0	0	0	0	0	0	71649000	533210000	647610000	611870000	110670000	12760000	0	0	0	0	0	0	0	0	0	0	59257000	1658400000	1050300000	235420000	71372000	42186000	0	0	0	0	0	0	0	0	0	0	0	2	3543.72	yes	yes	3;4;5;6	6.879e-139
AT1G03475.1	AT1G03475.1	GSASDQKPGPVPFFAAGVSSVLHPK	0	0	0	0	0	0	0	0	0	0	288540000	2888600000	2236200000	546970000	49735000	22487000	0	0	0	0	0	0	0	0	0	4779400	811300000	2140200000	1125100000	950480000	59451000	20005000	0	0	0	0	0	0	0	0	0	1	2479.29	yes	yes	2;3;4;5	3.0073e-69
AT2G43750.2;AT2G43750.1;AT3G59760.3;AT3G59760.1	AT2G43750.2	LIAVVFPSFGER	0	0	0	0	0	0	0	2397100	0	2126700	21972000	1057200000	3349100000	1703300000	470560000	174100000	44775000	0	0	0	0	0	0	2766000	6664700	0	22837000	1098100000	2981500000	2314000000	543330000	237130000	54592000	0	0	0	0	0	0	0	2766000	0	1333.74	no	no	2;3	5.1275e-16
AT3G23940.2;AT3G23940.1	AT3G23940.2	FSGGSHGFVVGHICPEAQEGGPIGLIK	0	0	0	0	0	0	0	0	46521000	997830000	1185300000	780290000	337380000	74541000	9582300	0	0	0	0	0	0	0	0	0	18615000	1168900000	2268700000	715670000	287330000	101460000	10775000	0	0	0	0	0	0	0	0	0	0	0	2749.36	yes	no	2;3;4;5	2.1477e-197
AT4G24770.1	AT4G24770.1	GFGFVTMSSVDEAETAVEKFNR	0	0	0	0	0	0	0	0	22874000	201080000	1575700000	3492800000	1621100000	395440000	106090000	38339000	11375000	0	0	0	0	0	0	0	25223000	230590000	2183600000	2017100000	1210900000	574040000	133000000	55446000	21832000	0	0	0	0	0	0	0	0	1	2420.13	yes	yes	2;3;4	4.587e-249
AT5G17920.2;AT5G17920.1	AT5G17920.2	FALESFWDGKSTAEDLQK	0	0	0	1020900	0	0	0	0	4056300	0	153160000	2425600000	4861900000	1252900000	296620000	88784000	22477000	0	0	0	0	0	0	0	0	20132000	512330000	3203600000	3052200000	2207200000	362460000	133200000	33279000	0	0	0	0	0	0	0	0	1	2070.99	yes	no	2;3;4	1.4374e-263
AT1G56190.2;AT1G56190.1;AT3G12780.1	AT3G12780.1	IGVIESLLEK	0	0	0	0	0	0	0	0	0	1714000	6055800	74049000	2475000000	10760000000	2528900000	1026700000	307840000	0	0	0	0	0	0	0	0	3202500	11483000	40759000	2580400000	14153000000	4425700000	1290700000	425840000	0	0	0	0	0	0	0	0	0	1099.65	no	no	1;2	5.9883e-06
AT3G52880.1;AT3G52880.2	AT3G52880.1	LFTADIAAFYETYYTNK	0	0	0	0	0	0	0	0	0	0	0	0	0	114790000	132760000	102080000	32031000	0	0	0	0	3717300	0	396770	0	0	0	0	0	94081000	101750000	76771000	33842000	0	0	0	0	0	3717300	0	396770	0	2029.97	yes	no	2;3	8.7642e-30
AT1G55490.2;AT1G55490.1;AT3G13470.1;AT5G56500.2;AT5G56500.1	AT1G55490.2	VVAAGANPVLITR	2720400	116740000	1009300000	490970000	242000000	114190000	51574000	17287000	20551000	6449300	128320	20733000	37396000	25239000	6522800	2237600	0	2771800	89558000	716560000	667030000	171230000	104250000	0	19004000	0	0	38084000	55851000	24562000	5734400	3640400	2323700	44525000	2771800	89558000	716560000	667030000	171230000	104250000	0	0	1279.76	no	no	2;3	2.0285e-33
ATCG00490.1;ATMG00280.1	ATCG00490.1	GHYLNATAGTCEEMIK	0	115170	0	75532000	369010000	311780000	189850000	80669000	129690000	20013000	0	49602	0	0	0	0	0	0	236440	1257900	190790000	1234400000	842750000	128640000	138140000	101840000	10312000	5439100	0	0	0	0	0	336840000	0	236440	1257900	190790000	1234400000	842750000	128640000	0	1793.81	yes	no	2;3	2.3235e-156
ATCG00490.1	ATCG00490.1	ALRLSGGDHIHAGTVVGK	87451	150340	213140	62434000	596470000	489580000	326650000	189520000	0	0	0	0	0	0	0	0	0	1231400	951430	0	239000000	1146800000	716810000	330310000	9584200	0	0	0	0	0	0	0	0	433980000	1231400	951430	0	239000000	1146800000	716810000	330310000	1	1786.98	yes	yes	2;3;4	1.4745e-37
AT1G66200.1;AT1G66200.3;AT5G37600.1	AT1G66200.1	LTGHHETADINTFLWGVANR	0	0	0	7705200	294320000	1227700000	262170000	102260000	222020000	65929000	6174800	0	0	0	0	0	0	0	0	0	8285100	498610000	1353300000	97916000	236800000	126240000	48461000	4871600	0	0	0	0	0	389280000	0	0	0	8285100	498610000	1353300000	97916000	0	2251.11	no	no	2;3;4;5	1.3394e-153
AT1G03475.1	AT1G03475.1	QWWFGGGTDFTPAYIFEEDVKHFHSIQK	0	0	0	0	0	0	0	0	0	0	271800000	1550000000	1332100000	363750000	105320000	36749000	5884500	0	0	0	0	0	0	0	0	0	419440000	1413900000	838070000	588080000	107460000	40795000	15890000	0	0	0	0	0	0	0	0	1	3369.59	yes	yes	3;4;5	1.4405e-118
AT2G15620.1	AT2G15620.1	MHWTGCPNTCGQVQVADIGFMGCLTR	0	0	0	0	0	0	0	0	15753000	102950000	196020000	572640000	2094100000	680280000	289780000	78314000	12555000	0	0	0	0	0	0	0	12256000	175460000	348620000	732650000	1712900000	1058500000	333650000	92246000	23252000	0	0	0	0	0	0	0	0	0	2995.3	yes	yes	2;3;4	1.3594e-81
AT5G14740.2;AT5G14740.1;AT5G14740.4;AT5G14740.3;AT5G14740.5	AT5G14740.2	SKVLAESESSAFEDQCGRCER	0	0	0	340680	2494600	353010000	560150000	299290000	546780000	109730000	41448000	129490	95114000	24278000	11657000	2287200	0	104370	0	0	923590	1643000	393950000	369360000	490610000	2380500	25694000	29733000	47675000	62729000	16985000	8322300	968480	1491600000	104370	0	0	923590	1643000	393950000	369360000	2	2444.07	yes	no	2;3;4	3.0074e-139
AT1G23310.1;AT1G70580.4;AT1G70580.3;AT1G70580.2;AT1G70580.1	AT1G23310.1	LLEATGISTVPGSGFGQKEGVFHLR	0	0	0	0	0	0	18743000	36299000	8154600	4812900	456110000	3686400000	2387100000	1052500000	719380000	224160000	52779000	0	0	0	0	0	0	28248000	0	0	567580000	3201800000	1629300000	1127000000	835010000	252820000	19674000	11585000	0	0	0	0	0	0	28248000	1	2599.38	no	no	2;3;4;5	3.0497e-116
AT2G42600.2;AT2G42600.1	AT2G42600.2	VLMDEMAIIATEEYR	0	0	0	0	23857000	60523000	171770000	62503000	187210000	26256000	5811400	1866800	0	0	0	0	0	941260	0	0	0	20401000	168100000	89842000	126670000	42946000	8971600	23500000	2118700	0	814890	0	0	65814000	941260	0	0	0	20401000	168100000	89842000	0	1782.85	yes	no	2;3	1.7299e-31
AT5G62620.2;AT5G62620.1	AT5G62620.2	VAWEVGR	1924700	6096900	43744000	120500000	149800000	66952000	37103000	15628000	23262000	109700000	27477000	101390000	23825000	4487800	0	0	0	1556100	9921400	48280000	319360000	156060000	88115000	39101000	15575000	213240000	164860000	87163000	42621000	7822300	3013300	0	0	75269000	1556100	9921400	48280000	319360000	156060000	88115000	39101000	0	815.429	yes	no	2	0.0023827
AT3G09440.2;AT3G09440.1;AT5G02500.1	AT5G02500.1	EQVFSTYSDNQPGVLIQVYEGER	3684100	2368600	15388000	4484000	0	0	32866000	27448000	214130000	100970000	250680000	173590000	200120000	66629000	10104000	0	0	0	0	1001800	0	0	0	19258000	87044000	153500000	308140000	399410000	229080000	21720000	0	0	0	0	0	0	1001800	0	0	0	19258000	0	2657.26	no	no	2;3	2.9796e-89
AT4G39970.1	AT4G39970.1	SLEALIFDCDGVILESENLHR	0	0	0	0	0	0	0	0	6583500	0	0	8733500	0	26893000	428120000	956040000	396490000	0	0	2750700	1721600	0	0	0	0	13904000	10481000	0	0	31923000	490180000	1025200000	519630000	0	0	0	2750700	1721600	0	0	0	0	2429.19	yes	yes	2;3;4	1.207e-90
AT5G27470.1	AT5G27470.1	FASVEIVDEIIKLDKEWR	0	0	0	0	0	0	0	0	49620000	464560000	350390000	364460000	70230000	22627000	0	0	1296300	0	0	0	0	0	0	0	139150000	648420000	542030000	154100000	92023000	32251000	2014800	0	0	0	0	0	0	0	0	0	0	2	2189.17	yes	yes	2;3;4	3.8634e-85
AT4G35090.1;AT4G35090.2;AT1G20630.1	AT4G35090.1	FPDMVHALKPNPK	0	0	0	0	0	9217300	3394700	14902000	220070000	69719000	342520000	19207000	35968000	0	0	0	0	0	0	0	0	0	0	5430400	166340000	774120000	250400000	62784000	28040000	14357000	0	0	0	0	0	0	0	0	0	0	5430400	1	1492.79	no	no	2;3	1.0551e-48
AT3G09820.1;AT3G09820.2	AT3G09820.1	VHGWETDDVEQIAIK	0	0	0	0	0	0	0	0	0	0	52460000	1098000000	1764700000	522120000	179740000	63207000	15255000	0	0	0	0	0	0	0	0	0	101750000	1799700000	1584200000	919620000	242620000	92608000	28881000	0	0	0	0	0	0	0	0	0	1738.85	yes	no	2;3;4	4.8235e-82
AT1G63770.4;AT1G63770.3;AT1G63770.5;AT1G63770.2;AT1G63770.1	AT1G63770.4	MATNLTDQFAALAALSQNPGK	0	0	0	0	4148500	0	909300	0	0	25807000	745670000	3540900000	759820000	149360000	22146000	8728900	0	0	0	0	0	0	0	1827600	8998900	20095000	869780000	892160000	644250000	224600000	34659000	0	0	0	0	0	0	0	0	0	1827600	0	2161.08	yes	no	2;3	1.0684e-280
AT1G68010.1;AT1G68010.2	AT1G68010.1	MNLIYFDLYQSTR	0	0	0	0	0	0	0	5690800	41030000	976010	12926000	1090100000	2630900000	1371600000	169880000	48353000	7338000	0	0	0	0	0	0	0	0	0	0	1253600000	2290200000	1124900000	175050000	55015000	12081000	0	0	0	0	0	0	0	0	0	1662.81	yes	no	2;3	3.0627e-33
AT3G24170.3;AT3G24170.2;AT3G24170.1	AT3G24170.3	INLTPVALMEATCFANTAFGGKPTK	0	0	0	0	0	0	0	0	130520000	818850000	698520000	414670000	72073000	10879000	0	0	0	0	0	0	0	0	0	0	197300000	2131200000	959870000	205720000	68031000	20168000	0	0	0	0	0	0	0	0	0	0	0	1	2651.35	yes	no	2;3;4	1.2958e-131
AT5G35630.3;AT5G35630.2;AT5G35630.1	AT5G35630.3	TIEKPVEDPSELPKWNYDGSSTGQAPGEDSEVILYPQAIFR	473330	0	0	0	136450000	211030000	215410000	248310000	1458300000	284060000	108190000	30392000	28415000	66456000	29665000	17414000	0	0	0	4441900	0	13424000	0	61121000	1705600000	461550000	169420000	46077000	28961000	49206000	25407000	13832000	0	144710000	0	0	4441900	0	13424000	0	61121000	2	4562.21	yes	no	3;4;5;6	1.2639e-75
AT5G56010.1;AT5G56030.1;AT5G56030.2;AT5G56000.1	AT5G56030.1	KPEEINKEEYAAFYK	1460700	0	0	0	77428000	216730000	223090000	177110000	701220000	298480000	84184000	0	25918000	5681600	0	0	0	0	2156400	2284400	0	64287000	291340000	187280000	596770000	231370000	231510000	75509000	44785000	14444000	0	0	0	432130000	0	2156400	2284400	0	64287000	291340000	187280000	2	1857.91	no	no	2;3;4	3.7221e-161
AT4G35090.1;AT4G35090.2;AT1G20620.1;AT1G20620.5;AT1G20620.2	AT4G35090.1	GFFEVTHDISNLTCADFLRAPGVQTPVIVR	0	0	0	0	0	36006000	28109000	146000000	898750000	2740000000	1794800000	694490000	134350000	51168000	33267000	23773000	7402700	0	0	0	0	0	4838600	68699000	1152800000	1902400000	1586500000	487830000	106420000	30171000	31264000	13523000	5783400	0	0	0	0	0	0	4838600	68699000	1	3358.71	no	no	3;4;5	3.6781e-218
AT1G07890.8;AT1G07890.7;AT1G07890.5;AT1G07890.4;AT1G07890.3;AT1G07890.2;AT1G07890.1;AT1G07890.6	AT1G07890.8	ALLDDPVFRPLVEK	0	428550	395370	0	0	0	0	0	0	0	0	31492000	1559500000	6269500000	2566300000	1348600000	390540000	1604400	1027400	594320	0	0	0	0	0	0	0	8669400	1935200000	8124400000	2457000000	1147100000	478410000	0	1604400	1027400	594320	0	0	0	0	1	1610.9	yes	no	2;3;4	7.8534e-28
AT5G04140.1;AT5G04140.2	AT5G04140.1	GNILELGPENASQVILSNPVLNEGALEELMKDQYLKPK	0	1584700	463380000	422120000	58468000	67195000	42366000	35780000	1738800000	2162200000	1393500000	560990000	155810000	0	0	0	0	0	320750	1423600000	1038000000	56590000	0	59969000	1945100000	4147700000	2021100000	393880000	140190000	0	0	0	0	86765000	0	320750	1423600000	1038000000	56590000	0	59969000	2	4163.18	yes	no	3;4;5;6	9.7597e-204
AT3G60750.1;AT3G60750.2;AT2G45290.1	AT3G60750.1	NPYWFNR	0	0	0	0	0	0	0	8936300	2575000000	4069800000	444040000	134580000	565290000	80150000	0	0	0	0	0	0	0	0	0	9928000	2006700000	22399000	2216900000	1354900000	488070000	123180000	12170000	6406700	0	0	0	0	0	0	0	0	9928000	0	995.461	no	no	1;2	1.1745e-07
AT1G60950.1	AT1G60950.1	FITPEGELEVECDDDVYVLDAAEEAGIDLPYSCR	0	0	0	0	0	0	0	0	0	0	0	0	0	0	0	32891000	1528200000	0	0	0	0	0	0	0	0	0	0	0	0	0	0	56822000	1891700000	0	0	0	0	0	0	0	0	0	3888.72	yes	yes	3;4;5	2.8494e-108
AT1G09340.1	AT1G09340.1	EGHQVTLFTR	1394500	6485100	30614000	17490000	37838000	35385000	33042000	38707000	113600000	78901000	70880000	15864	117120000	32410000	6309700	0	0	2039100	4026000	6655100	12353000	13157000	23333000	35138000	93090000	92820000	20633000	160560000	124480000	37785000	5987400	0	0	42599000	2039100	4026000	6655100	12353000	13157000	23333000	35138000	0	1186.61	yes	yes	2	1.1569e-36
AT3G15730.1	AT3G15730.1	GSDVHCILCPR	0	0	0	0	0	0	116340000	176400000	152960000	45379000	18633000	259170	42070000	12316000	325420	0	0	0	0	0	0	0	5137000	181290000	126680000	56069000	14440000	52971000	47370000	14802000	1589700	0	0	159830000	0	0	0	0	0	5137000	181290000	0	1312.6	yes	yes	2;3	8.2958e-14
AT1G13440.1;AT1G13440.2;AT3G04120.1	AT1G13440.1	LTGMSFRVPTVDVSVVDLTVR	0	0	0	0	0	0	0	0	32598000	797190000	466490000	227560000	71450000	13961000	0	0	0	0	0	569630	7939900	0	0	0	50400000	945770000	814750000	223490000	46513000	20714000	0	0	0	0	0	0	569630	7939900	0	0	0	1	2290.24	no	no	2;3;4	1.3625e-100
AT4G37930.1;AT5G26780.1;AT5G26780.3;AT5G26780.2	AT4G37930.1	ISAVSIFFETMPYR	0	974110	2080000	1738500	6519000	96618000	45595000	40756000	324010000	172790000	62683000	53689000	67102000	27981000	0	0	0	16319	0	0	0	0	0	71133000	490380000	216040000	128120000	107670000	8038100	28227000	0	0	0	36375000	16319	0	0	0	0	0	71133000	0	1659.83	no	no	2;3	3.3518e-40
AT5G09660.2;AT5G09660.1;AT5G09660.3;AT5G09660.4	AT5G09660.2	QLEDALTGMDLVIIPAGIPR	299460	0	1642900	0	0	0	0	5298300	55054000	33400000	15335000	10178000	463550000	677050000	367420000	341020000	218510000	2362500	3054900	0	0	0	0	17869000	219920000	161190000	68156000	44089000	274230000	1454500000	604350000	482370000	344420000	13993000	2362500	3054900	0	0	0	0	17869000	0	2121.15	yes	no	2;3;4	1.8379e-208
AT1G56190.2;AT1G56190.1;AT1G79550.2;AT1G79550.1	AT1G56190.2	GVSLLLPTDVVIADKFAPDANSK	0	0	0	0	0	0	0	0	0	0	0	0	208520000	2995300000	2117500000	1108100000	344500000	0	0	0	0	0	0	0	0	0	0	7241700	205090000	3662100000	2245900000	1593800000	456160000	0	0	0	0	0	0	0	0	1	2369.28	no	no	2;3;4	2.1285e-101
AT4G33010.1;AT4G33010.2	AT4G33010.1	FSKFDAGLTESQMIQHMVDLASK	0	0	0	0	0	0	0	302120000	1532800000	887570000	330490000	164170000	21848000	0	0	0	0	0	0	0	0	0	0	258220000	2694300000	1880500000	323970000	53649000	16040000	0	0	0	0	0	0	0	0	0	0	0	258220000	1	2582.25	yes	no	2;3;4	0
AT1G23310.1;AT1G23310.2;AT1G70580.4;AT1G70580.3;AT1G70580.2;AT1G70580.1	AT1G23310.1	QAGKVPDVFYCLK	0	0	631980	0	0	0	16925000	50234000	80078000	43761000	60472000	3951500000	4509700000	1781500000	310940000	89838000	24183000	0	0	0	0	0	0	39671000	58648000	54778000	931050000	5075600000	3911100000	2348000000	380430000	101180000	26804000	15467000	0	0	0	0	0	0	39671000	1	1523.78	no	no	2;3	2.856e-27
AT4G24770.1	AT4G24770.1	LFVGNLAYDVNSQALAMLFEQAGTVEIAEVIYNRETDQSR	0	0	0	0	0	0	0	0	0	0	34131000	322180000	85579000	0	5550800	0	0	0	0	0	0	0	0	0	0	0	166000000	254250000	38319000	40633000	14996000	7658200	1611800	0	0	0	0	0	0	0	0	1	4474.21	yes	yes	3;4;5	1.096e-206
AT4G37930.1	AT4G37930.1	ALEAFRLDPEK	291180	1933100	5127900	6256800	0	86167000	197320000	108040000	162960000	76917000	1803700	12593000	36473000	11551000	1754600	0	0	300550	862400	1871800	0	0	8071900	217760000	264120000	0	100730000	88652000	31673000	13713000	2114800	0	0	127780000	300550	862400	1871800	0	0	8071900	217760000	1	1287.68	yes	yes	2;3	2.7129e-13
AT1G62750.1	AT1G62750.1	GLEECMSTGVLAGFPVVDVR	0	0	0	0	8571000	0	1704400	0	0	20101000	649210000	1329200000	327690000	68035000	13787000	0	0	0	0	0	0	0	0	0	0	40090000	858890000	515540000	394060000	88860000	17804000	9655500	0	0	0	0	0	0	0	0	0	0	2135.04	yes	yes	2;3	1.0761e-99
AT2G26080.1	AT2G26080.1	VVMATDLLALTMLKPPGEFGADIVVGSGQR	0	0	0	0	0	3522900	0	77592000	840760000	276010000	61618000	16789000	15858000	0	0	0	0	0	0	0	15532000	29919000	0	110770000	784600000	270790000	110560000	26419000	0	0	0	0	0	3677200	0	0	0	15532000	29919000	0	110770000	1	3084.64	yes	yes	2;3;4	1.7452e-149
AT5G06290.1;AT3G11630.1	AT3G11630.1	LNTEVLGVSVDSVFSHLAWVQTDR	0	0	1023100	0	0	281940000	1021500000	367840000	291410000	68492000	25704000	0	26076000	12826000	0	0	0	8372900	0	0	0	0	0	260730000	338700000	53406000	32531000	0	10430000	64057000	15846000	7518900	7565800	624870000	8372900	0	0	0	0	0	260730000	0	2671.36	no	no	2;3;4	1.5816e-161
AT5G57655.2;AT5G57655.1	AT5G57655.2	IKPLWGTAQLFLHPR	0	0	0	0	0	0	0	9412800	321070000	192650000	63941000	28564000	20927000	0	0	0	0	0	0	0	0	0	0	11125000	391170000	249370000	103000000	43585000	23792000	7318800	0	0	0	0	0	0	0	0	0	0	11125000	1	1776.02	yes	no	2;3;4	2.4017e-23
AT2G39730.1	AT2G39730.1	GAQQVNLPVPEGCTDPVAENFDPTAR	54593000	69925000	10082000	0	0	18837000	12912000	20634000	201010000	261680000	706940000	686720000	356090000	87689000	162800000	215510000	157910000	21156000	2108600	3621100	0	0	0	7912700	82744000	139310000	632390000	525210000	506800000	0	22724000	186590000	220620000	0	21156000	2108600	3621100	0	0	0	7912700	0	2781.3	yes	yes	2;3;4	4.3704e-71
AT5G02500.1;AT5G02500.2	AT5G02500.1	MDKSTVHDVVLVGGSTR	2168100	7726000	8821200	2677300	0	34063000	69769000	73029000	152490000	258170000	262300000	194790	324680000	50750000	6031700	0	0	1830500	3566600	3410100	0	0	0	77680000	138930000	105340000	731720000	436160000	242170000	62781000	7141200	2942100	0	59843000	1830500	3566600	3410100	0	0	0	77680000	1	1799.92	yes	no	2;3;4	7.0395e-71
AT3G52930.1	AT3G52930.1	LFVDILK	2109500	8322200	10284000	6336100	11292000	13351000	18139000	70281000	448740000	311210000	181750000	38209000	17123000	4195400	2170700	1758000	1092400	0	3161300	4311100	5539900	8715800	11028000	72498000	1178400000	649400000	301810000	60982000	10756000	7934000	0	2972800	0	26529000	0	3161300	4311100	5539900	8715800	11028000	72498000	0	846.521	yes	yes	2	0.0023621
AT5G43940.1	AT5G43940.1	AAVAYEPNKPLVIEDVQVAPPQAGEVR	0	0	0	0	0	0	0	0	0	0	0	999380000	1685400000	721030000	182420000	61382000	15145000	0	0	0	0	0	0	0	0	0	50014000	1192300000	1849600000	992680000	207080000	74831000	13703000	0	0	0	0	0	0	0	0	1	2859.51	yes	yes	2;3;4	1.8097e-104
AT3G45140.1	AT3G45140.1	NIGHGDKKDEPWWPVLK	0	0	0	0	0	5898700	141490000	186210000	318450000	418440000	57669000	195740000	192420000	45104000	0	4398500	0	0	0	0	0	0	0	60847000	70858000	107020000	765820000	423920000	458040000	56030000	0	0	693680	66179000	0	0	0	0	0	0	60847000	2	2018.04	yes	yes	2;3;4;5	5.2978e-107
AT5G65010.1;AT5G65010.2;AT5G10240.2;AT5G10240.1	AT5G65010.1	HRGPDWSGLHCYEDCYLAHER	0	0	0	0	0	0	0	0	457300000	416250000	88504000	192590000	458740000	170780000	67648000	18432000	0	0	0	0	0	0	0	0	279200000	0	251240000	356910000	401200000	308810000	119750000	42451000	0	0	0	0	0	0	0	0	0	1	2657.13	no	no	2;3;4;5	5.2031e-101
AT4G33010.1;AT4G33010.2	AT4G33010.1	TAPLGAISAAPWGSALILPISYTYIAMMGSGGLTDASK	0	0	0	0	0	0	0	50193000	1036000000	581750000	7580300	93500000	19894000	0	0	0	0	0	0	0	0	0	0	96774000	1020100000	901310000	240930000	89526000	0	0	0	0	0	0	0	0	0	0	0	0	96774000	0	3751.92	yes	no	3;4;5	4.9284e-74
AT2G41680.1	AT2G41680.1	YLTSNNLLVEFHQPQTEEAKKEFTQR	0	0	0	0	0	0	8001300	9817600	649120000	807320000	278520000	306340000	134220000	33898000	0	0	0	0	0	0	0	0	0	5305900	695650000	1189400000	689620000	327590000	56492000	19620000	0	0	0	0	0	0	0	0	0	0	5305900	2	3149.58	yes	yes	3;4;5	7.2919e-176
AT4G29840.1	AT4G29840.1	SGGLLDVEHDMEALKR	159580	0	0	0	0	0	0	0	0	652930000	776690000	1166400000	482210000	102230000	25803000	9164600	0	0	0	0	0	0	0	0	0	187250000	2343400000	708920000	373030000	167100000	18375000	4462500	2533500	0	0	0	0	0	0	0	0	1	1768.88	yes	yes	2;3;4	1.5716e-61
AT3G09440.2;AT3G09440.1;AT5G02490.1;AT5G02500.1;AT5G02500.2	AT5G02500.1	NALENYAYNMR	4181900	1322800	772750	11372000	35165000	66658000	128820000	140380000	513320000	895710000	634830000	1386000000	495640000	118810000	41373000	18709000	1808500	797090	542600	8925900	1224100	21994000	0	142980000	409130000	77452000	1623600000	904180000	433700000	160800000	43626000	21634000	10466000	131500000	797090	542600	8925900	1224100	21994000	0	142980000	0	1357.61	no	no	2;3	2.9313e-62
AT1G56070.1	AT1G56070.1	VMQTWLPASTALLEMMIFHLPSPHTAQR	0	0	0	0	0	0	0	0	48332000	446560000	1893900000	3249200000	1114400000	257490000	105040000	0	13571000	0	0	0	0	0	0	0	53889000	516990000	833780000	1768800000	869540000	322940000	147390000	30935000	11047000	0	0	0	0	0	0	0	0	0	3205.62	yes	yes	3;4;5	4.0343e-73
AT2G36460.1;AT2G36460.2	AT2G36460.1	ALSDHHVLLEGTLLKPNMVTPGSESAK	1980800	6814000	12234000	6438800	33303000	49940000	0	149300000	1586600000	889390000	24371000	55403000	29441000	0	0	0	0	1758900	5463100	5890000	9543600	15050000	60635000	139330000	4155500000	74210000	520910000	79806000	13335000	10595000	0	0	3579900	95927000	1758900	5463100	5890000	9543600	15050000	60635000	139330000	1	2843.49	yes	no	2;3;4;5	2.2058e-248
AT3G53900.1;AT3G53900.2	AT3G53900.1	MLVFVPPHPLIK	0	0	0	0	0	0	0	0	4780000	19317000	125260000	203920000	148620000	51600000	15731000	4749500	3888600	0	0	0	0	0	0	0	3540000	28312000	194990000	254880000	141050000	83720000	13283000	6422400	2599400	0	0	0	0	0	0	0	0	0	1389.82	yes	no	2;3	0.00083197
AT5G50920.1;AT3G48870.2;AT3G48870.1	AT5G50920.1	LIGSPPGYVGYTEGGQLTEAVR	3759900	3012300	0	0	0	0	0	0	193860000	674260000	500100000	202380000	92700000	11986000	0	0	0	4513700	1221900	786530	0	0	0	0	143390000	596380000	341340000	216490000	51222000	17182000	0	0	0	0	4513700	1221900	786530	0	0	0	0	0	2263.15	no	no	2;3	3.2897e-129
AT3G24170.3;AT3G24170.2;AT3G24170.1	AT3G24170.3	AQKPNIPGHELAITSDEALSLEEFPKR	0	0	0	0	0	0	0	0	92497000	1103100000	464120000	291300000	31286000	0	0	0	0	0	0	0	0	0	0	0	131310000	1355400000	853690000	114580000	29490000	0	0	0	0	0	0	0	0	0	0	0	0	2	2989.55	yes	no	3;4;5;6	5.7604e-180
AT5G04140.1;AT5G04140.2	AT5G04140.1	GQMEAWDGPALLLFSDGK	0	1302100	52777000	7979700	9178300	2545900	0	4541700	484630000	754840000	272360000	121550000	48197000	7796200	0	0	0	0	213150	14973000	22910000	14532000	0	4629000	493310000	871090000	507040000	116260000	47381000	10730000	0	0	0	514460	0	213150	14973000	22910000	14532000	0	4629000	0	1933.92	yes	no	2;3	5.8048e-77
AT5G48300.1	AT5G48300.1	DVMLDLLR	0	0	0	0	0	0	6674200	80325000	859000000	404220000	161950000	63639000	24768000	12394000	8776700	5322500	2073700	0	83457	0	0	0	0	157650000	1006200000	417180000	171280000	48750000	29063000	16547000	12624000	7346100	3979300	0	0	83457	0	0	0	0	157650000	0	973.527	yes	yes	2	0.0073398
AT4G38970.1;AT4G38970.2	AT4G38970.1	MVDVLVEQNIVPGIKVDKGLVPLVGSNNESWCQGLDGLSSR	0	0	0	0	0	0	0	61583000	849460000	183430000	10896000	0	0	0	0	0	0	0	0	0	0	0	0	36612000	663340000	352190000	53812000	0	0	0	0	0	0	0	0	0	0	0	0	0	36612000	2	4421.27	yes	no	3;4;5;6	1.3614e-89
AT1G20440.1;AT1G76180.2;AT1G76180.1	AT1G20440.1	GLFDFLGK	0	0	0	0	0	0	12417000	52849000	71683000	786790000	1021300000	658030000	204300000	37213000	5742000	4267500	1719800	0	0	0	0	0	0	63443000	119350000	805990000	1359100000	487150000	169050000	49626000	6239300	5295500	2998700	0	0	0	0	0	0	0	63443000	0	895.48	no	no	1;2	0.015281
AT3G46970.1	AT3G46970.1	LKQQFFLCSASLQDIISR	0	0	0	0	0	0	0	154430000	955190000	704820000	305520000	71589000	21325000	7731800	0	0	0	0	0	0	0	0	0	82391000	1413000000	657980000	257540000	87834000	16885000	12084000	0	0	0	0	0	0	0	0	0	0	82391000	1	2153.13	yes	yes	2;3;4	1.4319e-212
AT2G26080.1	AT2G26080.1	LQNKDLSLCHSMIPLGSCTMK	0	0	358840	0	0	0	0	68380000	1352100000	350190000	34155000	37334000	23774000	0	0	4884700	0	0	0	0	0	0	0	59137000	736840000	745960000	135030000	19431000	19915000	0	0	0	0	0	0	0	0	0	0	0	59137000	1	2432.17	yes	yes	2;3;4	6.2792e-90
AT1G56070.1	AT1G56070.1	RQETVEDVPCGNTVAMVGLDQFITK	623770	1068800	0	0	0	0	0	0	45147000	202890000	1356700000	2065800000	637150000	206840000	0	0	0	0	0	0	0	0	0	0	63975000	467720000	2278300000	1347300000	746910000	21888000	55046000	0	0	0	0	0	0	0	0	0	0	1	2806.36	yes	yes	2;3;4	1.3823e-145
AT5G26000.1;AT5G26000.2	AT5G26000.1	CPGGNSSTEPYIVAHNQLLAHAAAVDVYR	1773600	0	1946900	0	0	0	7304400	4284800	573400000	943160000	433010000	186880000	70492000	14775000	0	0	0	5075800	0	1955500	3877200	22532000	46334000	5075300	935210000	1171000000	390980000	173480000	88012000	16859000	11678000	0	0	33900000	5075800	0	1955500	3877200	22532000	46334000	5075300	0	3109.5	yes	no	2;3;4;5	0
AT1G68010.1;AT1G68010.2	AT1G68010.1	GYPIWHDPNRVDPFLNENASPPNASPSIVNSK	0	0	0	0	0	0	0	0	25044000	0	61940000	1338700000	3398700000	1556700000	423790000	133550000	38903000	0	0	0	0	0	0	0	25369000	0	89008000	1765900000	3135100000	2085700000	395130000	169460000	43041000	0	0	0	0	0	0	0	0	1	3531.72	yes	no	3;4	5.2639e-136
AT3G47520.1;AT1G53240.1;AT3G15020.1;AT3G15020.2	AT3G47520.1	KLFGVTTLDVVR	618550	0	812990	3230000	0	22172000	22307000	19348000	83694000	186710000	61560000	428540000	2743100000	2085800000	456350000	185450000	55135000	0	544130	0	3365400	0	14442000	521390	88850000	53197000	183130000	482540000	2442500000	2770000000	546610000	241060000	95787000	14526000	0	544130	0	3365400	0	14442000	521390	1	1346.79	no	no	2;3	1.0258e-19
AT4G33030.1	AT4G33030.1	RLFDHQLGLESLTPIASIHDR	0	0	0	0	0	0	3085900	93905000	632060000	1656200000	411150000	150700000	0	0	0	0	0	0	0	0	0	0	0	171760000	2326500000	941370000	712710000	120710000	0	0	5977000	0	0	0	0	0	0	0	0	0	171760000	1	2417.28	yes	yes	2;3;4;5	2.0969e-48
AT3G03780.3;AT3G03780.2;AT3G03780.1;AT5G17920.2;AT5G17920.1;AT5G20980.2;AT5G20980.1	AT5G17920.2	GMLTGPVTILNWSFVR	0	0	0	0	0	0	290480	405530	5669400	16785000	401840000	5078700000	5618600000	1684400000	377890000	99495000	23721000	0	0	0	0	0	0	0	10366000	20835000	608450000	3966000000	4137100000	2432300000	433950000	143720000	30670000	0	0	0	0	0	0	0	0	0	1789.95	no	no	2;3	9.1757e-109
AT3G60750.1;AT3G60750.2;AT2G45290.1	AT3G60750.1	VTTTIGYGSPNKANSYSVHGAALGEK	0	0	0	0	0	0	0	26675000	1088300000	1272800000	445900000	396930000	432320000	86233000	3889400	0	0	0	0	0	0	0	0	24299000	1282800000	3099600000	2692500000	1147700000	372080000	164800000	0	0	0	0	0	0	0	0	0	0	24299000	1	2621.31	no	no	2;3;4	4.5026e-227
AT2G13360.2;AT2G13360.1	AT2G13360.2	RLNFNVDVVESDWGQGANLQVLASK	0	0	0	0	0	0	0	0	40518000	165860000	156560000	22476000	76596000	32784000	0	0	0	0	0	1443800	0	0	0	0	0	180100000	128780000	193830000	42953000	0	0	0	0	0	0	0	1443800	0	0	0	0	1	2758.4	yes	no	2;3	5.7493e-102
AT4G23600.1;AT4G23600.3;AT4G23600.2	AT4G23600.1	ANVLLPSPGFPWDLVR	0	0	0	0	0	0	0	0	0	55204000	247660000	275170000	119560000	41240000	10037000	0	0	0	0	0	0	0	0	0	0	54924000	273880000	177350000	96962000	39721000	9005700	3714300	0	0	0	0	0	0	0	0	0	0	1779.97	yes	no	2;3	7.6977e-23
AT1G02500.2;AT1G02500.1;AT4G01850.2;AT4G01850.1	AT1G02500.2	VHTVLISTQHDETVTNDEIAR	1421100	1917500	915450	0	0	0	0	0	0	0	0	57910000	335170000	820740000	691180000	365290000	97868000	0	0	0	0	0	0	0	0	0	7900900	119890000	479260000	825870000	493720000	257780000	94143000	0	0	0	0	0	0	0	0	0	2377.19	no	no	2;3;4	1.9936e-125
AT4G30910.1;AT4G30920.1	AT4G30920.1	MGSYLAVAAASANPPHFIHLIYKPSSGPVK	0	0	0	0	0	119560000	417170000	288150000	215070000	51683000	5475000	0	8211300	0	0	0	0	0	0	0	0	0	71143000	440190000	333250000	82706000	39022000	0	0	0	0	0	0	901810000	0	0	0	0	0	71143000	440190000	1	3122.64	no	no	3;4;5	1.0246e-109
AT4G24620.1;AT4G24620.2	AT4G24620.1	DMVVLPYKDSLLLFSR	0	0	0	0	0	0	0	0	22554000	480920000	649260000	387120000	119680000	13608000	1759500	0	0	0	0	0	0	0	0	0	23616000	531980000	1399900000	247160000	109730000	20645000	0	0	0	0	0	0	0	0	0	0	0	1	1895.02	yes	no	2;3	7.9135e-30
AT1G68010.1;AT1G68010.2	AT1G68010.1	ASSMEEVLREADLISLHPVLDKTTYHLVNK	0	0	0	0	0	0	0	0	0	0	43173000	2261200000	1847700000	383110000	196830000	75689000	0	0	0	0	0	0	0	0	0	0	21725000	736190000	1208000000	909880000	219180000	70015000	0	0	0	0	0	0	0	0	0	2	3407.78	yes	no	3;4;5;6	8.7266e-181
AT5G25980.2;AT5G25980.3;AT5G25980.1	AT5G25980.2	IDYLCSHLCFLR	8338100	16055000	35600000	29215000	34027000	16143000	14453000	39226000	770930000	784310000	371570000	232490000	31589000	19777000	3893900	0	0	14209000	19326000	30470000	54008000	53852000	58034000	34495000	614120000	437000000	260290000	95947000	64086000	11259000	2455800	0	0	52556000	14209000	19326000	30470000	54008000	53852000	58034000	34495000	0	1595.76	yes	no	2;3	2.6963e-31
AT2G43910.1;AT2G43910.2	AT2G43910.1	ATPLIVHLVDTSSLPLGR	255120	0	0	0	0	0	0	0	0	0	0	0	20339000	915230000	1832400000	1275200000	403620000	0	0	0	0	0	0	0	0	0	0	0	23290000	1034500000	1970300000	1501300000	586010000	0	0	0	0	0	0	0	0	0	1888.08	yes	no	2;3;4	3.2983e-191
AT1G13440.1;AT3G04120.1	AT1G13440.1	KVVISAPSKDAPMFVVGVNEHEYK	0	0	0	0	0	0	0	0	118540000	685590000	116920000	337630000	364560000	25926000	0	0	0	0	0	0	0	0	0	0	93159000	663010000	943870000	463980000	296750000	66431000	0	0	0	0	0	0	0	0	0	0	0	2	2643.37	no	no	2;3;4;5	1.6395e-100
AT2G47730.1	AT2G47730.1	VLATLYEKDLQFELIPVDMR	0	0	2006900	0	0	0	0	0	12070000	0	0	0	84056000	1119400000	1728600000	1084600000	314170000	0	0	0	0	0	0	0	0	0	0	0	41087000	1877400000	2161500000	1611600000	518680000	0	0	0	0	0	0	0	0	1	2392.27	yes	yes	2;3;4	8.9892e-208
AT4G25100.5;AT4G25100.3;AT4G25100.2;AT4G25100.1;AT4G25100.4	AT4G25100.5	TPNAVNPLVLGSFPLLTIDVWEHAYYLDFQNR	0	0	0	0	0	0	0	0	0	0	0	10470000	463130000	3960400000	913690000	807120000	119980000	0	0	0	0	0	0	0	0	0	0	0	429230000	4934600000	1306600000	812480000	20872000	0	0	0	0	0	0	0	0	0	3701.89	yes	no	3;4;5	3.9949e-253
AT1G02560.1	AT1G02560.1	FQSIISQLFQYR	239980	0	0	0	418530000	701620000	1478100000	1118500000	715800000	328750000	164670000	0	0	0	0	0	4236400	920130	0	0	0	185410000	897670000	1611200000	1075500000	316660000	0	52223000	26758000	10708000	0	0	0	259160000	920130	0	0	0	185410000	897670000	1611200000	0	1528.8	yes	yes	2;3	2.7167e-50
AT2G21330.1;AT2G21330.3	AT2G21330.1	TWGGKEENVKAAQDILLAR	0	0	1006500	0	0	0	0	199010000	1023300000	435190000	101820000	43296000	36881000	3557800	4444000	3139300	1956600	0	0	0	0	0	0	84565000	979220000	797500000	228590000	69460000	8226300	5766600	6996300	4383200	0	0	0	0	0	0	0	0	84565000	2	2098.12	yes	no	2;3;4	1.0601e-213
AT1G13930.3;AT1G13930.2;AT1G13930.1	AT1G13930.3	LSSSTPEEPDHNKPVEGTETATRPATNAELMASAK	0	0	0	0	0	0	0	0	18012000	5255900	5729600	142070000	4479100000	2263000000	1153900000	584100000	124870000	0	0	0	0	0	0	0	11218000	4969700	4892300	650710000	4437900000	5198700000	1774100000	817240000	227490000	0	0	0	0	0	0	0	0	2	3665.75	yes	no	3;4;5	6.4603e-221
AT3G03250.1;AT5G17310.2;AT5G17310.1	AT3G03250.1	HLIQNKNEYCMEVTPK	0	0	0	0	0	0	0	0	0	0	0	0	241790000	668490000	286230000	155500000	19610000	0	0	0	0	0	0	0	0	0	0	0	132420000	1272700000	318520000	156170000	23283000	0	0	0	0	0	0	0	0	1	2002.96	no	no	2;3;4	4.3136e-94
AT1G09340.1	AT1G09340.1	AGGFPEPEIVHYNPKEFDFGKK	3796900	14498000	24406000	17209000	30110000	27438000	49476000	44732000	125330000	94648000	40960000	85426000	91742000	14599000	14598000	0	0	801330	9461400	16925000	15585000	10813000	30245000	36236000	92069000	35093000	39760000	88860000	63532000	52396000	12284000	11508000	0	43695000	801330	9461400	16925000	15585000	10813000	30245000	36236000	2	2505.23	yes	yes	3;4;5	3.8656e-41
AT1G09340.1	AT1G09340.1	KAFPFRDQHFFASVEK	2458000	17122000	0	5779600	94689000	96090000	97892000	110280000	379740000	239110000	1582100	122570000	152240000	58719000	0	0	0	3201300	12693000	0	7075400	13814000	14538000	142630000	351470000	0	208520000	219940000	139720000	79491000	0	0	0	124520000	3201300	12693000	0	7075400	13814000	14538000	142630000	2	1952.99	yes	yes	2;3;4	1.7992e-36
AT1G65930.1	AT1G65930.1	VANPIVEMDGDEMTR	0	0	0	0	0	0	0	0	0	0	48855000	1674300000	1349600000	252570000	96418000	27484000	7605300	0	0	0	0	0	0	0	0	0	370020000	1109300000	1352000000	533700000	114770000	43905000	8285200	0	0	0	0	0	0	0	0	0	1675.75	yes	yes	2;3	1.0246e-37
AT1G63940.1;AT1G63940.2;AT1G63940.4	AT1G63940.1	LKGVLVESGSPEEFQLLPK	0	0	0	0	0	0	0	0	12490000	297720000	393640000	442480000	428480000	614100000	340030000	153820000	49916000	111020	0	0	0	0	0	0	20970000	499350000	810980000	375970000	312270000	846160000	417120000	210000000	70197000	0	111020	0	0	0	0	0	0	1	2069.14	yes	no	2;3	5.831e-66
AT1G43670.1	AT1G43670.1	FVLNEQSKYPESR	246330	0	0	0	0	0	0	18288000	283840000	277020000	276540000	637990	499300000	238050000	153010000	88109000	27674000	357140	0	0	0	0	0	24799000	297080000	449570000	751400000	152990000	356420000	379340000	192230000	121940000	34491000	0	357140	0	0	0	0	0	24799000	1	1595.79	yes	yes	2;3	2.9053e-93
AT5G25980.2;AT5G25980.3;AT5G25980.1	AT5G25980.2	IGPVMITR	18335000	33073000	73930000	54302000	65640000	33407000	44333000	138530000	771040000	488860000	258170000	96644000	92305000	27890000	9294300	4990700	0	37735000	43886000	52117000	147020000	116100000	118720000	140490000	466200000	414950000	265800000	7019700	109560000	33146000	0	0	0	117080000	37735000	43886000	52117000	147020000	116100000	118720000	140490000	0	885.511	yes	no	2	1.4635e-07
AT1G11860.3;AT1G11860.2;AT1G11860.1	AT1G11860.3	RVGFFSSGPPAR	0	0	0	0	0	0	0	0	0	0	0	0	4848600	192950000	2375100000	3338800000	1243700000	171440	0	0	0	0	0	0	0	0	0	0	0	196810000	2409100000	3870200000	1652200000	0	171440	0	0	0	0	0	0	1	1276.67	yes	no	2;3	1.1752e-17
AT3G52380.1	AT3G52380.1	VYAGNLGWNLTSQGLKDAFGDQPGVLGAK	0	0	0	0	0	0	0	0	23768000	422990000	2551600000	2265900000	1019800000	204750000	13400000	0	4140600	0	0	0	0	0	0	5295100	53148000	445960000	2141600000	1626200000	545500000	340240000	13676000	9394100	4722600	0	0	0	0	0	0	0	5295100	1	2975.51	yes	yes	2;3;4	5.7515e-181
AT5G48300.1	AT5G48300.1	IYVLTQFNSASLNR	1769500	1589300	1767000	0	0	11544000	8122200	219100000	1659500000	822290000	260730000	148870000	9838400	3993700	3325000	0	9094100	1827700	0	2231900	0	0	0	248310000	2534000000	1142900000	408320000	209710000	4534300	10109000	13778000	12186000	7012100	13193000	1827700	0	2231900	0	0	0	248310000	0	1624.86	yes	yes	2;3	7.7934e-59
AT1G13930.3;AT1G13930.2;AT1G13930.1	AT1G13930.3	VAGASADILDAAEKYGKFDEK	0	0	0	0	0	0	0	2871200	10603000	7790800	18131000	504080000	4180000000	2324700000	693440000	300480000	78033000	0	0	0	0	0	0	4190500	9996500	7451600	30992000	801350000	3266200000	2414000000	1069400000	408210000	127960000	6426600	0	0	0	0	0	0	4190500	2	2197.09	yes	no	2;3;4	0
AT3G19170.1;AT3G19170.2	AT3G19170.1	VSGGAYGGFCDFDSHSGVFSYLSYRDPNLLK	0	0	0	0	0	0	0	0	37605000	1149800000	3668300000	2406800000	707260000	159360000	10851000	0	0	0	0	0	0	0	0	0	47488000	1479500000	1294400000	1363900000	510900000	200550000	0	0	0	0	0	0	0	0	0	0	0	1	3414.56	yes	no	3;4;5	9.3034e-123
AT5G14740.2;AT5G14740.1;AT5G14740.4;AT5G14740.3;AT5G14740.5;AT3G01500.1;AT3G01500.3;AT3G01500.2	AT3G01500.1	EKYETNPALYGELAKGQSPK	0	0	0	0	4212100	154160000	776700000	1391700000	190800000	52530000	38385000	1659600	47963000	38565000	43441000	14113000	3149100	0	0	412890	0	0	80760000	1713200000	307430000	37512000	22690000	30160000	20816000	43664000	56598000	14875000	4976900	1407200000	0	0	412890	0	0	80760000	1713200000	2	2222.12	no	no	2;3;4	0
AT3G12780.1	AT3G12780.1	FAAGTEAIANKLAELSEK	390330	0	0	0	0	0	0	0	0	0	0	39846000	899840000	4794800000	3264200000	1385600000	388500000	591740	0	0	0	0	0	0	0	0	0	11573000	592900000	4264300000	3240800000	1770500000	495250000	0	591740	0	0	0	0	0	0	1	1861.98	yes	yes	2;3	4.348e-261
AT3G60750.1;AT3G60750.2	AT3G60750.1	LPHLPGTSIEGVEK	0	0	0	0	0	0	0	0	2262100000	4026100000	127850000	587100000	0	0	0	0	0	0	0	0	0	0	0	1489900	1939300000	1652400000	1952100000	549840000	0	0	0	0	0	0	0	0	0	0	0	0	1489900	0	1475.8	yes	no	2;3	5.0399e-26
AT5G35360.1;AT5G35360.3	AT5G35360.1	ALNDTIITGVPTTINYHK	16483000	140090000	103290000	27492000	27740000	16648000	25617000	15107000	40395000	87007000	338080000	294520000	155990000	47944000	14786000	5734100	0	34754000	249820000	160890000	87893000	32631000	27340000	24160000	68418000	102090000	442300000	259910000	156690000	68449000	19085000	7394200	0	27925000	34754000	249820000	160890000	87893000	32631000	27340000	24160000	0	1970.05	yes	no	2;3	1.015e-66
AT2G24200.2;AT2G24200.1;AT2G24200.3;AT4G30920.1	AT2G24200.2	FDMGGSAAVLGAAK	0	0	0	0	0	60340000	445500000	195920000	308390000	64018000	0	7416700	0	5492300	0	0	0	0	0	0	0	0	122060000	260260000	284990000	82495000	27758000	0	0	0	0	2411000	0	419370000	0	0	0	0	0	122060000	260260000	0	1293.64	no	no	1;2;3	3.6758e-06
AT3G45140.1	AT3G45140.1	NREEVGEFTKFER	25411	224820	0	0	0	0	79189000	160130000	589850000	341150000	223100000	1099900	56106000	54851000	9694900	0	0	0	0	422540	0	0	0	45456000	159600000	127160000	233760000	183270000	259370000	30946000	0	2117800	0	51787000	0	0	422540	0	0	0	45456000	2	1639.8	yes	yes	2;3;4	1.2318e-58
AT2G37220.1	AT2G37220.1	SRGFGFVTMSSVSEVEAAAQQFNGYELDGRPLR	0	0	0	0	0	0	0	0	0	0	0	0	32065000	327610000	1384700000	1084000000	401140000	0	0	0	0	0	0	0	0	0	0	0	20733000	346510000	1397000000	1265100000	670520000	0	0	0	0	0	0	0	0	2	3604.74	yes	yes	3;4;5;6	8.4058e-259
AT5G10450.1;AT5G10450.2;AT5G10450.3;AT5G10450.4	AT5G10450.1	AAQDIAAADMAPTHPIR	421970	0	9683400	3476100	39571000	13403000	13298000	12435000	53034000	24025000	849910000	260000000	1222200000	339710000	93924000	27433000	6140100	0	736520	4850000	12409000	24449000	14335000	14662000	28858000	0	636080000	1429000000	1397900000	426730000	84953000	28194000	4464800	30584000	0	736520	4850000	12409000	24449000	14335000	14662000	0	1747.87	yes	no	2;3;4	4.2871e-55
AT1G23310.1;AT1G23310.2	AT1G23310.1	KVLMEMGSPFSK	0	0	0	0	0	0	0	0	22884000	15787000	1661800	1493400000	2984700000	343180000	86824000	13545000	2840700	0	0	0	0	0	0	0	16839000	0	272210000	2325100000	2521100000	1300000000	100970000	14754000	0	0	0	0	0	0	0	0	0	1	1352.68	yes	no	2;3	5.0978e-20
AT4G31990.4;AT4G31990.2;AT4G31990.1;AT4G31990.3	AT4G31990.4	IGAINVVCSSADAATR	0	0	0	0	0	0	0	0	0	9492000	75476000	2963400000	2886400000	925680000	268520000	81344000	22830000	0	0	0	0	0	0	0	0	0	855290000	4150900000	2818000000	1390700000	417220000	107560000	27930000	0	0	0	0	0	0	0	0	0	1603.8	yes	no	2;3	1.8353e-23
AT2G43750.2;AT2G43750.1	AT2G43750.2	VIGVEPTESAILSGGKPGPHK	0	0	0	0	0	0	0	0	0	0	75835	407420000	4849000000	2136200000	262130000	90010000	17179000	0	0	0	0	0	0	0	0	0	11740000	1460400000	4016900000	4249800000	332480000	152690000	32815000	0	0	0	0	0	0	0	0	1	2072.13	yes	no	2;3;4	1.7118e-64
AT1G68010.1;AT1G68010.2	AT1G68010.1	EADLISLHPVLDKTTYHLVNK	0	0	0	0	0	0	4569900	9837300	21804000	0	146960000	2869700000	2870900000	2384900000	99159000	29661000	5807000	0	0	0	0	0	0	3481000	44475000	0	266830000	1895000000	6191900000	2059500000	129430000	15491000	7917000	11469000	0	0	0	0	0	0	3481000	1	2405.3	yes	no	2;3;4;5	2.407e-124
AT3G19170.1;AT3G19170.2	AT3G19170.1	GVSEENVQKVEELIMDTLKK	0	0	0	0	0	0	0	6717100	21168000	799230000	2623000000	2109300000	488830000	73074000	6145800	0	0	0	387100	0	0	0	0	0	45990000	1243300000	4960500000	569040000	320330000	111000000	5561400	4789400	0	0	0	387100	0	0	0	0	0	2	2288.19	yes	no	2;3;4	7.4355e-229
AT2G13360.2;AT2G13360.1	AT2G13360.2	YNLSLGLGLNK	0	100290	0	0	3970400	14034000	37152000	29222000	450010000	4905600000	3770100000	540840000	0	545060000	0	11491000	0	0	0	0	0	0	9109600	12808000	566980000	4123300000	61728000	0	608410000	168730000	35868000	19416000	0	20305000	0	0	0	0	0	9109600	12808000	0	1190.67	yes	no	1;2	1.8447e-13
AT2G15620.1	AT2G15620.1	GLVACTGSQFCGQAIIETK	0	0	1199900	0	0	2197200	0	806740	0	7061800	7336300	39731000	252250000	43510000	0	0	0	0	0	0	613560	0	0	0	0	102360	13768000	49015000	161820000	73539000	0	0	0	0	0	0	0	613560	0	0	0	0	2038.98	yes	yes	2;3	1.0747e-21
AT2G42600.2;AT2G42600.1	AT2G42600.2	FHLPVWLGFGGAFKR	0	0	0	0	20849000	57707000	119560000	43109000	82366000	58335000	19711000	7354200	0	0	0	0	0	0	0	0	0	1406900	27719000	107480000	212480000	145460000	39467000	5261400	0	0	0	0	0	109600000	0	0	0	0	1406900	27719000	107480000	1	1730.94	yes	no	2;3;4	1.2149e-17
AT1G11860.3;AT1G11860.2;AT1G11860.1	AT1G11860.3	LYFGNFQILDINGSTCFLTR	0	0	0	0	0	0	0	0	0	0	445210	0	0	21344000	352370000	400590000	127340000	0	0	0	0	0	0	952640	0	0	0	0	0	8256600	318800000	492530000	144230000	0	0	0	0	0	0	0	952640	0	2378.17	yes	no	2;3	2.6329e-124
AT2G28000.1	AT2G28000.1	HGLLSVTSGANPVSLKR	2156800	58807000	479380000	477530000	96233000	45071000	11917000	0	0	0	0	0	0	0	0	0	0	2949600	82611000	428290000	483510000	46973000	33855000	6096400	0	0	0	0	0	0	0	0	0	23636000	2949600	82611000	428290000	483510000	46973000	33855000	6096400	1	1734.97	yes	yes	2;3;4	7.0098e-83
AT3G15730.1	AT3G15730.1	TMEMMYKDVIQALR	0	0	0	0	0	0	86092000	43705000	270650000	52359000	16548000	86131000	35920000	12015000	4314700	3690700	2744600	0	0	0	0	0	0	72255000	169620000	78652000	18337000	47295000	49700000	24233000	0	0	1617500	65614000	0	0	0	0	0	0	72255000	1	1727.84	yes	yes	2;3	2.3415e-24
AT3G45140.1	AT3G45140.1	FDQEGLPADLIKR	0	0	0	0	0	3660400	123620000	81121000	131800000	131480000	464450000	262520000	57311000	44505000	6217800	0	0	0	0	0	0	0	0	30106000	0	97491000	181650000	126260000	129090000	0	0	0	0	76441000	0	0	0	0	0	0	30106000	1	1500.79	yes	yes	2;3	9.0516e-10
AT5G19780.1;AT5G19770.1	AT5G19780.1	LISQIISSLTTSLR	0	0	1518900	2469800	0	0	148530	2319300	10497000	116390000	430340000	1640000000	174420000	62928000	11972000	0	0	0	0	0	0	0	0	0	23717000	88603000	475600000	359320000	195720000	74552000	10854000	4430700	0	0	0	0	0	0	0	0	0	0	1530.9	yes	no	2;3	3.726e-44
AT1G09340.1	AT1G09340.1	GKLETESLLQSK	0	14220000	63502000	0	64662000	85336000	36691000	92692000	186360000	137040000	92391000	237980	124630000	15396000	1937600	0	0	0	10419000	12776000	15692000	14036000	63817000	113050000	190950000	196680000	47194000	196410000	110940000	27396000	0	0	0	93851000	0	10419000	12776000	15692000	14036000	63817000	113050000	1	1331.73	yes	yes	2;3	1.2811e-48
AT1G55490.2;AT1G55490.1;AT3G13470.1	AT1G55490.2	DLVGVLEDAIR	772790	92708000	1205600000	461330000	311210000	169470000	31457000	18065000	10498000	0	10306000	30945000	14535000	8169700	0	0	0	0	52076000	2587500000	190530000	113300000	84428	4377500	14865000	0	0	12970000	24192000	8258500	0	0	0	0	0	52076000	2587500000	190530000	113300000	84428	4377500	0	1198.66	no	no	2;3	9.0483e-10
AT3G22890.1	AT3G22890.1	MAFFDPSRPQDFLFISGTK	192680	0	195650	0	8003100	824080	5988000	1530300	0	196820000	781340000	755100000	315470000	68269000	0	10270000	0	1136400	798050	814550	0	0	0	0	5423900	281830000	849440000	455260000	407310000	100130000	16616000	14131000	0	2572200	1136400	798050	814550	0	0	0	0	1	2203.08	yes	yes	2;3	3.6536e-108
AT1G12900.4;AT1G12900.3;AT1G12900.1;AT1G12900.2;AT3G26650.1	AT3G26650.1	FGIIKGTMTTTHSYTGDQR	5714900	26188000	134500000	309660000	512350000	316650000	90078000	88422000	104200000	0	0	834530	4737900	0	0	0	1893400	0	34604000	176870000	1129800000	487510000	410620000	127200000	62524000	12193000	5957400	6655000	0	0	0	0	2197400	185660000	0	34604000	176870000	1129800000	487510000	410620000	127200000	1	2113.03	no	no	2;3;4	2.0772e-95
AT2G39730.2;AT2G39730.3;AT2G39730.1	AT2G39730.1	GKGMVDSVFQAPMGTGTHHAVLSSYEYVSQGLR	0	0	4025300	41994000	0	21864000	45069000	10923000	76926000	168110000	451510000	1116200000	499710000	177940000	47729000	18061000	0	0	0	0	27838000	0	0	0	0	63583000	454950000	286950000	625560000	304620000	40901000	0	0	0	0	0	0	27838000	0	0	0	1	3508.69	no	no	3;4;5	1.3738e-170
AT1G56070.1	AT1G56070.1	LWGENFFDPATRK	449040	0	253410	0	0	0	0	0	24502000	82247000	400390000	866990000	639340000	212550000	45574000	18574000	4167400	235860	505530	260190	0	0	0	3378400	11047000	131700000	632170000	1323100000	569510000	306360000	62799000	21935000	4847800	1494300	235860	505530	260190	0	0	0	3378400	1	1579.78	yes	yes	2;3	3.782e-18
AT1G02560.1	AT1G02560.1	INQDTDRDFFMSAK	0	0	1328500	8267500	64607000	234370000	211910000	264650000	639460000	217790000	551270	11652000	0	0	0	0	1477400	143340	352780	0	15871000	51935000	656310000	333090000	551750000	259390000	73703000	27028000	18240000	0	0	0	0	769390000	143340	352780	0	15871000	51935000	656310000	333090000	1	1686.77	yes	yes	2;3	3.2099e-58
AT2G26080.1	AT2G26080.1	DKATSNICTAQALLANMTAMYAVYHGPEGLK	0	0	0	0	0	0	0	241930000	898060000	616810000	207900000	74911000	12123000	0	0	0	0	0	0	0	0	0	0	175790000	1536600000	1036200000	297720000	40615000	0	0	0	0	0	0	0	0	0	0	0	0	175790000	1	3338.61	yes	yes	3;4;5	8.7879e-273
AT5G09660.2;AT5G09660.1;AT5G09660.3;AT5G09660.4	AT5G09660.2	MNPLVSLLHLYDVVNAPGVTADVSHMDTGAVVR	0	0	0	0	0	14270000	0	0	112000000	117590000	0	60073000	1231100000	1187100000	576090000	482920000	328600000	0	0	0	0	0	0	11741000	479000000	471720000	307120000	0	631440000	2962200000	1129200000	1042400000	484940000	0	0	0	0	0	0	0	11741000	0	3489.77	yes	no	3;4;5	1.9323e-153
AT5G04140.1;AT5G04140.2	AT5G04140.1	GMAGGEIVVTPVEK	0	136000	648370	170960	80638000	44295000	0	0	1024000000	1291900000	3294100	189690000	253200000	0	0	0	0	0	517330	816680	0	7312500	62874000	0	842250000	125950000	837070000	301100000	127310000	0	0	0	0	31645000	0	517330	816680	0	7312500	62874000	0	0	1385.72	yes	no	1;2;3	7.3556e-79
AT3G58610.3;AT3G58610.2;AT3G58610.1	AT3G58610.3	QIGVIGWGSQGPAQAQNLR	0	0	0	0	0	0	0	0	0	445100000	1403200000	1120100000	748600000	250610000	25279000	9023400	2532700	229680	0	0	0	0	0	0	0	285080000	2139400000	1737200000	707970000	308410000	12975000	4255900	0	0	229680	0	0	0	0	0	0	0	1979.03	yes	no	2;3	7.3486e-172
AT5G19220.1	AT5G19220.1	EILLNLLR	0	0	0	0	0	0	7773100	69271000	1062400000	849630000	392970000	147980000	32187000	9381900	0	4055200	1168300	0	0	0	0	0	0	96735000	2729300000	942040000	559760000	94959000	29822000	18663000	6405100	3789700	2262800	7533500	0	0	0	0	0	0	96735000	0	982.618	yes	yes	2	0.0064646
AT3G12780.1	AT3G12780.1	ADLNVPLDDNQTITDDTRIR	496210	0	0	0	0	0	0	0	0	0	0	0	426650000	3368700000	3199000000	750670000	148140000	1010800	791130	0	0	0	0	0	0	0	0	0	272550000	2800000000	4596600000	1031600000	247340000	0	1010800	791130	0	0	0	0	0	1	2284.13	yes	yes	2;3;4	7.5358e-153
AT4G37930.1	AT4G37930.1	QLNAPLEEVDPEIADIIEHEK	1797300	2582000	42977000	0	46760000	157570000	266740000	212890000	941690000	805080000	1090400000	394270000	192180000	38603000	4934100	6181100	0	0	0	0	6153000	0	50407000	407510000	5010400000	1980500000	983380000	269150000	153660000	86755000	9174300	0	0	0	0	0	0	6153000	0	50407000	407510000	0	2401.2	yes	yes	2;3;4	3.6839e-154
AT5G35630.3;AT5G35630.2;AT5G35630.1	AT5G35630.3	TIEKPVEDPSELPK	0	0	0	0	566430000	770660000	963940000	70915000	2053600000	397930000	46988000	0	35907000	90850000	36292000	11344000	4483800	0	0	0	0	479290000	748500000	837960000	1566100000	408860000	125070000	64294000	48403000	83760000	15452000	9662200	6122500	1307600000	0	0	0	0	479290000	748500000	837960000	1	1580.83	yes	no	2;3	1.4426e-70
AT1G62750.1	AT1G62750.1	VEVVTPEEHLGDVIGDLNSR	874350	0	1853000	0	0	0	0	0	0	337130000	3926400000	6960300000	844370000	291380000	84306000	22485000	6995100	1656300	0	0	0	0	0	0	8919800	409370000	6356300000	1339800000	1245600000	388900000	97177000	34828000	11488000	0	1656300	0	0	0	0	0	0	0	2177.1	yes	yes	2;3;4	2.1875e-138
AT5G14740.2;AT5G14740.1;AT5G14740.4;AT5G14740.3;AT5G14740.5;AT3G01500.1;AT3G01500.3;AT3G01500.2	AT3G01500.1	YETNPALYGELAK	659690	1721700	5521100	3298700	0	7814100	2748100000	4492500000	8389000000	2979000000	234530000	494750000	1255400000	1249200000	282180000	2969100	0	0	0	3907900	7968200	15083000	1062400000	5103300000	8472400000	3700700000	1590300000	679180000	2026100000	1508100000	0	3766300	650200	5116900000	0	0	3907900	7968200	15083000	1062400000	5103300000	0	1467.72	no	no	2;3	2.6541e-13
AT5G48300.1	AT5G48300.1	MLDADVTDSVIGEGCVIK	0	0	0	0	0	0	0	6211500	436050000	162900000	77783000	45263000	15207000	6138900	0	0	0	0	0	0	0	0	0	1528600	599220000	374810000	116310000	22679000	11513000	13188000	0	0	0	0	0	0	0	0	0	0	1528600	0	1920.92	yes	yes	2;3	2.6788e-95
AT5G02500.1;AT5G02500.2	AT5G02500.1	FSDSSVQSDMKLWPFK	1914800	4986200	7198200	3958100	7173200	21242000	49055000	48013000	107930000	190080000	238970000	286130000	140530000	18574000	6139900	0	0	1264700	2526600	2271800	8882200	0	9505800	54498000	106040000	182170000	460010000	202740000	94062000	39240000	6879900	0	1448600	46912000	1264700	2526600	2271800	8882200	0	9505800	54498000	1	1900.9	yes	no	2;3	1.9095e-93
AT4G35830.1;AT4G35830.2	AT4G35830.1	WGSNAFHNMLVVPPGSGIVHQVNLEYLAR	0	0	0	0	0	0	0	0	0	0	72917000	1540600000	824290000	247650000	62242000	10634000	2331900	0	0	0	0	0	0	0	0	0	130110000	553610000	605030000	358900000	57375000	11520000	0	0	0	0	0	0	0	0	0	0	3204.63	yes	no	3;4;5	2.684e-74
AT5G63860.1	AT5G63860.1	YGQLGHGDLEDHLIPHKLEALSNSFISQISGGWR	0	0	0	0	0	0	0	0	18874000	770320000	635150000	247860000	33536000	17220000	0	0	0	0	0	0	0	0	0	0	55507000	1006000000	803710000	39693000	0	16624000	0	0	0	0	0	0	0	0	0	0	0	1	3773.89	yes	yes	3;4;5;6	1.0841e-183
AT5G49910.1	AT5G49910.1	IPAVQDLVR	0	8852400	13565000	10546000	33582000	92756000	229000000	119560000	214480000	404400000	34052000	310240000	101190000	43816000	0	0	0	0	0	5134700	15976000	40666000	184390000	145730000	251600000	401160000	395050000	224570000	149710000	39597000	0	4682900	0	343110000	0	0	5134700	15976000	40666000	184390000	145730000	0	1009.59	yes	yes	2	1.3967e-08
AT3G03780.3;AT3G03780.2;AT3G03780.1;AT5G17920.2;AT5G17920.1	AT5G17920.2	HETCYQIALAIKDEVEDLEK	0	0	0	0	0	0	0	0	0	7323400	75545000	2530500000	1753100000	395140000	52640000	0	0	0	0	0	0	0	0	0	0	0	238310000	1039600000	1610900000	758900000	58644000	0	0	0	0	0	0	0	0	0	0	1	2403.16	no	no	2;3;4	3.6908e-209
AT3G45140.1	AT3G45140.1	YGGEFYVPRDEEFSTAK	0	0	0	0	0	0	134520000	195640000	620320000	682050000	44383000	661490000	153050000	125510000	16234000	4122900	2577900	0	0	0	0	0	0	60291000	182450000	342290000	755720000	297330000	377140000	57177000	8891500	3044400	0	59889000	0	0	0	0	0	0	60291000	1	1993.91	yes	yes	2;3	1.0751e-94
AT5G35630.3;AT5G35630.2;AT5G35630.1	AT5G35630.3	VETLLNLDTKPYSDR	896640	1348500	1800500	19305000	145890000	199080000	263870000	294710000	611070000	152960000	88675000	15550000	7738900	30802000	0	0	0	992080	1321300	1392000	17319000	129540000	284570000	260780000	692240000	83864000	59497000	18569000	11437000	29776000	0	0	0	410390000	992080	1321300	1392000	17319000	129540000	284570000	260780000	1	1762.91	yes	no	2;3	3.4894e-110
AT1G32470.1;AT2G35370.1	AT1G32470.1	LTESPGLINSSPYEDGWMIK	0	0	0	0	0	0	0	13420000	99500000	19125000	0	0	12203000	24285000	76160000	859990000	4246700000	0	0	0	0	0	0	0	82614000	23641000	16993000	0	9686400	43010000	83914000	711880000	4912900000	0	0	0	0	0	0	0	0	0	2236.07	no	no	2;3;4	3.6285e-124
AT5G04140.1;AT5G04140.2	AT5G04140.1	SGSQLLVLSDR	0	5204200	188650000	178370000	0	0	0	34891000	959650000	1260600000	0	215680000	133460000	23941000	5251400	0	0	0	5600100	181440000	338640000	0	0	0	797040000	0	899400000	315030000	131140000	40367000	7775600	0	0	0	0	5600100	181440000	338640000	0	0	0	0	1173.64	yes	no	2	8.6252e-42
AT3G48730.1;AT5G63570.1	AT5G63570.1	AGSGVATLGLPDSPGVPK	0	0	0	0	0	0	0	0	0	15495000	611050000	3700400000	3949100000	1240100000	191110000	51100000	14736000	0	0	0	0	0	0	0	0	2213400	1038100000	4754600000	3412400000	2246800000	290680000	77641000	20402000	0	0	0	0	0	0	0	0	0	1621.87	no	no	2;3	1.4403e-36
AT2G36460.1;AT2G36460.2	AT2G36460.1	IGVNEPSQLAIHENAYGLAR	10763000	2988300	81358000	42997000	29844000	7800500	9968700	287010000	2367500000	1226700000	27446000	205870000	88047000	22083000	27101000	45798000	23477000	7344900	27771000	4036800	39314000	0	0	260950000	2764700000	31032000	756580000	258550000	69429000	39996000	34621000	58383000	29566000	77982000	7344900	27771000	4036800	39314000	0	0	260950000	0	2151.11	yes	no	2;3;4	5.8927e-255
AT3G03780.3;AT3G03780.2;AT3G03780.1;AT5G17920.2;AT5G17920.1	AT5G17920.2	ASHIVGYPR	0	1826300	0	0	6615600	0	0	0	0	13781000	438850000	31641000	5946500000	2095700000	844940000	266210000	64717000	1892000	2417200	3309100	0	0	0	9305200	0	38880000	491190000	5067400000	5358700000	2989800000	976480000	432430000	94448000	0	1892000	2417200	3309100	0	0	0	9305200	0	998.53	no	no	2	1.4128e-16
AT4G31300.3;AT4G31300.1;AT4G31300.2	AT4G31300.3	YFLHQHTIQHGQPATVK	4189300	51849000	166370000	76839000	109840000	50746000	16254000	2188400	2382900	688340	0	0	0	0	0	0	0	11496000	81390000	192840000	234600000	106850000	76532000	3495800	3563000	0	0	0	0	0	0	0	0	29878000	11496000	81390000	192840000	234600000	106850000	76532000	3495800	0	2004.03	yes	no	3;4;5	1.9637e-37
AT5G09660.2;AT5G09660.1	AT5G09660.2	GLRGDANVVECSFVASQVTELAFFATK	0	0	0	0	0	0	0	0	16927000	0	0	0	100250000	188810000	94080000	108930000	98506000	0	0	0	0	0	0	0	18308000	49383000	21800000	0	31073000	365360000	148390000	203230000	158120000	0	0	0	0	0	0	0	0	1	2915.45	yes	no	2;3;4	4.5713e-38
AT1G66670.1	AT1G66670.1	VMIHQPLGTAGGK	0	0	78148	291510	35146000	98504000	100890000	66440000	27676000	8487800	2462800	0	0	0	0	0	0	0	0	95536	4341100	36133000	141610000	106450000	32995000	15721000	0	0	0	1238600	0	0	0	126480000	0	0	95536	4341100	36133000	141610000	106450000	0	1307.7	yes	yes	2;3	3.8351e-18
AT5G35360.1;AT5G35360.3;AT5G35360.2	AT5G35360.1	INAEDPFKGFRPGPGR	8052500	93486000	62677000	24706000	16124000	0	19302000	11073000	22397000	39810000	2718500	117140000	132190000	50072000	19705000	3771200	1028400	25647000	176870000	100440000	83933000	0	20714000	22818000	36336000	0	259560000	260210000	124460000	66688000	16742000	9265200	0	0	25647000	176870000	100440000	83933000	0	20714000	22818000	2	1756.9	yes	no	2;3;4	3.9982e-19
AT3G14210.1	AT3G14210.1	SYFFFDGR	737760000	415820000	263700000	79925000	40085000	21972000	11375000	5323200	8266700	0	2949300	0	0	0	0	0	0	1346600000	583260000	351130000	151810000	42137000	17753000	6305700	8068100	0	0	0	0	0	0	0	0	13276000	1346600000	583260000	351130000	151810000	42137000	17753000	6305700	0	1037.46	yes	yes	2	0.011416
AT3G55440.1	AT3G55440.1	IIYGGSVNGGNCKELGGQADVDGFLVGGASLKPEFIDIIK	0	0	0	0	0	0	0	0	0	0	0	0	244600000	734660000	608580000	370930000	207930000	0	0	0	0	0	0	0	0	0	0	0	166690000	911050000	723510000	450000000	229140000	0	0	0	0	0	0	0	0	2	4107.1	yes	yes	3;4;5;6	2.7609e-107
AT1G23310.1	AT1G23310.1	TTILPAEDEMPEIMDSFK	0	0	0	0	6525900	0	5568100	0	14192000	0	97387000	1058100000	801900000	205000000	122950000	8871100	0	0	0	0	0	0	0	5066400	0	0	97702000	493740000	1211200000	316010000	144080000	8465400	18086000	0	0	0	0	0	0	0	5066400	0	2065.96	yes	yes	2;3	8.8569e-31
AT1G65960.2;AT1G65960.1	AT1G65960.2	GSSQIIAQYYQLIR	0	0	0	0	8845500	70826000	109430000	59093000	226620000	270880000	129860000	96925000	38233000	18966000	6177900	0	0	0	0	0	0	6044400	65509000	16576000	239990000	327620000	190360000	90350000	45007000	0	6357000	5564700	0	183500000	0	0	0	0	6044400	65509000	16576000	0	1638.87	yes	no	2;3	3.1653e-34
AT3G19170.1;AT3G19170.2	AT3G19170.1	VTIEMQPDPEKATQEEVEEKNILEK	0	0	0	0	0	0	0	0	0	191450000	461350000	418590000	232480000	42807000	5891800	0	0	0	0	0	0	0	0	0	0	25263000	895750000	331950000	215440000	85899000	0	0	0	0	0	0	0	0	0	0	0	2	2926.45	yes	no	2;3;4	1.3026e-175
AT5G28840.2;AT5G28840.1	AT5G28840.2	FHNIYGPFGTWK	0	0	0	0	0	0	0	0	7273600	64722000	275680000	396250000	460290000	317830000	106150000	27694000	10960000	0	0	0	0	0	0	0	2678200	371570	340900000	643240000	624470000	425260000	106310000	27950000	9168100	0	0	0	0	0	0	0	0	0	1465.71	yes	no	2;3	8.8145e-25
AT4G14880.4;AT4G14880.3;AT4G14880.2;AT4G14880.1;AT3G22460.1	AT4G14880.4	TPNGYMLQQFENPANPK	0	0	0	0	0	0	0	3509200	11255000	9098800	9481100	84770000	1497400000	570510000	294360000	112100000	22537000	0	0	0	0	0	0	3887000	0	0	19099000	74585000	1283200000	1088300000	316970000	131250000	31623000	0	0	0	0	0	0	0	3887000	0	1947.91	no	no	2;3	9.7922e-177
AT5G09660.2;AT5G09660.1;AT5G09660.3;AT5G09660.4	AT5G09660.2	CCPNAIVNLISNPVNSTVPIAAEVFKK	0	0	0	0	0	0	0	0	26739000	32435000	18411000	0	591780000	832460000	299290000	305800000	200010000	0	976660	0	0	0	0	5241400	424480000	138200000	92760000	55790000	250780000	1492700000	428350000	514300000	341990000	0	0	976660	0	0	0	0	5241400	1	2954.54	yes	no	2;3;4;5	9.6986e-147
AT5G14740.2;AT5G14740.1;AT5G14740.4;AT5G14740.3;AT5G14740.5	AT5G14740.2	ITAELQAASSSDSKSFDPVER	0	0	0	0	0	36760000	98098000	71832000	290680000	88973000	0	0	8645800	0	0	0	0	0	0	0	0	0	42990000	67300000	316300000	17647000	30239000	28071000	0	0	0	0	0	468280000	0	0	0	0	0	42990000	67300000	1	2237.08	yes	no	2;3;4	0
AT2G37220.1	AT2G37220.1	GFGFVTMSSVSEVEAAAQQFNGYELDGRPLR	0	0	0	0	0	0	0	0	0	0	0	10542000	97832000	792650000	1245100000	1101700000	504370000	0	966940	0	0	0	0	0	0	0	0	0	126240000	1053500000	1252300000	1130100000	791470000	0	0	966940	0	0	0	0	0	1	3361.6	yes	yes	3;4;5	3.574e-235
AT1G78380.1	AT1G78380.1	SLPDPEKVTEFVSELR	0	0	0	0	0	0	0	0	4436100	10540000	49543000	18555000	230550000	1867100000	1227200000	713260000	256820000	0	412740	555760	0	0	0	0	0	21565000	36363000	0	51175000	2489400000	1313900000	807350000	285440000	0	0	412740	555760	0	0	0	0	1	1844.95	yes	yes	2;3	1.5239e-29
AT1G23190.1;AT1G70730.1;AT1G70730.3;AT1G70730.2	AT1G70730.1	FTFCYDALHGVAGAYAHR	170220	0	0	0	0	0	0	0	0	0	0	65539000	1754300000	3027600000	975340000	497340000	100550000	0	0	0	0	0	0	0	0	0	0	82195000	1560300000	3309400000	1381800000	548920000	149060000	0	0	0	0	0	0	0	0	0	2054.94	no	no	2;3;4	8.4034e-154
AT1G65930.1	AT1G65930.1	NILNGTVFREPIICK	0	0	0	0	0	0	0	0	0	6060600	483840000	3587800000	1763800000	650830000	257230000	54797000	17157000	57906	0	0	0	0	0	0	0	0	661900000	3288600000	1731200000	1073100000	235080000	86249000	25799000	0	57906	0	0	0	0	0	0	1	1772.96	yes	yes	2;3	5.9023e-81
AT5G20720.3;AT5G20720.2;AT5G20720.1	AT5G20720.3	TAGGLLLTETTK	0	0	3322600	6473700	22199000	22718000	13807000	11878000	47098000	424780000	278500000	195400000	1622500000	434910000	59145000	31080000	13966000	0	552770	3009100	11377000	16478000	14304000	10555000	41005000	154760000	4488800000	3264400000	1576100000	807450000	70177000	49793000	22126000	14348000	0	552770	3009100	11377000	16478000	14304000	10555000	0	1203.67	yes	no	2;3	7.6793e-20
AT1G62750.1	AT1G62750.1	VVDSLVPLAEMFQYVSTLR	0	0	0	0	0	0	0	0	0	277360000	3699200000	3708900000	1143900000	145650000	3138300	16579000	6586900	286890	0	0	0	0	0	62848	0	306530000	3874500000	2315500000	1151000000	421330000	43748000	9984500	0	0	286890	0	0	0	0	0	62848	0	2166.14	yes	yes	2;3	1.2619e-67
AT4G35090.1;AT4G35090.2;AT1G20620.1;AT1G20620.5;AT1G20620.2;AT1G20620.4;AT1G20630.1	AT4G35090.1	HRLGPNYLQLPVNAPK	0	0	722920	0	0	13486000	23281000	25355000	619920000	1015300000	70531000	209510000	144400000	34107000	0	0	0	0	0	0	0	0	8490800	14704000	535740000	1372500	533820000	473130000	160260000	42065000	0	0	0	17925000	0	0	0	0	0	8490800	14704000	1	1816.01	no	no	2;3;4	1.3169e-81
AT4G35090.1;AT4G35090.2	AT4G35090.1	WIDALSDPR	240490	440260	0	0	0	67863000	84443000	99390000	3441400000	3438800000	584980000	720930000	407700000	237060000	38319000	18576000	7466500	0	0	1329500	5003300	0	37772000	63080000	2212700000	2165000000	1451600000	943300000	459130000	0	46752000	22366000	9877300	74103000	0	0	1329500	5003300	0	37772000	63080000	0	1071.53	yes	no	2	0.0052716
AT2G27710.3;AT2G27710.2;AT2G27710.1;AT2G27710.4;AT2G27720.1;AT2G27720.3;AT2G27720.2	AT2G27710.3	GKDLAELIAAGR	23413000	65309000	23370000	5289000	4814800	7712000	7482000	2651300	0	0	85651	0	34822000	16597000	10574000	17639000	495900	47416000	91674000	30755000	16003000	8729300	0	6106500	0	0	0	10446000	24750000	52442000	43845000	0	0	16257000	47416000	91674000	30755000	16003000	8729300	0	6106500	1	1212.68	no	no	2;3	5.4667e-19
ATCG00490.1	ATCG00490.1	WRDRFLFCAEAIYK	0	0	0	10207000	199470000	125020000	49082000	28878000	0	0	0	0	0	0	0	0	0	0	0	0	30986000	218780000	145410000	29964000	0	0	0	0	0	0	0	0	0	74360000	0	0	0	30986000	218780000	145410000	29964000	2	1873.93	yes	yes	2;3;4	1.2363e-09
AT5G51820.1	AT5G51820.1	LSGTGSAGATVR	0	0	160330	0	0	0	0	0	0	0	0	3042900	386490000	200730000	58056000	60694000	1739300	0	0	0	0	0	0	0	0	0	0	17008000	406070000	397850000	113660000	50580000	5328600	0	0	0	0	0	0	0	0	0	1075.56	yes	yes	2	1.9174e-10
AT5G56680.1	AT5G56680.1	VIDVGTVDASKYPLPK	0	0	0	0	0	0	0	39340000	176710000	66330000	7761300	8218800	3428500	0	0	0	0	0	0	0	0	0	0	44440000	228340000	16958000	50070000	15263000	0	0	0	0	0	0	0	0	0	0	0	0	44440000	1	1700.93	yes	yes	2;3	1.408e-70
AT2G37660.1	AT2G37660.1	ADVAEVCVQALQLEEAK	295570	0	0	0	5960400	0	0	0	16261000	0	3608000	0	2835900	0	80420000	1036200000	802210000	0	0	0	0	0	0	0	0	10313000	0	7009300	2042800	11824000	84830000	995580000	1215100000	0	0	0	0	0	0	0	0	0	1871.93	yes	yes	2;3	6.338e-109
AT2G24270.3;AT2G24270.2;AT2G24270.1;AT2G24270.4	AT2G24270.3	VVLVMESVADELVEKVK	0	0	0	0	0	0	0	51893000	446800000	347360000	85489000	38416000	0	0	0	0	0	0	0	0	0	0	0	35944000	1409600000	448820000	129490000	21487000	5884200	0	0	0	0	0	0	0	0	0	0	0	35944000	1	1886.04	yes	no	2;3	1.0285e-22
AT3G57610.1	AT3G57610.1	LVDILAQHFDIVAR	0	0	460920	0	0	0	0	0	0	11391000	556580000	1264100000	488660000	167940000	30617000	13464000	1990800	329670	259150	0	0	0	0	0	0	5829200	508380000	794890000	470290000	258210000	36308000	10730000	2760100	0	329670	259150	0	0	0	0	0	0	1608.9	yes	yes	2;3	6.3006e-26
AT2G39730.2;AT2G39730.3;AT2G39730.1	AT2G39730.1	MGINPIMMSAGELESGNAGEPAK	7854200	10550000	95400000	2208500	0	14166000	0	0	306950000	252110000	437240000	647730000	649310000	139870000	54598000	8996400	0	2952700	543160	1521200	0	0	0	4238500	32857000	147240000	497620000	393820000	647350000	246290000	43580000	17229000	0	0	2952700	543160	1521200	0	0	0	4238500	0	2303.06	no	no	2;3	7.5893e-117
AT4G33030.1	AT4G33030.1	FCVQAAVGHPLTVYGK	0	0	0	0	0	0	6081400	92700000	422020000	208050000	91316000	99307000	0	0	0	0	0	0	0	0	0	0	0	95579000	486730000	60608000	112980000	18057000	0	0	0	0	0	0	0	0	0	0	0	0	95579000	0	1745.89	yes	yes	2;3	4.1938e-94
AT1G09210.1;AT1G56340.2;AT1G56340.1	AT1G09210.1	FYAISAEFPEFSNKDK	0	0	0	0	0	0	0	0	435520000	607740000	283660000	110670000	64824000	15130000	0	0	0	0	0	0	0	0	0	3019300	454250000	706010000	400930000	145910000	61344000	21216000	0	0	0	0	0	0	0	0	0	0	3019300	1	1891.9	no	no	2;3	1.1393e-80
AT2G41680.1	AT2G41680.1	VINNPNITVHYNTETVDVLSNTK	0	0	0	0	0	21429000	5508200	5846300	330210000	1790400000	327780000	424790000	91983000	48271000	0	0	0	0	0	0	0	0	0	0	1312100000	16029000	556920000	241450000	99921000	0	6645200	0	0	0	0	0	0	0	0	0	0	0	2584.31	yes	yes	2;3;4	0
AT3G26650.1	AT3G26650.1	DSPLDIIAINDTGGVKQASHLLK	10074000	50642000	143010000	309060000	383450000	741650000	173180000	36737000	150430000	91869000	32661000	25827000	7757900	4570100	0	0	0	11291000	67183000	494650000	3074500000	688370000	305790000	79263000	193690000	157480000	60479000	11440000	0	0	0	3877700	0	175720000	11291000	67183000	494650000	3074500000	688370000	305790000	79263000	1	2404.3	yes	yes	2;3;4;5	3.8867e-59
AT1G12900.4;AT1G12900.3;AT1G12900.1	AT1G12900.4	YDSTLGIFDADVKPSGDSALSVDGK	2028500	12034000	904230000	11396000	243520000	9059500	15311000	44192000	779620000	289080000	182280000	152100000	84249000	38099000	0	5960200	0	4620500	18635000	1274600000	52684000	1515300000	843670000	31532000	764340000	385710000	285320000	157260000	100090000	53311000	11192000	16031000	0	109910000	4620500	18635000	1274600000	52684000	1515300000	843670000	31532000	1	2556.22	yes	no	2;3;4	7.939e-190
AT1G68010.1;AT1G68010.2	AT1G68010.1	RIVEADEFMR	0	0	0	0	0	0	0	3627100	43045000	15889000	66273000	310670000	3458300000	1048900000	328200000	133490000	24512000	0	0	267910	0	0	0	0	18639000	0	6326700	1170300000	3246200000	1554300000	426340000	111390000	28057000	0	0	0	267910	0	0	0	0	1	1264.62	yes	no	2;3	3.7168e-60
AT1G43670.1	AT1G43670.1	YVGSMVADVHR	0	0	0	0	0	0	0	6543100	675480000	674950000	123670000	102550	346490000	126010000	121500000	52334000	9499500	75840	0	0	0	0	0	5838200	603520000	526590000	203050000	371010000	262100000	259830000	141960000	78922000	19268000	0	75840	0	0	0	0	0	5838200	0	1232.6	yes	yes	2;3	3.0667e-38
AT1G20620.1;AT1G20620.5;AT1G20620.2;AT1G20620.4	AT1G20620.1	CAEKVPTPTNSYTGIR	0	454970	1074700	764340	0	5264900	30265000	26111000	428940000	1417600000	2153800000	1438000	138390000	54714000	15561000	7690700	4035700	0	0	0	0	3499100	9208500	19696000	217890000	940430000	962410000	328500000	227020000	46992000	15787000	6218000	1612700	26627000	0	0	0	0	3499100	9208500	19696000	1	1792.88	yes	no	2;3	6.8232e-54
AT1G23310.1;AT1G23310.2	AT1G23310.1	VLMEMGSPFSK	0	0	0	0	0	2261400	8726500	9235900	0	0	214990000	3153000000	3440900000	782430000	290750000	85256000	32390000	0	0	0	0	0	2833800	7915900	3931300	0	358960000	2664200000	2957800000	1237200000	313570000	91177000	19003000	9846300	0	0	0	0	0	2833800	7915900	0	1224.59	yes	no	1;2	2.5221e-06
AT4G13930.1	AT4G13930.1	ANAVALGNYLMSK	0	0	0	0	0	0	0	172080000	1174600000	529130000	126410000	131420000	92813000	0	0	0	0	0	0	0	0	0	0	239810000	1352800000	293740000	374830000	155210000	52462000	3995700	0	0	0	4112000	0	0	0	0	0	0	239810000	0	1350.7	yes	yes	2;3	5.2777e-13
AT5G04140.1;AT5G04140.2	AT5G04140.1	EVPVNVPIVGK	0	12197000	335550000	237630000	172750000	101240000	50884000	48840000	1017700000	1440500000	57655000	255170000	119790000	27370000	5928600	2413500	1767400	0	11088000	330380000	957220000	178540000	245420000	53290000	1143900000	1910700000	847170000	311250000	110960000	59672000	9714700	3265100	2080000	73568000	0	11088000	330380000	957220000	178540000	245420000	53290000	0	1149.68	yes	no	2	7.4894e-05
AT5G43940.1;AT5G43940.2	AT5G43940.1	SATGVGIMMNDRK	0	0	0	0	0	0	0	0	0	0	0	914000	829810000	135360000	14921000	1521200	597270	0	0	0	0	0	0	0	0	0	0	271100000	741980000	262480000	56021000	13003000	3733900	0	0	0	0	0	0	0	0	1	1378.67	yes	no	2;3	7.9044e-33
AT5G58330.2;AT5G58330.1	AT5G58330.2	LINIAVSGAAGMISNHLLFK	0	0	0	0	0	0	0	0	0	17510000	338340000	683110000	458740000	107820000	13236000	3401100	0	0	0	0	0	0	0	0	0	16231000	478130000	807900000	419530000	196720000	10910000	0	0	0	0	0	0	0	0	0	0	0	2068.15	yes	no	2;3	1.1526e-64
AT5G14740.2;AT5G14740.1;AT5G14740.4;AT5G14740.3;AT5G14740.5	AT5G14740.2	VKYAGVGAAIEYAVLHLK	0	0	0	0	0	45725000	308610000	148130000	70348000	36426000	9581200	8423900	20617000	1319800	0	0	0	0	0	0	0	0	56209000	225680000	422450000	110690000	19868000	0	4894000	3299600	0	0	0	241300000	0	0	0	0	0	56209000	225680000	1	1901.08	yes	no	2;3;4	5.4178e-30
AT1G53310.3;AT1G53310.2;AT1G53310.1;AT2G42600.2;AT2G42600.1;AT3G14940.1	AT2G42600.2	AIPWIFAWTQTR	0	0	0	0	67011000	178490000	76354000	75694000	147880000	103750000	53126000	53353000	0	0	0	2558600	0	0	0	0	1276900	101890000	0	97524000	195440000	85467000	76423000	28871000	0	0	0	0	0	110290000	0	0	0	1276900	101890000	0	97524000	0	1488.79	no	no	2;3	1.2971e-11
AT3G60750.1;AT3G60750.2	AT3G60750.1	QWGSKTPGHPENFETPGIEVTTGPLGQGIANAVGLALAEK	0	0	0	0	0	0	0	0	266610000	319760000	293790000	186240000	46242000	13590000	0	0	0	0	0	0	0	0	0	0	355500000	879380000	547690000	117280000	23971000	15613000	0	0	0	0	0	0	0	0	0	0	0	1	4071.07	yes	no	3;4;5	7.6976e-185
AT4G23670.1	AT4G23670.1	QMVVDIEGHVNKA	0	0	173660	0	0	0	0	0	0	0	0	0	0	99581000	801830000	1299900000	459880000	0	0	0	0	0	0	0	0	0	0	0	3201600	143810000	844790000	1163600000	515320000	0	0	0	0	0	0	0	0	1	1438.72	yes	yes	2;3	1.9243e-39
AT5G10920.1	AT5G10920.1	AHASMLAHQGLITDSDKDSILR	0	0	0	0	0	0	0	79473000	738210000	125570000	287340	5427800	5262800	0	0	0	0	0	0	0	0	0	0	97158000	462020000	9374400	53198000	26003000	13333000	9617700	0	0	0	0	0	0	0	0	0	0	97158000	1	2378.2	yes	yes	2;3;4;5	2.6461e-156
AT3G47520.1	AT3G47520.1	MSPLVSTLHLYDIANVK	176860	0	1944300	3411700	13803000	23620000	39141000	18809000	41008000	184940000	74727000	861240000	1140600000	236890000	71493000	26525000	13651000	433520	0	0	5326300	10699000	19319000	14049000	47896000	244660000	258570000	261390000	781500000	690210000	87628000	74974000	21681000	19537000	433520	0	0	5326300	10699000	19319000	14049000	0	1900.01	yes	yes	2;3	8.9137e-95
ATCG00480.1	ATCG00480.1	FVQAGSEVSALLGR	154270	0	0	3196900	220350000	729460000	375170000	174050000	134780000	79483000	23435000	58619000	158650000	11554000	25363000	10115000	2508000	552010	464370	364000	7547100	274130000	832390000	182660000	260600000	67364000	27745000	29049000	0	0	48462000	19594000	0	505270000	552010	464370	364000	7547100	274130000	832390000	182660000	0	1432.77	yes	yes	2;3	5.7045e-19
[truncated: 30,685 more rows]
[truncated: 8 more columns]

## Sheet: 1.12_B1B2_Pro_SEC_QE_aimp1l
The abundance of proteins across the fractions for biological replicate one and two when separated by size exclusion chromatography (SEC). Profiling was performed in the aim1pl background.
[truncated: 2,870 more rows]

## Sheet: 1.13_CoIP_Pep
Peptide results for the CoIP experiments
[truncated: 505 more rows]

[truncated: 1 more sheets: 1.14_CoIP_Pro]
