# Supplementary material for: A Label-free Mass Spectrometry Method to Predict Endogenous Protein Complex Composition
Source: Mol Cell Proteomics. 2019 Jun 11;18(8):1588–606. doi: 10.1074/mcp.RA119.001400 (PMC6683005; doi:10.1074/mcp.RA119.001400)
Supplement: Supplemental table 5 [file 143826_2_supp_343626_psnpcz.xlsx]

## Sheet: cytosol_U_biogrid_interactors
Supplemental Table 5 : Cluster IDs of known protein interaction pairs in Biogrid (sheet 1) that were present in the cytosol clustering analysis.
Row number from Biogrid (sheet 2)	protein A	protein B	cluster ID for single peak protein A	cluster ID for single peak protein B	cluster ID for 1st peak of protein A	cluster peak for 2nd peak of protein A	cluster ID for 1st peak of protein B	cluster ID for 2nd peak of protein A	cluster ID for 2rd peak of protein B	Are protein A and B in same or similar clusters?
5	AT1G16890	AT3G52560	90	91	NA	NA	NA	NA		close
35	AT3G18060	AT5G09810	224	NA	NA	NA	69	44		F
11	AT3G57290	AT3G56150	NA	36	49	36	NA	NA		T
24	AT4G09000	AT1G35160	NA	283	286	7	NA	NA		close
33	AT4G09000	AT1G04410	NA	178	286	7	NA	NA		F
66	AT4G09000	AT1G66200	NA	135	286	7	NA	NA		F
67	AT4G09000	AT4G14880	NA	209	286	7	NA	NA		F
68	AT4G09000	AT2G36880	NA	NA	286	7	170	265		F
18	AT5G10450	AT5G54160	NA	298	286	7	NA	NA		F
34	AT5G38480	AT1G04410	285	178	NA	NA	NA	NA		F
8	AT1G10840	AT5G27640	NA	NA	40	36	48	39	36	T
31	AT1G18080	AT4G12720	58	194	NA	NA	NA	NA		F
25	AT1G22300	AT1G78300	286	285	NA	NA	NA	NA		close
15	AT1G75950	AT3G51260	NA	32	133	134	NA	NA		F
55	AT1G78300	AT4G09000	285	NA	NA	NA	286	7		close
3	AT2G21660	AT4G39260	167	167	NA	NA	NA	NA		T
27	AT3G09820	AT4G13940	260	243	NA	NA	NA	NA		F
14	AT3G56150	AT5G27640	36	NA	NA	NA	48	39	36	T
102	AT5G10450	AT5G38480	NA	285	286	7	NA	NA		close
								total		9 (similar) or 4 (exactly same cluster) in 19

## Sheet: sheet 2
#BioGRID Interaction ID	BioGRID ID Interactor A	BioGRID ID Interactor B	Systematic Name Interactor A	Systematic Name Interactor B	Experimental System	Experimental System Type	Author	Pubmed ID	Throughput	Source Database	filter	Systematic Name Interactor A	Systematic Name Interactor B	Change
269171	2058	2058	AT2G21660	AT2G21660	Protein-RNA	physical	Schoening JC (2007)	17924945	Low Throughput	BIOGRID	USE	63	63	0
269172	2058	15362	AT2G21660	AT4G39260	Protein-RNA	physical	Schoening JC (2007)	17924945	Low Throughput	BIOGRID	USE	63	64.5	1.5
281066	13502	13502	AT4G01900	AT4G01900	Co-crystal Structure	physical	Mizuno Y (2007)	17279613	Low Throughput	BIOGRID	USE	57	57	0
281241	23500	9740	AT1G16890	AT3G52560	Two-hybrid	physical	Wen R (2008)	18178771	Low Throughput	BIOGRID	USE	60.5	63.5	3
298723	2058	2058	AT2G21660	AT2G21660	Protein-RNA	physical	Schuettpelz M (2008)	18576621	Low Throughput	BIOGRID	USE	63	63	0
317510	15362	2058	AT4G39260	AT2G21660	Protein-RNA	physical	Schoening JC (2008)	18987006	Low Throughput	BIOGRID	USE	64.5	63	1.5
331679	22867	18100	AT1G10840	AT5G27640	Two-hybrid	physical	Kim TH (2004)	15548739	Low Throughput	BIOGRID	USE	30.5	30.5	0
331683	18100	22867	AT5G27640	AT1G10840	Two-hybrid	physical	Kim TH (2004)	15548739	Low Throughput	BIOGRID	USE	30.5	30.5	0
331685	22867	18100	AT1G10840	AT5G27640	Affinity Capture-Western	physical	Kim TH (2004)	15548739	Low Throughput	BIOGRID	USE	30.5	30.5	0
334635	10212	10097	AT3G57290	AT3G56150	Affinity Capture-Western	physical	Yahalom A (2001)	11029466	Low Throughput	BIOGRID	USE	30.5	30.5	0
334636	18100	10097	AT5G27640	AT3G56150	Affinity Capture-Western	physical	Yahalom A (2001)	11029466	Low Throughput	BIOGRID	USE	30.5	30.5	0
334638	10212	10097	AT3G57290	AT3G56150	Two-hybrid	physical	Yahalom A (2001)	11029466	Low Throughput	BIOGRID	USE	30.5	30.5	0
334640	10097	18100	AT3G56150	AT5G27640	Two-hybrid	physical	Yahalom A (2001)	11029466	Low Throughput	BIOGRID	USE	30.5	30.5	0
334716	29147	9607	AT1G75950	AT3G51260	Two-hybrid	physical	Farras R (2001)	11387208	Low Throughput	BIOGRID	USE	59	34	25
334721	29147	9607	AT1G75950	AT3G51260	Reconstituted Complex	physical	Farras R (2001)	11387208	Low Throughput	BIOGRID	USE	59	34	25
334735	9607	29147	AT3G51260	AT1G75950	Reconstituted Complex	physical	Farras R (2001)	11387208	Low Throughput	BIOGRID	USE	34	59	25
336804	16187	20748	AT5G10450	AT5G54160	Two-hybrid	physical	Zhang H (1997)	9349713	Low Throughput	BIOGRID	USE	48	50	2
336805	16187	20748	AT5G10450	AT5G54160	Reconstituted Complex	physical	Zhang H (1997)	9349713	Low Throughput	BIOGRID	USE	48	50	2
336846	17399	22466	AT5G20010	AT1G07140	Two-hybrid	physical	Haizel T (1997)	9025305	Low Throughput	BIOGRID	USE	61	51	10
336852	22466	17399	AT1G07140	AT5G20010	Affinity Capture-Western	physical	Haizel T (1997)	9025305	Low Throughput	BIOGRID	USE	51	61	10
344158	12803	12803	AT4G17870	AT4G17870	Co-crystal Structure	physical	Santiago J (2009)	19898494	Low Throughput	BIOGRID	USE	60	60	0
553741	11778	29384	AT4G09000	AT1G78300	Affinity Capture-MS	physical	Swatek KN (2011)	21766784	Low Throughput	BIOGRID	USE	48.5	49	0.5
553742	11778	25635	AT4G09000	AT1G35160	Affinity Capture-MS	physical	Swatek KN (2011)	21766784	Low Throughput	BIOGRID	USE	48.5	47.5	1
553816	24076	29384	AT1G22300	AT1G78300	Affinity Capture-MS	physical	Swatek KN (2011)	21766784	Low Throughput	BIOGRID	USE	48.5	49	0.5
565644	12325	5474	AT4G13940	AT3G09820	Affinity Capture-Western	physical	Lee S (2011)	21976714	Low Throughput	BIOGRID	USE	43	51	8
565645	5474	12325	AT3G09820	AT4G13940	Affinity Capture-Western	physical	Lee S (2011)	21976714	Low Throughput	BIOGRID	USE	51	43	8
565646	5474	12325	AT3G09820	AT4G13940	PCA	physical	Lee S (2011)	21976714	Low Throughput	BIOGRID	USE	51	43	8
573635	12181	23627	AT4G12720	AT1G18080	Reconstituted Complex	physical	Olejnik K (2011)	22068106	Low Throughput	BIOGRID	USE	51	30.5	20.5
573640	12181	23627	AT4G12720	AT1G18080	Two-hybrid	physical	Olejnik K (2011)	22068106	Low Throughput	BIOGRID	USE	51	30.5	20.5
573643	23627	12181	AT1G18080	AT4G12720	Reconstituted Complex	physical	Olejnik K (2011)	22068106	Low Throughput	BIOGRID	USE	30.5	51	20.5
573647	23627	12181	AT1G18080	AT4G12720	PCA	physical	Olejnik K (2011)	22068106	Low Throughput	BIOGRID	USE	30.5	51	20.5
589545	11778	24762	AT4G09000	AT1G04410	Two-hybrid	physical	Diaz C (2011)	22104211	Low Throughput	BIOGRID	USE	48.5	51.5	3
589551	19087	24762	AT5G38480	AT1G04410	Two-hybrid	physical	Diaz C (2011)	22104211	Low Throughput	BIOGRID	USE	49	51.5	2.5
595139	6664	16119	AT3G18060	AT5G09810	Two-hybrid	physical	Braun P (2011)	21798944	High Throughput	BIOGRID	USE	53	30.5	22.5
596892	23500	9740	AT1G16890	AT3G52560	Two-hybrid	physical	Braun P (2011)	21798944	High Throughput	BIOGRID	USE	60.5	63.5	3
598274	9971	16121	AT3G54900	AT5G09830	Two-hybrid	physical	Braun P (2011)	21798944	High Throughput	BIOGRID	USE	63	64.5	1.5
635882	21748	21748	AT5G63860	AT5G63860	Co-crystal Structure	physical	Di Wu (2012)	22388820	Low Throughput	BIOGRID	USE	47	47	0
816657	23144	4902	AT1G13440	AT3G04120	Two-hybrid	physical	Wojtera-Kwiczor J (2013)	23316205	Low Throughput	BIOGRID	USE	30.5	30.5	0
816660	4902	23144	AT3G04120	AT1G13440	Two-hybrid	physical	Wojtera-Kwiczor J (2013)	23316205	Low Throughput	BIOGRID	USE	30.5	30.5	0
879706	21748	21748	AT5G63860	AT5G63860	Co-crystal Structure	physical	Wu M (2013)	23745796	Low Throughput	BIOGRID	USE	47	47	0
908062	29384	29384	AT1G78300	AT1G78300	Co-fractionation	physical	Denison FC (2013)	24211434	Low Throughput	BIOGRID	USE	49	49	0
908336	9971	16121	AT3G54900	AT5G09830	Two-hybrid	physical	Couturier J (2013)	24203231	Low Throughput	BIOGRID	USE	63	64.5	1.5
908337	9971	16898	AT3G54900	AT5G17560	Two-hybrid	physical	Couturier J (2013)	24203231	Low Throughput	BIOGRID	USE	63	64.5	1.5
908346	9971	14043	AT3G54900	AT4G26500	Two-hybrid	physical	Couturier J (2013)	24203231	Low Throughput	BIOGRID	USE	63	51.5	11.5
908348	3749	14043	AT2G38270	AT4G26500	Two-hybrid	physical	Couturier J (2013)	24203231	Low Throughput	BIOGRID	USE	61.5	51.5	10
908354	9971	14043	AT3G54900	AT4G26500	PCA	physical	Couturier J (2013)	24203231	Low Throughput	BIOGRID	USE	63	51.5	11.5
908355	9971	16898	AT3G54900	AT5G17560	PCA	physical	Couturier J (2013)	24203231	Low Throughput	BIOGRID	USE	63	64.5	1.5
908357	3749	14043	AT2G38270	AT4G26500	PCA	physical	Couturier J (2013)	24203231	Low Throughput	BIOGRID	USE	61.5	51.5	10
918241	21748	21748	AT5G63860	AT5G63860	Two-hybrid	physical	Heijde M (2013)	24277841	Low Throughput	BIOGRID	USE	47	47	0
918243	21748	21748	AT5G63860	AT5G63860	Affinity Capture-MS	physical	Heijde M (2013)	24277841	Low Throughput	BIOGRID	USE	47	47	0
1105901	16121	9971	AT5G09830	AT3G54900	Co-crystal Structure	physical	Roret T (2014)	25012657	Low Throughput	BIOGRID	USE	64.5	63	1.5
1106397	12803	12803	AT4G17870	AT4G17870	Co-crystal Structure	physical	Nishimura N (2009)	19933100	Low Throughput	BIOGRID	USE	60	60	0
1107023	29384	29384	AT1G78300	AT1G78300	Affinity Capture-MS	physical	Chang IF (2009)	19452453	Low Throughput	BIOGRID	USE	49	49	0
1107024	29384	11778	AT1G78300	AT4G09000	Affinity Capture-MS	physical	Chang IF (2009)	19452453	Low Throughput	BIOGRID	USE	49	48.5	0.5
1107025	29384	24076	AT1G78300	AT1G22300	Affinity Capture-MS	physical	Chang IF (2009)	19452453	Low Throughput	BIOGRID	USE	49	48.5	0.5
1108198	22925	22925	AT1G11430	AT1G11430	Two-hybrid	physical	Zehrmann A (2015)	25583991	Low Throughput	BIOGRID	USE	60.5	60.5	0
1108234	22925	22925	AT1G11430	AT1G11430	FRET	physical	Zehrmann A (2015)	25583991	Low Throughput	BIOGRID	USE	60.5	60.5	0
1108240	22925	22925	AT1G11430	AT1G11430	Affinity Capture-Western	physical	Zehrmann A (2015)	25583991	Low Throughput	BIOGRID	USE	60.5	60.5	0
1108744	14078	1822	AT4G26840	AT2G19480	Affinity Capture-Western	physical	Okada S (2009)	19376783	Low Throughput	BIOGRID	USE	63	41.5	21.5
1111991	13502	13502	AT4G01900	AT4G01900	Reconstituted Complex	physical	Feria Bourrellier AB (2009)	19631611	Low Throughput	BIOGRID	USE	57	57	0
1112468	22925	22925	AT1G11430	AT1G11430	Two-hybrid	physical	Takenaka M (2012)	22411807	Low Throughput	BIOGRID	USE	60.5	60.5	0
1112846	29384	29384	AT1G78300	AT1G78300	PCA	physical	Gehl C (2011)	21481030	Low Throughput	BIOGRID	USE	49	49	0
1113997	23144	4902	AT1G13440	AT3G04120	Co-fractionation	physical	Aryal UK (2014)	25293756	High Throughput	BIOGRID	USE	30.5	30.5	0
1114015	11778	24762	AT4G09000	AT1G04410	Affinity Capture-MS	physical	Shin R (2011)	21094157	High Throughput	BIOGRID	USE	48.5	51.5	3
1114019	11778	28156	AT4G09000	AT1G66200	Affinity Capture-MS	physical	Shin R (2011)	21094157	High Throughput	BIOGRID	USE	48.5	39	9.5
1114059	11778	12442	AT4G09000	AT4G14880	Affinity Capture-MS	physical	Shin R (2011)	21094157	High Throughput	BIOGRID	USE	48.5	52	3.5
1114066	11778	3604	AT4G09000	AT2G36880	Affinity Capture-MS	physical	Shin R (2011)	21094157	High Throughput	BIOGRID	USE	48.5	30.5	18
1114122	11778	1414	AT4G09000	AT2G15620	Affinity Capture-MS	physical	Shin R (2011)	21094157	High Throughput	BIOGRID	USE	48.5	51.5	3
1114155	11778	25635	AT4G09000	AT1G35160	Affinity Capture-MS	physical	Shin R (2011)	21094157	High Throughput	BIOGRID	USE	48.5	47.5	1
1114351	19087	24762	AT5G38480	AT1G04410	Affinity Capture-MS	physical	Shin R (2011)	21094157	High Throughput	BIOGRID	USE	49	51.5	2.5
1114356	19087	19087	AT5G38480	AT5G38480	Affinity Capture-MS	physical	Shin R (2011)	21094157	High Throughput	BIOGRID	USE	49	49	0
1114369	19087	16187	AT5G38480	AT5G10450	Affinity Capture-MS	physical	Shin R (2011)	21094157	High Throughput	BIOGRID	USE	49	48	1
1114539	11778	28156	AT4G09000	AT1G66200	Two-hybrid	physical	Shin R (2011)	21094157	High Throughput	BIOGRID	USE	48.5	39	9.5
1114542	11778	12442	AT4G09000	AT4G14880	Two-hybrid	physical	Shin R (2011)	21094157	High Throughput	BIOGRID	USE	48.5	52	3.5
1114546	11778	28156	AT4G09000	AT1G66200	Affinity Capture-Western	physical	Shin R (2011)	21094157	High Throughput	BIOGRID	USE	48.5	39	9.5
1114549	11778	12442	AT4G09000	AT4G14880	Affinity Capture-Western	physical	Shin R (2011)	21094157	High Throughput	BIOGRID	USE	48.5	52	3.5
1114550	11778	1414	AT4G09000	AT2G15620	Two-hybrid	physical	Shin R (2011)	21094157	High Throughput	BIOGRID	USE	48.5	51.5	3
1114553	11778	3604	AT4G09000	AT2G36880	Two-hybrid	physical	Shin R (2011)	21094157	High Throughput	BIOGRID	USE	48.5	30.5	18
1116038	6664	16119	AT3G18060	AT5G09810	Two-hybrid	physical	Kiefer CS (2015)	25428588	Low Throughput	BIOGRID	USE	53	30.5	22.5
1172955	4103	26679	AT2G41680	AT1G50320	FRET	physical	Bernal-Bayard P (2014)	25448674	Low Throughput	BIOGRID	USE	46.5	65	18.5
1172956	4103	26679	AT2G41680	AT1G50320	Reconstituted Complex	physical	Bernal-Bayard P (2014)	25448674	Low Throughput	BIOGRID	USE	46.5	65	18.5
1237946	14312	7512	AT4G29040	AT3G25860	Affinity Capture-Western	physical	Sako K (2014)	24846764	Low Throughput	BIOGRID	USE	30.5	30.5	0
1237947	14312	27509	AT4G29040	AT1G59900	Affinity Capture-Western	physical	Sako K (2014)	24846764	Low Throughput	BIOGRID	USE	30.5	47	16.5
1237948	14312	7512	AT4G29040	AT3G25860	Two-hybrid	physical	Sako K (2014)	24846764	Low Throughput	BIOGRID	USE	30.5	30.5	0
1237949	14312	27509	AT4G29040	AT1G59900	Two-hybrid	physical	Sako K (2014)	24846764	Low Throughput	BIOGRID	USE	30.5	47	16.5
1237950	14312	27509	AT4G29040	AT1G59900	Affinity Capture-MS	physical	Sako K (2014)	24846764	Low Throughput	BIOGRID	USE	30.5	47	16.5
1237951	14312	7512	AT4G29040	AT3G25860	Affinity Capture-MS	physical	Sako K (2014)	24846764	Low Throughput	BIOGRID	USE	30.5	30.5	0
1239067	21748	21748	AT5G63860	AT5G63860	Co-purification	physical	Yin R (2015)	25627067	Low Throughput	BIOGRID	USE	47	47	0
1241088	14979	13225	AT4G35450	AT4G02510	Affinity Capture-Western	physical	Kim DH (2014)	25203210	Low Throughput	BIOGRID	USE	47.5	34	13.5
1241090	14979	13225	AT4G35450	AT4G02510	Reconstituted Complex	physical	Kim DH (2014)	25203210	Low Throughput	BIOGRID	USE	47.5	34	13.5
1414902	13440	13440	AT4G01370	AT4G01370	Biochemical Activity	physical	Walia A (2009)	19392697	Low Throughput	BIOGRID	USE	56	56	0
1415213	5669	4103	AT3G11630	AT2G41680	Two-hybrid	physical	Moon JC (2006)	16884685	Low Throughput	BIOGRID	USE	40.5	46.5	6
1415214	4103	5669	AT2G41680	AT3G11630	Reconstituted Complex	physical	Moon JC (2006)	16884685	Low Throughput	BIOGRID	USE	46.5	40.5	6
1425564	19856	13287	AT5G45680	AT4G03280	Two-hybrid	physical	Gupta R (2002)	12424338	Low Throughput	BIOGRID	USE	65	65	0
1425565	19856	13287	AT5G45680	AT4G03280	Reconstituted Complex	physical	Gupta R (2002)	12424338	Low Throughput	BIOGRID	USE	65	65	0
1442558	7512	7512	AT3G25860	AT3G25860	Co-purification	physical	Broz AK (2014)	24846799	Low Throughput	BIOGRID	USE	30.5	30.5	0
1442559	7512	7512	AT3G25860	AT3G25860	FRET	physical	Broz AK (2014)	24846799	Low Throughput	BIOGRID	USE	30.5	30.5	0
1504039	14078	1822	AT4G26840	AT2G19480	Affinity Capture-MS	physical	Budhiraja R (2009)	19151129	Low Throughput	BIOGRID	USE	63	41.5	21.5
1504050	1822	14078	AT2G19480	AT4G26840	Reconstituted Complex	physical	Budhiraja R (2009)	19151129	Low Throughput	BIOGRID	USE	41.5	63	21.5
1519240	19087	19087	AT5G38480	AT5G38480	Reconstituted Complex	physical	Abarca D (1999)	10622729	Low Throughput	BIOGRID	USE	49	49	0
1519241	16187	19087	AT5G10450	AT5G38480	Reconstituted Complex	physical	Abarca D (1999)	10622729	Low Throughput	BIOGRID	USE	48	49	1
1519243	19087	16187	AT5G38480	AT5G10450	Reconstituted Complex	physical	Abarca D (1999)	10622729	Low Throughput	BIOGRID	USE	49	48	1
1521043	14837	11108	AT4G34090	AT4G04640	Two-hybrid	physical	Mao J (2015)	25775508	Low Throughput	BIOGRID	USE	56.5	39.5	17
1521074	14837	11108	AT4G34090	AT4G04640	Affinity Capture-Western	physical	Mao J (2015)	25775508	Low Throughput	BIOGRID	USE	56.5	39.5	17
1521075	14837	11108	AT4G34090	AT4G04640	FRET	physical	Mao J (2015)	25775508	Low Throughput	BIOGRID	USE	56.5	39.5	17
1521076	14837	11108	AT4G34090	AT4G04640	Reconstituted Complex	physical	Mao J (2015)	25775508	Low Throughput	BIOGRID	USE	56.5	39.5	17
1521077	11108	14837	AT4G04640	AT4G34090	Reconstituted Complex	physical	Mao J (2015)	25775508	Low Throughput	BIOGRID	USE	39.5	56.5	17
1527434	29384	29384	AT1G78300	AT1G78300	Co-purification	physical	Lu G (1994)	8205002	Low Throughput	BIOGRID	USE	49	49	0
2201037	13440	13440	AT4G01370	AT4G01370	Biochemical Activity	physical	Nemoto K (2015)	25969537	Low Throughput	BIOGRID	USE	56	56	0
